# Supplementary material for: Transcriptome differences between Cry1Ab resistant and susceptible strains of Asian corn borer
Source: BMC Genomics. 2015 Mar 12;16(1):173. doi: 10.1186/s12864-015-1362-2 (PMC4406038; doi:10.1186/s12864-015-1362-2)
Supplement: Additional file 3: Table S1. — Annotation of all uniques from Ostrinia furnacalis samples. [file 12864_2015_1362_MOESM3_ESM.xlsx]

## Sheet: Sheet1
Table S1 Annotation of all uniques from Ostrinia furnacalis samples
geneID	geneLength	ACB-BtS-1_rawfragments(18293624)	ACB-BtS-1_FPKM	ACB-BtS-2_rawfragments(18523008)	ACB-BtS-2_FPKM	ACB-AbR-1_rawfragments(19024221)	ACB-AbR-1_FPKM	ACB-AbR-2_rawfragments(19818021)	ACB-AbR-2_FPKM	Nr-ID	Nr-Score	Nr-Evalue	Nr-annotation	Nt-ID	Nt-Score	Nt-Evalue	Nt-annotation	Swissprot-ID	Swissprot-Score	Swissprot-Evalue	Swissprot-annotation	COG-Protein-or-Domain	COG-Score	COG-Evalue	COG-ID	COG-Function-Description	KO_id	KEGG-Evalue	KEGG-Score	KEGG-Gene	ko_definition	GO-BiologicalProcess	GO-MolecularFunction	Go-CellularComponent
CL1.Contig1_All	388	1	0.1409	1	0.1391	4	0.5419	1	0.13	--	--	--	--	--	--	--	--	--	--	--	--	--	--	--	--	--	--	--	--	--	--	-	-	-
CL1.Contig2_All	410	1	0.1333	1	0.1317	1	0.1282	7	0.8615	--	--	--	--	--	--	--	--	--	--	--	--	--	--	--	--	--	--	--	--	--	--	-	-	-
CL1.Contig3_All	370	4	0.591	3	0.4377	2	0.2841	5	0.6819	--	--	--	--	--	--	--	--	--	--	--	--	--	--	--	--	--	--	--	--	--	--	-	-	-
CL10.Contig1_All	335	17	2.774	12	1.9339	5	0.7845	5	0.7531	--	--	--	--	--	--	--	--	--	--	--	--	--	--	--	--	--	--	--	--	--	--	-	-	-
CL100.Contig1_All	1888	291	8.4254	157	4.4894	207	5.7632	128	3.421	--	--	--	--	gi|133930729|gb|EF125927.1|	141	1e-29	Ostrinia nubilalis desaturase (D14-3) gene, complete cds	--	--	--	--	--	--	--	--	--	--	--	--	--	--	-	-	-
CL100.Contig2_All	1110	50	2.4623	27	1.3132	48	2.2731	45	2.0456	--	--	--	--	gi|133930729|gb|EF125927.1|	141	8e-30	Ostrinia nubilalis desaturase (D14-3) gene, complete cds	--	--	--	--	--	--	--	--	--	--	--	--	--	--	-	-	-
CL100.Contig3_All	1019	112	6.0082	54	2.8609	62	3.1982	57	2.8225	--	--	--	--	gi|133930729|gb|EF125927.1|	141	8e-30	Ostrinia nubilalis desaturase (D14-3) gene, complete cds	--	--	--	--	--	--	--	--	--	--	--	--	--	--	-	-	-
CL100.Contig4_All	219	0	0	0	0	0	0	0	0	--	--	--	--	--	--	--	--	--	--	--	--	--	--	--	--	--	--	--	--	--	--	-	-	-
CL100.Contig5_All	246	8	1.7777	5	1.0973	0	0	0	0	--	--	--	--	--	--	--	--	--	--	--	--	--	--	--	--	--	--	--	--	--	--	-	-	-
CL100.Contig6_All	384	10	1.4235	8	1.1247	7	0.9582	1	0.1314	--	--	--	--	--	--	--	--	--	--	--	--	--	--	--	--	--	--	--	--	--	--	-	-	-
CL100.Contig7_All	200	0	0	0	0	0	0	0	0	--	--	--	--	--	--	--	--	--	--	--	--	--	--	--	--	--	--	--	--	--	--	-	-	-
CL1000.Contig1_All	3369	57	0.9249	48	0.7692	114	1.7787	143	2.1418	gi|357622228|gb|EHJ73792.1|	521.5	1e-145	kayak isoform A [Danaus plexippus]	gi|460122916|gb|GAFU01006914.1|	498	1e-136	TSA: Spodoptera exigua comp1694_c0_seq8 transcribed RNA sequence	sp|B4R090|FOSL_DROSI	115	7e-25	Transcription factor kayak OS=Drosophila simulans GN=kay PE=3 SV=1	--	--	--	--	--	K09031	5e-59	230	phu:Phum_PHUM237480	fos-like antigen, invertebrate	-	-	-
CL1000.Contig2_All	3500	9	0.1406	66	1.018	230	3.4542	249	3.5898	gi|357622228|gb|EHJ73792.1|	560.1	3e-157	kayak isoform A [Danaus plexippus]	gi|460127876|gb|GAFU01003028.1|	609	1e-170	TSA: Spodoptera exigua comp1694_c0_seq6 transcribed RNA sequence	sp|B4R090|FOSL_DROSI	115	7e-25	Transcription factor kayak OS=Drosophila simulans GN=kay PE=3 SV=1	--	--	--	--	--	K09031	3e-63	244	tca:655024	fos-like antigen, invertebrate	-	-	-
CL1000.Contig3_All	3335	9	0.1475	17	0.2752	87	1.3712	128	1.9367	gi|357622228|gb|EHJ73792.1|	522.7	5e-146	kayak isoform A [Danaus plexippus]	gi|460125405|gb|GAFU01004941.1|	504	1e-138	TSA: Spodoptera exigua comp1694_c0_seq4 transcribed RNA sequence	sp|B4R090|FOSL_DROSI	115	6e-25	Transcription factor kayak OS=Drosophila simulans GN=kay PE=3 SV=1	--	--	--	--	--	K09031	2e-58	228	tca:655024	fos-like antigen, invertebrate	-	-	-
CL1000.Contig4_All	3405	98	1.5733	94	1.4904	153	2.3619	153	2.2673	gi|357622228|gb|EHJ73792.1|	523.1	4e-146	kayak isoform A [Danaus plexippus]	gi|460122916|gb|GAFU01006914.1|	387	1e-103	TSA: Spodoptera exigua comp1694_c0_seq8 transcribed RNA sequence	sp|A8MPH9|FOSLD_DROME	115	5e-25	Transcription factor kayak, isoforms D/sro OS=Drosophila melanogaster GN=kay PE=1 SV=2	--	--	--	--	--	K09031	3e-58	228	tca:655024	fos-like antigen, invertebrate	-	-	-
CL1000.Contig5_All	2907	51	0.959	36	0.6686	29	0.5244	56	0.972	gi|357622228|gb|EHJ73792.1|	522.7	4e-146	kayak isoform A [Danaus plexippus]	gi|460125405|gb|GAFU01004941.1|	504	1e-138	TSA: Spodoptera exigua comp1694_c0_seq4 transcribed RNA sequence	sp|B4R090|FOSL_DROSI	115	6e-25	Transcription factor kayak OS=Drosophila simulans GN=kay PE=3 SV=1	--	--	--	--	--	K09031	2e-58	228	tca:655024	fos-like antigen, invertebrate	-	-	-
CL1000.Contig6_All	3023	323	5.8407	149	2.6609	57	0.9911	69	1.1517	gi|357622228|gb|EHJ73792.1|	560.1	2e-157	kayak isoform A [Danaus plexippus]	gi|460127876|gb|GAFU01003028.1|	609	1e-170	TSA: Spodoptera exigua comp1694_c0_seq6 transcribed RNA sequence	sp|B4R090|FOSL_DROSI	115	6e-25	Transcription factor kayak OS=Drosophila simulans GN=kay PE=3 SV=1	--	--	--	--	--	K09031	2e-63	244	tca:655024	fos-like antigen, invertebrate	-	-	-
CL1000.Contig7_All	2958	33	0.6098	19	0.3468	29	0.5153	57	0.9723	gi|357622228|gb|EHJ73792.1|	521.5	1e-145	kayak isoform A [Danaus plexippus]	gi|460122916|gb|GAFU01006914.1|	498	1e-137	TSA: Spodoptera exigua comp1694_c0_seq8 transcribed RNA sequence	sp|B4R090|FOSL_DROSI	115	6e-25	Transcription factor kayak OS=Drosophila simulans GN=kay PE=3 SV=1	--	--	--	--	--	K09031	4e-59	230	phu:Phum_PHUM237480	fos-like antigen, invertebrate	-	-	-
CL1001.Contig1_All	2556	252	5.3894	240	5.0692	271	5.5732	224	4.4221	gi|357611709|gb|EHJ67621.1|	662.5	0	hypothetical protein KGM_13556 [Danaus plexippus]	gi|347965625|ref|XM_321881.5|	71.9	1e-08	Anopheles gambiae str. PEST AGAP001271-PA (AgaP_AGAP001271) mRNA, complete cds	sp|O94913|PCF11_HUMAN	179	4e-44	Pre-mRNA cleavage complex 2 protein Pcf11 OS=Homo sapiens GN=PCF11 PE=1 SV=3	XF1267	60.5	1e-08	COG5297	Cellobiohydrolase A (1,4-beta-cellobiosidase A)	K14400	3e-98	360	ame:409322	pre-mRNA cleavage complex 2 protein Pcf11	-	-	-
CL1001.Contig2_All	1053	12	0.6229	6	0.3076	16	0.7987	5	0.2396	gi|357611709|gb|EHJ67621.1|	433.3	9e-120	hypothetical protein KGM_13556 [Danaus plexippus]	gi|347965625|ref|XM_321881.5|	71.9	6e-09	Anopheles gambiae str. PEST AGAP001271-PA (AgaP_AGAP001271) mRNA, complete cds	sp|O94913|PCF11_HUMAN	177	3e-44	Pre-mRNA cleavage complex 2 protein Pcf11 OS=Homo sapiens GN=PCF11 PE=1 SV=3	--	--	--	--	--	K14400	3e-71	269	cqu:CpipJ_CPIJ001187	pre-mRNA cleavage complex 2 protein Pcf11	GO:0044763	-	-
CL1002.Contig1_All	508	53	5.7031	23	2.4443	0	0	1	0.0993	--	--	--	--	--	--	--	--	--	--	--	--	--	--	--	--	--	--	--	--	--	--	-	-	-
CL1002.Contig2_All	627	33	2.877	41	3.5302	36	3.0181	22	1.7705	--	--	--	--	--	--	--	--	--	--	--	--	--	--	--	--	--	--	--	--	--	--	-	-	-
CL1003.Contig1_All	700	16	1.2495	8	0.617	68	5.1063	4	0.2883	--	--	--	--	--	--	--	--	--	--	--	--	--	--	--	--	--	--	--	--	--	--	-	-	-
CL1003.Contig2_All	835	66	4.3207	42	2.7155	7	0.4407	13	0.7856	--	--	--	--	--	--	--	--	--	--	--	--	--	--	--	--	--	--	--	--	--	--	-	-	-
CL1003.Contig3_All	418	6	0.7846	4	0.5166	21	2.6408	34	4.1043	--	--	--	--	--	--	--	--	--	--	--	--	--	--	--	--	--	--	--	--	--	--	-	-	-
CL1004.Contig1_All	2904	176	3.313	119	2.2123	41	0.7421	32	0.556	gi|357605422|gb|EHJ64610.1|	699.5	0	hypothetical protein KGM_21587 [Danaus plexippus]	gi|68051904|gb|AC155256.2|	63.9	4e-06	Mus musculus BAC clone RP24-142I9 from chromosome 12, complete sequence	sp|Q5U236|PERQ2_XENLA	226	2e-58	PERQ amino acid-rich with GYF domain-containing protein 2 OS=Xenopus laevis GN=gigyf2 PE=2 SV=1	tolA	66.6	2e-10	COG3064	Membrane protein involved in colicin uptake	K03243	2e-16	89	dme:Dmel_CG10840	translation initiation factor 5B	-	-	-
CL1004.Contig2_All	5366	264	2.6894	186	1.8713	332	3.2522	281	2.6424	gi|357605422|gb|EHJ64610.1|	822.4	0	hypothetical protein KGM_21587 [Danaus plexippus]	--	--	--	--	sp|Q5U236|PERQ2_XENLA	237	2e-61	PERQ amino acid-rich with GYF domain-containing protein 2 OS=Xenopus laevis GN=gigyf2 PE=2 SV=1	tolA	71.2	2e-11	COG3064	Membrane protein involved in colicin uptake	K04574	3e-18	95.9	xtr:100101753	neurofilament heavy polypeptide	-	-	-
CL1004.Contig3_All	695	0	0	2	0.1554	3	0.2269	1	0.0726	gi|357605422|gb|EHJ64610.1|	208.4	2e-52	hypothetical protein KGM_21587 [Danaus plexippus]	--	--	--	--	sp|P12957|CALD1_CHICK	73.2	5e-13	Caldesmon OS=Gallus gallus GN=CALD1 PE=1 SV=2	tolA	60.5	3e-09	COG3064	Membrane protein involved in colicin uptake	K12327	3e-13	75.9	gga:373965	caldesmon	-	-	-
CL1005.Contig1_All	672	82	6.6703	38	3.0528	46	3.5982	11	0.826	--	--	--	--	--	--	--	--	--	--	--	--	--	--	--	--	--	--	--	--	--	--	-	-	-
CL1005.Contig2_All	502	4	0.4356	2	0.2151	9	0.9424	38	3.8196	--	--	--	--	--	--	--	--	--	--	--	--	--	--	--	--	--	--	--	--	--	--	-	-	-
CL1005.Contig3_All	232	2	0.4712	2	0.4654	0	0	0	0	--	--	--	--	--	--	--	--	--	--	--	--	--	--	--	--	--	--	--	--	--	--	-	-	-
CL1006.Contig1_All	558	0	0	16	1.548	48	4.5217	51	4.6119	--	--	--	--	--	--	--	--	--	--	--	--	--	--	--	--	--	--	--	--	--	--	-	-	-
CL1006.Contig2_All	927	119	7.0173	86	5.0085	61	3.4589	81	4.409	--	--	--	--	--	--	--	--	--	--	--	--	--	--	--	--	--	--	--	--	--	--	-	-	-
CL1007.Contig1_All	240	23	5.2386	56	12.5969	70	15.3313	13	2.7332	--	--	--	--	gi|319918811|dbj|AB597006.1|	87.7	2e-14	Ostrinia nubilalis OnubOR8 gene for odorant receptor, complete cds, clone: 11K16	--	--	--	--	--	--	--	--	--	--	--	--	--	--	-	-	-
CL1007.Contig2_All	280	30	5.8568	14	2.6993	12	2.2528	46	8.2897	--	--	--	--	--	--	--	--	--	--	--	--	--	--	--	--	--	--	--	--	--	--	-	-	-
CL1008.Contig1_All	394	7	0.9712	13	1.7813	20	2.6683	17	2.1772	--	--	--	--	--	--	--	--	--	--	--	--	--	--	--	--	--	--	--	--	--	--	-	-	-
CL1008.Contig2_All	401	21	2.8627	5	0.6732	2	0.2622	1	0.1258	--	--	--	--	--	--	--	--	--	--	--	--	--	--	--	--	--	--	--	--	--	--	-	-	-
CL1009.Contig1_All	619	29	2.561	16	1.3955	39	3.3118	44	3.5868	--	--	--	--	--	--	--	--	--	--	--	--	--	--	--	--	--	--	--	--	--	--	-	-	-
CL1009.Contig2_All	361	50	7.5712	12	1.7946	1	0.1456	1	0.1398	--	--	--	--	gi|291201232|emb|FP340407.1|	63.9	5e-07	22I20_SfBAC_fin, Spodoptera frugiperda BAC, egg DNA	--	--	--	--	--	--	--	--	--	--	--	--	--	--	-	-	-
CL1009.Contig3_All	263	23	4.7805	3	0.6158	2	0.3997	0	0	--	--	--	--	--	--	--	--	--	--	--	--	--	--	--	--	--	--	--	--	--	--	-	-	-
CL101.Contig1_All	4065	351	4.7201	162	2.1515	188	2.431	71	0.8813	gi|345486205|ref|XP_001602563.2|	725.7	0	PREDICTED: hypothetical protein LOC100118645 [Nasonia vitripennis]	--	--	--	--	--	--	--	--	--	--	--	--	--	K12047	1e-109	399	xtr:100379714	maltase-glucoamylase [EC:3.2.1.20 3.2.1.3]	-	-	-
CL1010.Contig1_All	240	3	0.6833	14	3.1492	0	0	0	0	--	--	--	--	--	--	--	--	--	--	--	--	--	--	--	--	--	--	--	--	--	--	-	-	-
CL1011.Contig1_All	1202	1071	48.7063	1017	45.6778	5	0.2187	4	0.1679	gi|389610029|dbj|BAM18626.1|	541.6	3e-152	3-hydroxyacyl-coa dehyrogenase [Papilio xuthus]	gi|460131448|gb|GAFU01000234.1|	301	4e-78	TSA: Spodoptera exigua comp1483_c0_seq1 transcribed RNA sequence	sp|P41938|HCDH2_CAEEL	362	7e-100	Probable 3-hydroxyacyl-CoA dehydrogenase B0272.3 OS=Caenorhabditis elegans GN=B0272.3 PE=1 SV=1	CAC2708	233	5e-61	COG1250	3-hydroxyacyl-CoA dehydrogenase	K00022	4e-122	438	tca:661810	3-hydroxyacyl-CoA dehydrogenase [EC:1.1.1.35]	GO:0006631//fatty acid metabolic process;GO:0055114//oxidation-reduction process	GO:0070403//NAD+ binding;GO:0003857//3-hydroxyacyl-CoA dehydrogenase activity	-
CL1011.Contig2_All	1195	549	25.1134	1184	53.49	985	43.3273	1391	58.7353	gi|389610029|dbj|BAM18626.1|	541.6	3e-152	3-hydroxyacyl-coa dehyrogenase [Papilio xuthus]	gi|460131448|gb|GAFU01000234.1|	309	2e-80	TSA: Spodoptera exigua comp1483_c0_seq1 transcribed RNA sequence	sp|P41938|HCDH2_CAEEL	362	7e-100	Probable 3-hydroxyacyl-CoA dehydrogenase B0272.3 OS=Caenorhabditis elegans GN=B0272.3 PE=1 SV=1	CAC2708	233	5e-61	COG1250	3-hydroxyacyl-CoA dehydrogenase	K00022	4e-122	438	tca:661810	3-hydroxyacyl-CoA dehydrogenase [EC:1.1.1.35]	GO:0006631//fatty acid metabolic process;GO:0055114//oxidation-reduction process	GO:0070403//NAD+ binding;GO:0003857//3-hydroxyacyl-CoA dehydrogenase activity	-
CL1012.Contig1_All	2110	21	0.544	6	0.1535	18	0.4484	5	0.1196	gi|357618196|gb|EHJ71273.1|	80.1	5e-13	hypothetical protein KGM_11844 [Danaus plexippus]	gi|460117869|gb|GAFU01010768.1|	188	8e-44	TSA: Spodoptera exigua comp7658_c0_seq1 transcribed RNA sequence	sp|Q8IWZ8|SUGP1_HUMAN	239	2e-62	SURP and G-patch domain-containing protein 1 OS=Homo sapiens GN=SUGP1 PE=1 SV=2	Rv0171	67	1e-10	COG1463	ABC-type transport system involved in resistance to organic solvents, periplasmic component	K13096	3e-100	344	ame:409536	splicing factor 4	-	-	-
CL1012.Contig2_All	1605	31	1.0558	31	1.0427	44	1.441	18	0.5659	gi|357618196|gb|EHJ71273.1|	627.5	6e-178	hypothetical protein KGM_11844 [Danaus plexippus]	gi|460117869|gb|GAFU01010768.1|	188	6e-44	TSA: Spodoptera exigua comp7658_c0_seq1 transcribed RNA sequence	sp|Q8IWZ8|SUGP1_HUMAN	244	4e-64	SURP and G-patch domain-containing protein 1 OS=Homo sapiens GN=SUGP1 PE=1 SV=2	--	--	--	--	--	K13096	8e-102	371	dvi:Dvir_GJ22701	splicing factor 4	-	-	-
CL1012.Contig3_All	983	4	0.2224	1	0.0549	6	0.3208	1	0.0513	gi|357618196|gb|EHJ71273.1|	80.1	1e-13	hypothetical protein KGM_11844 [Danaus plexippus]	gi|185050374|dbj|AP009010.1|	109	3e-20	Bombyx mori genomic DNA, chromosome 9, BAC clone:032I22, complete sequence	sp|Q95JC9|PRP_PIG	181	2e-45	Basic proline-rich protein OS=Sus scrofa PE=1 SV=2	Rv0171	67	5e-11	COG1463	ABC-type transport system involved in resistance to organic solvents, periplasmic component	K13911	2e-43	176	spu:577326	basic salivary proline-rich protein 1/2	-	-	-
CL1012.Contig4_All	3127	361	6.3107	337	5.8182	383	6.4382	366	5.906	gi|357618196|gb|EHJ71273.1|	81.6	2e-13	hypothetical protein KGM_11844 [Danaus plexippus]	gi|460117869|gb|GAFU01010768.1|	188	1e-43	TSA: Spodoptera exigua comp7658_c0_seq1 transcribed RNA sequence	sp|Q8IWZ8|SUGP1_HUMAN	244	9e-64	SURP and G-patch domain-containing protein 1 OS=Homo sapiens GN=SUGP1 PE=1 SV=2	Rv0171	71.6	8e-12	COG1463	ABC-type transport system involved in resistance to organic solvents, periplasmic component	K13096	4e-119	430	ame:409536	splicing factor 4	-	-	-
CL1012.Contig5_All	1538	25	0.8886	13	0.4563	14	0.4785	12	0.3937	gi|357618196|gb|EHJ71273.1|	558.1	4e-157	hypothetical protein KGM_11844 [Danaus plexippus]	gi|460117869|gb|GAFU01010768.1|	188	6e-44	TSA: Spodoptera exigua comp7658_c0_seq1 transcribed RNA sequence	sp|Q8IWZ8|SUGP1_HUMAN	239	1e-62	SURP and G-patch domain-containing protein 1 OS=Homo sapiens GN=SUGP1 PE=1 SV=2	--	--	--	--	--	K13096	6e-99	362	aag:AaeL_AAEL000510	splicing factor 4	-	-	-
CL1013.Contig1_All	1764	416	12.8912	154	4.7131	432	12.873	504	14.4169	gi|357605940|gb|EHJ64842.1|	490	1e-136	hypothetical protein KGM_10483 [Danaus plexippus]	gi|460127117|gb|GAFU01003620.1|	174	1e-39	TSA: Spodoptera exigua comp16153_c0_seq1 transcribed RNA sequence	sp|Q9W2U4|PP4R2_DROME	256	9e-68	Serine/threonine-protein phosphatase 4 regulatory subunit 2 OS=Drosophila melanogaster GN=PPP4R2r PE=1 SV=2	SPAC140.02	70.9	7e-12	COG0724	RNA-binding proteins (RRM domain)	K15425	5e-73	276	dan:Dana_GF19339	serine/threonine-protein phosphatase 4 regulatory subunit 2	GO:0044763	-	-
CL1013.Contig2_All	467	2	0.2341	0	0	0	0	0	0	gi|357605940|gb|EHJ64842.1|	209.9	2e-53	hypothetical protein KGM_10483 [Danaus plexippus]	gi|460127117|gb|GAFU01003620.1|	174	2e-40	TSA: Spodoptera exigua comp16153_c0_seq1 transcribed RNA sequence	sp|Q9W2U4|PP4R2_DROME	145	3e-35	Serine/threonine-protein phosphatase 4 regulatory subunit 2 OS=Drosophila melanogaster GN=PPP4R2r PE=1 SV=2	--	--	--	--	--	K15425	4e-44	176	tca:100142383	serine/threonine-protein phosphatase 4 regulatory subunit 2	-	-	-
CL1014.Contig1_All	519	16	1.6852	4	0.4161	14	1.4179	15	1.4584	--	--	--	--	--	--	--	--	--	--	--	--	--	--	--	--	--	--	--	--	--	--	-	-	-
CL1014.Contig2_All	396	0	0	0	0	0	0	3	0.3823	--	--	--	--	--	--	--	--	--	--	--	--	--	--	--	--	--	--	--	--	--	--	-	-	-
CL1015.Contig1_All	794	43	2.9604	8	0.5439	82	5.4286	87	5.5289	--	--	--	--	--	--	--	--	--	--	--	--	--	--	--	--	--	--	--	--	--	--	-	-	-
CL1015.Contig2_All	1170	130	6.0738	53	2.4456	34	1.5275	46	1.9839	--	--	--	--	--	--	--	--	--	--	--	--	--	--	--	--	--	--	--	--	--	--	-	-	-
CL1016.Contig1_All	488	253	28.3401	213	23.564	256	27.5749	254	26.2636	--	--	--	--	gi|319918817|dbj|AB597304.1|	85.7	2e-13	Ostrinia nubilalis OnubOR5c, OnubOR4 genes, partial cds	--	--	--	--	--	--	--	--	--	--	--	--	--	--	-	-	-
CL1016.Contig2_All	2773	351	6.9192	234	4.5557	307	5.8194	436	7.9337	gi|270014460|gb|EFA10908.1|	647.5	0	hypothetical protein TcasGA2_TC001734 [Tribolium castaneum]	gi|254681433|gb|GQ150808.1|	99.6	7e-17	Homoeosoma nebulella microsatellite ESM264 sequence	sp|P10394|POL4_DROME	119	4e-26	Retrovirus-related Pol polyprotein from transposon 412 OS=Drosophila melanogaster GN=POL PE=4 SV=1	SPAC9.04	160	1e-38	COG2801	Transposase and inactivated derivatives	K09365	8e-37	156	xtr:100486226	POU domain transcription factor, class 3	-	-	-
CL1016.Contig3_All	417	248	32.5099	121	15.6653	135	17.0173	216	26.1371	--	--	--	--	gi|254681433|gb|GQ150808.1|	99.6	1e-17	Homoeosoma nebulella microsatellite ESM264 sequence	--	--	--	--	--	--	--	--	--	--	--	--	--	--	-	-	-
CL1017.Contig1_All	353	10	1.5486	8	1.2235	43	6.403	30	4.2883	--	--	--	--	--	--	--	--	--	--	--	--	--	--	--	--	--	--	--	--	--	--	-	-	-
CL1017.Contig2_All	245	5	1.1156	2	0.4407	11	2.36	2	0.4119	--	--	--	--	--	--	--	--	--	--	--	--	--	--	--	--	--	--	--	--	--	--	-	-	-
CL1018.Contig1_All	1027	242	12.8809	425	22.3412	268	13.7169	436	21.4218	gi|389615598|dbj|BAM20756.1|	266.9	1e-69	short-chain dehydrogenase, partial [Papilio polytes]	--	--	--	--	sp|Q9MYP6|DHB14_BOVIN	131	2e-30	17-beta-hydroxysteroid dehydrogenase 14 OS=Bos taurus GN=HSD17B14 PE=2 SV=1	TM1724	147	2e-35	COG1028	Dehydrogenases with different specificities (related to short-chain alcohol dehydrogenases)	K11147	3e-28	126	dmo:Dmoj_GI11985	dehydrogenase/reductase SDR family member 4 [EC:1.1.-.-]	-	-	-
CL1018.Contig2_All	228	4	0.959	12	2.8414	7	1.6138	9	1.9918	gi|357618151|gb|EHJ71245.1|	105.5	7e-22	3-dehydroecdysone 3alpha-reductase [Danaus plexippus]	--	--	--	--	sp|Q7SYS6|DHI1B_XENLA	53.5	1e-07	Hydroxysteroid 11-beta-dehydrogenase 1-like protein B OS=Xenopus laevis GN=hsd11b1l-b PE=2 SV=1	BS_fabG	63.9	7e-11	COG1028	Dehydrogenases with different specificities (related to short-chain alcohol dehydrogenases)	K15680	5e-09	59.7	acs:100555943	corticosteroid 11-beta-dehydrogenase isozyme 1 [EC:1.1.1.146]	GO:0008152//metabolic process	-	-
CL1018.Contig3_All	2576	692	14.6845	1114	23.3468	1327	27.0781	1838	36.0031	gi|379699046|ref|NP_001243997.1|	256.9	4e-66	3-dehydroecdysone 3alpha-reductase [Bombyx mori] >gi|343227663|gb|AEM17060.1| 3-dehydroecdysone 3alpha-reductase [Bombyx mori]	--	--	--	--	sp|Q9MYP6|DHB14_BOVIN	138	5e-32	17-beta-hydroxysteroid dehydrogenase 14 OS=Bos taurus GN=HSD17B14 PE=2 SV=1	TM1724	165	4e-40	COG1028	Dehydrogenases with different specificities (related to short-chain alcohol dehydrogenases)	K11147	7e-32	140	aag:AaeL_AAEL006224	dehydrogenase/reductase SDR family member 4 [EC:1.1.-.-]	GO:0008152//metabolic process	-	-
CL1018.Contig4_All	329	36	5.9815	6	0.9846	64	10.2253	22	3.3742	--	--	--	--	--	--	--	--	--	--	--	--	--	--	--	--	--	--	--	--	--	--	-	-	-
CL1019.Contig1_All	258	0	0	2	0.4185	0	0	3	0.5867	--	--	--	--	--	--	--	--	--	--	--	--	--	--	--	--	--	--	--	--	--	--	-	-	-
CL1019.Contig2_All	337	2	0.3244	5	0.801	1	0.156	12	1.7968	gi|357611829|gb|EHJ67667.1|	62	1e-08	hypothetical protein KGM_07311 [Danaus plexippus]	--	--	--	--	--	--	--	--	--	--	--	--	--	--	--	--	--	--	-	-	-
CL102.Contig1_All	2040	513	13.7464	544	14.3965	241	6.2098	199	4.9222	gi|357627369|gb|EHJ77088.1|	966.8	0	hypothetical protein KGM_06557 [Danaus plexippus]	gi|460120076|gb|GAFU01009126.1|	440	1e-119	TSA: Spodoptera exigua comp4720_c0_seq1 transcribed RNA sequence	sp|Q2KJ14|PAF1_BOVIN	497	3e-140	RNA polymerase II-associated factor 1 homolog OS=Bos taurus GN=PAF1 PE=2 SV=1	XF1267	84.3	7e-16	COG5297	Cellobiohydrolase A (1,4-beta-cellobiosidase A)	K15174	0	714	ame:552621	RNA polymerase II-associated factor 1	GO:0022008//neurogenesis;GO:0045893//positive regulation of transcription, DNA-dependent	GO:0019894//kinesin binding	GO:0016593//Cdc73/Paf1 complex;GO:0035327//transcriptionally active chromatin
CL102.Contig2_All	1427	109	4.1754	131	4.9561	194	7.1461	305	10.7849	gi|357627369|gb|EHJ77088.1|	646.4	0	hypothetical protein KGM_06557 [Danaus plexippus]	gi|460120076|gb|GAFU01009126.1|	400	1e-108	TSA: Spodoptera exigua comp4720_c0_seq1 transcribed RNA sequence	sp|Q8K2T8|PAF1_MOUSE	317	4e-86	RNA polymerase II-associated factor 1 homolog OS=Mus musculus GN=Paf1 PE=2 SV=1	XF1267	84.7	4e-16	COG5297	Cellobiohydrolase A (1,4-beta-cellobiosidase A)	K15174	1e-128	460	nvi:100122217	RNA polymerase II-associated factor 1	-	-	-
CL102.Contig3_All	300	10	1.8221	5	0.8998	3	0.5256	1	0.1682	gi|357627369|gb|EHJ77088.1|	56.2	5e-07	hypothetical protein KGM_06557 [Danaus plexippus]	--	--	--	--	sp|Q28E41|RNPS1_XENTR	53.1	1e-07	RNA-binding protein with serine-rich domain 1 OS=Xenopus tropicalis GN=rnps1 PE=2 SV=1	XF1267	48.1	4e-06	COG5297	Cellobiohydrolase A (1,4-beta-cellobiosidase A)	K15174	6e-09	59.3	cqu:CpipJ_CPIJ012821	RNA polymerase II-associated factor 1	-	-	-
CL1020.Contig1_All	541	220	22.2293	285	28.4404	204	19.821	497	46.3552	gi|392514742|gb|AFM77776.1|	319.3	5e-86	putative chymotrypsin 17, partial [Ostrinia nubilalis]	gi|209395381|gb|EU673454.1|	123	9e-25	Ostrinia nubilalis clone 28F12 chymotrypsin-like serine proteinase C3 mRNA, complete cds	sp|P08897|COGS_HYPLI	100	1e-21	Collagenase OS=Hypoderma lineatum PE=1 SV=3	--	--	--	--	--	K01310	3e-22	104	dpo:Dpse_GA19618	chymotrypsin [EC:3.4.21.1]	-	GO:0008236//serine-type peptidase activity	-
CL1020.Contig2_All	1287	5198	220.779	7195	301.815	16312	666.226	27003	1058.7	gi|209395382|gb|ACI45417.1|	553.1	1e-155	chymotrypsin-like serine proteinase C3 [Ostrinia nubilalis]	gi|209395381|gb|EU673454.1|	1546	0	Ostrinia nubilalis clone 28F12 chymotrypsin-like serine proteinase C3 mRNA, complete cds	sp|P08897|COGS_HYPLI	153	7e-37	Collagenase OS=Hypoderma lineatum PE=1 SV=3	VC1200	83.6	7e-16	COG5640	Secreted trypsin-like serine protease	K01310	2e-48	194	dpo:Dpse_GA19618	chymotrypsin [EC:3.4.21.1]	-	GO:0008236//serine-type peptidase activity	-
CL1020.Contig3_All	490	28	3.1236	16	1.7628	13	1.3946	94	9.6799	gi|209395382|gb|ACI45417.1|	268.9	6e-71	chymotrypsin-like serine proteinase C3 [Ostrinia nubilalis]	gi|209395381|gb|EU673454.1|	178	2e-41	Ostrinia nubilalis clone 28F12 chymotrypsin-like serine proteinase C3 mRNA, complete cds	sp|P08897|COGS_HYPLI	98.6	5e-21	Collagenase OS=Hypoderma lineatum PE=1 SV=3	mlr3307	48.9	4e-06	COG5640	Secreted trypsin-like serine protease	K01310	1e-20	99.4	dpo:Dpse_GA19618	chymotrypsin [EC:3.4.21.1]	-	GO:0008236//serine-type peptidase activity	-
CL1020.Contig4_All	537	19	1.9341	44	4.4235	261	25.5481	77	7.2353	gi|392514742|gb|AFM77776.1|	337	2e-91	putative chymotrypsin 17, partial [Ostrinia nubilalis]	gi|209395381|gb|EU673454.1|	311	2e-81	Ostrinia nubilalis clone 28F12 chymotrypsin-like serine proteinase C3 mRNA, complete cds	sp|P08897|COGS_HYPLI	113	3e-25	Collagenase OS=Hypoderma lineatum PE=1 SV=3	--	--	--	--	--	K01310	1e-25	115	dpo:Dpse_GA19618	chymotrypsin [EC:3.4.21.1]	-	GO:0008236//serine-type peptidase activity	-
CL1021.Contig10_All	1632	40	1.3398	60	1.9848	6	0.1933	14	0.4329	gi|389609461|dbj|BAM18342.1|	151	1e-34	unknown secreted protein [Papilio xuthus]	--	--	--	--	sp|B0FHH8|ML1P_MANSE	55.5	3e-07	MD-2-related lipid-recognition protein OS=Manduca sexta PE=1 SV=1	--	--	--	--	--	K13443	2e-09	64.7	dvi:Dvir_GJ22989	Niemann-Pick C2 protein	-	-	-
CL1021.Contig11_All	929	2	0.1177	0	0	0	0	0	0	--	--	--	--	--	--	--	--	--	--	--	--	--	--	--	--	--	--	--	--	--	--	-	-	-
CL1021.Contig12_All	869	29	1.8242	27	1.6774	21	1.2703	23	1.3355	--	--	--	--	--	--	--	--	--	--	--	--	--	--	--	--	--	--	--	--	--	--	-	-	-
CL1021.Contig13_All	2246	130	3.164	71	1.7066	122	2.8552	135	3.0329	gi|307192529|gb|EFN75717.1|	605.9	3e-171	Mannose-1-phosphate guanyltransferase beta [Harpegnathos saltator]	gi|460110288|gb|GAFU01016043.1|	315	5e-82	TSA: Spodoptera exigua comp4160_c0_seq1 transcribed RNA sequence	sp|Q295Y7|GMPPB_DROPS	604	3e-172	Mannose-1-phosphate guanyltransferase beta OS=Drosophila pseudoobscura pseudoobscura GN=GA10892 PE=3 SV=1	SPCC1906.01	463	6e-130	COG1208	Nucleoside-diphosphate-sugar pyrophosphorylase involved in lipopolysaccharide biosynthesis/translation initiation factor 2B, gamma/epsilon subunits (eIF-2Bgamma/eIF-2Bepsilon)	K00966	1e-171	604	dpe:Dper_GL21618	mannose-1-phosphate guanylyltransferase [EC:2.7.7.13]	GO:0009298//GDP-mannose biosynthetic process	GO:0005525//GTP binding;GO:0004475//mannose-1-phosphate guanylyltransferase activity	-
CL1021.Contig14_All	1020	61	3.2691	83	4.3931	26	1.3399	37	1.8304	--	--	--	--	--	--	--	--	--	--	--	--	--	--	--	--	--	--	--	--	--	--	-	-	-
CL1021.Contig15_All	364	9	1.3516	7	1.0382	2	0.2888	7	0.9704	--	--	--	--	--	--	--	--	--	--	--	--	--	--	--	--	--	--	--	--	--	--	-	-	-
CL1021.Contig1_All	1899	68	1.9574	23	0.6539	23	0.6366	28	0.744	--	--	--	--	gi|291201251|emb|FP340426.1|	69.9	4e-08	11C15_HaBAC_fin, Helicoverpa armigera BAC, pupae DNA	--	--	--	--	--	--	--	--	--	--	--	--	--	--	-	-	-
CL1021.Contig2_All	3711	64	0.9427	82	1.1929	45	0.6374	66	0.8974	gi|307192529|gb|EFN75717.1|	605.9	5e-171	Mannose-1-phosphate guanyltransferase beta [Harpegnathos saltator]	gi|460110288|gb|GAFU01016043.1|	315	9e-82	TSA: Spodoptera exigua comp4160_c0_seq1 transcribed RNA sequence	sp|Q295Y7|GMPPB_DROPS	604	5e-172	Mannose-1-phosphate guanyltransferase beta OS=Drosophila pseudoobscura pseudoobscura GN=GA10892 PE=3 SV=1	SPCC1906.01	463	1e-129	COG1208	Nucleoside-diphosphate-sugar pyrophosphorylase involved in lipopolysaccharide biosynthesis/translation initiation factor 2B, gamma/epsilon subunits (eIF-2Bgamma/eIF-2Bepsilon)	K00966	2e-171	604	dpe:Dper_GL21618	mannose-1-phosphate guanylyltransferase [EC:2.7.7.13]	GO:0009298//GDP-mannose biosynthetic process	GO:0005525//GTP binding;GO:0004475//mannose-1-phosphate guanylyltransferase activity	-
CL1021.Contig3_All	2112	96	2.4847	63	1.6104	136	3.3848	103	2.4608	--	--	--	--	--	--	--	--	--	--	--	--	--	--	--	--	--	--	--	--	--	--	-	-	-
CL1021.Contig4_All	1702	24	0.7708	17	0.5392	8	0.2471	31	0.9191	gi|357616649|gb|EHJ70306.1|	68.6	1e-09	hypothetical protein KGM_17473 [Danaus plexippus]	gi|291201251|emb|FP340426.1|	73.8	3e-09	11C15_HaBAC_fin, Helicoverpa armigera BAC, pupae DNA	--	--	--	--	--	--	--	--	--	--	--	--	--	--	-	-	-
CL1021.Contig5_All	1962	54	1.5045	22	0.6054	18	0.4822	26	0.6687	--	--	--	--	--	--	--	--	--	--	--	--	--	--	--	--	--	--	--	--	--	--	-	-	-
CL1021.Contig6_All	981	12	0.6687	5	0.2752	29	1.5539	17	0.8744	--	--	--	--	--	--	--	--	--	--	--	--	--	--	--	--	--	--	--	--	--	--	-	-	-
CL1021.Contig7_All	1901	72	2.0704	67	1.9027	84	2.3227	71	1.8846	gi|389609461|dbj|BAM18342.1|	151	2e-34	unknown secreted protein [Papilio xuthus]	--	--	--	--	sp|B0FHH8|ML1P_MANSE	55.5	4e-07	MD-2-related lipid-recognition protein OS=Manduca sexta PE=1 SV=1	--	--	--	--	--	K13443	2e-09	64.7	dvi:Dvir_GJ22989	Niemann-Pick C2 protein	-	-	-
CL1021.Contig8_All	2009	44	1.1972	96	2.5798	151	3.9508	181	4.5461	gi|389609461|dbj|BAM18342.1|	151	2e-34	unknown secreted protein [Papilio xuthus]	--	--	--	--	sp|B0FHH8|ML1P_MANSE	55.5	4e-07	MD-2-related lipid-recognition protein OS=Manduca sexta PE=1 SV=1	--	--	--	--	--	K13443	3e-09	64.7	dvi:Dvir_GJ22989	Niemann-Pick C2 protein	-	-	-
CL1021.Contig9_All	2063	48	1.2719	63	1.6487	15	0.3822	77	1.8834	gi|389609461|dbj|BAM18342.1|	151	2e-34	unknown secreted protein [Papilio xuthus]	--	--	--	--	sp|B0FHH8|ML1P_MANSE	55.5	5e-07	MD-2-related lipid-recognition protein OS=Manduca sexta PE=1 SV=1	--	--	--	--	--	K13443	3e-09	64.7	dvi:Dvir_GJ22989	Niemann-Pick C2 protein	-	-	-
CL1022.Contig1_All	1978	59	1.6305	65	1.7741	27	0.7175	52	1.3265	gi|357628964|gb|EHJ78041.1|	906	0	hypothetical protein KGM_13069 [Danaus plexippus]	gi|346714918|dbj|AK383093.1|	335	5e-88	Bombyx mori mRNA, clone: fepM25N24	sp|Q28623|SLMAP_RABIT	190	9e-48	Sarcolemmal membrane-associated protein OS=Oryctolagus cuniculus GN=SLMAP PE=1 SV=2	SPBC3H7.13	67.8	7e-11	COG1716	FOG: FHA domain	K10667	2e-06	55.5	hmg:100215908	E3 ubiquitin-protein ligase RNF8 [EC:6.3.2.19]	-	-	-
CL1022.Contig2_All	1964	51	1.4195	83	2.2815	7	0.1873	7	0.1798	gi|357628964|gb|EHJ78041.1|	832.4	0	hypothetical protein KGM_13069 [Danaus plexippus]	gi|346714918|dbj|AK383093.1|	351	8e-93	Bombyx mori mRNA, clone: fepM25N24	sp|Q28623|SLMAP_RABIT	192	2e-48	Sarcolemmal membrane-associated protein OS=Oryctolagus cuniculus GN=SLMAP PE=1 SV=2	SPBC3H7.13	67.8	7e-11	COG1716	FOG: FHA domain	K13172	9e-07	56.2	rno:302969	serine/arginine repetitive matrix protein 2	-	-	-
CL1022.Contig3_All	3947	310	4.2933	354	4.842	228	3.0364	175	2.2372	gi|357628964|gb|EHJ78041.1|	1141.7	0	hypothetical protein KGM_13069 [Danaus plexippus]	gi|346714918|dbj|AK383093.1|	343	4e-90	Bombyx mori mRNA, clone: fepM25N24	sp|Q28623|SLMAP_RABIT	202	6e-51	Sarcolemmal membrane-associated protein OS=Oryctolagus cuniculus GN=SLMAP PE=1 SV=2	SPBC28F2.12	70.1	3e-11	COG0086	DNA-directed RNA polymerase, beta' subunit/160 kD subunit	K10955	6e-20	101	hsa:4583	intestinal mucin-2	-	-	-
CL1023.Contig1_All	2319	253	5.9638	5275	122.803	14	0.3173	3	0.0653	gi|66800085|ref|XP_628968.1|	301.2	1e-79	26S proteasome regulatory subunit S2 [Dictyostelium discoideum AX4] >gi|74850517|sp|Q54BC6.1|PSMD2_DICDI RecName: Full=26S proteasome non-ATPase regulatory subunit 2 >gi|60462331|gb|EAL60553.1| 26S proteasome regulatory subunit S2 [Dictyostelium discoideum AX4]	--	--	--	--	sp|Q54BC6|PSMD2_DICDI	301	6e-81	26S proteasome non-ATPase regulatory subunit 2 OS=Dictyostelium discoideum GN=psmD2 PE=1 SV=1	ECU04g0310	759	0	COG5110	26S proteasome regulatory complex component	K03028	1e-71	271	nvi:100121377	26S proteasome regulatory subunit N1	-	-	-
CL1023.Contig2_All	555	8	0.7879	59	5.7391	0	0	0	0	gi|440202135|gb|AGB86874.1|	67.4	4e-10	proteasome subunit, partial [Hieromantis kurokoi]	--	--	--	--	--	--	--	--	ECU04g0310	168	6e-42	COG5110	26S proteasome regulatory complex component	K03028	2e-06	52.4	dpe:Dper_GL22667	26S proteasome regulatory subunit N1	-	-	-
CL1024.Contig1_All	1071	38	1.9395	12	0.6049	8	0.3926	7	0.3298	--	--	--	--	--	--	--	--	--	--	--	--	--	--	--	--	--	--	--	--	--	--	-	-	-
CL1024.Contig2_All	828	17	1.1223	4	0.2608	11	0.6983	4	0.2438	--	--	--	--	--	--	--	--	--	--	--	--	--	--	--	--	--	--	--	--	--	--	-	-	-
CL1024.Contig3_All	268	8	1.6318	5	1.0072	1	0.1961	6	1.1297	--	--	--	--	--	--	--	--	--	--	--	--	--	--	--	--	--	--	--	--	--	--	-	-	-
CL1025.Contig1_All	206	1	0.2654	4	1.0483	4	1.0207	0	0	gi|357628895|gb|EHJ78018.1|	58.9	8e-08	endonuclease-reverse transcriptase HmRTE-e01 [Danaus plexippus]	--	--	--	--	--	--	--	--	--	--	--	--	--	K09228	9e-06	48.9	rno:494340	KRAB domain-containing zinc finger protein	-	-	-
CL1025.Contig2_All	458	15	1.7903	8	0.943	18	2.0659	15	1.6526	gi|432109987|gb|ELK33863.1|	60.1	3e-08	Zinc finger protein 584 [Myotis davidii]	--	--	--	--	sp|Q8TC21|ZN596_HUMAN	104	6e-23	Zinc finger protein 596 OS=Homo sapiens GN=ZNF596 PE=2 SV=2	ECU03g0790	57.8	7e-09	COG5048	FOG: Zn-finger	K09228	2e-22	104	mcc:716013	KRAB domain-containing zinc finger protein	-	-	-
CL1026.Contig1_All	573	7	0.6678	13	1.2248	15	1.376	7	0.6164	--	--	--	--	gi|81250332|gb|DQ243413.1|	65.9	2e-07	Bombyx mori chromosome 08 microsatellite S0818-R sequence	--	--	--	--	--	--	--	--	--	--	--	--	--	--	-	-	-
CL1026.Contig2_All	409	2	0.2673	2	0.264	2	0.257	0	0	--	--	--	--	gi|81250332|gb|DQ243413.1|	63.9	6e-07	Bombyx mori chromosome 08 microsatellite S0818-R sequence	--	--	--	--	--	--	--	--	--	--	--	--	--	--	-	-	-
CL1027.Contig1_All	478	52	5.9467	17	1.92	82	9.0174	100	10.5563	--	--	--	--	gi|345548869|gb|JF339040.1|	139	1e-29	Ostrinia nubilalis aminopeptidase N3b (apn3b) gene, partial cds; and aminopeptidase N3a (apn3a) and aminopeptidase N3c (apn3c) genes, complete cds	--	--	--	--	--	--	--	--	--	--	--	--	--	--	-	-	-
CL1027.Contig2_All	346	2	0.316	0	0	7	1.0634	0	0	--	--	--	--	--	--	--	--	--	--	--	--	--	--	--	--	--	--	--	--	--	--	-	-	-
CL1028.Contig1_All	1472	143	5.3104	41	1.5037	399	14.2481	394	13.506	--	--	--	--	gi|389609662|dbj|AK401821.1|	67.9	1e-07	Papilio xuthus mRNA for unknown unsecreted protein, complete cds, sequence id: Px-1536	--	--	--	--	--	--	--	--	--	--	--	--	--	--	-	-	-
CL1028.Contig2_All	5296	890	9.1863	881	8.9808	1246	12.367	1693	16.1305	gi|357626046|gb|EHJ76281.1|	567.8	2e-159	putative synaptic vesicle protein [Danaus plexippus]	gi|460106069|gb|GAFU01017177.1|	153	1e-32	TSA: Spodoptera exigua comp9148_c0_seq1 transcribed RNA sequence	sp|O43541|SMAD6_HUMAN	213	4e-54	Mothers against decapentaplegic homolog 6 OS=Homo sapiens GN=SMAD6 PE=1 SV=2	BS_araE	81.6	1e-14	COG0477	Permeases of the major facilitator superfamily	K04677	2e-65	252	ame:413371	mothers against decapentaplegic homolog 6/7	-	-	-
CL1028.Contig3_All	1136	16	0.7699	30	1.4257	89	4.1182	101	4.4862	gi|357626045|gb|EHJ76280.1|	450.7	6e-125	putative Mothers against decapentaplegic-like protein 6 [Danaus plexippus]	gi|460106069|gb|GAFU01017177.1|	161	9e-36	TSA: Spodoptera exigua comp9148_c0_seq1 transcribed RNA sequence	sp|O43541|SMAD6_HUMAN	213	6e-55	Mothers against decapentaplegic homolog 6 OS=Homo sapiens GN=SMAD6 PE=1 SV=2	DR2417m	52.4	1e-06	COG0595	Predicted hydrolase of the metallo-beta-lactamase superfamily	K04677	3e-66	252	ame:413371	mothers against decapentaplegic homolog 6/7	GO:0045750//positive regulation of S phase of mitotic cell cycle;GO:0030512//negative regulation of transforming growth factor beta receptor signaling pathway;GO:0030514//negative regulation of BMP signaling pathway;GO:0043066//negative regulation of apoptotic process;GO:0007352//zygotic specification of dorsal/ventral axis;GO:0006955//immune response;GO:0060394//negative regulation of pathway-re…	GO:0070698//type I activin receptor binding;GO:0030617//transforming growth factor beta receptor, inhibitory cytoplasmic mediator activity;GO:0070411//I-SMAD binding;GO:0044212//transcription regulatory region DNA binding;GO:0031625//ubiquitin protein ligase binding;GO:0070410//co-SMAD binding;GO:0003682//chromatin binding;GO:0034713//type I transforming growth factor beta receptor binding;GO:007…	GO:0005737//cytoplasm;GO:0005634//nucleus
CL1029.Contig1_All	543	17	1.7114	18	1.7896	0	0	1	0.0929	gi|357620894|gb|EHJ72918.1|	169.9	5e-41	hypothetical protein KGM_07037 [Danaus plexippus]	--	--	--	--	sp|Q8WYQ3|CHC10_HUMAN	91.3	1e-18	Coiled-coil-helix-coiled-coil-helix domain-containing protein 10, mitochondrial OS=Homo sapiens GN=CHCHD10 PE=1 SV=1	--	--	--	--	--	K11837	3e-13	75.1	bfo:BRAFLDRAFT_121867	ubiquitin carboxyl-terminal hydrolase 6/32 [EC:3.1.2.15]	-	-	-
CL1029.Contig2_All	556	0	0	1	0.0971	0	0	2	0.1815	gi|357620894|gb|EHJ72918.1|	169.9	5e-41	hypothetical protein KGM_07037 [Danaus plexippus]	--	--	--	--	sp|Q8WYQ3|CHC10_HUMAN	86.3	4e-17	Coiled-coil-helix-coiled-coil-helix domain-containing protein 10, mitochondrial OS=Homo sapiens GN=CHCHD10 PE=1 SV=1	--	--	--	--	--	K11837	1e-13	76.3	bfo:BRAFLDRAFT_121867	ubiquitin carboxyl-terminal hydrolase 6/32 [EC:3.1.2.15]	-	-	-
CL103.Contig1_All	582	199	18.6909	83	7.6992	692	62.4995	188	16.2995	gi|56462284|gb|AAV91425.1|	139.4	9e-32	protease inhibitor 3 [Lonomia obliqua]	--	--	--	--	sp|O88799|ZAN_MOUSE	58.5	9e-09	Zonadhesin OS=Mus musculus GN=Zan PE=2 SV=1	--	--	--	--	--	K06252	4e-09	61.6	xtr:100489649	tenascin	-	-	-
CL103.Contig2_All	1400	47	1.8351	11	0.4242	13	0.4881	22	0.7929	gi|357601811|gb|EHJ63159.1|	70.5	2e-10	serine protease inhibitor 28 [Danaus plexippus]	--	--	--	--	sp|O88799|ZAN_MOUSE	94.7	4e-19	Zonadhesin OS=Mus musculus GN=Zan PE=2 SV=1	--	--	--	--	--	K06252	2e-15	84.7	xtr:100489649	tenascin	-	-	-
CL103.Contig3_All	3647	351	5.261	101	1.4951	1252	18.0452	496	6.8626	gi|357601811|gb|EHJ63159.1|	224.9	2e-56	serine protease inhibitor 28 [Danaus plexippus]	--	--	--	--	sp|O88799|ZAN_MOUSE	194	9e-49	Zonadhesin OS=Mus musculus GN=Zan PE=2 SV=1	--	--	--	--	--	K06252	2e-25	119	mmu:81877	tenascin	-	-	-
CL103.Contig4_All	3351	533	8.6947	317	5.1071	2305	36.1568	843	12.6938	gi|357601811|gb|EHJ63159.1|	289.3	9e-76	serine protease inhibitor 28 [Danaus plexippus]	--	--	--	--	sp|O88799|ZAN_MOUSE	186	3e-46	Zonadhesin OS=Mus musculus GN=Zan PE=2 SV=1	--	--	--	--	--	K06252	8e-25	117	bta:282654	tenascin	-	-	-
CL103.Contig5_All	1104	19	0.9408	5	0.2445	13	0.619	18	0.8227	gi|56462284|gb|AAV91425.1|	100.9	1e-19	protease inhibitor 3 [Lonomia obliqua]	--	--	--	--	sp|O88799|ZAN_MOUSE	84.7	3e-16	Zonadhesin OS=Mus musculus GN=Zan PE=2 SV=1	--	--	--	--	--	K06252	1e-13	77.8	mdo:100013925	tenascin	-	-	-
CL103.Contig6_All	2204	39	0.9673	41	1.0043	16	0.3816	44	1.0074	gi|357601811|gb|EHJ63159.1|	209.5	6e-52	serine protease inhibitor 28 [Danaus plexippus]	--	--	--	--	sp|O88799|ZAN_MOUSE	135	5e-31	Zonadhesin OS=Mus musculus GN=Zan PE=2 SV=1	--	--	--	--	--	K08023	1e-18	95.9	xtr:100488719	latent transforming growth factor beta binding protein	-	-	-
CL103.Contig7_All	1308	3	0.1254	4	0.1651	13	0.5224	4	0.1543	gi|56462284|gb|AAV91425.1|	128.3	9e-28	protease inhibitor 3 [Lonomia obliqua]	--	--	--	--	sp|O88799|ZAN_MOUSE	97.8	5e-20	Zonadhesin OS=Mus musculus GN=Zan PE=2 SV=1	--	--	--	--	--	K06252	3e-16	87	xtr:100489649	tenascin	-	-	-
CL103.Contig8_All	2203	201	4.9875	26	0.6372	19	0.4533	168	3.848	gi|357601811|gb|EHJ63159.1|	186.8	4e-45	serine protease inhibitor 28 [Danaus plexippus]	--	--	--	--	sp|O88799|ZAN_MOUSE	129	4e-29	Zonadhesin OS=Mus musculus GN=Zan PE=2 SV=1	--	--	--	--	--	K06252	2e-18	95.5	ssc:445520	tenascin	-	-	-
CL1030.Contig1_All	2315	312	7.3672	142	3.3115	202	4.5866	123	2.681	gi|210076546|gb|ACJ06652.1|	110.2	0	Sl LGR1 [Spodoptera littoralis]	gi|210076545|gb|FJ374692.1|	194	1e-45	Spodoptera littoralis Sl LGR1 mRNA, complete cds	sp|P32212|FSHR_MACFA	389	2e-107	Follicle-stimulating hormone receptor OS=Macaca fascicularis GN=FSHR PE=2 SV=2	--	--	--	--	--	K04249	3e-107	390	acs:100565546	thyroid stimulating hormone receptor	GO:0007186//G-protein coupled receptor signaling pathway	GO:0016500//protein-hormone receptor activity	GO:0016021//integral to membrane
CL1030.Contig2_All	215	0	0	0	0	2	0.489	3	0.7041	--	--	--	--	--	--	--	--	--	--	--	--	--	--	--	--	--	--	--	--	--	--	-	-	-
CL1031.Contig1_All	455	15	1.8021	1	0.1187	13	1.5018	31	3.4379	--	--	--	--	--	--	--	--	--	--	--	--	--	--	--	--	--	--	--	--	--	--	-	-	-
CL1031.Contig2_All	412	12	1.5922	0	0	5	0.6379	16	1.9596	--	--	--	--	--	--	--	--	--	--	--	--	--	--	--	--	--	--	--	--	--	--	-	-	-
CL1031.Contig3_All	901	6	0.364	0	0	39	2.2753	12	0.672	--	--	--	--	--	--	--	--	--	--	--	--	--	--	--	--	--	--	--	--	--	--	-	-	-
CL1032.Contig1_All	389	13	1.8268	8	1.1103	16	2.162	10	1.2971	--	--	--	--	--	--	--	--	--	--	--	--	--	--	--	--	--	--	--	--	--	--	-	-	-
CL1032.Contig2_All	286	12	2.2936	2	0.3775	2	0.3676	1	0.1764	--	--	--	--	--	--	--	--	--	--	--	--	--	--	--	--	--	--	--	--	--	--	-	-	-
CL1033.Contig1_All	838	285	18.5909	351	22.6127	321	20.1351	332	19.991	gi|357623313|gb|EHJ74517.1|	191.4	4e-47	hypothetical protein KGM_08263 [Danaus plexippus]	--	--	--	--	--	--	--	--	--	--	--	--	--	K14463	3e-24	112	tca:662420	microsomal triglyceride transfer protein large subunit	-	-	-
CL1033.Contig2_All	385	15	2.1298	9	1.262	48	6.5535	40	5.2425	gi|357623313|gb|EHJ74517.1|	67.4	2e-10	hypothetical protein KGM_08263 [Danaus plexippus]	--	--	--	--	--	--	--	--	--	--	--	--	--	K14463	5e-06	49.7	cqu:CpipJ_CPIJ003835	microsomal triglyceride transfer protein large subunit	-	-	-
CL1034.Contig1_All	814	23	1.5446	25	1.6581	16	1.0332	155	9.6083	--	--	--	--	gi|160690461|gb|EU258740.1|	113	1e-21	Ostrinia furnacalis chitin synthase gene, complete cds	--	--	--	--	--	--	--	--	--	--	--	--	--	--	-	-	-
CL1034.Contig2_All	754	8	0.58	31	2.2196	66	4.6011	19	1.2715	--	--	--	--	gi|160690461|gb|EU258740.1|	113	1e-21	Ostrinia furnacalis chitin synthase gene, complete cds	--	--	--	--	--	--	--	--	--	--	--	--	--	--	-	-	-
CL1034.Contig3_All	241	1	0.2268	0	0	0	0	0	0	--	--	--	--	--	--	--	--	--	--	--	--	--	--	--	--	--	--	--	--	--	--	-	-	-
CL1034.Contig4_All	634	183	15.7784	0	0	0	0	0	0	--	--	--	--	--	--	--	--	--	--	--	--	--	--	--	--	--	--	--	--	--	--	-	-	-
CL1035.Contig1_All	325	4	0.6728	10	1.6611	0	0	0	0	--	--	--	--	--	--	--	--	--	--	--	--	--	--	--	--	--	--	--	--	--	--	-	-	-
CL1035.Contig2_All	1337	33	1.3492	24	0.9691	140	5.5041	150	5.6611	gi|108882536|gb|EAT46761.1|	71.6	1e-10	AAEL002080-PA [Aedes aegypti]	--	--	--	--	--	--	--	--	--	--	--	--	--	--	--	--	--	--	-	-	-
CL1035.Contig3_All	1324	63	2.6011	31	1.264	18	0.7146	18	0.686	gi|108882536|gb|EAT46761.1|	69.7	3e-10	AAEL002080-PA [Aedes aegypti]	--	--	--	--	--	--	--	--	--	--	--	--	--	--	--	--	--	--	-	-	-
CL1036.Contig1_All	3836	1232	17.5563	731	10.2879	221	3.0284	2921	38.4231	gi|8823|emb|CAA35587.1|	763.1	0	unnamed protein product [Drosophila melanogaster]	--	--	--	--	sp|Q9NBX4|RTXE_DROME	626	1e-178	Probable RNA-directed DNA polymerase from transposon X-element OS=Drosophila melanogaster GN=X-element\ORF2 PE=3 SV=1	--	--	--	--	--	K05658	5e-23	111	hmg:100213972	ATP-binding cassette, subfamily B (MDR/TAP), member 1	-	-	-
CL1036.Contig2_All	209	0	0	0	0	0	0	0	0	--	--	--	--	--	--	--	--	--	--	--	--	--	--	--	--	--	--	--	--	--	--	-	-	-
CL1037.Contig1_All	321	3	0.5109	1	0.1682	1	0.1638	2	0.3144	--	--	--	--	--	--	--	--	--	--	--	--	--	--	--	--	--	--	--	--	--	--	-	-	-
CL1037.Contig2_All	1684	317	10.29	880	28.2117	128	3.9954	106	3.1762	gi|357615210|gb|EHJ69531.1|	284.6	1e-74	hypothetical protein KGM_11610 [Danaus plexippus]	gi|460101231|gb|GAFU01018287.1|	184	9e-43	TSA: Spodoptera exigua comp7511_c0_seq1 transcribed RNA sequence	sp|Q6NWZ9|CDO1_DANRE	199	1e-50	Cysteine dioxygenase type 1 OS=Danio rerio GN=cdo1 PE=2 SV=1	--	--	--	--	--	K00456	1e-70	268	cqu:CpipJ_CPIJ020056	cysteine dioxygenase [EC:1.13.11.20]	-	GO:0016491//oxidoreductase activity	-
CL1037.Contig3_All	1308	46	1.9224	42	1.7335	67	2.6925	23	0.8873	gi|357615210|gb|EHJ69531.1|	283.9	1e-74	hypothetical protein KGM_11610 [Danaus plexippus]	gi|460101231|gb|GAFU01018287.1|	161	1e-35	TSA: Spodoptera exigua comp7511_c0_seq1 transcribed RNA sequence	sp|P21816|CDO1_RAT	194	5e-49	Cysteine dioxygenase type 1 OS=Rattus norvegicus GN=Cdo1 PE=1 SV=1	--	--	--	--	--	K00456	7e-71	268	cqu:CpipJ_CPIJ020056	cysteine dioxygenase [EC:1.13.11.20]	-	GO:0016491//oxidoreductase activity	-
CL1037.Contig4_All	1297	15	0.6322	38	1.5817	34	1.3779	27	1.0504	gi|357615210|gb|EHJ69531.1|	283.9	1e-74	hypothetical protein KGM_11610 [Danaus plexippus]	gi|460101231|gb|GAFU01018287.1|	161	1e-35	TSA: Spodoptera exigua comp7511_c0_seq1 transcribed RNA sequence	sp|P21816|CDO1_RAT	194	5e-49	Cysteine dioxygenase type 1 OS=Rattus norvegicus GN=Cdo1 PE=1 SV=1	--	--	--	--	--	K00456	7e-71	268	cqu:CpipJ_CPIJ020056	cysteine dioxygenase [EC:1.13.11.20]	-	GO:0016491//oxidoreductase activity	-
CL1038.Contig1_All	923	36	2.1321	22	1.2868	13	0.7403	22	1.2027	gi|357628232|gb|EHJ77622.1|	110.5	1e-22	hypothetical protein KGM_04630 [Danaus plexippus]	--	--	--	--	--	--	--	--	--	--	--	--	--	--	--	--	--	--	-	-	-
CL1038.Contig2_All	952	7	0.4019	0	0	6	0.3313	10	0.53	gi|357628232|gb|EHJ77622.1|	110.5	1e-22	hypothetical protein KGM_04630 [Danaus plexippus]	--	--	--	--	--	--	--	--	--	--	--	--	--	--	--	--	--	--	-	-	-
CL1038.Contig3_All	951	4	0.2299	0	0	5	0.2764	3	0.1592	gi|357628232|gb|EHJ77622.1|	110.5	1e-22	hypothetical protein KGM_04630 [Danaus plexippus]	--	--	--	--	--	--	--	--	--	--	--	--	--	--	--	--	--	--	-	-	-
CL1039.Contig1_All	2386	295	6.7585	183	4.1407	29	0.6389	205	4.3353	--	--	--	--	--	--	--	--	--	--	--	--	--	--	--	--	--	--	--	--	--	--	-	-	-
CL1039.Contig2_All	2564	366	7.803	82	1.7266	651	13.3462	209	4.1131	--	--	--	--	--	--	--	--	--	--	--	--	--	--	--	--	--	--	--	--	--	--	-	-	-
CL1039.Contig3_All	520	76	7.9893	64	6.6445	1	0.1011	0	0	--	--	--	--	--	--	--	--	--	--	--	--	--	--	--	--	--	--	--	--	--	--	-	-	-
CL1039.Contig4_All	728	94	7.0582	67	4.9686	2	0.1444	28	1.9407	--	--	--	--	--	--	--	--	--	--	--	--	--	--	--	--	--	--	--	--	--	--	-	-	-
CL104.Contig1_All	2024	491	13.2608	393	10.4826	581	15.0889	386	9.6231	--	--	--	--	gi|389614216|dbj|AK404583.1|	83.8	3e-12	Papilio xuthus mRNA, putative 3'UTR of hypothetical protein, sequence id: Px-3137, expressed in epidermis	--	--	--	--	--	--	--	--	--	--	--	--	--	--	-	-	-
CL1040.Contig1_All	369	6	0.8888	6	0.8778	3	0.4274	6	0.8205	gi|357613543|gb|EHJ68573.1|	166.4	3e-40	putative acetyl-CoA acetyltransferase, mitochondrial [Danaus plexippus]	--	--	--	--	sp|Q9CWB7|YD286_MOUSE	95.5	2e-20	Glutaredoxin-like protein C5orf63 homolog OS=Mus musculus PE=1 SV=1	--	--	--	--	--	K00626	3e-26	116	tca:663885	acetyl-CoA C-acetyltransferase [EC:2.3.1.9]	-	GO:0016746//transferase activity, transferring acyl groups	-
CL1040.Contig2_All	376	9	1.3084	6	0.8615	3	0.4194	7	0.9394	gi|357613543|gb|EHJ68573.1|	166.4	3e-40	putative acetyl-CoA acetyltransferase, mitochondrial [Danaus plexippus]	--	--	--	--	sp|Q9CWB7|YD286_MOUSE	95.5	2e-20	Glutaredoxin-like protein C5orf63 homolog OS=Mus musculus PE=1 SV=1	--	--	--	--	--	K00626	3e-26	116	tca:663885	acetyl-CoA C-acetyltransferase [EC:2.3.1.9]	-	GO:0016746//transferase activity, transferring acyl groups	-
CL1041.Contig10_All	2482	69	1.5197	58	1.2616	72	1.5248	83	1.6874	gi|343469130|gb|AEM43806.1|	704.1	0	membrane-bound alkaline phosphatase [Ostrinia furnacalis]	gi|343469129|gb|JN392445.1|	515	1e-142	Ostrinia furnacalis membrane-bound alkaline phosphatase (mALP) mRNA, complete cds	sp|P29523|PPB_BOMMO	654	0	Membrane-bound alkaline phosphatase OS=Bombyx mori GN=Alp-m PE=1 SV=3	XF0657	318	4e-86	COG1785	Alkaline phosphatase	K01077	2e-137	490	aga:AgaP_AGAP007300	alkaline phosphatase [EC:3.1.3.1]	-	-	-
CL1041.Contig1_All	1120	17	0.8297	12	0.5784	31	1.4549	13	0.5857	gi|384503164|gb|AFH96950.1|	139.8	2e-31	alkaline phosphatase [Spodoptera exigua]	gi|343469129|gb|JN392445.1|	281	4e-72	Ostrinia furnacalis membrane-bound alkaline phosphatase (mALP) mRNA, complete cds	sp|P29523|PPB_BOMMO	100	8e-21	Membrane-bound alkaline phosphatase OS=Bombyx mori GN=Alp-m PE=1 SV=3	XF0657	52	2e-06	COG1785	Alkaline phosphatase	K01077	4e-23	109	tca:660129	alkaline phosphatase [EC:3.1.3.1]	GO:0008152//metabolic process	GO:0016791//phosphatase activity	-
CL1041.Contig2_All	2000	7	0.1913	6	0.162	9	0.2365	4	0.1009	gi|343469130|gb|AEM43806.1|	702.6	0	membrane-bound alkaline phosphatase [Ostrinia furnacalis]	gi|343469129|gb|JN392445.1|	519	1e-143	Ostrinia furnacalis membrane-bound alkaline phosphatase (mALP) mRNA, complete cds	sp|P29523|PPB_BOMMO	652	0	Membrane-bound alkaline phosphatase OS=Bombyx mori GN=Alp-m PE=1 SV=3	XF0657	318	3e-86	COG1785	Alkaline phosphatase	K01077	2e-137	490	aga:AgaP_AGAP007300	alkaline phosphatase [EC:3.1.3.1]	-	-	-
CL1041.Contig3_All	2340	3	0.0701	4	0.0923	10	0.2246	4	0.0863	gi|343469130|gb|AEM43806.1|	196.8	4e-48	membrane-bound alkaline phosphatase [Ostrinia furnacalis]	gi|343469129|gb|JN392445.1|	519	1e-143	Ostrinia furnacalis membrane-bound alkaline phosphatase (mALP) mRNA, complete cds	sp|P29523|PPB_BOMMO	478	3e-134	Membrane-bound alkaline phosphatase OS=Bombyx mori GN=Alp-m PE=1 SV=3	XF0657	231	5e-60	COG1785	Alkaline phosphatase	K01077	9e-92	338	phu:Phum_PHUM129520	alkaline phosphatase [EC:3.1.3.1]	-	-	-
CL1041.Contig4_All	819	23	1.5351	15	0.9888	3	0.1925	1	0.0616	gi|384503164|gb|AFH96950.1|	139.8	1e-31	alkaline phosphatase [Spodoptera exigua]	gi|343469129|gb|JN392445.1|	278	4e-71	Ostrinia furnacalis membrane-bound alkaline phosphatase (mALP) mRNA, complete cds	sp|P29523|PPB_BOMMO	101	2e-21	Membrane-bound alkaline phosphatase OS=Bombyx mori GN=Alp-m PE=1 SV=3	XF0657	52	1e-06	COG1785	Alkaline phosphatase	K01077	3e-23	109	tca:660129	alkaline phosphatase [EC:3.1.3.1]	GO:0008152//metabolic process	GO:0016791//phosphatase activity	-
CL1041.Contig5_All	2182	3	0.0752	2	0.0495	9	0.2168	3	0.0694	gi|343469130|gb|AEM43806.1|	196.8	4e-48	membrane-bound alkaline phosphatase [Ostrinia furnacalis]	gi|343469129|gb|JN392445.1|	519	1e-143	Ostrinia furnacalis membrane-bound alkaline phosphatase (mALP) mRNA, complete cds	sp|P29523|PPB_BOMMO	478	3e-134	Membrane-bound alkaline phosphatase OS=Bombyx mori GN=Alp-m PE=1 SV=3	XF0657	231	5e-60	COG1785	Alkaline phosphatase	K01077	8e-92	338	phu:Phum_PHUM129520	alkaline phosphatase [EC:3.1.3.1]	-	-	-
CL1041.Contig6_All	2077	3	0.079	2	0.052	3	0.0759	1	0.0243	gi|343469130|gb|AEM43806.1|	102.4	9e-20	membrane-bound alkaline phosphatase [Ostrinia furnacalis]	gi|343469129|gb|JN392445.1|	519	1e-143	Ostrinia furnacalis membrane-bound alkaline phosphatase (mALP) mRNA, complete cds	sp|P29523|PPB_BOMMO	478	3e-134	Membrane-bound alkaline phosphatase OS=Bombyx mori GN=Alp-m PE=1 SV=3	XF0657	231	5e-60	COG1785	Alkaline phosphatase	K01077	8e-92	338	phu:Phum_PHUM129520	alkaline phosphatase [EC:3.1.3.1]	-	-	-
CL1041.Contig7_All	2235	7	0.1712	3	0.0725	5	0.1176	4	0.0903	gi|343469130|gb|AEM43806.1|	102.4	1e-19	membrane-bound alkaline phosphatase [Ostrinia furnacalis]	gi|343469129|gb|JN392445.1|	519	1e-143	Ostrinia furnacalis membrane-bound alkaline phosphatase (mALP) mRNA, complete cds	sp|P29523|PPB_BOMMO	478	3e-134	Membrane-bound alkaline phosphatase OS=Bombyx mori GN=Alp-m PE=1 SV=3	XF0657	231	5e-60	COG1785	Alkaline phosphatase	K01077	8e-92	338	phu:Phum_PHUM129520	alkaline phosphatase [EC:3.1.3.1]	-	-	-
CL1041.Contig8_All	1895	11	0.3173	6	0.1709	15	0.4161	20	0.5326	gi|343469130|gb|AEM43806.1|	608.2	4e-172	membrane-bound alkaline phosphatase [Ostrinia furnacalis]	gi|343469129|gb|JN392445.1|	519	1e-143	Ostrinia furnacalis membrane-bound alkaline phosphatase (mALP) mRNA, complete cds	sp|P29523|PPB_BOMMO	562	1e-159	Membrane-bound alkaline phosphatase OS=Bombyx mori GN=Alp-m PE=1 SV=3	XF0657	259	1e-68	COG1785	Alkaline phosphatase	K01077	3e-116	419	phu:Phum_PHUM129520	alkaline phosphatase [EC:3.1.3.1]	-	-	-
CL1041.Contig9_All	2053	5	0.1331	6	0.1578	8	0.2048	1	0.0246	gi|343469130|gb|AEM43806.1|	608.2	5e-172	membrane-bound alkaline phosphatase [Ostrinia furnacalis]	gi|343469129|gb|JN392445.1|	519	1e-143	Ostrinia furnacalis membrane-bound alkaline phosphatase (mALP) mRNA, complete cds	sp|P29523|PPB_BOMMO	562	1e-159	Membrane-bound alkaline phosphatase OS=Bombyx mori GN=Alp-m PE=1 SV=3	XF0657	259	2e-68	COG1785	Alkaline phosphatase	K01077	3e-116	419	phu:Phum_PHUM129520	alkaline phosphatase [EC:3.1.3.1]	-	-	-
CL1042.Contig1_All	207	21	5.5456	20	5.2161	21	5.3326	20	4.8753	--	--	--	--	--	--	--	--	--	--	--	--	--	--	--	--	--	--	--	--	--	--	-	-	-
CL1043.Contig1_All	1713	55	1.7551	50	1.5758	41	1.2581	34	1.0015	gi|357609224|gb|EHJ66355.1|	604.4	6e-171	hypothetical protein KGM_03289 [Danaus plexippus]	gi|460128094|gb|GAFU01002853.1|	426	1e-115	TSA: Spodoptera exigua comp3336_c0_seq1 transcribed RNA sequence	sp|O43670|ZN207_HUMAN	243	7e-64	Zinc finger protein 207 OS=Homo sapiens GN=ZNF207 PE=1 SV=1	Rv3876	48.9	5e-07	COG0455	ATPases involved in chromosome partitioning	K01104	2e-07	58.5	hsa:25930	protein-tyrosine phosphatase [EC:3.1.3.48]	-	-	-
CL1043.Contig2_All	1366	5	0.2001	4	0.1581	5	0.1924	4	0.1478	gi|357609224|gb|EHJ66355.1|	476.5	1e-132	hypothetical protein KGM_03289 [Danaus plexippus]	gi|460128094|gb|GAFU01002853.1|	278	7e-71	TSA: Spodoptera exigua comp3336_c0_seq1 transcribed RNA sequence	sp|O43670|ZN207_HUMAN	122	2e-27	Zinc finger protein 207 OS=Homo sapiens GN=ZNF207 PE=1 SV=1	Rv3876	48.9	4e-07	COG0455	ATPases involved in chromosome partitioning	K01104	1e-07	58.5	hsa:25930	protein-tyrosine phosphatase [EC:3.1.3.48]	-	-	-
CL1043.Contig3_All	1411	155	6.0049	82	3.1374	2	0.0745	22	0.7867	gi|357609224|gb|EHJ66355.1|	388.3	5e-106	hypothetical protein KGM_03289 [Danaus plexippus]	gi|460128094|gb|GAFU01002853.1|	137	2e-28	TSA: Spodoptera exigua comp3336_c0_seq1 transcribed RNA sequence	sp|O43670|ZN207_HUMAN	70.9	7e-12	Zinc finger protein 207 OS=Homo sapiens GN=ZNF207 PE=1 SV=1	Rv3876	48.9	4e-07	COG0455	ATPases involved in chromosome partitioning	K01104	2e-07	57.8	hsa:25930	protein-tyrosine phosphatase [EC:3.1.3.48]	-	-	-
CL1043.Contig4_All	1728	3	0.0949	1	0.0312	2	0.0608	2	0.0584	gi|357609224|gb|EHJ66355.1|	598.2	4e-169	hypothetical protein KGM_03289 [Danaus plexippus]	gi|460128094|gb|GAFU01002853.1|	426	1e-115	TSA: Spodoptera exigua comp3336_c0_seq1 transcribed RNA sequence	sp|O43670|ZN207_HUMAN	239	1e-62	Zinc finger protein 207 OS=Homo sapiens GN=ZNF207 PE=1 SV=1	Rv3876	48.9	5e-07	COG0455	ATPases involved in chromosome partitioning	K01104	4e-08	60.5	hsa:25930	protein-tyrosine phosphatase [EC:3.1.3.48]	-	-	-
CL1043.Contig5_All	1174	7	0.3259	11	0.5058	24	1.0746	15	0.6447	gi|357609224|gb|EHJ66355.1|	392.9	1e-107	hypothetical protein KGM_03289 [Danaus plexippus]	gi|460128094|gb|GAFU01002853.1|	121	8e-24	TSA: Spodoptera exigua comp3336_c0_seq1 transcribed RNA sequence	sp|O43670|ZN207_HUMAN	70.9	5e-12	Zinc finger protein 207 OS=Homo sapiens GN=ZNF207 PE=1 SV=1	Rv3876	48.9	8e-07	COG0455	ATPases involved in chromosome partitioning	K03006	5e-07	56.2	bfo:BRAFLDRAFT_120136	DNA-directed RNA polymerase II subunit RPB1 [EC:2.7.7.6]	-	-	-
CL1045.Contig1_All	413	2	0.2647	16	2.0915	0	0	1	0.1222	--	--	--	--	--	--	--	--	--	--	--	--	--	--	--	--	--	--	--	--	--	--	-	-	-
CL1045.Contig2_All	535	18	1.8392	29	2.9264	50	4.9126	21	1.9806	--	--	--	--	--	--	--	--	--	--	--	--	--	--	--	--	--	--	--	--	--	--	-	-	-
CL1046.Contig1_All	1080	14	0.7086	21	1.0497	32	1.5575	23	1.0746	gi|357627427|gb|EHJ77119.1|	320.9	7e-86	hypothetical protein KGM_04590 [Danaus plexippus]	--	--	--	--	sp|Q9VCE8|U692_DROME	202	1e-51	UPF0692 protein CG33108 OS=Drosophila melanogaster GN=CG33108 PE=3 SV=2	--	--	--	--	--	K12622	2e-19	97.4	dsi:Dsim_GD21053	U6 snRNA-associated Sm-like protein LSm3	-	-	-
CL1046.Contig2_All	1108	37	1.8254	3	0.1462	6	0.2846	2	0.0911	gi|357627427|gb|EHJ77119.1|	320.9	7e-86	hypothetical protein KGM_04590 [Danaus plexippus]	--	--	--	--	sp|Q9VCE8|U692_DROME	201	2e-51	UPF0692 protein CG33108 OS=Drosophila melanogaster GN=CG33108 PE=3 SV=2	--	--	--	--	--	K12622	2e-19	97.4	dsi:Dsim_GD21053	U6 snRNA-associated Sm-like protein LSm3	-	-	-
CL1046.Contig3_All	470	8	0.9304	2	0.2297	13	1.4539	8	0.8589	gi|357627427|gb|EHJ77119.1|	161	1e-38	hypothetical protein KGM_04590 [Danaus plexippus]	--	--	--	--	sp|Q9VCE8|U692_DROME	100	1e-21	UPF0692 protein CG33108 OS=Drosophila melanogaster GN=CG33108 PE=3 SV=2	--	--	--	--	--	K12622	1e-20	99	dsi:Dsim_GD21053	U6 snRNA-associated Sm-like protein LSm3	-	-	-
CL1047.Contig1_All	1488	183	6.7228	191	6.9298	212	7.489	268	9.0881	--	--	--	--	--	--	--	--	--	--	--	--	--	--	--	--	--	--	--	--	--	--	-	-	-
CL1047.Contig2_All	1082	45	2.2735	42	2.0956	43	2.089	113	5.2698	--	--	--	--	--	--	--	--	--	--	--	--	--	--	--	--	--	--	--	--	--	--	-	-	-
CL1048.Contig1_All	1361	134	5.382	71	2.8164	112	4.3257	125	4.6344	gi|357612422|gb|EHJ67991.1|	561.6	3e-158	putative ubiquitin-conjugating enzyme [Danaus plexippus]	gi|460111863|gb|GAFU01015105.1|	190	1e-44	TSA: Spodoptera exigua comp11997_c0_seq1 transcribed RNA sequence	sp|A6QLM0|TM189_BOVIN	333	4e-91	Transmembrane protein 189 OS=Bos taurus GN=TMEM189 PE=2 SV=1	--	--	--	--	--	K10704	1e-120	434	tca:664259	ubiquitin-conjugating enzyme E2 variant	-	-	-
CL1048.Contig2_All	236	0	0	2	0.4575	0	0	1	0.2138	gi|357612422|gb|EHJ67991.1|	123.2	3e-27	putative ubiquitin-conjugating enzyme [Danaus plexippus]	gi|460111863|gb|GAFU01015105.1|	83.8	3e-13	TSA: Spodoptera exigua comp11997_c0_seq1 transcribed RNA sequence	sp|A5PLL7|TM189_HUMAN	74.3	6e-14	Transmembrane protein 189 OS=Homo sapiens GN=TMEM189 PE=1 SV=3	--	--	--	--	--	K10704	1e-20	98.2	tca:664259	ubiquitin-conjugating enzyme E2 variant	-	-	-
CL1049.Contig1_All	560	8	0.7809	8	0.7712	13	1.2202	10	0.9011	--	--	--	--	--	--	--	--	--	--	--	--	--	--	--	--	--	--	--	--	--	--	-	-	-
CL1049.Contig2_All	345	6	0.9507	4	0.6259	4	0.6094	3	0.4388	--	--	--	--	--	--	--	--	--	--	--	--	--	--	--	--	--	--	--	--	--	--	-	-	-
CL105.Contig1_All	2453	306	6.8191	275	6.0523	310	6.6429	330	6.7882	gi|310893425|gb|ADP37708.1|	741.5	0	glucose transporter [Bombyx mori]	gi|460111216|gb|GAFU01015597.1|	99.6	6e-17	TSA: Spodoptera exigua comp9285_c0_seq1 transcribed RNA sequence	sp|P13355|GTR1_RABIT	419	2e-116	Solute carrier family 2, facilitated glucose transporter member 1 OS=Oryctolagus cuniculus GN=SLC2A1 PE=2 SV=1	BS_araE	201	6e-51	COG0477	Permeases of the major facilitator superfamily	K07299	8e-118	425	isc:IscW_ISCW004700	MFS transporter, SP family, solute carrier family 2 (facilitated glucose transporter), member 1	GO:0044765	GO:0016491//oxidoreductase activity;GO:0022857//transmembrane transporter activity	GO:0016020//membrane
CL105.Contig2_All	414	7	0.9243	15	1.956	23	2.9203	0	0	--	--	--	--	gi|325974820|emb|FP015856.14|	65.9	1e-07	Pig DNA sequence from clone CH242-13J4 on chromosome X, complete sequence	--	--	--	--	--	--	--	--	--	--	--	--	--	--	-	-	-
CL1050.Contig1_All	352	2	0.3106	2	0.3067	20	2.9866	21	3.0103	--	--	--	--	--	--	--	--	--	--	--	--	--	--	--	--	--	--	--	--	--	--	-	-	-
CL1050.Contig2_All	264	5	1.0353	2	0.409	0	0	0	0	--	--	--	--	--	--	--	--	--	--	--	--	--	--	--	--	--	--	--	--	--	--	-	-	-
CL1051.Contig1_All	1316	72	2.9907	62	2.5435	26	1.0385	28	1.0736	gi|357602341|gb|EHJ63364.1|	365.9	2e-99	hypothetical protein KGM_14166 [Danaus plexippus]	--	--	--	--	sp|Q9UQ35|SRRM2_HUMAN	63.9	7e-10	Serine/arginine repetitive matrix protein 2 OS=Homo sapiens GN=SRRM2 PE=1 SV=2	DRA0212	58.5	2e-08	COG2377	Predicted molecular chaperone distantly related to HSP70-fold metalloproteases	K13138	7e-16	85.9	tca:659906	integrator complex subunit 1	GO:0044260;GO:0006139//nucleobase-containing compound metabolic process	GO:0003824//catalytic activity	-
CL1051.Contig2_All	788	37	2.5667	24	1.6443	0	0	0	0	gi|357602341|gb|EHJ63364.1|	163.3	1e-38	hypothetical protein KGM_14166 [Danaus plexippus]	--	--	--	--	--	--	--	--	--	--	--	--	--	K13138	2e-08	60.1	phu:Phum_PHUM274800	integrator complex subunit 1	-	-	-
CL1051.Contig3_All	803	3	0.2042	0	0	0	0	0	0	gi|357602341|gb|EHJ63364.1|	163.3	1e-38	hypothetical protein KGM_14166 [Danaus plexippus]	--	--	--	--	--	--	--	--	--	--	--	--	--	K13138	2e-08	60.1	phu:Phum_PHUM274800	integrator complex subunit 1	-	-	-
CL1051.Contig4_All	830	10	0.6586	60	3.9027	24	1.5199	33	2.0062	gi|357602341|gb|EHJ63364.1|	202.2	2e-50	hypothetical protein KGM_14166 [Danaus plexippus]	--	--	--	--	--	--	--	--	--	--	--	--	--	K13138	7e-09	61.6	phu:Phum_PHUM274800	integrator complex subunit 1	-	-	-
CL1052.Contig1_All	351	5	0.7787	0	0	3	0.4493	9	1.2938	--	--	--	--	--	--	--	--	--	--	--	--	--	--	--	--	--	--	--	--	--	--	-	-	-
CL1052.Contig2_All	234	6	1.4016	0	0	1	0.2246	2	0.4313	--	--	--	--	--	--	--	--	--	--	--	--	--	--	--	--	--	--	--	--	--	--	-	-	-
CL1053.Contig1_All	957	50	2.856	27	1.5231	60	3.2956	38	2.0036	--	--	--	--	--	--	--	--	--	--	--	--	--	--	--	--	--	--	--	--	--	--	-	-	-
CL1053.Contig2_All	202	1	0.2706	0	0	1	0.2602	4	0.9992	--	--	--	--	--	--	--	--	--	--	--	--	--	--	--	--	--	--	--	--	--	--	-	-	-
CL1054.Contig1_All	219	7	1.7472	5	1.2326	14	3.3603	7	1.6128	--	--	--	--	gi|345548869|gb|JF339040.1|	97.6	2e-17	Ostrinia nubilalis aminopeptidase N3b (apn3b) gene, partial cds; and aminopeptidase N3a (apn3a) and aminopeptidase N3c (apn3c) genes, complete cds	--	--	--	--	--	--	--	--	--	--	--	--	--	--	-	-	-
CL1054.Contig2_All	447	192	23.4798	96	11.5945	105	12.3474	70	7.9019	--	--	--	--	gi|345548869|gb|JF339040.1|	391	1e-105	Ostrinia nubilalis aminopeptidase N3b (apn3b) gene, partial cds; and aminopeptidase N3a (apn3a) and aminopeptidase N3c (apn3c) genes, complete cds	--	--	--	--	--	--	--	--	--	--	--	--	--	--	-	-	-
CL1055.Contig1_All	499	42	4.601	6	0.6491	12	1.2641	7	0.7078	--	--	--	--	--	--	--	--	--	--	--	--	--	--	--	--	--	--	--	--	--	--	-	-	-
CL1055.Contig2_All	219	1	0.2496	0	0	4	0.9601	1	0.2304	--	--	--	--	gi|343170772|gb|JN225509.1|	79.8	5e-12	Dahlica fennicella clone DFe238G09A microsatellite sequence	--	--	--	--	--	--	--	--	--	--	--	--	--	--	-	-	-
CL1056.Contig1_All	676	49	3.9623	13	1.0382	8	0.6221	68	5.0758	--	--	--	--	--	--	--	--	--	--	--	--	--	--	--	--	--	--	--	--	--	--	-	-	-
CL1056.Contig2_All	674	18	1.4599	15	1.2015	33	2.5736	19	1.4224	--	--	--	--	--	--	--	--	--	--	--	--	--	--	--	--	--	--	--	--	--	--	-	-	-
CL1057.Contig1_All	268	5	1.0198	1	0.2014	2	0.3923	3	0.5648	--	--	--	--	--	--	--	--	--	--	--	--	--	--	--	--	--	--	--	--	--	--	-	-	-
CL1057.Contig2_All	225	0	0	16	3.8391	0	0	0	0	--	--	--	--	--	--	--	--	--	--	--	--	--	--	--	--	--	--	--	--	--	--	-	-	-
CL1058.Contig1_All	449	54	6.5743	28	3.3667	0	0	1	0.1124	--	--	--	--	--	--	--	--	--	--	--	--	--	--	--	--	--	--	--	--	--	--	-	-	-
CL1058.Contig2_All	422	33	4.2747	25	3.1983	53	6.6017	48	5.7394	--	--	--	--	--	--	--	--	--	--	--	--	--	--	--	--	--	--	--	--	--	--	-	-	-
CL1059.Contig1_All	723	57	4.3096	10	0.7467	58	4.2168	60	4.1875	--	--	--	--	--	--	--	--	--	--	--	--	--	--	--	--	--	--	--	--	--	--	-	-	-
CL1059.Contig2_All	953	181	10.3821	116	6.5713	176	9.7076	174	9.2129	--	--	--	--	--	--	--	--	--	--	--	--	--	--	--	--	--	--	--	--	--	--	-	-	-
CL106.Contig1_All	308	14	2.4847	2	0.3506	0	0	9	1.4745	--	--	--	--	gi|319918813|dbj|AB597007.1|	165	2e-37	Ostrinia nubilalis OnubOR7b gene for odorant receptor, partial cds, clone: 32P24	--	--	--	--	--	--	--	--	--	--	--	--	--	--	-	-	-
CL106.Contig2_All	276	28	5.5456	5	0.978	2	0.3809	10	1.8282	--	--	--	--	--	--	--	--	--	--	--	--	--	--	--	--	--	--	--	--	--	--	-	-	-
CL106.Contig3_All	2224	808	19.8599	680	16.5068	337	7.965	500	11.3442	--	--	--	--	gi|319918813|dbj|AB597007.1|	165	1e-36	Ostrinia nubilalis OnubOR7b gene for odorant receptor, partial cds, clone: 32P24	--	--	--	--	--	--	--	--	--	--	--	--	--	--	-	-	-
CL106.Contig4_All	493	27	2.9938	19	2.0806	5	0.5331	9	0.9212	--	--	--	--	gi|319918813|dbj|AB597007.1|	97.6	5e-17	Ostrinia nubilalis OnubOR7b gene for odorant receptor, partial cds, clone: 32P24	--	--	--	--	--	--	--	--	--	--	--	--	--	--	-	-	-
CL1060.Contig10_All	324	3	0.5061	0	0	0	0	1	0.1557	--	--	--	--	--	--	--	--	--	--	--	--	--	--	--	--	--	--	--	--	--	--	-	-	-
CL1060.Contig1_All	610	34	3.0468	39	3.4516	51	4.3947	42	3.4742	--	--	--	--	--	--	--	--	--	--	--	--	--	--	--	--	--	--	--	--	--	--	-	-	-
CL1060.Contig2_All	1464	425	15.8689	888	32.7462	405	14.5414	390	13.442	gi|345489790|ref|XP_003426232.1|	28.5	4e-12	PREDICTED: hypothetical protein LOC100679928 [Nasonia vitripennis]	gi|453040674|gb|JX683363.1|	190	1e-44	Ostrinia zealis fatty-acyl reductase (pgFAR) mRNA, complete cds	--	--	--	--	--	--	--	--	--	--	--	--	--	--	-	-	-
CL1060.Contig3_All	3924	1440	20.0601	880	12.1072	1222	16.3695	1032	13.2706	gi|350408469|ref|XP_003488412.1|	92.4	2e-16	PREDICTED: hypothetical protein LOC100740015 [Bombus impatiens]	gi|436942|gb|U04224.1|ONAMY71	127	4e-25	Ostrinia nubilalis ost.71 On15 alpha-amylase (amy) gene, partial cds	--	--	--	--	--	--	--	--	--	--	--	--	--	--	-	-	-
CL1060.Contig4_All	568	177	17.0343	82	7.7939	69	6.3855	38	3.3758	gi|350408469|ref|XP_003488412.1|	28.5	5e-16	PREDICTED: hypothetical protein LOC100740015 [Bombus impatiens]	--	--	--	--	--	--	--	--	--	--	--	--	--	--	--	--	--	--	-	-	-
CL1060.Contig5_All	438	92	11.4819	55	6.7792	12	1.4401	13	1.4976	gi|350408469|ref|XP_003488412.1|	85.9	6e-16	PREDICTED: hypothetical protein LOC100740015 [Bombus impatiens]	--	--	--	--	--	--	--	--	--	--	--	--	--	--	--	--	--	--	-	-	-
CL1060.Contig6_All	630	15	1.3015	7	0.5999	1	0.0834	7	0.5607	--	--	--	--	gi|438386|gb|U04223.1|ONAMY25	71.9	4e-09	Ostrinia nubilalis On25 alpha-amylase (amy) gene, partial cds	--	--	--	--	--	--	--	--	--	--	--	--	--	--	-	-	-
CL1060.Contig7_All	487	0	0	0	0	0	0	1	0.1036	--	--	--	--	--	--	--	--	--	--	--	--	--	--	--	--	--	--	--	--	--	--	-	-	-
CL1060.Contig8_All	266	35	7.1926	0	0	0	0	0	0	--	--	--	--	--	--	--	--	--	--	--	--	--	--	--	--	--	--	--	--	--	--	-	-	-
CL1060.Contig9_All	506	107	11.5594	115	12.2698	144	14.9591	108	10.7699	gi|350408469|ref|XP_003488412.1|	87.8	2e-16	PREDICTED: hypothetical protein LOC100740015 [Bombus impatiens]	--	--	--	--	--	--	--	--	--	--	--	--	--	--	--	--	--	--	-	-	-
CL1061.Contig1_All	858	166	10.576	172	10.8226	65	3.9822	114	6.7044	gi|322794449|gb|EFZ17521.1|	330.5	6e-89	hypothetical protein SINV_09873 [Solenopsis invicta]	gi|460123306|gb|GAFU01006604.1|	174	5e-40	TSA: Spodoptera exigua comp2096_c1_seq1 transcribed RNA sequence	sp|Q5M818|RM16_RAT	207	3e-53	39S ribosomal protein L16, mitochondrial OS=Rattus norvegicus GN=Mrpl16 PE=2 SV=1	Cj1700c	64.7	2e-10	COG0197	Ribosomal protein L16/L10E	--	--	--	--	--	GO:0006412//translation	GO:0003735//structural constituent of ribosome;GO:0019843//rRNA binding	GO:0005762//mitochondrial large ribosomal subunit
CL1061.Contig2_All	802	23	1.5677	8	0.5385	61	3.9981	43	2.7054	gi|322794449|gb|EFZ17521.1|	320.1	7e-86	hypothetical protein SINV_09873 [Solenopsis invicta]	gi|460123306|gb|GAFU01006604.1|	172	2e-39	TSA: Spodoptera exigua comp2096_c1_seq1 transcribed RNA sequence	sp|Q5M818|RM16_RAT	204	2e-52	39S ribosomal protein L16, mitochondrial OS=Rattus norvegicus GN=Mrpl16 PE=2 SV=1	Cj1700c	64.7	2e-10	COG0197	Ribosomal protein L16/L10E	--	--	--	--	--	GO:0006412//translation	GO:0003735//structural constituent of ribosome;GO:0019843//rRNA binding	GO:0005762//mitochondrial large ribosomal subunit
CL1062.Contig1_All	371	1	0.1473	0	0	0	0	0	0	gi|357620290|gb|EHJ72534.1|	136.7	3e-31	hypothetical protein KGM_09955 [Danaus plexippus]	--	--	--	--	sp|Q9HAB8|PPCS_HUMAN	73.2	1e-13	Phosphopantothenate--cysteine ligase OS=Homo sapiens GN=PPCS PE=1 SV=2	SPCC4B3.18	71.2	4e-13	COG0452	Phosphopantothenoylcysteine synthetase/decarboxylase	K01922	2e-22	103	dan:Dana_GF18942	phosphopantothenate-cysteine ligase [EC:6.3.2.5]	GO:0015937//coenzyme A biosynthetic process;GO:0030708//germarium-derived female germ-line cyst encapsulation;GO:0046843//dorsal appendage formation;GO:0030713//ovarian follicle cell stalk formation;GO:0007297//ovarian follicle cell migration;GO:0055091//phospholipid homeostasis;GO:0007303//cytoplasmic transport, nurse cell to oocyte;GO:0030036//actin cytoskeleton organization;GO:0070328//triglyc…	GO:0004632//phosphopantothenate--cysteine ligase activity	-
CL1062.Contig2_All	1518	160	5.7617	61	2.1694	128	4.4323	133	4.421	gi|357620290|gb|EHJ72534.1|	568.5	3e-160	hypothetical protein KGM_09955 [Danaus plexippus]	gi|157109813|ref|XM_001650785.1|	87.7	1e-13	Aedes aegypti cornichon partial mRNA	sp|Q9HAB8|PPCS_HUMAN	236	8e-62	Phosphopantothenate--cysteine ligase OS=Homo sapiens GN=PPCS PE=1 SV=2	SPCC4B3.18	227	4e-59	COG0452	Phosphopantothenoylcysteine synthetase/decarboxylase	K01922	8e-125	447	tca:660081	phosphopantothenate-cysteine ligase [EC:6.3.2.5]	GO:0015937//coenzyme A biosynthetic process;GO:0030708//germarium-derived female germ-line cyst encapsulation;GO:0046843//dorsal appendage formation;GO:0030713//ovarian follicle cell stalk formation;GO:0007297//ovarian follicle cell migration;GO:0055091//phospholipid homeostasis;GO:0007303//cytoplasmic transport, nurse cell to oocyte;GO:0030036//actin cytoskeleton organization;GO:0070328//triglyc…	GO:0004632//phosphopantothenate--cysteine ligase activity	-
CL1062.Contig3_All	304	0	0	2	0.3552	0	0	0	0	gi|357620290|gb|EHJ72534.1|	151	1e-35	hypothetical protein KGM_09955 [Danaus plexippus]	gi|198450926|ref|XM_001358143.2|	61.9	2e-06	Drosophila pseudoobscura pseudoobscura GA19016 (Dpse\GA19016), mRNA	sp|Q9HAB8|PPCS_HUMAN	57.8	6e-09	Phosphopantothenate--cysteine ligase OS=Homo sapiens GN=PPCS PE=1 SV=2	YIL083c	70.9	5e-13	COG0452	Phosphopantothenoylcysteine synthetase/decarboxylase	K01922	2e-28	124	tca:660081	phosphopantothenate-cysteine ligase [EC:6.3.2.5]	GO:0015937//coenzyme A biosynthetic process;GO:0030708//germarium-derived female germ-line cyst encapsulation;GO:0046843//dorsal appendage formation;GO:0030713//ovarian follicle cell stalk formation;GO:0007297//ovarian follicle cell migration;GO:0055091//phospholipid homeostasis;GO:0007303//cytoplasmic transport, nurse cell to oocyte;GO:0030036//actin cytoskeleton organization;GO:0070328//triglyc…	GO:0004632//phosphopantothenate--cysteine ligase activity	-
CL1063.Contig1_All	201	8	2.1757	6	1.6115	2	0.523	0	0	--	--	--	--	--	--	--	--	--	--	--	--	--	--	--	--	--	--	--	--	--	--	-	-	-
CL1064.Contig1_All	249	24	5.2688	18	3.9027	29	6.122	17	3.445	--	--	--	--	--	--	--	--	--	--	--	--	--	--	--	--	--	--	--	--	--	--	-	-	-
CL1064.Contig2_All	248	0	0	7	1.5238	0	0	0	0	--	--	--	--	--	--	--	--	--	--	--	--	--	--	--	--	--	--	--	--	--	--	-	-	-
CL1065.Contig1_All	464	42	4.948	50	5.8176	77	8.723	65	7.0686	--	--	--	--	--	--	--	--	--	--	--	--	--	--	--	--	--	--	--	--	--	--	-	-	-
CL1066.Contig1_All	243	17	3.8242	2	0.4443	13	2.8121	13	2.6995	--	--	--	--	--	--	--	--	--	--	--	--	--	--	--	--	--	--	--	--	--	--	-	-	-
CL1066.Contig2_All	461	16	1.8972	1	0.1171	0	0	0	0	--	--	--	--	--	--	--	--	--	--	--	--	--	--	--	--	--	--	--	--	--	--	-	-	-
CL1067.Contig1_All	276	71	14.0621	46	8.9978	26	4.9517	55	10.0553	--	--	--	--	--	--	--	--	--	--	--	--	--	--	--	--	--	--	--	--	--	--	-	-	-
CL1067.Contig2_All	245	3	0.6694	3	0.6611	26	5.5783	19	3.9132	--	--	--	--	--	--	--	--	--	--	--	--	--	--	--	--	--	--	--	--	--	--	-	-	-
CL1068.Contig1_All	1432	90	3.4356	113	4.2601	10	0.3671	15	0.5286	gi|357608112|gb|EHJ65829.1|	258.8	5e-67	hypothetical protein KGM_12566 [Danaus plexippus]	--	--	--	--	--	--	--	--	--	--	--	--	--	--	--	--	--	--	-	-	-
CL1068.Contig2_All	506	2	0.2161	20	2.1339	1	0.1039	0	0	gi|357608112|gb|EHJ65829.1|	137.9	1e-31	hypothetical protein KGM_12566 [Danaus plexippus]	--	--	--	--	--	--	--	--	--	--	--	--	--	--	--	--	--	--	-	-	-
CL1068.Contig3_All	521	0	0	0	0	0	0	0	0	--	--	--	--	--	--	--	--	--	--	--	--	--	--	--	--	--	--	--	--	--	--	-	-	-
CL1068.Contig4_All	253	1	0.2161	1	0.2134	0	0	3	0.5983	--	--	--	--	--	--	--	--	--	--	--	--	--	--	--	--	--	--	--	--	--	--	-	-	-
CL1069.Contig1_All	1097	95	4.7339	19	0.9351	63	3.0187	62	2.8518	--	--	--	--	--	--	--	--	--	--	--	--	--	--	--	--	--	--	--	--	--	--	-	-	-
CL1069.Contig2_All	367	0	0	5	0.7355	1	0.1432	4	0.55	--	--	--	--	--	--	--	--	--	--	--	--	--	--	--	--	--	--	--	--	--	--	-	-	-
CL107.Contig1_All	1021	3	0.1606	2	0.1058	46	2.3682	75	3.7066	gi|385655175|gb|AFI64307.1|	467.2	5e-130	neutral lipase [Helicoverpa armigera]	gi|327420431|gb|HM357826.1|	77.8	1e-10	Mamestra configurata insect intestinal lipase 7 mRNA, partial cds	sp|Q29524|LIPL_SHEEP	138	2e-32	Lipoprotein lipase OS=Ovis aries GN=LPL PE=2 SV=1	--	--	--	--	--	K01046	1e-40	167	dme:Dmel_CG17191	triacylglycerol lipase [EC:3.1.1.3] K01058 phospholipase A1 [EC:3.1.1.32]	-	GO:0003824//catalytic activity	-
CL107.Contig2_All	1020	0	0	3	0.1588	1	0.0515	9	0.4452	gi|385655175|gb|AFI64307.1|	495.7	1e-138	neutral lipase [Helicoverpa armigera]	gi|385655192|gb|JF999962.1|	95.6	4e-16	Helicoverpa armigera neutral lipase (Lipn013) mRNA, complete cds	sp|Q64425|LIPP_MYOCO	140	6e-33	Pancreatic triacylglycerol lipase (Fragment) OS=Myocastor coypus GN=PNLIP PE=2 SV=1	--	--	--	--	--	K01046	6e-38	158	dme:Dmel_CG17191	triacylglycerol lipase [EC:3.1.1.3] K01058 phospholipase A1 [EC:3.1.1.32]	-	GO:0003824//catalytic activity	-
CL107.Contig3_All	1086	20	1.0067	66	3.281	17	0.8228	169	7.8523	gi|385655175|gb|AFI64307.1|	438.7	2e-121	neutral lipase [Helicoverpa armigera]	gi|327420431|gb|HM357826.1|	77.8	1e-10	Mamestra configurata insect intestinal lipase 7 mRNA, partial cds	sp|Q29524|LIPL_SHEEP	138	2e-32	Lipoprotein lipase OS=Ovis aries GN=LPL PE=2 SV=1	--	--	--	--	--	K01046	6e-41	168	dme:Dmel_CG17191	triacylglycerol lipase [EC:3.1.1.3] K01058 phospholipase A1 [EC:3.1.1.32]	-	GO:0003824//catalytic activity	-
CL107.Contig4_All	243	1	0.225	3	0.6665	13	2.8121	3	0.623	gi|385655191|gb|AFI64315.1|	116.3	4e-25	neutral lipase [Helicoverpa armigera]	gi|327420431|gb|HM357826.1|	73.8	3e-10	Mamestra configurata insect intestinal lipase 7 mRNA, partial cds	--	--	--	--	--	--	--	--	--	--	--	--	--	--	GO:0006629//lipid metabolic process	GO:0016787//hydrolase activity	GO:0005576//extracellular region
CL107.Contig5_All	291	3	0.5635	4	0.7421	16	2.8901	1	0.1734	gi|385655175|gb|AFI64307.1|	149.8	3e-35	neutral lipase [Helicoverpa armigera]	--	--	--	--	sp|Q9WVG5|LIPE_MOUSE	48.9	3e-06	Endothelial lipase OS=Mus musculus GN=Lipg PE=2 SV=3	--	--	--	--	--	K01046	9e-08	55.5	dme:Dmel_CG17191	triacylglycerol lipase [EC:3.1.1.3] K01058 phospholipase A1 [EC:3.1.1.32]	-	GO:0003824//catalytic activity	-
CL1071.Contig1_All	453	2	0.2413	33	3.9328	0	0	0	0	--	--	--	--	--	--	--	--	--	--	--	--	--	--	--	--	--	--	--	--	--	--	-	-	-
CL1071.Contig2_All	470	101	11.7469	18	2.0676	21	2.3486	1	0.1074	--	--	--	--	--	--	--	--	--	--	--	--	--	--	--	--	--	--	--	--	--	--	-	-	-
CL1071.Contig3_All	458	10	1.1935	1	0.1179	96	11.0179	49	5.3985	--	--	--	--	--	--	--	--	--	--	--	--	--	--	--	--	--	--	--	--	--	--	-	-	-
CL1072.Contig1_All	521	2	0.2098	1	0.1036	2	0.2018	0	0	--	--	--	--	--	--	--	--	--	--	--	--	--	--	--	--	--	--	--	--	--	--	-	-	-
CL1072.Contig2_All	451	0	0	0	0	0	0	0	0	--	--	--	--	--	--	--	--	--	--	--	--	--	--	--	--	--	--	--	--	--	--	-	-	-
CL1072.Contig3_All	533	0	0	0	0	0	0	0	0	--	--	--	--	--	--	--	--	--	--	--	--	--	--	--	--	--	--	--	--	--	--	-	-	-
CL1073.Contig1_All	800	21	1.4349	10	0.6748	14	0.9199	6	0.3784	gi|357617942|gb|EHJ71081.1|	305.1	2e-81	insulinprotein enhancer protein isl [Danaus plexippus]	gi|195344935|ref|XM_002038996.1|	93.7	1e-15	Drosophila sechellia GM17053 (Dsec\GM17053), mRNA	sp|P53410|ISL2_CHICK	172	7e-43	Insulin gene enhancer protein ISL-2 (Fragment) OS=Gallus gallus GN=ISL2 PE=2 SV=1	ECU03g1170	56.2	6e-08	COG5576	Homeodomain-containing transcription factor	K09370	3e-63	241	tca:662583	insulin gene enhancer protein ISL	GO:0008407//chaeta morphogenesis;GO:0007390//germ-band shortening;GO:0070983//dendrite guidance;GO:0048542//lymph gland development;GO:0007507//heart development;GO:0046665//amnioserosa maintenance;GO:0007362//terminal region determination;GO:0043433//negative regulation of sequence-specific DNA binding transcription factor activity;GO:0007391//dorsal closure;GO:0008293//torso signaling pathway;G…	GO:0000980//RNA polymerase II distal enhancer sequence-specific DNA binding;GO:0008270//zinc ion binding;GO:0003705//RNA polymerase II distal enhancer sequence-specific DNA binding transcription factor activity;GO:0001102//RNA polymerase II activating transcription factor binding	GO:0005634//nucleus
CL1073.Contig2_All	1763	119	3.6897	92	2.8172	61	1.8187	63	1.8031	gi|195386470|ref|XP_002051927.1|	573.9	9e-162	GJ24442 [Drosophila virilis] >gi|194148384|gb|EDW64082.1| GJ24442 [Drosophila virilis]	gi|346705374|dbj|AK385159.1|	547	1e-152	Bombyx mori mRNA, clone: e10001A18	sp|P61374|ISL1_RAT	404	3e-112	Insulin gene enhancer protein ISL-1 OS=Rattus norvegicus GN=Isl1 PE=2 SV=1	ECU03g1170	56.6	1e-07	COG5576	Homeodomain-containing transcription factor	K09370	1e-162	573	dvi:Dvir_GJ24442	insulin gene enhancer protein ISL	GO:0008407//chaeta morphogenesis;GO:0007390//germ-band shortening;GO:0070983//dendrite guidance;GO:0048542//lymph gland development;GO:0007507//heart development;GO:0046665//amnioserosa maintenance;GO:0007362//terminal region determination;GO:0043433//negative regulation of sequence-specific DNA binding transcription factor activity;GO:0007391//dorsal closure;GO:0008258//head involution;GO:000829…	GO:0000980//RNA polymerase II distal enhancer sequence-specific DNA binding;GO:0008270//zinc ion binding;GO:0003705//RNA polymerase II distal enhancer sequence-specific DNA binding transcription factor activity;GO:0001102//RNA polymerase II activating transcription factor binding	GO:0005634//nucleus
CL1074.Contig1_All	2878	232	4.4065	229	4.2957	383	6.9952	282	4.9442	gi|389615635|dbj|BAM20773.1|	217.6	3e-54	cytochrome B5 [Papilio polytes]	gi|460128610|gb|GAFU01002444.1|	180	3e-41	TSA: Spodoptera exigua comp1766_c0_seq2 transcribed RNA sequence	sp|Q9V4N3|CYB5_DROME	146	2e-34	Cytochrome b5 OS=Drosophila melanogaster GN=Cyt-b5 PE=2 SV=1	SPCC16A11.10c	92.4	4e-18	COG5274	Cytochrome b involved in lipid metabolism	K10595	2e-10	68.9	nve:NEMVE_v1g170394	E3 ubiquitin-protein ligase HERC2 [EC:6.3.2.19]	GO:0051726//regulation of cell cycle;GO:0002168//instar larval development;GO:0045610//regulation of hemocyte differentiation;GO:0035206//regulation of hemocyte proliferation	GO:0046872//metal ion binding;GO:0009055//electron carrier activity	GO:0005739//mitochondrion;GO:0005811//lipid particle;GO:0016020//membrane
CL1074.Contig2_All	557	11	1.0795	13	1.26	15	1.4156	28	2.5365	gi|383849563|ref|XP_003700414.1|	77.4	3e-13	PREDICTED: apoptosis regulatory protein Siva-like [Megachile rotundata]	--	--	--	--	sp|O54926|SIVA_MOUSE	67	2e-11	Apoptosis regulatory protein Siva OS=Mus musculus GN=Siva1 PE=1 SV=1	--	--	--	--	--	--	--	--	--	--	GO:0009987//cellular process	GO:0005515//protein binding	-
CL1074.Contig3_All	316	5	0.8649	12	2.0501	0	0	0	0	--	--	--	--	--	--	--	--	--	--	--	--	--	--	--	--	--	--	--	--	--	--	-	-	-
CL1074.Contig4_All	373	6	0.8793	5	0.7237	10	1.4092	4	0.5411	--	--	--	--	--	--	--	--	--	--	--	--	--	--	--	--	--	--	--	--	--	--	-	-	-
CL1074.Contig5_All	571	12	1.1488	12	1.1346	13	1.1967	12	1.0604	gi|383849563|ref|XP_003700414.1|	83.6	5e-15	PREDICTED: apoptosis regulatory protein Siva-like [Megachile rotundata]	--	--	--	--	sp|O54926|SIVA_MOUSE	71.2	1e-12	Apoptosis regulatory protein Siva OS=Mus musculus GN=Siva1 PE=1 SV=1	--	--	--	--	--	--	--	--	--	--	-	-	-
CL1075.Contig1_All	368	19	2.8223	17	2.494	19	2.7139	5	0.6856	--	--	--	--	--	--	--	--	--	--	--	--	--	--	--	--	--	--	--	--	--	--	-	-	-
CL1075.Contig2_All	586	56	5.2238	11	1.0134	18	1.6146	5	0.4305	--	--	--	--	--	--	--	--	--	--	--	--	--	--	--	--	--	--	--	--	--	--	-	-	-
CL1076.Contig1_All	2557	315	6.7341	69	1.4568	309	6.3522	231	4.5585	gi|357609286|gb|EHJ66381.1|	305.8	7e-81	hypothetical protein KGM_19474 [Danaus plexippus]	gi|346709142|dbj|AK387374.1|	107	3e-19	Bombyx mori mRNA, clone: bmov15D14	sp|P49756|RBM25_HUMAN	93.6	2e-18	RNA-binding protein 25 OS=Homo sapiens GN=RBM25 PE=1 SV=3	NMA0905	67.4	1e-10	COG3468	Type V secretory pathway, adhesin AidA	K12822	5e-19	97.4	gga:423250	RNA-binding protein 25	-	-	-
CL1076.Contig2_All	546	1	0.1001	2	0.1978	16	1.5404	2	0.1848	gi|357609286|gb|EHJ66381.1|	83.2	6e-15	hypothetical protein KGM_19474 [Danaus plexippus]	gi|346709142|dbj|AK387374.1|	69.9	1e-08	Bombyx mori mRNA, clone: bmov15D14	--	--	--	--	--	--	--	--	--	--	--	--	--	--	-	-	-
CL1077.Contig1_All	2094	217	5.6648	231	5.9556	326	8.1834	395	9.5183	gi|118396449|ref|XP_001030564.1|	58.2	2e-06	conserved hypothetical protein [Tetrahymena thermophila] >gi|89284872|gb|EAR82901.1| conserved hypothetical protein [Tetrahymena thermophila SB210]	gi|442616742|ref|NM_001169310.2|	67.9	2e-07	Drosophila melanogaster X11L (X11L), transcript variant B, mRNA	sp|P24603|OPSD_LOLFO	52.8	3e-06	Rhodopsin OS=Loligo forbesi GN=RHO PE=1 SV=1	--	--	--	--	--	K10297	1e-06	55.8	mmu:225055	F-box protein 11	-	-	-
CL1077.Contig2_All	1920	134	3.8151	211	5.9329	229	6.2694	519	13.6397	--	--	--	--	gi|442616742|ref|NM_001169310.2|	67.9	2e-07	Drosophila melanogaster X11L (X11L), transcript variant B, mRNA	--	--	--	--	--	--	--	--	--	--	--	--	--	--	-	-	-
CL1077.Contig3_All	1331	104	4.2713	25	1.014	89	3.5148	84	3.1845	--	--	--	--	gi|442616742|ref|NM_001169310.2|	67.9	1e-07	Drosophila melanogaster X11L (X11L), transcript variant B, mRNA	--	--	--	--	--	--	--	--	--	--	--	--	--	--	-	-	-
CL1078.Contig1_All	2767	5	0.0988	2	0.039	4	0.076	3	0.0547	gi|357617969|gb|EHJ71087.1|	668.3	0	putative zinc finger protein [Danaus plexippus]	gi|346708419|dbj|AK378547.1|	103	5e-18	Bombyx mori mRNA, clone: fmgV53E20	sp|Q2EI20|REST_DANRE	120	1e-26	RE1-silencing transcription factor OS=Danio rerio GN=rest PE=2 SV=1	ECU03g0790	66.6	2e-10	COG5048	FOG: Zn-finger	K10512	3e-25	118	xtr:548670	zinc finger and BTB domain-containing protein 40	GO:0044763	GO:0005488//binding	-
CL1078.Contig2_All	2806	31	0.6039	50	0.962	33	0.6182	35	0.6294	gi|357617969|gb|EHJ71087.1|	565.5	5e-159	putative zinc finger protein [Danaus plexippus]	gi|346708419|dbj|AK378547.1|	103	5e-18	Bombyx mori mRNA, clone: fmgV53E20	sp|Q2EI20|REST_DANRE	114	2e-24	RE1-silencing transcription factor OS=Danio rerio GN=rest PE=2 SV=1	ECU03g0790	63.5	2e-09	COG5048	FOG: Zn-finger	K09222	1e-22	109	dre:564772	RE1-silencing transcription factor	GO:0022402//cell cycle process;GO:0006260//DNA replication	GO:0003676//nucleic acid binding	GO:0005622//intracellular
CL1078.Contig3_All	994	0	0	0	0	0	0	2	0.1015	gi|357617969|gb|EHJ71087.1|	271.6	4e-71	putative zinc finger protein [Danaus plexippus]	gi|346708419|dbj|AK378547.1|	99.6	3e-17	Bombyx mori mRNA, clone: fmgV53E20	sp|Q90625|ZBT17_CHICK	110	6e-24	Zinc finger and BTB domain-containing protein 17 (Fragment) OS=Gallus gallus GN=ZBTB17 PE=2 SV=1	ECU03g0790	66.6	6e-11	COG5048	FOG: Zn-finger	K10512	4e-25	115	xtr:548670	zinc finger and BTB domain-containing protein 40	GO:0060968//regulation of gene silencing;GO:0042023//DNA endoreduplication	GO:0003677//DNA binding	GO:0005634//nucleus
CL1079.Contig10_All	961	6	0.3413	3	0.1685	14	0.7658	8	0.4201	gi|357621723|gb|EHJ73460.1|	261.5	4e-68	hypothetical protein KGM_19815 [Danaus plexippus]	gi|460129950|gb|GAFU01001396.1|	61.9	5e-06	TSA: Spodoptera exigua comp4085_c0_seq1 transcribed RNA sequence	sp|Q9VJ87|CWC22_DROME	95.1	2e-19	Pre-mRNA-splicing factor CWC22 homolog OS=Drosophila melanogaster GN=ncm PE=1 SV=3	SPAC140.02	58.9	1e-08	COG0724	RNA-binding proteins (RRM domain)	K13100	8e-20	98.2	dse:Dsec_GM17089	pre-mRNA-splicing factor CWC22	-	-	-
CL1079.Contig11_All	834	6	0.3933	2	0.1295	0	0	0	0	gi|357621723|gb|EHJ73460.1|	230.7	6e-59	hypothetical protein KGM_19815 [Danaus plexippus]	gi|460129950|gb|GAFU01001396.1|	61.9	5e-06	TSA: Spodoptera exigua comp4085_c0_seq1 transcribed RNA sequence	sp|Q9VJ87|CWC22_DROME	89	1e-17	Pre-mRNA-splicing factor CWC22 homolog OS=Drosophila melanogaster GN=ncm PE=1 SV=3	SPAC140.02	58.5	1e-08	COG0724	RNA-binding proteins (RRM domain)	K13100	3e-17	89.4	dse:Dsec_GM17089	pre-mRNA-splicing factor CWC22	-	-	-
CL1079.Contig1_All	838	4	0.2609	1	0.0644	8	0.5018	5	0.3011	gi|357621723|gb|EHJ73460.1|	232.6	1e-59	hypothetical protein KGM_19815 [Danaus plexippus]	gi|460129950|gb|GAFU01001396.1|	61.9	5e-06	TSA: Spodoptera exigua comp4085_c0_seq1 transcribed RNA sequence	sp|Q9VJ87|CWC22_DROME	80.5	4e-15	Pre-mRNA-splicing factor CWC22 homolog OS=Drosophila melanogaster GN=ncm PE=1 SV=3	SPAC140.02	58.5	1e-08	COG0724	RNA-binding proteins (RRM domain)	K13100	1e-14	80.5	dme:Dmel_CG12750	pre-mRNA-splicing factor CWC22	GO:0009987//cellular process;GO:0000003//reproduction;GO:0044767;GO:0048513//organ development	-	-
CL1079.Contig2_All	650	3	0.2523	0	0	0	0	1	0.0776	gi|357621723|gb|EHJ73460.1|	206.5	8e-52	hypothetical protein KGM_19815 [Danaus plexippus]	gi|460129950|gb|GAFU01001396.1|	61.9	4e-06	TSA: Spodoptera exigua comp4085_c0_seq1 transcribed RNA sequence	sp|Q9VJ87|CWC22_DROME	76.6	4e-14	Pre-mRNA-splicing factor CWC22 homolog OS=Drosophila melanogaster GN=ncm PE=1 SV=3	SPAC140.02	58.5	9e-09	COG0724	RNA-binding proteins (RRM domain)	K13171	1e-13	76.6	tca:100142567	serine/arginine repetitive matrix protein 1	-	-	-
CL1079.Contig3_All	542	5	0.5043	5	0.498	3	0.2909	1	0.0931	gi|357621723|gb|EHJ73460.1|	167.9	2e-40	hypothetical protein KGM_19815 [Danaus plexippus]	gi|460129950|gb|GAFU01001396.1|	61.9	3e-06	TSA: Spodoptera exigua comp4085_c0_seq1 transcribed RNA sequence	sp|Q9VJ87|CWC22_DROME	75.9	5e-14	Pre-mRNA-splicing factor CWC22 homolog OS=Drosophila melanogaster GN=ncm PE=1 SV=3	SPAC140.02	57.4	1e-08	COG0724	RNA-binding proteins (RRM domain)	K13171	9e-14	76.6	tca:100142567	serine/arginine repetitive matrix protein 1	GO:0009987//cellular process	-	-
CL1079.Contig4_All	2089	54	1.413	36	0.9304	233	5.8629	65	1.5701	gi|357621722|gb|EHJ73459.1|	366.7	2e-99	hypothetical protein KGM_19816 [Danaus plexippus]	gi|460129950|gb|GAFU01001396.1|	97.6	2e-16	TSA: Spodoptera exigua comp4085_c0_seq1 transcribed RNA sequence	sp|Q8BIZ6|SNIP1_MOUSE	254	4e-67	Smad nuclear-interacting protein 1 OS=Mus musculus GN=Snip1 PE=1 SV=1	--	--	--	--	--	K13108	4e-83	310	dwi:Dwil_GK25724	smad nuclear-interacting protein 1	-	-	-
CL1079.Contig5_All	1566	51	1.7802	44	1.5169	33	1.1077	102	3.2866	gi|357621722|gb|EHJ73459.1|	366.7	1e-99	hypothetical protein KGM_19816 [Danaus plexippus]	gi|460129950|gb|GAFU01001396.1|	99.6	4e-17	TSA: Spodoptera exigua comp4085_c0_seq1 transcribed RNA sequence	sp|Q8BIZ6|SNIP1_MOUSE	254	3e-67	Smad nuclear-interacting protein 1 OS=Mus musculus GN=Snip1 PE=1 SV=1	DR2133	52	3e-06	COG4372	Uncharacterized protein conserved in bacteria with the myosin-like domain	K13108	3e-83	310	dwi:Dwil_GK25724	smad nuclear-interacting protein 1	-	-	-
CL1079.Contig6_All	2697	115	2.3309	89	1.7815	90	1.7541	85	1.5903	gi|357621722|gb|EHJ73459.1|	366.7	3e-99	hypothetical protein KGM_19816 [Danaus plexippus]	gi|460129950|gb|GAFU01001396.1|	97.6	3e-16	TSA: Spodoptera exigua comp4085_c0_seq1 transcribed RNA sequence	sp|Q8TAD8|SNIP1_HUMAN	258	4e-68	Smad nuclear-interacting protein 1 OS=Homo sapiens GN=SNIP1 PE=1 SV=1	PA2976	68.9	4e-11	COG1530	Ribonucleases G and E	K13108	9e-91	335	dwi:Dwil_GK25724	smad nuclear-interacting protein 1	-	-	-
CL1079.Contig7_All	2556	212	4.5339	74	1.563	31	0.6375	77	1.5201	gi|357621722|gb|EHJ73459.1|	366.7	3e-99	hypothetical protein KGM_19816 [Danaus plexippus]	gi|460129950|gb|GAFU01001396.1|	105	1e-18	TSA: Spodoptera exigua comp4085_c0_seq1 transcribed RNA sequence	sp|Q8TAD8|SNIP1_HUMAN	258	4e-68	Smad nuclear-interacting protein 1 OS=Homo sapiens GN=SNIP1 PE=1 SV=1	PA2976	68.9	4e-11	COG1530	Ribonucleases G and E	K13108	4e-91	337	dwi:Dwil_GK25724	smad nuclear-interacting protein 1	-	-	-
CL1079.Contig8_All	823	6	0.3985	2	0.1312	0	0	0	0	gi|357621723|gb|EHJ73460.1|	223.8	7e-57	hypothetical protein KGM_19815 [Danaus plexippus]	gi|460129950|gb|GAFU01001396.1|	61.9	5e-06	TSA: Spodoptera exigua comp4085_c0_seq1 transcribed RNA sequence	sp|Q9VJ87|CWC22_DROME	85.9	1e-16	Pre-mRNA-splicing factor CWC22 homolog OS=Drosophila melanogaster GN=ncm PE=1 SV=3	SPAC140.02	58.5	1e-08	COG0724	RNA-binding proteins (RRM domain)	K06066	1e-16	87.4	bfo:BRAFLDRAFT_90199	CBF1 interacting corepressor	-	-	-
CL1079.Contig9_All	835	3	0.1964	2	0.1293	15	0.9443	4	0.2417	gi|357621723|gb|EHJ73460.1|	237.3	6e-61	hypothetical protein KGM_19815 [Danaus plexippus]	gi|460129950|gb|GAFU01001396.1|	61.9	5e-06	TSA: Spodoptera exigua comp4085_c0_seq1 transcribed RNA sequence	sp|Q9VJ87|CWC22_DROME	89	1e-17	Pre-mRNA-splicing factor CWC22 homolog OS=Drosophila melanogaster GN=ncm PE=1 SV=3	SPAC140.02	58.5	1e-08	COG0724	RNA-binding proteins (RRM domain)	K13172	1e-17	90.5	dmo:Dmoj_GI16794	serine/arginine repetitive matrix protein 2	GO:0009987//cellular process;GO:0000003//reproduction;GO:0044767;GO:0048513//organ development	-	-
CL108.Contig1_All	286	68	12.997	45	8.4944	132	24.2606	151	26.641	--	--	--	--	--	--	--	--	--	--	--	--	--	--	--	--	--	--	--	--	--	--	-	-	-
CL108.Contig2_All	261	1	0.2094	4	0.8274	8	1.6112	10	1.9333	--	--	--	--	--	--	--	--	--	--	--	--	--	--	--	--	--	--	--	--	--	--	-	-	-
CL1080.Contig1_All	873	30	1.8785	66	4.0815	2	0.1204	2	0.1156	--	--	--	--	--	--	--	--	--	--	--	--	--	--	--	--	--	--	--	--	--	--	-	-	-
CL1080.Contig2_All	1012	191	10.317	141	7.5219	261	13.5567	228	11.3683	--	--	--	--	--	--	--	--	--	--	--	--	--	--	--	--	--	--	--	--	--	--	-	-	-
CL1081.Contig1_All	754	1	0.0725	0	0	0	0	0	0	gi|395398341|gb|AFN57624.1|	231.9	2e-59	bestrophin 1b [Spodoptera littoralis]	gi|395398340|gb|JQ968534.1|	101	5e-18	Spodoptera littoralis bestrophin 1b mRNA, complete cds	--	--	--	--	--	--	--	--	--	--	--	--	--	--	GO:0044699	GO:0005254//chloride channel activity	-
CL1081.Contig2_All	1220	3	0.1344	9	0.3983	17	0.7325	14	0.579	gi|395398341|gb|AFN57624.1|	485.3	2e-135	bestrophin 1b [Spodoptera littoralis]	gi|346713696|dbj|AK386582.1|	176	2e-40	Bombyx mori mRNA, clone: fprW15N12	--	--	--	--	--	--	--	--	--	--	--	--	--	--	-	-	-
CL1081.Contig3_All	1190	3	0.1378	1	0.0454	4	0.1767	5	0.212	gi|395398341|gb|AFN57624.1|	459.1	1e-127	bestrophin 1b [Spodoptera littoralis]	gi|395398340|gb|JQ968534.1|	101	8e-18	Spodoptera littoralis bestrophin 1b mRNA, complete cds	--	--	--	--	--	--	--	--	--	--	--	--	--	--	-	-	-
CL1081.Contig4_All	725	1	0.0754	1	0.0745	3	0.2175	3	0.2088	gi|357625020|gb|EHJ75576.1|	302	1e-80	hypothetical protein KGM_00362 [Danaus plexippus]	gi|395398340|gb|JQ968534.1|	101	5e-18	Spodoptera littoralis bestrophin 1b mRNA, complete cds	--	--	--	--	--	--	--	--	--	--	--	--	--	--	GO:0044699	GO:0005254//chloride channel activity	-
CL1081.Contig5_All	752	10	0.7269	4	0.2872	0	0	1	0.0671	gi|395398341|gb|AFN57624.1|	318.9	1e-85	bestrophin 1b [Spodoptera littoralis]	gi|346713696|dbj|AK386582.1|	176	1e-40	Bombyx mori mRNA, clone: fprW15N12	--	--	--	--	--	--	--	--	--	--	--	--	--	--	GO:0044699	GO:0005254//chloride channel activity	-
CL1082.Contig1_All	1448	108	4.0771	107	3.9894	3	0.1089	5	0.1742	--	--	--	--	--	--	--	--	--	--	--	--	--	--	--	--	--	--	--	--	--	--	-	-	-
CL1082.Contig2_All	3741	1451	21.2022	751	10.8378	1803	25.3338	1308	17.6425	gi|357624403|gb|EHJ75188.1|	134	5e-29	small G protein ras [Danaus plexippus]	gi|460121737|gb|GAFU01007840.1|	196	6e-46	TSA: Spodoptera exigua comp7389_c0_seq1 transcribed RNA sequence	sp|B4PUP5|RAS1_DROYA	114	1e-24	Ras-like protein 1 OS=Drosophila yakuba GN=Ras85D PE=3 SV=1	SPAC17H9.09c	53.9	2e-06	COG1100	GTPase SAR1 and related small G proteins	K07827	1e-27	126	aag:AaeL_AAEL012071	GTPase KRas	GO:0042066//perineurial glial growth;GO:0007309//oocyte axis specification;GO:0008595//anterior/posterior axis specification, embryo;GO:0045610//regulation of hemocyte differentiation;GO:0046673//negative regulation of compound eye retinal cell programmed cell death;GO:0002168//instar larval development;GO:0007369//gastrulation;GO:0008284//positive regulation of cell proliferation;GO:0000082//G1/…	GO:0005525//GTP binding;GO:0019003//GDP binding;GO:0005515//protein binding;GO:0003924//GTPase activity	GO:0005886//plasma membrane
CL1083.Contig1_All	258	1	0.2119	2	0.4185	9	1.8336	4	0.7823	--	--	--	--	--	--	--	--	--	--	--	--	--	--	--	--	--	--	--	--	--	--	-	-	-
CL1083.Contig2_All	294	16	2.9749	6	1.1018	13	2.3243	0	0	--	--	--	--	--	--	--	--	--	--	--	--	--	--	--	--	--	--	--	--	--	--	-	-	-
CL1084.Contig1_All	791	47	3.248	82	5.5966	79	5.2498	71	4.5292	--	--	--	--	--	--	--	--	--	--	--	--	--	--	--	--	--	--	--	--	--	--	-	-	-
CL1084.Contig2_All	210	8	2.0824	6	1.5425	0	0	0	0	--	--	--	--	--	--	--	--	--	--	--	--	--	--	--	--	--	--	--	--	--	--	-	-	-
CL1085.Contig1_All	1573	32	1.112	69	2.3681	39	1.3033	24	0.7699	gi|357609404|gb|EHJ66431.1|	485.3	3e-135	short-chain dehydrogenase [Danaus plexippus]	gi|346710976|dbj|AK386029.1|	85.7	6e-13	Bombyx mori mRNA, clone: fphe17M16	sp|Q8NBN7|RDH13_HUMAN	271	3e-72	Retinol dehydrogenase 13 OS=Homo sapiens GN=RDH13 PE=1 SV=2	Rv0439c	192	1e-48	COG1028	Dehydrogenases with different specificities (related to short-chain alcohol dehydrogenases)	K00100	1e-76	288	dme:Dmel_CG2070	[EC:1.1.1.-]	-	-	-
CL1085.Contig2_All	1405	9	0.3502	91	3.4967	0	0	2	0.0718	gi|357609404|gb|EHJ66431.1|	486.1	1e-135	short-chain dehydrogenase [Danaus plexippus]	gi|346710976|dbj|AK386029.1|	97.6	1e-16	Bombyx mori mRNA, clone: fphe17M16	sp|Q8NBN7|RDH13_HUMAN	271	3e-72	Retinol dehydrogenase 13 OS=Homo sapiens GN=RDH13 PE=1 SV=2	Rv0439c	191	3e-48	COG1028	Dehydrogenases with different specificities (related to short-chain alcohol dehydrogenases)	K00100	1e-76	287	dme:Dmel_CG2070	[EC:1.1.1.-]	-	-	-
CL1085.Contig3_All	1447	109	4.1177	35	1.3058	28	1.0171	14	0.4882	gi|357609404|gb|EHJ66431.1|	484.2	7e-135	short-chain dehydrogenase [Danaus plexippus]	gi|460129438|gb|GAFU01001799.1|	85.7	6e-13	TSA: Spodoptera exigua comp23642_c0_seq1 transcribed RNA sequence	sp|Q8NBN7|RDH13_HUMAN	270	5e-72	Retinol dehydrogenase 13 OS=Homo sapiens GN=RDH13 PE=1 SV=2	Rv0439c	192	2e-48	COG1028	Dehydrogenases with different specificities (related to short-chain alcohol dehydrogenases)	K00100	1e-76	287	dme:Dmel_CG2070	[EC:1.1.1.-]	-	-	-
CL1085.Contig4_All	1323	27	1.1156	12	0.4897	31	1.2317	96	3.6614	gi|357609404|gb|EHJ66431.1|	486.5	1e-135	short-chain dehydrogenase [Danaus plexippus]	gi|346710976|dbj|AK386029.1|	91.7	8e-15	Bombyx mori mRNA, clone: fphe17M16	sp|Q8NBN7|RDH13_HUMAN	271	3e-72	Retinol dehydrogenase 13 OS=Homo sapiens GN=RDH13 PE=1 SV=2	Rv0439c	193	5e-49	COG1028	Dehydrogenases with different specificities (related to short-chain alcohol dehydrogenases)	K00100	1e-76	287	dme:Dmel_CG2070	[EC:1.1.1.-]	-	-	-
CL1086.Contig1_All	712	48	3.6852	27	2.0473	43	3.1745	65	4.6065	gi|357604176|gb|EHJ64076.1|	97.1	8e-19	putative sorting nexin family member 30 [Danaus plexippus]	--	--	--	--	--	--	--	--	--	--	--	--	--	--	--	--	--	--	-	-	-
CL1087.Contig1_All	497	76	8.3591	12	1.3035	33	3.4902	54	5.4825	gi|357619260|gb|EHJ71904.1|	273.1	3e-72	hypothetical protein KGM_06047 [Danaus plexippus]	gi|460110509|gb|GAFU01015958.1|	494	1e-136	TSA: Spodoptera exigua comp9467_c0_seq1 transcribed RNA sequence	--	--	--	--	--	--	--	--	--	K13353	4e-07	54.3	ssc:100511182	peroxin-11C	-	-	-
CL1087.Contig2_All	924	59	3.4904	28	1.636	30	1.7066	24	1.3106	gi|357619260|gb|EHJ71904.1|	274.6	4e-72	hypothetical protein KGM_06047 [Danaus plexippus]	gi|460110509|gb|GAFU01015958.1|	581	1e-162	TSA: Spodoptera exigua comp9467_c0_seq1 transcribed RNA sequence	--	--	--	--	--	--	--	--	--	--	--	--	--	--	-	-	-
CL1087.Contig3_All	907	62	3.7367	47	2.7976	64	3.7091	64	3.5605	gi|357619260|gb|EHJ71904.1|	274.6	4e-72	hypothetical protein KGM_06047 [Danaus plexippus]	gi|460122546|gb|GAFU01007207.1|	547	1e-152	TSA: Spodoptera exigua comp9467_c0_seq2 transcribed RNA sequence	--	--	--	--	--	--	--	--	--	--	--	--	--	--	-	-	-
CL1088.Contig1_All	740	22	1.6251	4	0.2918	28	1.9889	31	2.1138	--	--	--	--	gi|319918815|dbj|AB597008.1|	67.9	7e-08	Ostrinia nubilalis OnOr6 gene for odorant receptor, partial cds, clone: 01I19	--	--	--	--	--	--	--	--	--	--	--	--	--	--	-	-	-
CL1088.Contig2_All	318	8	1.3752	1	0.1698	5	0.8265	3	0.476	--	--	--	--	--	--	--	--	--	--	--	--	--	--	--	--	--	--	--	--	--	--	-	-	-
CL1089.Contig1_All	563	22	2.1361	17	1.6302	12	1.1204	27	2.4199	--	--	--	--	--	--	--	--	--	--	--	--	--	--	--	--	--	--	--	--	--	--	-	-	-
CL1089.Contig2_All	211	2	0.5181	0	0	0	0	0	0	--	--	--	--	--	--	--	--	--	--	--	--	--	--	--	--	--	--	--	--	--	--	-	-	-
CL109.Contig1_All	1378	97	3.8479	111	4.3487	36	1.3732	86	3.1491	--	--	--	--	--	--	--	--	--	--	--	--	--	--	--	--	--	--	--	--	--	--	-	-	-
CL109.Contig2_All	1157	58	2.7403	4	0.1866	4	0.1817	3	0.1308	--	--	--	--	--	--	--	--	--	--	--	--	--	--	--	--	--	--	--	--	--	--	-	-	-
CL109.Contig3_All	1141	26	1.2456	5	0.2366	5	0.2303	9	0.398	--	--	--	--	--	--	--	--	--	--	--	--	--	--	--	--	--	--	--	--	--	--	-	-	-
CL109.Contig4_All	250	3	0.656	3	0.6478	0	0	0	0	--	--	--	--	--	--	--	--	--	--	--	--	--	--	--	--	--	--	--	--	--	--	-	-	-
CL109.Contig5_All	1305	12	0.5027	22	0.9101	206	8.2975	199	7.6945	--	--	--	--	--	--	--	--	--	--	--	--	--	--	--	--	--	--	--	--	--	--	-	-	-
CL109.Contig6_All	498	63	6.9153	35	3.7943	77	8.1275	88	8.9165	--	--	--	--	--	--	--	--	--	--	--	--	--	--	--	--	--	--	--	--	--	--	-	-	-
CL1090.Contig1_All	264	43	8.9036	77	15.7462	41	8.1634	77	14.7172	gi|343481902|gb|AEM44816.1|	59.3	6e-08	zinc finger DNA binding protein [Pectinophora gossypiella]	--	--	--	--	--	--	--	--	--	--	--	--	--	--	--	--	--	--	-	-	-
CL1090.Contig2_All	796	19	1.3048	9	0.6104	3	0.1981	15	0.9509	gi|390355294|ref|XP_783572.3|	130.2	1e-28	PREDICTED: uncharacterized protein LOC578303 [Strongylocentrotus purpuratus]	--	--	--	--	sp|Q9NBX4|RTXE_DROME	68.9	1e-11	Probable RNA-directed DNA polymerase from transposon X-element OS=Drosophila melanogaster GN=X-element\ORF2 PE=3 SV=1	--	--	--	--	--	K08017	2e-15	83.2	hmg:100197999	advillin	-	-	-
CL1090.Contig3_All	670	2	0.1632	4	0.3223	0	0	2	0.1506	--	--	--	--	--	--	--	--	--	--	--	--	--	--	--	--	--	--	--	--	--	--	-	-	-
CL1090.Contig4_All	903	51	3.0873	37	2.2121	18	1.0478	65	3.6322	--	--	--	--	--	--	--	--	--	--	--	--	--	--	--	--	--	--	--	--	--	--	-	-	-
CL1090.Contig5_All	1135	35	1.6857	16	0.761	3	0.1389	12	0.5335	gi|432950267|ref|XP_004084454.1|	84.7	9e-15	PREDICTED: uncharacterized protein LOC101164452 [Oryzias latipes]	--	--	--	--	--	--	--	--	--	--	--	--	--	K09254	4e-08	59.7	mgp:100540057	c-Rel proto-oncogene protein	-	-	-
CL1090.Contig6_All	1317	4	0.166	7	0.2869	0	0	1	0.0383	gi|432950267|ref|XP_004084454.1|	84.7	1e-14	PREDICTED: uncharacterized protein LOC101164452 [Oryzias latipes]	--	--	--	--	--	--	--	--	--	--	--	--	--	K09254	5e-08	59.7	mgp:100540057	c-Rel proto-oncogene protein	-	-	-
CL1091.Contig1_All	555	84	8.2734	84	8.171	77	7.2927	56	5.0914	--	--	--	--	--	--	--	--	--	--	--	--	--	--	--	--	--	--	--	--	--	--	-	-	-
CL1091.Contig2_All	297	14	2.5767	20	3.6355	8	1.4159	10	1.699	--	--	--	--	--	--	--	--	--	--	--	--	--	--	--	--	--	--	--	--	--	--	-	-	-
CL1092.Contig1_All	768	18	1.2812	28	1.9683	80	5.4755	48	3.1537	--	--	--	--	--	--	--	--	--	--	--	--	--	--	--	--	--	--	--	--	--	--	-	-	-
CL1092.Contig2_All	228	2	0.4795	5	1.1839	21	4.8415	0	0	--	--	--	--	--	--	--	--	--	--	--	--	--	--	--	--	--	--	--	--	--	--	-	-	-
CL1092.Contig3_All	998	53	2.903	30	1.6229	60	3.1602	73	3.6909	--	--	--	--	--	--	--	--	--	--	--	--	--	--	--	--	--	--	--	--	--	--	-	-	-
CL1094.Contig1_All	344	117	18.5921	15	2.3541	2	0.3056	56	8.2143	--	--	--	--	--	--	--	--	--	--	--	--	--	--	--	--	--	--	--	--	--	--	-	-	-
CL1094.Contig2_All	503	1	0.1087	31	3.3272	114	11.9132	11	1.1035	gi|389611119|dbj|BAM19170.1|	120.6	3e-26	takeout/JHBP like protein [Papilio polytes]	--	--	--	--	--	--	--	--	--	--	--	--	--	K07936	1e-05	49.7	phu:Phum_PHUM095420	GTP-binding nuclear protein Ran	-	-	-
CL1095.Contig1_All	584	16	1.4976	17	1.5715	33	2.9703	35	3.0241	--	--	--	--	--	--	--	--	--	--	--	--	--	--	--	--	--	--	--	--	--	--	-	-	-
CL1095.Contig2_All	203	0	0	2	0.5319	14	3.6251	7	1.74	--	--	--	--	--	--	--	--	--	--	--	--	--	--	--	--	--	--	--	--	--	--	-	-	-
CL1097.Contig1_All	1419	75	2.8892	44	1.674	64	2.3708	75	2.667	gi|389610145|dbj|BAM18684.1|	368.2	5e-100	similar to CG4042 [Papilio xuthus]	--	--	--	--	sp|A6QNS9|AT5SL_BOVIN	59.7	2e-08	ATP synthase subunit s-like protein OS=Bos taurus GN=ATP5SL PE=2 SV=2	--	--	--	--	--	--	--	--	--	--	-	-	-
CL1097.Contig2_All	1333	14	0.5741	5	0.2025	14	0.5521	5	0.1893	gi|357612841|gb|EHJ68193.1|	58.2	1e-06	hypothetical protein KGM_16943 [Danaus plexippus]	--	--	--	--	sp|Q4R5F9|AT5SL_MACFA	55.5	3e-07	ATP synthase subunit s-like protein OS=Macaca fascicularis GN=ATP5SL PE=2 SV=1	--	--	--	--	--	--	--	--	--	--	-	-	-
CL1098.Contig1_All	783	36	2.5133	8	0.5516	28	1.8797	19	1.2244	gi|357604632|gb|EHJ64272.1|	163.7	8e-39	putative high mobility group protein [Danaus plexippus]	gi|346712366|dbj|AK381274.1|	91.7	5e-15	Bombyx mori mRNA, clone: fufe38J09	sp|Q5R6A9|TOX4_PONAB	79.3	8e-15	TOX high mobility group box family member 4 OS=Pongo abelii GN=TOX4 PE=2 SV=2	--	--	--	--	--	--	--	--	--	--	-	-	-
CL1098.Contig2_All	864	4	0.2531	2	0.125	1	0.0608	2	0.1168	gi|357604632|gb|EHJ64272.1|	130.2	1e-28	putative high mobility group protein [Danaus plexippus]	gi|346712366|dbj|AK381274.1|	91.7	5e-15	Bombyx mori mRNA, clone: fufe38J09	sp|Q5R6A9|TOX4_PONAB	79.3	1e-14	TOX high mobility group box family member 4 OS=Pongo abelii GN=TOX4 PE=2 SV=2	--	--	--	--	--	--	--	--	--	--	-	-	-
CL1099.Contig1_All	709	36	2.7756	33	2.5128	217	16.0882	176	12.5258	--	--	--	--	gi|319918811|dbj|AB597006.1|	129	2e-26	Ostrinia nubilalis OnubOR8 gene for odorant receptor, complete cds, clone: 11K16	--	--	--	--	--	--	--	--	--	--	--	--	--	--	-	-	-
CL1099.Contig2_All	452	207	25.0341	159	18.991	9	1.0466	1	0.1116	--	--	--	--	--	--	--	--	--	--	--	--	--	--	--	--	--	--	--	--	--	--	-	-	-
CL11.Contig1_All	1224	16	0.7146	15	0.6616	65	2.7914	109	4.4935	gi|357616840|gb|EHJ70436.1|	481.9	2e-134	putative vesicle associated protein [Danaus plexippus]	gi|383276481|dbj|AK406504.1|	83.8	2e-12	Bombyx mori mRNA, clone: fmgV24N04	sp|Q5F3X8|SC31A_CHICK	224	4e-58	Protein transport protein Sec31A OS=Gallus gallus GN=SEC31A PE=2 SV=1	--	--	--	--	--	K14005	1e-59	231	aag:AaeL_AAEL001516	protein transport protein SEC31	-	-	GO:0043231//intracellular membrane-bounded organelle;GO:0044444//cytoplasmic part
CL11.Contig2_All	2000	134	3.6625	63	1.7006	387	10.1712	380	9.5872	gi|357616840|gb|EHJ70436.1|	370.2	2e-100	putative vesicle associated protein [Danaus plexippus]	--	--	--	--	sp|Q7SYD5|SC31A_DANRE	141	6e-33	Protein transport protein Sec31A OS=Danio rerio GN=sec31a PE=2 SV=1	Rv3876	61.2	6e-09	COG0455	ATPases involved in chromosome partitioning	K14005	8e-57	222	cqu:CpipJ_CPIJ002199	protein transport protein SEC31	-	-	GO:0043231//intracellular membrane-bounded organelle;GO:0044444//cytoplasmic part
CL11.Contig3_All	2964	331	6.1045	198	3.6064	230	4.0789	144	2.4515	gi|357616840|gb|EHJ70436.1|	775	0	putative vesicle associated protein [Danaus plexippus]	gi|383276481|dbj|AK406504.1|	87.7	3e-13	Bombyx mori mRNA, clone: fmgV24N04	sp|Q5F3X8|SC31A_CHICK	315	3e-85	Protein transport protein Sec31A OS=Gallus gallus GN=SEC31A PE=2 SV=1	mlr2363	55.8	4e-07	COG0515	Serine/threonine protein kinase	K14005	2e-114	414	aga:AgaP_AGAP011551	protein transport protein SEC31	-	-	GO:0043231//intracellular membrane-bounded organelle;GO:0044444//cytoplasmic part
CL110.Contig1_All	2888	39	0.7382	18	0.3365	27	0.4914	26	0.4543	gi|378404928|gb|AFB82436.1|	1362	0	cell division cycle 2 like-1 transcript variant A [Bombyx mori]	gi|378404927|gb|JN833625.1|	351	1e-92	Bombyx mori cell division cycle 2 like-1 transcript variant A (CDC2L1) mRNA, complete cds	sp|Q9VPC0|KP58_DROME	619	1e-176	Serine/threonine-protein kinase PITSLRE OS=Drosophila melanogaster GN=Pitslre PE=1 SV=1	ECU02g1450	200	1e-50	COG0515	Serine/threonine protein kinase	K08818	0	699	ame:552759	cell division cycle 2-like [EC:2.7.11.22]	GO:0006468//protein phosphorylation;GO:0051301//cell division	GO:0005524//ATP binding;GO:0004674//protein serine/threonine kinase activity	-
CL110.Contig2_All	3031	50	0.9017	23	0.4097	57	0.9885	41	0.6826	gi|385298715|ref|NP_001245293.1|	858.2	0	cell division cycle 2 like-1 [Bombyx mori] >gi|378404930|gb|AFB82437.1| cell division cycle 2 like-1 transcript variant B [Bombyx mori] >gi|378404932|gb|AFB82438.1| cell division cycle 2 like-1 transcript variant C [Bombyx mori]	gi|378404929|gb|JN833626.1|	432	1e-117	Bombyx mori cell division cycle 2 like-1 transcript variant B (CDC2L1) mRNA, complete cds	sp|Q9VPC0|KP58_DROME	412	3e-114	Serine/threonine-protein kinase PITSLRE OS=Drosophila melanogaster GN=Pitslre PE=1 SV=1	ECU02g1450	178	4e-44	COG0515	Serine/threonine protein kinase	K08818	8e-120	432	aga:AgaP_AGAP011055	cell division cycle 2-like [EC:2.7.11.22]	GO:0006468//protein phosphorylation;GO:0051301//cell division	GO:0005524//ATP binding;GO:0004674//protein serine/threonine kinase activity	-
CL1100.Contig1_All	1421	130	5.0009	68	2.5835	92	3.4032	130	4.6162	--	--	--	--	--	--	--	--	--	--	--	--	--	--	--	--	--	--	--	--	--	--	-	-	-
CL1100.Contig2_All	561	7	0.6821	18	1.7322	52	4.8723	31	2.7883	--	--	--	--	--	--	--	--	--	--	--	--	--	--	--	--	--	--	--	--	--	--	-	-	-
CL1100.Contig3_All	293	2	0.3731	5	0.9213	2	0.3588	5	0.8611	--	--	--	--	--	--	--	--	--	--	--	--	--	--	--	--	--	--	--	--	--	--	-	-	-
CL1101.Contig1_All	666	38	3.119	55	4.4584	54	4.262	34	2.576	--	--	--	--	--	--	--	--	--	--	--	--	--	--	--	--	--	--	--	--	--	--	-	-	-
CL1101.Contig2_All	203	2	0.5386	1	0.2659	2	0.5179	0	0	gi|193683437|ref|XP_001945512.1|	103.2	3e-21	PREDICTED: n6-adenosine-methyltransferase 70 kDa subunit-like [Acyrthosiphon pisum]	gi|460130278|gb|GAFU01001138.1|	137	2e-29	TSA: Spodoptera exigua comp21178_c0_seq1 transcribed RNA sequence	sp|Q9VCE6|MTA70_DROME	101	4e-22	Probable N6-adenosine-methyltransferase MT-A70-like protein OS=Drosophila melanogaster GN=CG5933 PE=2 SV=1	YGL192w	72.4	2e-13	COG4725	Transcriptional activator, adenine-specific DNA methyltransferase	K05925	4e-22	103	api:100159080	mRNA (2'-O-methyladenosine-N6-)-methyltransferase [EC:2.1.1.62]	GO:0001510//RNA methylation;GO:0008593//regulation of Notch signaling pathway;GO:0060968//regulation of gene silencing;GO:0030708//germarium-derived female germ-line cyst encapsulation	GO:0016422//mRNA (2'-O-methyladenosine-N6-)-methyltransferase activity	GO:0005634//nucleus
CL1101.Contig3_All	2275	62	1.4897	66	1.5662	120	2.7726	104	2.3067	gi|242017410|ref|XP_002429182.1|	74.3	6e-176	conserved hypothetical protein [Pediculus humanus corporis] >gi|212514060|gb|EEB16444.1| conserved hypothetical protein [Pediculus humanus corporis]	gi|460130278|gb|GAFU01001138.1|	369	4e-98	TSA: Spodoptera exigua comp21178_c0_seq1 transcribed RNA sequence	sp|Q86U44|MTA70_HUMAN	481	9e-145	N6-adenosine-methyltransferase 70 kDa subunit OS=Homo sapiens GN=METTL3 PE=1 SV=2	YGL192w	241	1e-63	COG4725	Transcriptional activator, adenine-specific DNA methyltransferase	K05925	3e-175	572	tca:656280	mRNA (2'-O-methyladenosine-N6-)-methyltransferase [EC:2.1.1.62]	GO:0008152//metabolic process	GO:0016740//transferase activity	-
CL1101.Contig4_All	2820	148	2.8689	151	2.8908	158	2.9451	116	2.0756	gi|242017410|ref|XP_002429182.1|	298.9	0	conserved hypothetical protein [Pediculus humanus corporis] >gi|212514060|gb|EEB16444.1| conserved hypothetical protein [Pediculus humanus corporis]	gi|460130278|gb|GAFU01001138.1|	369	5e-98	TSA: Spodoptera exigua comp21178_c0_seq1 transcribed RNA sequence	sp|Q86U44|MTA70_HUMAN	354	3e-158	N6-adenosine-methyltransferase 70 kDa subunit OS=Homo sapiens GN=METTL3 PE=1 SV=2	YGL192w	225	6e-70	COG4725	Transcriptional activator, adenine-specific DNA methyltransferase	K05925	0	381	tca:656280	mRNA (2'-O-methyladenosine-N6-)-methyltransferase [EC:2.1.1.62]	GO:0001510//RNA methylation	GO:0016422//mRNA (2'-O-methyladenosine-N6-)-methyltransferase activity	GO:0005634//nucleus
CL1102.Contig1_All	1801	666	20.2144	594	17.8058	621	18.1247	1314	36.8147	gi|357608936|gb|EHJ66225.1|	734.9	0	hypothetical protein KGM_02648 [Danaus plexippus]	gi|460122503|gb|GAFU01007239.1|	85.7	7e-13	TSA: Spodoptera exigua comp2128_c0_seq1 transcribed RNA sequence	sp|Q5R7G6|PEPL1_PONAB	98.6	4e-20	Probable aminopeptidase NPEPL1 OS=Pongo abelii GN=NPEPL1 PE=3 SV=2	SA0803	122	2e-27	COG0260	Leucyl aminopeptidase	K01255	1e-110	401	tca:657830	leucyl aminopeptidase [EC:3.4.11.1]	GO:0006508//proteolysis	GO:0008239//dipeptidyl-peptidase activity;GO:0008240//tripeptidyl-peptidase activity	-
CL1102.Contig2_All	1159	25	1.1791	2	0.0932	310	14.0595	9	0.3918	gi|389612683|dbj|BAM19762.1|	361.7	4e-98	dipeptidase B, partial [Papilio xuthus]	gi|460122503|gb|GAFU01007239.1|	77.8	1e-10	TSA: Spodoptera exigua comp2128_c0_seq1 transcribed RNA sequence	sp|Q5R7G6|PEPL1_PONAB	57.4	6e-08	Probable aminopeptidase NPEPL1 OS=Pongo abelii GN=NPEPL1 PE=3 SV=2	VC2501	64.3	4e-10	COG0260	Leucyl aminopeptidase	K01255	8e-50	198	aag:AaeL_AAEL002978	leucyl aminopeptidase [EC:3.4.11.1]	GO:0006508//proteolysis	GO:0008239//dipeptidyl-peptidase activity;GO:0008240//tripeptidyl-peptidase activity	-
CL1103.Contig1_All	981	15	0.8358	11	0.6054	28	1.5003	29	1.4917	gi|357611512|gb|EHJ67522.1|	438	3e-121	putative EG:8D8.7 [Danaus plexippus]	gi|346706849|dbj|AK383809.1|	149	3e-32	Bombyx mori mRNA, clone: MFB-22P15	sp|Q3ZBH3|CD151_BOVIN	90.9	4e-18	CD151 antigen OS=Bos taurus GN=CD151 PE=2 SV=1	--	--	--	--	--	K06460	6e-69	261	dpo:Dpse_GA10989	CD9 antigen	-	-	GO:0016021//integral to membrane
CL1103.Contig2_All	968	0	0	0	0	0	0	1	0.0521	gi|357611512|gb|EHJ67522.1|	438	3e-121	putative EG:8D8.7 [Danaus plexippus]	gi|346706849|dbj|AK383809.1|	149	3e-32	Bombyx mori mRNA, clone: MFB-22P15	sp|Q3ZBH3|CD151_BOVIN	90.9	4e-18	CD151 antigen OS=Bos taurus GN=CD151 PE=2 SV=1	--	--	--	--	--	K06460	6e-69	261	dpo:Dpse_GA10989	CD9 antigen	-	-	GO:0016021//integral to membrane
CL1104.Contig1_All	317	2	0.3449	1	0.1703	5	0.8291	1	0.1592	gi|357631796|gb|EHJ79265.1|	81.6	1e-14	hypothetical protein KGM_15401 [Danaus plexippus]	--	--	--	--	--	--	--	--	--	--	--	--	--	--	--	--	--	--	-	-	-
CL1104.Contig2_All	1056	23	1.1906	17	0.8691	34	1.6924	19	0.9079	gi|357631796|gb|EHJ79265.1|	71.2	9e-11	hypothetical protein KGM_15401 [Danaus plexippus]	gi|346707750|dbj|AK378042.1|	91.7	7e-15	Bombyx mori mRNA, clone: ffbm35A19	sp|Q6P7Y3|PR38B_DANRE	85.9	1e-16	Pre-mRNA-splicing factor 38B OS=Danio rerio GN=prpf38b PE=2 SV=1	PA2976	71.6	2e-12	COG1530	Ribonucleases G and E	K11093	2e-20	100	spu:575726	U1 small nuclear ribonucleoprotein 70kDa	-	-	-
CL1104.Contig3_All	2516	76	1.6512	57	1.2231	119	2.4862	84	1.6846	gi|357631796|gb|EHJ79265.1|	37	2e-06	hypothetical protein KGM_15401 [Danaus plexippus]	gi|346707750|dbj|AK378042.1|	101	2e-17	Bombyx mori mRNA, clone: ffbm35A19	sp|A6QLS2|RSRC2_BOVIN	138	7e-32	Arginine/serine-rich coiled-coil protein 2 OS=Bos taurus GN=RSRC2 PE=2 SV=2	PA2976	72	5e-12	COG1530	Ribonucleases G and E	K11093	6e-20	100	spu:575726	U1 small nuclear ribonucleoprotein 70kDa	-	-	-
CL1105.Contig1_All	1680	160	5.2061	151	4.8524	23	0.7196	33	0.9912	gi|66512717|ref|XP_396799.2|	731.1	0	PREDICTED: integrin-linked protein kinase-like [Apis mellifera] >gi|380017976|ref|XP_003692917.1| PREDICTED: integrin-linked protein kinase-like [Apis florea]	gi|346714573|dbj|AK386748.1|	470	1e-128	Bombyx mori mRNA, clone: fprW26G22	sp|Q13418|ILK_HUMAN	565	1e-160	Integrin-linked protein kinase OS=Homo sapiens GN=ILK PE=1 SV=2	all2748	70.9	6e-12	COG0666	FOG: Ankyrin repeat	K06272	0	731	ame:413354	integrin-linked kinase [EC:2.7.11.1]	GO:0007229//integrin-mediated signaling pathway;GO:0006468//protein phosphorylation;GO:0009966//regulation of signal transduction	GO:0004715//non-membrane spanning protein tyrosine kinase activity;GO:0005524//ATP binding;GO:0004674//protein serine/threonine kinase activity	-
CL1105.Contig2_All	1988	159	4.372	157	4.2636	294	7.7736	270	6.8531	gi|66512717|ref|XP_396799.2|	731.1	0	PREDICTED: integrin-linked protein kinase-like [Apis mellifera] >gi|380017976|ref|XP_003692917.1| PREDICTED: integrin-linked protein kinase-like [Apis florea]	gi|346714573|dbj|AK386748.1|	470	1e-128	Bombyx mori mRNA, clone: fprW26G22	sp|Q13418|ILK_HUMAN	565	2e-160	Integrin-linked protein kinase OS=Homo sapiens GN=ILK PE=1 SV=2	all2748	70.9	8e-12	COG0666	FOG: Ankyrin repeat	K06272	0	731	ame:413354	integrin-linked kinase [EC:2.7.11.1]	GO:0007229//integrin-mediated signaling pathway;GO:0006468//protein phosphorylation;GO:0009966//regulation of signal transduction	GO:0004715//non-membrane spanning protein tyrosine kinase activity;GO:0005524//ATP binding;GO:0004674//protein serine/threonine kinase activity	-
CL1106.Contig1_All	658	0	0	4	0.3282	1	0.0799	4	0.3067	gi|357627912|gb|EHJ77433.1|	147.1	6e-34	putative dual specificity phosphatase 23-like protein [Danaus plexippus]	--	--	--	--	sp|Q9BVJ7|DUS23_HUMAN	53.5	4e-07	Dual specificity protein phosphatase 23 OS=Homo sapiens GN=DUSP23 PE=1 SV=1	--	--	--	--	--	K14165	9e-10	63.9	xla:495348	dual specificity phosphatase [EC:3.1.3.16 3.1.3.48]	-	GO:0016787//hydrolase activity	-
CL1106.Contig2_All	636	0	0	10	0.8489	24	1.9836	19	1.5074	gi|357627912|gb|EHJ77433.1|	147.1	5e-34	putative dual specificity phosphatase 23-like protein [Danaus plexippus]	--	--	--	--	sp|Q9BVJ7|DUS23_HUMAN	53.5	3e-07	Dual specificity protein phosphatase 23 OS=Homo sapiens GN=DUSP23 PE=1 SV=1	--	--	--	--	--	K14165	8e-10	63.9	xla:495348	dual specificity phosphatase [EC:3.1.3.16 3.1.3.48]	-	GO:0016787//hydrolase activity	-
CL1106.Contig3_All	653	5	0.4186	2	0.1654	12	0.966	2	0.1545	gi|357627912|gb|EHJ77433.1|	147.9	3e-34	putative dual specificity phosphatase 23-like protein [Danaus plexippus]	--	--	--	--	sp|Q9BVJ7|DUS23_HUMAN	53.5	4e-07	Dual specificity protein phosphatase 23 OS=Homo sapiens GN=DUSP23 PE=1 SV=1	--	--	--	--	--	K14165	9e-10	63.9	xla:495348	dual specificity phosphatase [EC:3.1.3.16 3.1.3.48]	-	GO:0016787//hydrolase activity	-
CL1106.Contig4_All	1005	207	11.2591	84	4.5123	43	2.249	93	4.6694	gi|357627912|gb|EHJ77433.1|	321.2	5e-86	putative dual specificity phosphatase 23-like protein [Danaus plexippus]	--	--	--	--	sp|Q9BVJ7|DUS23_HUMAN	122	9e-28	Dual specificity protein phosphatase 23 OS=Homo sapiens GN=DUSP23 PE=1 SV=1	PAB0279	56.2	9e-08	COG2453	Predicted protein-tyrosine phosphatase	K14165	8e-29	128	spu:584855	dual specificity phosphatase [EC:3.1.3.16 3.1.3.48]	-	GO:0016787//hydrolase activity	-
CL1107.Contig1_All	201	5	1.3598	2	0.5372	0	0	0	0	--	--	--	--	--	--	--	--	--	--	--	--	--	--	--	--	--	--	--	--	--	--	-	-	-
CL1107.Contig2_All	534	4	0.4095	8	0.8088	65	6.3983	47	4.4412	--	--	--	--	--	--	--	--	--	--	--	--	--	--	--	--	--	--	--	--	--	--	-	-	-
CL1108.Contig1_All	926	170	10.0355	41	2.3903	205	11.6369	213	11.6067	gi|298204325|gb|ADI61811.1|	40	7e-12	endonuclease-reverse transcriptase [Bombyx mori]	gi|134001095|gb|EF113393.1|	145	4e-31	Ostrinia furnacalis desaturase (ezi-D11 beta-1) gene, complete cds	--	--	--	--	--	--	--	--	--	--	--	--	--	--	-	-	-
CL1109.Contig1_All	802	73	4.9756	38	2.558	61	3.9981	88	5.5367	--	--	--	--	--	--	--	--	--	--	--	--	--	--	--	--	--	--	--	--	--	--	-	-	-
CL1109.Contig2_All	2521	83	1.7997	37	0.7924	168	3.5029	100	2.0016	--	--	--	--	--	--	--	--	--	--	--	--	--	--	--	--	--	--	--	--	--	--	-	-	-
CL1109.Contig3_All	4097	657	8.766	287	3.7819	678	8.6987	726	8.9415	gi|357619703|gb|EHJ72170.1|	355.1	1e-95	ubiquitin-conjugating enzyme h [Danaus plexippus]	gi|460107210|gb|GAFU01017076.1|	632	1e-177	TSA: Spodoptera exigua comp10903_c0_seq1 transcribed RNA sequence	sp|P62257|UBE2H_MOUSE	311	6e-84	Ubiquitin-conjugating enzyme E2 H OS=Mus musculus GN=Ube2h PE=2 SV=1	YEL012w	183	2e-45	COG5078	Ubiquitin-protein ligase	K10576	2e-92	342	ame:412330	ubiquitin-conjugating enzyme E2 H [EC:6.3.2.19]	GO:0006511//ubiquitin-dependent protein catabolic process;GO:0070936//protein K48-linked ubiquitination;GO:0070979//protein K11-linked ubiquitination	GO:0005515//protein binding;GO:0005524//ATP binding;GO:0004842//ubiquitin-protein ligase activity	-
CL1109.Contig4_All	492	4	0.4444	7	0.7681	0	0	1	0.1026	--	--	--	--	--	--	--	--	--	--	--	--	--	--	--	--	--	--	--	--	--	--	-	-	-
CL1109.Contig5_All	518	1	0.1055	0	0	0	0	1	0.0974	--	--	--	--	--	--	--	--	--	--	--	--	--	--	--	--	--	--	--	--	--	--	-	-	-
CL111.Contig1_All	257	2	0.4254	59	12.3939	11	2.2498	0	0	--	--	--	--	--	--	--	--	--	--	--	--	--	--	--	--	--	--	--	--	--	--	-	-	-
CL1110.Contig1_All	476	9	1.0336	15	1.7013	5	0.5521	9	0.9541	--	--	--	--	--	--	--	--	--	--	--	--	--	--	--	--	--	--	--	--	--	--	-	-	-
CL1110.Contig2_All	931	136	7.9853	110	6.3787	114	6.4365	119	6.4497	--	--	--	--	--	--	--	--	--	--	--	--	--	--	--	--	--	--	--	--	--	--	-	-	-
CL1110.Contig3_All	216	25	6.3268	16	3.999	0	0	0	0	--	--	--	--	--	--	--	--	--	--	--	--	--	--	--	--	--	--	--	--	--	--	-	-	-
CL1111.Contig1_All	2528	1841	39.8086	143	3.0538	14	0.2911	29	0.5788	gi|389609255|dbj|BAM18239.1|	450.7	1e-124	cuticular protein PxutCPR79 [Papilio xuthus]	gi|346706638|dbj|AK377716.1|	139	8e-29	Bombyx mori mRNA, clone: fe8d21I19	sp|P45583|CU19_LOCMI	114	1e-24	Cuticle protein 19 OS=Locusta migratoria PE=1 SV=1	--	--	--	--	--	K03626	1e-13	79.3	gga:396544	nascent polypeptide-associated complex subunit alpha	-	-	-
CL1112.Contig1_All	267	3	0.6142	0	0	0	0	1	0.189	gi|357631785|gb|EHJ79254.1|	105.1	1e-21	mitochondrial 18 kDa protein [Danaus plexippus]	--	--	--	--	sp|Q6PCS6|MTFP1_DANRE	76.6	1e-14	Mitochondrial fission process protein 1 OS=Danio rerio GN=mtfp1 PE=2 SV=1	--	--	--	--	--	--	--	--	--	--	GO:0044763	-	GO:0016020//membrane;GO:0005739//mitochondrion
CL1112.Contig2_All	825	23	1.524	18	1.1779	27	1.7203	57	3.4863	gi|357631785|gb|EHJ79254.1|	189.9	1e-46	mitochondrial 18 kDa protein [Danaus plexippus]	--	--	--	--	sp|Q9UDX5|MTFP1_HUMAN	142	7e-34	Mitochondrial fission process protein 1 OS=Homo sapiens GN=MTFP1 PE=1 SV=1	--	--	--	--	--	--	--	--	--	--	GO:0000266//mitochondrial fission	-	GO:0005743//mitochondrial inner membrane
CL1113.Contig1_All	341	1	0.1603	43	6.8077	0	0	0	0	--	--	--	--	--	--	--	--	--	--	--	--	--	--	--	--	--	--	--	--	--	--	-	-	-
CL1113.Contig2_All	1826	239	7.1548	118	3.4887	404	11.6298	528	14.5906	gi|350407065|ref|XP_003487972.1|	337	2e-90	PREDICTED: LIM and SH3 domain protein F42H10.3-like isoform 1 [Bombus impatiens]	gi|460118992|gb|GAFU01009947.1|	422	1e-114	TSA: Spodoptera exigua comp4974_c0_seq2 transcribed RNA sequence	sp|Q8I7C3|LASP1_DROME	253	8e-67	LIM and SH3 domain protein Lasp OS=Drosophila melanogaster GN=Lasp PE=1 SV=2	--	--	--	--	--	K10356	2e-10	68.2	hmg:100211911	myosin I	GO:0007291//sperm individualization;GO:0007279//pole cell formation;GO:0045856//positive regulation of pole plasm oskar mRNA localization	GO:0008270//zinc ion binding;GO:0003779//actin binding	GO:0070864//sperm individualization complex;GO:0005925//focal adhesion;GO:0015629//actin cytoskeleton
CL1113.Contig3_All	357	62	9.4934	23	3.4781	52	7.6565	0	0	--	--	--	--	--	--	--	--	--	--	--	--	--	--	--	--	--	--	--	--	--	--	-	-	-
CL1114.Contig1_All	1165	93	4.3637	64	2.9658	83	3.7449	35	1.5159	--	--	--	--	gi|160690461|gb|EU258740.1|	89.7	3e-14	Ostrinia furnacalis chitin synthase gene, complete cds	--	--	--	--	--	--	--	--	--	--	--	--	--	--	-	-	-
CL1114.Contig2_All	381	0	0	4	0.5668	9	1.2417	28	3.7083	--	--	--	--	--	--	--	--	--	--	--	--	--	--	--	--	--	--	--	--	--	--	-	-	-
CL1115.Contig1_All	218	11	2.7583	25	6.1912	41	9.886	34	7.8698	gi|167509202|gb|ABZ81710.1|	110.9	1e-23	immulectin [Ostrinia furnacalis]	gi|167509201|gb|EU426550.1|	305	4e-80	Ostrinia furnacalis immulectin mRNA, complete cds	--	--	--	--	--	--	--	--	--	--	--	--	--	--	-	-	-
CL1115.Contig2_All	581	51	4.7984	108	10.0354	210	18.9992	168	14.5906	gi|167509202|gb|ABZ81710.1|	226.1	7e-58	immulectin [Ostrinia furnacalis]	gi|167509201|gb|EU426550.1|	622	1e-175	Ostrinia furnacalis immulectin mRNA, complete cds	--	--	--	--	--	--	--	--	--	--	--	--	--	--	-	-	-
CL1115.Contig3_All	1284	244	10.3878	404	16.9865	202	8.2695	207	8.1348	gi|167509202|gb|ABZ81710.1|	386	2e-105	immulectin [Ostrinia furnacalis]	gi|167509201|gb|EU426550.1|	129	4e-26	Ostrinia furnacalis immulectin mRNA, complete cds	sp|P26305|LPSBP_PERAM	75.5	2e-13	Hemolymph lipopolysaccharide-binding protein OS=Periplaneta americana PE=1 SV=1	--	--	--	--	--	K06560	2e-12	74.3	spu:757247	mannose receptor, C type	-	-	-
CL1115.Contig4_All	1026	162	8.6311	209	10.9973	1100	56.3558	1040	51.1477	gi|167509202|gb|ABZ81710.1|	381.3	4e-104	immulectin [Ostrinia furnacalis]	gi|167509201|gb|EU426550.1|	133	2e-27	Ostrinia furnacalis immulectin mRNA, complete cds	sp|P26305|LPSBP_PERAM	75.1	2e-13	Hemolymph lipopolysaccharide-binding protein OS=Periplaneta americana PE=1 SV=1	--	--	--	--	--	K06560	4e-14	79.3	spu:757247	mannose receptor, C type	-	-	-
CL1116.Contig1_All	511	18	1.9255	8	0.8452	24	2.4688	14	1.3824	gi|357625249|gb|EHJ75754.1|	53.5	4e-06	hypothetical protein KGM_01381 [Danaus plexippus]	--	--	--	--	--	--	--	--	--	--	--	--	--	--	--	--	--	--	-	-	-
CL1116.Contig2_All	271	0	0	0	0	4	0.7759	2	0.3724	--	--	--	--	--	--	--	--	--	--	--	--	--	--	--	--	--	--	--	--	--	--	-	-	-
CL1117.Contig1_All	281	46	8.9485	20	3.8425	1	0.1871	2	0.3591	--	--	--	--	--	--	--	--	--	--	--	--	--	--	--	--	--	--	--	--	--	--	-	-	-
CL1118.Contig1_All	341	10	1.603	3	0.475	4	0.6166	4	0.5919	--	--	--	--	gi|160690461|gb|EU258740.1|	67.9	3e-08	Ostrinia furnacalis chitin synthase gene, complete cds	--	--	--	--	--	--	--	--	--	--	--	--	--	--	-	-	-
CL1119.Contig1_All	953	27	1.5487	15	0.8497	19	1.048	30	1.5884	gi|357625724|gb|EHJ76073.1|	308.9	2e-82	hypothetical protein KGM_09330 [Danaus plexippus]	--	--	--	--	sp|P23647|FUSED_DROME	73.2	8e-13	Serine/threonine-protein kinase fused OS=Drosophila melanogaster GN=fu PE=1 SV=2	--	--	--	--	--	K06228	2e-17	90.1	ame:726525	fused [EC:2.7.11.1]	GO:0044260;GO:0080090//regulation of primary metabolic process;GO:0007166//cell surface receptor signaling pathway;GO:0031323//regulation of cellular metabolic process;GO:0010468//regulation of gene expression;GO:0019538//protein metabolic process	GO:0016772//transferase activity, transferring phosphorus-containing groups;GO:0005488//binding	-
CL1119.Contig2_All	4021	2436	33.1164	2045	27.4567	1657	21.6612	784	9.8383	gi|357625724|gb|EHJ76073.1|	64.3	8e-109	hypothetical protein KGM_09330 [Danaus plexippus]	gi|346708193|dbj|AK378348.1|	268	2e-67	Bombyx mori mRNA, clone: fmgV33E09_K04599	sp|Q5XI73|GDIR1_RAT	213	2e-54	Rho GDP-dissociation inhibitor 1 OS=Rattus norvegicus GN=Arhgdia PE=1 SV=1	--	--	--	--	--	K12462	1e-86	322	ame:409741	Rho GDP-dissociation inhibitor	-	GO:0005094//Rho GDP-dissociation inhibitor activity	GO:0005737//cytoplasm
CL1119.Contig3_All	2852	103	1.9742	184	3.483	1220	22.4855	3080	54.493	gi|357627405|gb|EHJ77106.1|	384.8	1e-104	putative Rho GDP-dissociation inhibitor [Danaus plexippus]	gi|460122809|gb|GAFU01006999.1|	252	8e-63	TSA: Spodoptera exigua comp1333_c0_seq1 transcribed RNA sequence	sp|Q5XI73|GDIR1_RAT	213	1e-54	Rho GDP-dissociation inhibitor 1 OS=Rattus norvegicus GN=Arhgdia PE=1 SV=1	--	--	--	--	--	K12462	8e-87	322	ame:409741	Rho GDP-dissociation inhibitor	-	GO:0005094//Rho GDP-dissociation inhibitor activity	GO:0005737//cytoplasm
CL1119.Contig4_All	1986	282	7.7619	171	4.6484	292	7.7285	265	6.733	gi|357602462|gb|EHJ63406.1|	510.4	1e-142	putative zinc finger protein [Danaus plexippus]	gi|460123573|gb|GAFU01006398.1|	959	0	TSA: Spodoptera exigua comp7458_c0_seq1 transcribed RNA sequence	sp|Q15637|SF01_HUMAN	352	2e-96	Splicing factor 1 OS=Homo sapiens GN=SF1 PE=1 SV=4	SPCC962.06c_1	192	1e-48	COG5176	Splicing factor (branch point binding protein)	K13095	1e-129	464	tca:659564	splicing factor 1	GO:0022008//neurogenesis;GO:0000398//mRNA splicing, via spliceosome;GO:0007476//imaginal disc-derived wing morphogenesis;GO:0002121//inter-male aggressive behavior	GO:0003723//RNA binding;GO:0008270//zinc ion binding	GO:0071011//precatalytic spliceosome
CL1119.Contig5_All	1109	15	0.7394	11	0.5355	58	2.7491	141	6.4155	gi|357627405|gb|EHJ77106.1|	384.8	4e-105	putative Rho GDP-dissociation inhibitor [Danaus plexippus]	gi|346708193|dbj|AK378348.1|	268	5e-68	Bombyx mori mRNA, clone: fmgV33E09_K04599	sp|Q5XI73|GDIR1_RAT	213	5e-55	Rho GDP-dissociation inhibitor 1 OS=Rattus norvegicus GN=Arhgdia PE=1 SV=1	--	--	--	--	--	K12462	3e-87	322	ame:409741	Rho GDP-dissociation inhibitor	-	GO:0005094//Rho GDP-dissociation inhibitor activity	GO:0005737//cytoplasm
CL1119.Contig6_All	1267	24	1.0355	307	13.0813	102	4.2317	187	7.4474	gi|357627405|gb|EHJ77106.1|	384.8	5e-105	putative Rho GDP-dissociation inhibitor [Danaus plexippus]	gi|346708193|dbj|AK378348.1|	260	1e-65	Bombyx mori mRNA, clone: fmgV33E09_K04599	sp|Q5XI73|GDIR1_RAT	213	6e-55	Rho GDP-dissociation inhibitor 1 OS=Rattus norvegicus GN=Arhgdia PE=1 SV=1	--	--	--	--	--	K12462	3e-87	322	ame:409741	Rho GDP-dissociation inhibitor	-	GO:0005094//Rho GDP-dissociation inhibitor activity	GO:0005737//cytoplasm
CL1119.Contig7_All	213	1	0.2566	1	0.2535	5	1.2339	1	0.2369	gi|357625724|gb|EHJ76073.1|	80.9	2e-14	hypothetical protein KGM_09330 [Danaus plexippus]	--	--	--	--	--	--	--	--	--	--	--	--	--	--	--	--	--	--	-	-	-
CL1120.Contig1_All	1359	101	4.0626	51	2.026	68	2.6302	101	3.7501	--	--	--	--	--	--	--	--	--	--	--	--	--	--	--	--	--	--	--	--	--	--	-	-	-
CL1120.Contig2_All	393	10	1.3909	16	2.1979	7	0.9363	6	0.7704	--	--	--	--	--	--	--	--	--	--	--	--	--	--	--	--	--	--	--	--	--	--	-	-	-
CL1121.Contig10_All	1692	358	11.566	135	4.3075	272	8.4501	389	11.6008	gi|354700746|gb|AER37576.1|	650.6	0	CncC [Spodoptera frugiperda]	gi|354700747|gb|JN164651.1|	299	2e-77	Plutella xylostella CncC (cncC) mRNA, complete cds	sp|P20482|CNC_DROME	299	1e-80	Segmentation protein cap'n'collar OS=Drosophila melanogaster GN=cnc PE=2 SV=3	--	--	--	--	--	K09041	2e-85	317	phu:Phum_PHUM512570	nuclear factor erythroid 2, invertebrate	GO:0008340//determination of adult lifespan;GO:0008103//oocyte microtubule cytoskeleton polarization;GO:0007317//regulation of pole plasm oskar mRNA localization;GO:0060322//head development;GO:0060465//pharynx development;GO:0042070//maintenance of oocyte nucleus location involved in oocyte dorsal/ventral axis specification;GO:0045944//positive regulation of transcription from RNA polymerase II …	GO:0046982//protein heterodimerization activity;GO:0003700//sequence-specific DNA binding transcription factor activity	GO:0005634//nucleus
CL1121.Contig11_All	282	2	0.3877	1	0.1914	2	0.3728	1	0.1789	--	--	--	--	--	--	--	--	--	--	--	--	--	--	--	--	--	--	--	--	--	--	-	-	-
CL1121.Contig1_All	387	18	2.5425	34	4.743	79	10.7302	1	0.1304	--	--	--	--	--	--	--	--	--	--	--	--	--	--	--	--	--	--	--	--	--	--	-	-	-
CL1121.Contig2_All	4789	87	0.9931	30	0.3382	46	0.5049	64	0.6743	gi|354700746|gb|AER37576.1|	1118.2	0	CncC [Spodoptera frugiperda]	gi|354700747|gb|JN164651.1|	280	6e-71	Plutella xylostella CncC (cncC) mRNA, complete cds	sp|P20482|CNC_DROME	305	5e-82	Segmentation protein cap'n'collar OS=Drosophila melanogaster GN=cnc PE=2 SV=3	XF1267	52.8	6e-06	COG5297	Cellobiohydrolase A (1,4-beta-cellobiosidase A)	K09041	1e-129	465	tca:657062	nuclear factor erythroid 2, invertebrate	-	-	-
CL1121.Contig3_All	4710	93	1.0793	27	0.3095	44	0.491	46	0.4928	gi|354700746|gb|AER37576.1|	1122.8	0	CncC [Spodoptera frugiperda]	gi|354700747|gb|JN164651.1|	280	6e-71	Plutella xylostella CncC (cncC) mRNA, complete cds	sp|P20482|CNC_DROME	310	2e-83	Segmentation protein cap'n'collar OS=Drosophila melanogaster GN=cnc PE=2 SV=3	SP0117	40.4	2e-06	COG5263	FOG: Glucan-binding domain (YG repeat)	K09041	5e-131	470	tca:657062	nuclear factor erythroid 2, invertebrate	-	-	-
CL1121.Contig4_All	3481	113	1.7745	103	1.5974	235	3.5486	107	1.551	gi|354700746|gb|AER37576.1|	1143.3	0	CncC [Spodoptera frugiperda]	gi|354700747|gb|JN164651.1|	295	8e-76	Plutella xylostella CncC (cncC) mRNA, complete cds	sp|P20482|CNC_DROME	310	1e-83	Segmentation protein cap'n'collar OS=Drosophila melanogaster GN=cnc PE=2 SV=3	--	--	--	--	--	K09041	4e-131	470	tca:657062	nuclear factor erythroid 2, invertebrate	GO:0060341//regulation of cellular localization;GO:0006355//regulation of transcription, DNA-dependent;GO:0045450//bicoid mRNA localization;GO:0007310//oocyte dorsal/ventral axis specification;GO:0060281//regulation of oocyte development;GO:0045995//regulation of embryonic development;GO:0045451//pole plasm oskar mRNA localization	GO:0005488//binding	-
CL1121.Contig5_All	2555	47	1.0056	13	0.2747	28	0.5761	33	0.6517	gi|357624271|gb|EHJ75115.1|	683.7	0	hypothetical protein KGM_18937 [Danaus plexippus]	gi|346713423|dbj|AK388222.1|	174	1e-39	Bombyx mori mRNA, clone: fcaL26C03	sp|Q75JC9|Y8484_DICDI	93.2	3e-18	Uncharacterized protein DDB_G0271670 OS=Dictyostelium discoideum GN=DDB_G0271670 PE=4 SV=1	XF1267	52.8	3e-06	COG5297	Cellobiohydrolase A (1,4-beta-cellobiosidase A)	K09041	1e-43	179	ame:725081	nuclear factor erythroid 2, invertebrate	-	-	-
CL1121.Contig6_All	6726	1094	8.8912	510	4.0936	1267	9.9018	1779	13.3462	gi|354700746|gb|AER37576.1|	1122.8	0	CncC [Spodoptera frugiperda]	gi|354700747|gb|JN164651.1|	280	9e-71	Plutella xylostella CncC (cncC) mRNA, complete cds	sp|P20482|CNC_DROME	310	3e-83	Segmentation protein cap'n'collar OS=Drosophila melanogaster GN=cnc PE=2 SV=3	SP0117	40.4	3e-06	COG5263	FOG: Glucan-binding domain (YG repeat)	K09041	8e-131	470	tca:657062	nuclear factor erythroid 2, invertebrate	-	-	-
CL1121.Contig7_All	2049	23	0.6136	1	0.0263	13	0.3335	4	0.0985	gi|357624271|gb|EHJ75115.1|	682.6	0	hypothetical protein KGM_18937 [Danaus plexippus]	gi|460125881|gb|GAFU01004569.1|	155	1e-33	TSA: Spodoptera exigua comp2834_c0_seq1 transcribed RNA sequence	sp|Q75JC9|Y8484_DICDI	92.4	3e-18	Uncharacterized protein DDB_G0271670 OS=Dictyostelium discoideum GN=DDB_G0271670 PE=4 SV=1	XF1267	52.8	2e-06	COG5297	Cellobiohydrolase A (1,4-beta-cellobiosidase A)	K09041	7e-24	113	ame:725081	nuclear factor erythroid 2, invertebrate	-	-	-
CL1121.Contig8_All	2142	37	0.9442	4	0.1008	22	0.5399	13	0.3062	gi|357624271|gb|EHJ75115.1|	682.6	0	hypothetical protein KGM_18937 [Danaus plexippus]	gi|460125881|gb|GAFU01004569.1|	155	1e-33	TSA: Spodoptera exigua comp2834_c0_seq1 transcribed RNA sequence	sp|Q75JC9|Y8484_DICDI	92.4	4e-18	Uncharacterized protein DDB_G0271670 OS=Dictyostelium discoideum GN=DDB_G0271670 PE=4 SV=1	XF1267	52.8	2e-06	COG5297	Cellobiohydrolase A (1,4-beta-cellobiosidase A)	K09041	7e-24	113	ame:725081	nuclear factor erythroid 2, invertebrate	-	-	-
CL1121.Contig9_All	2134	31	0.7941	4	0.1012	26	0.6404	20	0.4729	gi|357624271|gb|EHJ75115.1|	682.6	0	hypothetical protein KGM_18937 [Danaus plexippus]	gi|460125881|gb|GAFU01004569.1|	155	1e-33	TSA: Spodoptera exigua comp2834_c0_seq1 transcribed RNA sequence	sp|Q75JC9|Y8484_DICDI	92.4	4e-18	Uncharacterized protein DDB_G0271670 OS=Dictyostelium discoideum GN=DDB_G0271670 PE=4 SV=1	XF1267	52.8	2e-06	COG5297	Cellobiohydrolase A (1,4-beta-cellobiosidase A)	K09041	7e-24	113	ame:725081	nuclear factor erythroid 2, invertebrate	-	-	-
CL1122.Contig1_All	1470	94	3.4955	95	3.489	60	2.1455	95	3.261	gi|357624706|gb|EHJ75380.1|	498	5e-139	G protein-coupled receptor [Danaus plexippus]	gi|383276371|dbj|AK406394.1|	63.9	2e-06	Bombyx mori mRNA, clone: famL27C11	sp|Q95NT6|MTH2_DROYA	163	8e-40	G-protein coupled receptor Mth2 OS=Drosophila yakuba GN=mth2 PE=3 SV=1	--	--	--	--	--	K04599	2e-31	137	dme:Dmel_CG6530	G protein-coupled receptor Mth (Methuselah protein)	-	-	-
CL1122.Contig2_All	1460	161	6.028	140	5.1768	144	5.1845	137	4.7349	gi|357624706|gb|EHJ75380.1|	175.6	5e-42	G protein-coupled receptor [Danaus plexippus]	gi|460126063|gb|GAFU01004424.1|	77.8	1e-10	TSA: Spodoptera exigua comp5974_c0_seq1 transcribed RNA sequence	sp|Q95NT6|MTH2_DROYA	110	6e-24	G-protein coupled receptor Mth2 OS=Drosophila yakuba GN=mth2 PE=3 SV=1	--	--	--	--	--	K04599	7e-20	99.4	dpo:Dpse_GA19967	G protein-coupled receptor Mth (Methuselah protein)	GO:0050896//response to stimulus	-	-
CL1123.Contig1_All	356	3	0.4607	8	1.2132	27	3.9866	12	1.7009	--	--	--	--	gi|375193519|gb|JN735810.1|	67.9	3e-08	Cyprinus carpio clone 364808 microsatellite sequence	--	--	--	--	--	--	--	--	--	--	--	--	--	--	-	-	-
CL1124.Contig10_All	2270	18	0.4335	20	0.4757	34	0.7873	14	0.3112	gi|357614814|gb|EHJ69289.1|	477.6	1e-132	FYVE finger containing protein [Danaus plexippus]	gi|460120515|gb|GAFU01008785.1|	396	1e-106	TSA: Spodoptera exigua comp5166_c0_seq2 transcribed RNA sequence	sp|Q5ZLY5|PKHF2_CHICK	355	2e-97	Pleckstrin homology domain-containing family F member 2 OS=Gallus gallus GN=PLEKHF2 PE=2 SV=1	--	--	--	--	--	K05724	6e-29	130	tgu:100223489	FYVE, RhoGEF and PH domain containing 5/6	-	GO:0046872//metal ion binding;GO:0005543//phospholipid binding	-
CL1124.Contig11_All	2347	5	0.1165	2	0.046	1	0.0224	4	0.086	gi|357614814|gb|EHJ69289.1|	439.1	5e-121	FYVE finger containing protein [Danaus plexippus]	gi|460120515|gb|GAFU01008785.1|	396	1e-106	TSA: Spodoptera exigua comp5166_c0_seq2 transcribed RNA sequence	sp|Q5ZLY5|PKHF2_CHICK	355	2e-97	Pleckstrin homology domain-containing family F member 2 OS=Gallus gallus GN=PLEKHF2 PE=2 SV=1	--	--	--	--	--	K05724	6e-29	130	tgu:100223489	FYVE, RhoGEF and PH domain containing 5/6	-	GO:0046872//metal ion binding;GO:0005543//phospholipid binding	-
CL1124.Contig1_All	2692	29	0.5889	15	0.3008	0	0	1	0.0187	gi|357614814|gb|EHJ69289.1|	439.1	6e-121	FYVE finger containing protein [Danaus plexippus]	gi|460120515|gb|GAFU01008785.1|	396	1e-106	TSA: Spodoptera exigua comp5166_c0_seq2 transcribed RNA sequence	sp|Q5ZLY5|PKHF2_CHICK	355	3e-97	Pleckstrin homology domain-containing family F member 2 OS=Gallus gallus GN=PLEKHF2 PE=2 SV=1	--	--	--	--	--	K05724	7e-29	130	tgu:100223489	FYVE, RhoGEF and PH domain containing 5/6	-	GO:0046872//metal ion binding;GO:0005543//phospholipid binding	-
CL1124.Contig2_All	2501	11	0.2404	14	0.3022	21	0.4414	34	0.686	gi|357614814|gb|EHJ69289.1|	477.2	1e-132	FYVE finger containing protein [Danaus plexippus]	gi|460120515|gb|GAFU01008785.1|	389	1e-104	TSA: Spodoptera exigua comp5166_c0_seq2 transcribed RNA sequence	sp|Q5ZLY5|PKHF2_CHICK	356	2e-97	Pleckstrin homology domain-containing family F member 2 OS=Gallus gallus GN=PLEKHF2 PE=2 SV=1	--	--	--	--	--	K05724	1e-28	129	acs:100567784	FYVE, RhoGEF and PH domain containing 5/6	GO:0008333//endosome to lysosome transport;GO:0048812//neuron projection morphogenesis;GO:0006897//endocytosis;GO:0007032//endosome organization	GO:0046872//metal ion binding;GO:0035091//phosphatidylinositol binding	GO:0044448//cell cortex part;GO:0005770//late endosome;GO:0005769//early endosome;GO:0016324//apical plasma membrane
CL1124.Contig3_All	3037	153	2.7539	140	2.4887	180	3.1155	316	5.2503	gi|357614814|gb|EHJ69289.1|	438.7	9e-121	FYVE finger containing protein [Danaus plexippus]	gi|460120515|gb|GAFU01008785.1|	389	1e-104	TSA: Spodoptera exigua comp5166_c0_seq2 transcribed RNA sequence	sp|Q5ZLY5|PKHF2_CHICK	356	2e-97	Pleckstrin homology domain-containing family F member 2 OS=Gallus gallus GN=PLEKHF2 PE=2 SV=1	--	--	--	--	--	K05724	1e-28	129	acs:100567784	FYVE, RhoGEF and PH domain containing 5/6	-	GO:0046872//metal ion binding;GO:0005543//phospholipid binding	-
CL1124.Contig4_All	2932	218	4.0644	167	3.075	296	5.3067	89	1.5317	gi|357614814|gb|EHJ69289.1|	477.6	1e-132	FYVE finger containing protein [Danaus plexippus]	gi|460120515|gb|GAFU01008785.1|	396	1e-106	TSA: Spodoptera exigua comp5166_c0_seq2 transcribed RNA sequence	sp|Q5ZLY5|PKHF2_CHICK	355	3e-97	Pleckstrin homology domain-containing family F member 2 OS=Gallus gallus GN=PLEKHF2 PE=2 SV=1	--	--	--	--	--	K05724	8e-29	130	tgu:100223489	FYVE, RhoGEF and PH domain containing 5/6	-	GO:0046872//metal ion binding;GO:0005543//phospholipid binding	-
CL1124.Contig5_All	1213	0	0	0	0	0	0	1	0.0416	gi|357614814|gb|EHJ69289.1|	439.1	2e-121	FYVE finger containing protein [Danaus plexippus]	gi|460120515|gb|GAFU01008785.1|	389	1e-104	TSA: Spodoptera exigua comp5166_c0_seq2 transcribed RNA sequence	sp|Q5ZLY5|PKHF2_CHICK	355	1e-97	Pleckstrin homology domain-containing family F member 2 OS=Gallus gallus GN=PLEKHF2 PE=2 SV=1	--	--	--	--	--	K05724	3e-29	130	tgu:100223489	FYVE, RhoGEF and PH domain containing 5/6	-	GO:0046872//metal ion binding;GO:0005543//phospholipid binding	-
CL1124.Contig6_All	1136	0	0	0	0	0	0	1	0.0444	gi|357614814|gb|EHJ69289.1|	477.6	5e-133	FYVE finger containing protein [Danaus plexippus]	gi|460120515|gb|GAFU01008785.1|	389	1e-104	TSA: Spodoptera exigua comp5166_c0_seq2 transcribed RNA sequence	sp|Q5ZLY5|PKHF2_CHICK	355	1e-97	Pleckstrin homology domain-containing family F member 2 OS=Gallus gallus GN=PLEKHF2 PE=2 SV=1	--	--	--	--	--	K05724	2e-29	130	tgu:100223489	FYVE, RhoGEF and PH domain containing 5/6	-	GO:0046872//metal ion binding;GO:0005543//phospholipid binding	-
CL1124.Contig7_All	1119	2	0.0977	1	0.0482	0	0	5	0.2255	--	--	--	--	gi|460120515|gb|GAFU01008785.1|	115	5e-22	TSA: Spodoptera exigua comp5166_c0_seq2 transcribed RNA sequence	--	--	--	--	--	--	--	--	--	--	--	--	--	--	-	-	-
CL1124.Contig8_All	1994	0	0	0	0	0	0	1	0.0253	gi|357614814|gb|EHJ69289.1|	439.1	4e-121	FYVE finger containing protein [Danaus plexippus]	gi|460120515|gb|GAFU01008785.1|	396	1e-106	TSA: Spodoptera exigua comp5166_c0_seq2 transcribed RNA sequence	sp|Q5ZLY5|PKHF2_CHICK	355	2e-97	Pleckstrin homology domain-containing family F member 2 OS=Gallus gallus GN=PLEKHF2 PE=2 SV=1	--	--	--	--	--	K05724	5e-29	130	tgu:100223489	FYVE, RhoGEF and PH domain containing 5/6	-	GO:0046872//metal ion binding;GO:0005543//phospholipid binding	-
CL1124.Contig9_All	1917	0	0	0	0	0	0	1	0.0263	gi|357614814|gb|EHJ69289.1|	477.6	1e-132	FYVE finger containing protein [Danaus plexippus]	gi|460120515|gb|GAFU01008785.1|	396	1e-106	TSA: Spodoptera exigua comp5166_c0_seq2 transcribed RNA sequence	sp|Q5ZLY5|PKHF2_CHICK	355	2e-97	Pleckstrin homology domain-containing family F member 2 OS=Gallus gallus GN=PLEKHF2 PE=2 SV=1	--	--	--	--	--	K05724	5e-29	130	tgu:100223489	FYVE, RhoGEF and PH domain containing 5/6	-	GO:0046872//metal ion binding;GO:0005543//phospholipid binding	-
CL1125.Contig1_All	216	5	1.2654	4	0.9998	9	2.1902	3	0.7008	--	--	--	--	gi|15638826|gb|AC092637.2|	60	4e-06	Homo sapiens BAC clone RP11-358M3 from 7, complete sequence	--	--	--	--	--	--	--	--	--	--	--	--	--	--	-	-	-
CL1126.Contig1_All	479	1587	181.11	2952	332.713	15	1.6461	3	0.316	gi|389610229|dbj|BAM18726.1|	129.8	4e-29	unknown secreted protein [Papilio xuthus]	gi|389608616|dbj|AK401296.1|	95.6	2e-16	Papilio xuthus mRNA for unknown secreted protein, complete cds, sequence id: Px-0346	sp|P80684|CUC1B_TENMO	52.8	3e-07	Pupal cuticle protein C1B OS=Tenebrio molitor PE=1 SV=1	--	--	--	--	--	K08098	6e-07	53.5	dse:Dsec_GM11858	phosphatidylinositol glycan, class Z [EC:2.4.1.-]	-	-	-
CL1126.Contig2_All	299	1714	313.357	3243	585.55	16	2.8128	2	0.3375	gi|389610229|dbj|BAM18726.1|	129.8	3e-29	unknown secreted protein [Papilio xuthus]	gi|268526544|gb|FJ842956.1|	60	6e-06	Plutella xylostella dorsal protein mRNA, partial cds	sp|P80684|CUC1B_TENMO	52.8	2e-07	Pupal cuticle protein C1B OS=Tenebrio molitor PE=1 SV=1	--	--	--	--	--	K08098	4e-07	53.5	dse:Dsec_GM11858	phosphatidylinositol glycan, class Z [EC:2.4.1.-]	-	-	-
CL1126.Contig3_All	326	1624	272.313	2983	493.997	14	2.2574	2	0.3096	gi|389610229|dbj|BAM18726.1|	129.8	3e-29	unknown secreted protein [Papilio xuthus]	gi|268526544|gb|FJ842956.1|	67.9	3e-08	Plutella xylostella dorsal protein mRNA, partial cds	sp|Q02817|MUC2_HUMAN	57	9e-09	Mucin-2 OS=Homo sapiens GN=MUC2 PE=1 SV=2	all3826	48.5	3e-06	COG3409	Putative peptidoglycan-binding domain-containing protein	K10955	3e-08	57	hsa:4583	intestinal mucin-2	-	-	-
CL1126.Contig4_All	489	8750	978.136	7225	797.659	25	2.6874	5	0.5159	gi|389610229|dbj|BAM18726.1|	129.8	4e-29	unknown secreted protein [Papilio xuthus]	gi|268526544|gb|FJ842956.1|	67.9	4e-08	Plutella xylostella dorsal protein mRNA, partial cds	sp|Q02817|MUC2_HUMAN	60.1	2e-09	Mucin-2 OS=Homo sapiens GN=MUC2 PE=1 SV=2	all3826	50.1	2e-06	COG3409	Putative peptidoglycan-binding domain-containing protein	K10955	7e-09	60.1	hsa:4583	intestinal mucin-2	-	-	-
CL1127.Contig1_All	1236	241	10.6586	147	6.4208	191	8.1228	194	7.92	gi|357625864|gb|EHJ76154.1|	474.6	4e-132	putative brix domain-containing protein 2 [Danaus plexippus]	gi|460116885|gb|GAFU01011463.1|	256	2e-64	TSA: Spodoptera exigua comp4010_c0_seq1 transcribed RNA sequence	sp|Q9VZE6|BRX1_DROME	392	6e-109	Ribosome biogenesis protein BRX1 homolog OS=Drosophila melanogaster GN=CG11583 PE=2 SV=2	YOL077c	250	4e-66	COG5154	RNA-binding protein required for 60S ribosomal subunit biogenesis	K14820	9e-126	450	nvi:100120579	ribosome biogenesis protein BRX1	-	-	-
CL1127.Contig2_All	1023	35	1.8702	46	2.4276	10	0.5138	8	0.3946	gi|357625864|gb|EHJ76154.1|	440.7	5e-122	putative brix domain-containing protein 2 [Danaus plexippus]	gi|460116885|gb|GAFU01011463.1|	264	8e-67	TSA: Spodoptera exigua comp4010_c0_seq1 transcribed RNA sequence	sp|Q9VZE6|BRX1_DROME	379	4e-105	Ribosome biogenesis protein BRX1 homolog OS=Drosophila melanogaster GN=CG11583 PE=2 SV=2	YOL077c	250	3e-66	COG5154	RNA-binding protein required for 60S ribosomal subunit biogenesis	K14820	2e-118	425	nvi:100120579	ribosome biogenesis protein BRX1	-	-	-
CL1128.Contig1_All	796	61	4.1891	67	4.5441	1	0.066	21	1.3312	--	--	--	--	--	--	--	--	--	--	--	--	--	--	--	--	--	--	--	--	--	--	-	-	-
CL1129.Contig1_All	233	2	0.4692	2	0.4634	12	2.7072	2	0.4331	--	--	--	--	--	--	--	--	--	--	--	--	--	--	--	--	--	--	--	--	--	--	-	-	-
CL113.Contig1_All	387	4	0.565	3	0.4185	11	1.4941	9	1.1735	--	--	--	--	--	--	--	--	--	--	--	--	--	--	--	--	--	--	--	--	--	--	-	-	-
CL113.Contig2_All	282	5	0.9692	3	0.5743	4	0.7456	2	0.3579	--	--	--	--	--	--	--	--	--	--	--	--	--	--	--	--	--	--	--	--	--	--	-	-	-
CL1130.Contig1_All	204	1	0.268	0	0	0	0	0	0	--	--	--	--	--	--	--	--	--	--	--	--	--	--	--	--	--	--	--	--	--	--	-	-	-
CL1130.Contig2_All	1049	79	4.1167	54	2.7791	49	2.4554	48	2.3089	--	--	--	--	--	--	--	--	--	--	--	--	--	--	--	--	--	--	--	--	--	--	-	-	-
CL1132.Contig1_All	568	11	1.0586	22	2.091	5	0.4627	8	0.7107	gi|270015858|gb|EFA12306.1|	82	1e-14	hypothetical protein TcasGA2_TC016101 [Tribolium castaneum]	--	--	--	--	--	--	--	--	--	--	--	--	--	--	--	--	--	--	-	-	-
CL1132.Contig2_All	407	3	0.4029	2	0.2653	29	3.7454	7	0.8678	--	--	--	--	--	--	--	--	--	--	--	--	--	--	--	--	--	--	--	--	--	--	-	-	-
CL1133.Contig1_All	824	10	0.6634	837	54.8386	26	1.6586	3474	212.737	--	--	--	--	--	--	--	--	--	--	--	--	--	--	--	--	--	--	--	--	--	--	-	-	-
CL1133.Contig2_All	291	16	3.0056	10	1.8552	3	0.5419	8	1.3872	--	--	--	--	--	--	--	--	--	--	--	--	--	--	--	--	--	--	--	--	--	--	-	-	-
CL1134.Contig1_All	232	1	0.2356	0	0	0	0	0	0	--	--	--	--	--	--	--	--	--	--	--	--	--	--	--	--	--	--	--	--	--	--	-	-	-
CL1134.Contig2_All	248	1	0.2204	0	0	0	0	0	0	--	--	--	--	--	--	--	--	--	--	--	--	--	--	--	--	--	--	--	--	--	--	-	-	-
CL1134.Contig3_All	337	1	0.1622	3	0.4806	2	0.312	2	0.2995	gi|357622257|gb|EHJ73810.1|	104.8	1e-21	putative mediator complex subunit [Danaus plexippus]	gi|346710718|dbj|AK382603.1|	117	3e-23	Bombyx mori mRNA, clone: fdpe22M02	sp|Q177A7|MED4_AEDAE	98.2	4e-21	Mediator of RNA polymerase II transcription subunit 4 OS=Aedes aegypti GN=MED4 PE=3 SV=1	--	--	--	--	--	K15146	1e-20	98.2	cqu:CpipJ_CPIJ013633	mediator of RNA polymerase II transcription subunit 4	GO:0006357//regulation of transcription from RNA polymerase II promoter;GO:0006367//transcription initiation from RNA polymerase II promoter;GO:0007517//muscle organ development;GO:0007095//mitotic G2 DNA damage checkpoint;GO:0048813//dendrite morphogenesis	GO:0005515//protein binding;GO:0001104//RNA polymerase II transcription cofactor activity;GO:0003713//transcription coactivator activity	GO:0016592//mediator complex
CL1134.Contig4_All	536	15	1.5298	20	2.0144	39	3.8247	43	4.048	gi|357622257|gb|EHJ73810.1|	225.3	1e-57	putative mediator complex subunit [Danaus plexippus]	gi|346710718|dbj|AK382603.1|	202	1e-48	Bombyx mori mRNA, clone: fdpe22M02	sp|Q7QH62|MED4_ANOGA	187	1e-47	Mediator of RNA polymerase II transcription subunit 4 OS=Anopheles gambiae GN=MED4 PE=3 SV=3	--	--	--	--	--	K15146	4e-47	187	aga:AgaP_AGAP004063	mediator of RNA polymerase II transcription subunit 4	GO:0006357//regulation of transcription from RNA polymerase II promoter;GO:0006367//transcription initiation from RNA polymerase II promoter;GO:0007517//muscle organ development;GO:0007095//mitotic G2 DNA damage checkpoint;GO:0048813//dendrite morphogenesis	GO:0005515//protein binding;GO:0001104//RNA polymerase II transcription cofactor activity;GO:0003713//transcription coactivator activity	GO:0016592//mediator complex
CL1134.Contig5_All	965	236	13.3686	125	6.9931	198	10.7853	256	13.386	gi|357622257|gb|EHJ73810.1|	419.9	9e-116	putative mediator complex subunit [Danaus plexippus]	gi|346710718|dbj|AK382603.1|	230	1e-56	Bombyx mori mRNA, clone: fdpe22M02	sp|Q7QH62|MED4_ANOGA	315	9e-86	Mediator of RNA polymerase II transcription subunit 4 OS=Anopheles gambiae GN=MED4 PE=3 SV=3	--	--	--	--	--	K15146	3e-85	315	aga:AgaP_AGAP004063	mediator of RNA polymerase II transcription subunit 4	GO:0006357//regulation of transcription from RNA polymerase II promoter	GO:0001104//RNA polymerase II transcription cofactor activity	GO:0016592//mediator complex
CL1135.Contig1_All	509	21	2.2553	14	1.4849	11	1.136	14	1.3879	gi|357621252|gb|EHJ73149.1|	162.9	5e-39	hypothetical protein KGM_10470 [Danaus plexippus]	--	--	--	--	sp|Q9VCP0|ELOA1_DROME	104	1e-22	Transcription elongation factor B polypeptide 3 OS=Drosophila melanogaster GN=EloA PE=1 SV=1	--	--	--	--	--	K15076	2e-24	111	dgr:Dgri_GH18516	transcription elongation factor B, polypeptide 3	GO:0032968//positive regulation of transcription elongation from RNA polymerase II promoter	GO:0003676//nucleic acid binding	GO:0070449//elongin complex;GO:0035327//transcriptionally active chromatin
CL1135.Contig2_All	462	7	0.8282	0	0	1	0.1138	1	0.1092	gi|389612992|dbj|BAM19886.1|	149.1	6e-35	conserved hypothetical protein [Papilio xuthus]	--	--	--	--	sp|Q9VCP0|ELOA1_DROME	104	9e-23	Transcription elongation factor B polypeptide 3 OS=Drosophila melanogaster GN=EloA PE=1 SV=1	--	--	--	--	--	K15076	2e-23	108	aag:AaeL_AAEL010723	transcription elongation factor B, polypeptide 3	GO:0032968//positive regulation of transcription elongation from RNA polymerase II promoter	GO:0003676//nucleic acid binding	GO:0070449//elongin complex;GO:0035327//transcriptionally active chromatin
CL1136.Contig1_All	307	9	1.6025	0	0	0	0	0	0	--	--	--	--	--	--	--	--	--	--	--	--	--	--	--	--	--	--	--	--	--	--	-	-	-
CL1136.Contig2_All	754	36	2.6099	26	1.8616	24	1.6731	15	1.0038	--	--	--	--	--	--	--	--	--	--	--	--	--	--	--	--	--	--	--	--	--	--	-	-	-
CL1136.Contig3_All	752	21	1.5265	12	0.8615	43	3.0057	21	1.4091	--	--	--	--	--	--	--	--	--	--	--	--	--	--	--	--	--	--	--	--	--	--	-	-	-
CL1137.Contig1_All	637	144	12.3573	96	8.1362	248	20.4647	275	21.7838	gi|357604596|gb|EHJ64250.1|	258.1	2e-67	ribosomal protein L41 [Danaus plexippus]	--	--	--	--	sp|Q291A0|RM41_DROPS	180	2e-45	39S ribosomal protein L41, mitochondrial OS=Drosophila pseudoobscura pseudoobscura GN=mRpL41 PE=3 SV=1	--	--	--	--	--	--	--	--	--	--	GO:0006412//translation	GO:0003735//structural constituent of ribosome	GO:0005762//mitochondrial large ribosomal subunit
CL1137.Contig2_All	617	196	17.3649	212	18.5498	122	10.3936	67	5.4794	gi|357604596|gb|EHJ64250.1|	258.1	2e-67	ribosomal protein L41 [Danaus plexippus]	--	--	--	--	sp|Q291A0|RM41_DROPS	180	2e-45	39S ribosomal protein L41, mitochondrial OS=Drosophila pseudoobscura pseudoobscura GN=mRpL41 PE=3 SV=1	--	--	--	--	--	--	--	--	--	--	GO:0006412//translation	GO:0003735//structural constituent of ribosome	GO:0005762//mitochondrial large ribosomal subunit
CL1138.Contig1_All	1295	47	1.9839	29	1.209	88	3.572	95	3.7016	--	--	--	--	--	--	--	--	--	--	--	--	--	--	--	--	--	--	--	--	--	--	-	-	-
CL1138.Contig2_All	1229	105	4.6702	66	2.8992	195	8.3402	217	8.9094	--	--	--	--	gi|185050467|dbj|AP009016.1|	91.7	8e-15	Bombyx mori genomic DNA, chromosome 20, BAC clone:060O24, complete sequence	--	--	--	--	--	--	--	--	--	--	--	--	--	--	-	-	-
CL1139.Contig1_All	578	5	0.4729	4	0.3736	32	2.9101	40	3.492	--	--	--	--	--	--	--	--	--	--	--	--	--	--	--	--	--	--	--	--	--	--	-	-	-
CL1139.Contig2_All	524	45	4.6944	4	0.4121	1	0.1003	3	0.2889	--	--	--	--	--	--	--	--	--	--	--	--	--	--	--	--	--	--	--	--	--	--	-	-	-
CL114.Contig1_All	253	38	8.2104	11	2.3473	3	0.6233	20	3.9889	--	--	--	--	gi|348651524|gb|HQ874128.1|	77.8	2e-11	Ostrinia nubilalis isolate GAZ10 olfactory receptor 4 (OR4) gene, partial cds	--	--	--	--	--	--	--	--	--	--	--	--	--	--	-	-	-
CL114.Contig2_All	253	0	0	0	0	22	4.5708	2	0.3989	--	--	--	--	gi|66276932|gb|DQ000165.1|	67.9	2e-08	Ostrinia nubilalis cadherin-like protein gene, complete cds	--	--	--	--	--	--	--	--	--	--	--	--	--	--	-	-	-
CL1140.Contig1_All	2310	89	2.1061	59	1.3789	141	3.2085	130	2.8397	gi|357611656|gb|EHJ67593.1|	439.5	3e-121	hypothetical protein KGM_02042 [Danaus plexippus]	gi|460103267|gb|GAFU01017599.1|	161	2e-35	TSA: Spodoptera exigua comp12240_c0_seq1 transcribed RNA sequence	sp|Q8N2U9|PQLC1_HUMAN	241	5e-63	PQ-loop repeat-containing protein 1 OS=Homo sapiens GN=PQLC1 PE=2 SV=1	--	--	--	--	--	--	--	--	--	--	-	-	-
CL1141.Contig1_All	246	2	0.4444	2	0.4389	1	0.2137	1	0.2051	gi|389611824|dbj|BAM19475.1|	84	2e-15	unknown unsecreted protein [Papilio xuthus]	--	--	--	--	--	--	--	--	--	--	--	--	--	--	--	--	--	--	-	-	GO:0016021//integral to membrane
CL1141.Contig2_All	348	18	2.8274	7	1.0859	2	0.3021	4	0.58	gi|389611824|dbj|BAM19475.1|	84	2e-15	unknown unsecreted protein [Papilio xuthus]	--	--	--	--	--	--	--	--	--	--	--	--	--	--	--	--	--	--	-	-	GO:0016021//integral to membrane
CL1141.Contig3_All	762	3	0.2152	3	0.2125	3	0.2069	2	0.1324	gi|357621574|gb|EHJ73366.1|	254.6	3e-66	putative chemokine-like factor superfamily 4 [Danaus plexippus]	gi|346714496|dbj|AK386671.1|	113	1e-21	Bombyx mori mRNA, clone: fprW21H03	sp|Q8IZR5|CKLF4_HUMAN	73.6	4e-13	CKLF-like MARVEL transmembrane domain-containing protein 4 OS=Homo sapiens GN=CMTM4 PE=1 SV=1	--	--	--	--	--	--	--	--	--	--	-	-	GO:0016021//integral to membrane
CL1142.Contig1_All	1658	61	2.0112	55	1.7909	27	0.856	39	1.1869	gi|357601711|gb|EHJ63128.1|	416	3e-114	hypothetical protein KGM_10498 [Danaus plexippus]	gi|460118060|gb|GAFU01010623.1|	335	4e-88	TSA: Spodoptera exigua comp3557_c0_seq1 transcribed RNA sequence	sp|Q1HRV8|ELVL1_AEDAE	293	1e-78	Elongation of very long chain fatty acids protein AAEL008004 OS=Aedes aegypti GN=AAEL008004 PE=2 SV=2	--	--	--	--	--	K10249	8e-75	281	dan:Dana_GF16560	elongation of very long chain fatty acids protein 4	GO:0022008//neurogenesis	-	-
CL1142.Contig2_All	1587	7	0.2411	11	0.3742	1	0.0331	0	0	gi|357601711|gb|EHJ63128.1|	416	2e-114	hypothetical protein KGM_10498 [Danaus plexippus]	gi|460118060|gb|GAFU01010623.1|	335	4e-88	TSA: Spodoptera exigua comp3557_c0_seq1 transcribed RNA sequence	sp|Q1HRV8|ELVL1_AEDAE	293	1e-78	Elongation of very long chain fatty acids protein AAEL008004 OS=Aedes aegypti GN=AAEL008004 PE=2 SV=2	--	--	--	--	--	K10249	8e-75	281	dan:Dana_GF16560	elongation of very long chain fatty acids protein 4	GO:0022008//neurogenesis	-	-
CL1142.Contig3_All	1420	52	2.0018	6	0.2281	162	5.9968	77	2.7362	gi|357601711|gb|EHJ63128.1|	416	2e-114	hypothetical protein KGM_10498 [Danaus plexippus]	gi|460118060|gb|GAFU01010623.1|	335	4e-88	TSA: Spodoptera exigua comp3557_c0_seq1 transcribed RNA sequence	sp|Q1HRV8|ELVL1_AEDAE	293	8e-79	Elongation of very long chain fatty acids protein AAEL008004 OS=Aedes aegypti GN=AAEL008004 PE=2 SV=2	--	--	--	--	--	K10249	7e-75	281	dan:Dana_GF16560	elongation of very long chain fatty acids protein 4	GO:0022008//neurogenesis	-	-
CL1143.Contig1_All	646	38	3.2155	47	3.9278	8	0.651	9	0.703	--	--	--	--	--	--	--	--	--	--	--	--	--	--	--	--	--	--	--	--	--	--	-	-	-
CL1143.Contig2_All	1038	47	2.4751	51	2.6525	10	0.5064	29	1.4097	--	--	--	--	--	--	--	--	--	--	--	--	--	--	--	--	--	--	--	--	--	--	-	-	-
CL1143.Contig3_All	1321	233	9.6417	173	7.0702	125	4.9739	125	4.7747	--	--	--	--	gi|319918811|dbj|AB597006.1|	75.8	5e-10	Ostrinia nubilalis OnubOR8 gene for odorant receptor, complete cds, clone: 11K16	--	--	--	--	--	--	--	--	--	--	--	--	--	--	-	-	-
CL1143.Contig4_All	681	26	2.087	32	2.5368	29	2.2384	22	1.6301	--	--	--	--	--	--	--	--	--	--	--	--	--	--	--	--	--	--	--	--	--	--	-	-	-
CL1143.Contig5_All	650	58	4.8777	290	24.0865	44	3.5582	28	2.1736	--	--	--	--	--	--	--	--	--	--	--	--	--	--	--	--	--	--	--	--	--	--	-	-	-
CL1144.Contig1_All	888	114	7.0177	73	4.4381	252	14.917	216	12.2738	--	--	--	--	gi|345548869|gb|JF339040.1|	63.9	1e-06	Ostrinia nubilalis aminopeptidase N3b (apn3b) gene, partial cds; and aminopeptidase N3a (apn3a) and aminopeptidase N3c (apn3c) genes, complete cds	--	--	--	--	--	--	--	--	--	--	--	--	--	--	-	-	-
CL1145.Contig1_All	584	1	0.0936	0	0	0	0	6	0.5184	gi|357625823|gb|EHJ76129.1|	147.1	4e-34	putative multi-sex-combs protein [Danaus plexippus]	--	--	--	--	sp|Q55FI4|NOP58_DICDI	51.6	1e-06	Nucleolar protein 58 OS=Dictyostelium discoideum GN=nop58 PE=3 SV=1	MJ0884	49.3	4e-06	COG0470	ATPase involved in DNA replication	K15191	2e-14	79.3	nvi:100115715	La-related protein 7	-	GO:0003676//nucleic acid binding	-
CL1145.Contig2_All	1678	171	5.5706	80	2.5739	163	5.1061	176	5.2925	gi|357625823|gb|EHJ76129.1|	637.5	0	putative multi-sex-combs protein [Danaus plexippus]	--	--	--	--	sp|Q7ZWE3|LARP7_DANRE	194	5e-49	La-related protein 7 OS=Danio rerio GN=larp7 PE=2 SV=1	ECU09g0680	84.3	6e-16	COG5193	La protein, small RNA-binding pol III transcript stabilizing protein and related La-motif-containing proteins involved in translation	K15191	2e-84	313	nvi:100115715	La-related protein 7	-	GO:0003723//RNA binding	-
CL1146.Contig1_All	248	5	1.1021	17	3.7007	16	3.3913	32	6.5109	--	--	--	--	--	--	--	--	--	--	--	--	--	--	--	--	--	--	--	--	--	--	-	-	-
CL1146.Contig2_All	260	15	3.1537	17	3.5299	13	2.6282	41	7.957	--	--	--	--	--	--	--	--	--	--	--	--	--	--	--	--	--	--	--	--	--	--	-	-	-
CL1147.Contig1_All	288	9	1.7082	7	1.3122	14	2.5552	10	1.7521	--	--	--	--	--	--	--	--	--	--	--	--	--	--	--	--	--	--	--	--	--	--	-	-	-
CL1148.Contig1_All	477	25	2.865	37	4.1877	24	2.6448	28	2.962	gi|332028360|gb|EGI68407.1|	71.6	1e-11	Protein FAM102A [Acromyrmex echinatior]	gi|346714079|dbj|AK384607.1|	176	6e-41	Bombyx mori mRNA, clone: fcaL30A11	sp|Q8BTI8|SRRM2_MOUSE	48.1	8e-06	Serine/arginine repetitive matrix protein 2 OS=Mus musculus GN=Srrm2 PE=1 SV=3	--	--	--	--	--	--	--	--	--	--	GO:0033227//dsRNA transport	-	-
CL1148.Contig2_All	234	5	1.168	2	0.4614	2	0.4493	2	0.4313	--	--	--	--	--	--	--	--	--	--	--	--	--	--	--	--	--	--	--	--	--	--	-	-	-
CL1149.Contig1_All	1451	51	1.9213	29	1.079	145	5.2528	64	2.2256	gi|77403694|dbj|BAE46429.1|	69.7	1e-47	ORF2-encoded protein [Danio rerio]	--	--	--	--	sp|Q95SX7|RTBS_DROME	79.7	1e-21	Probable RNA-directed DNA polymerase from transposon BS OS=Drosophila melanogaster GN=RTase PE=2 SV=1	--	--	--	--	--	K05658	3e-24	89.7	hmg:100213972	ATP-binding cassette, subfamily B (MDR/TAP), member 1	-	-	-
CL1149.Contig2_All	285	3	0.5754	0	0	0	0	1	0.177	--	--	--	--	--	--	--	--	--	--	--	--	--	--	--	--	--	--	--	--	--	--	-	-	-
CL115.Contig1_All	2814	289	5.614	115	2.2063	80	1.4944	59	1.058	gi|70907192|gb|AAZ15237.1|	352.1	1e-94	reverse transcriptase [Aedes aegypti]	--	--	--	--	sp|P21328|RTJK_DROME	158	6e-38	RNA-directed DNA polymerase from mobile element jockey OS=Drosophila melanogaster GN=pol PE=1 SV=1	Q0055	58.5	6e-08	COG3344	Retron-type reverse transcriptase	K05658	9e-33	143	hmg:100213972	ATP-binding cassette, subfamily B (MDR/TAP), member 1	-	-	-
CL115.Contig2_All	202	4	1.0825	1	0.2673	16	4.1635	2	0.4996	gi|3721635|dbj|BAA33572.1|	91.3	1e-17	unnamed protein product [Bombyx mori] >gi|3721637|dbj|BAA33573.1| unnamed protein product [Bombyx mori]	--	--	--	--	sp|P21328|RTJK_DROME	47.8	6e-06	RNA-directed DNA polymerase from mobile element jockey OS=Drosophila melanogaster GN=pol PE=1 SV=1	--	--	--	--	--	--	--	--	--	--	-	-	-
CL115.Contig3_All	602	26	2.3609	6	0.5381	18	1.5717	20	1.6764	gi|3721641|dbj|BAA33575.1|	193.7	4e-48	unnamed protein product [Bombyx mori]	--	--	--	--	--	--	--	--	--	--	--	--	--	--	--	--	--	--	-	GO:0003824//catalytic activity	-
CL115.Contig4_All	213	7	1.7965	0	0	6	1.4807	4	0.9476	gi|357611089|gb|EHJ67303.1|	91.3	1e-17	putative ORF2-encoded protein [Danaus plexippus]	--	--	--	--	--	--	--	--	--	--	--	--	--	K05658	7e-09	59.3	hmg:100213972	ATP-binding cassette, subfamily B (MDR/TAP), member 1	-	-	-
CL1150.Contig1_All	719	24	1.8247	24	1.8021	23	1.6815	24	1.6843	--	--	--	--	--	--	--	--	--	--	--	--	--	--	--	--	--	--	--	--	--	--	-	-	-
CL1150.Contig2_All	1289	133	5.6403	116	4.8584	106	4.3226	126	4.9324	--	--	--	--	gi|58190586|emb|BX901956.4|	61.9	7e-06	Zebrafish DNA sequence from clone CH211-284C12 in linkage group 3, complete sequence	--	--	--	--	--	--	--	--	--	--	--	--	--	--	-	-	-
CL1150.Contig3_All	683	19	1.5207	22	1.739	45	3.4633	20	1.4776	--	--	--	--	gi|465889525|gb|GACT011038665.1|	63.9	9e-07	TSA: Anolis carolinensis k41:7264985 transcribed RNA sequence	--	--	--	--	--	--	--	--	--	--	--	--	--	--	-	-	-
CL1151.Contig1_All	507	9	0.9704	105	11.1807	4	0.4147	4	0.3981	--	--	--	--	--	--	--	--	--	--	--	--	--	--	--	--	--	--	--	--	--	--	-	-	-
CL1151.Contig2_All	2317	1035	24.4183	926	21.5761	1171	26.5659	1179	25.676	--	--	--	--	gi|389614838|dbj|AK405008.1|	151	2e-32	Papilio polytes mRNA, putative 3'UTR of hypothetical protein, sequence id: Pp-0516, expressed in epidermis	--	--	--	--	--	--	--	--	--	--	--	--	--	--	-	-	-
CL1152.Contig1_All	1647	384	12.7449	388	12.7182	345	11.0108	429	13.1433	gi|357612253|gb|EHJ67883.1|	897.5	0	hypothetical protein KGM_13813 [Danaus plexippus]	gi|346708838|dbj|AK385487.1|	466	1e-127	Bombyx mori mRNA, clone: e10018D04	sp|Q7SXM7|PRP31_DANRE	588	1e-167	U4/U6 small nuclear ribonucleoprotein Prp31 OS=Danio rerio GN=prpf31 PE=2 SV=1	SPBC119.13c	344	3e-94	COG1498	Protein implicated in ribosomal biogenesis, Nop56p homolog	K12844	0	715	tca:657532	U4/U6 small nuclear ribonucleoprotein PRP31	GO:0000244//assembly of spliceosomal tri-snRNP;GO:0022008//neurogenesis	-	GO:0046540//U4/U6 x U5 tri-snRNP complex;GO:0071011//precatalytic spliceosome
CL1152.Contig2_All	267	0	0	0	0	0	0	0	0	gi|357612253|gb|EHJ67883.1|	61.6	1e-08	hypothetical protein KGM_13813 [Danaus plexippus]	--	--	--	--	--	--	--	--	--	--	--	--	--	--	--	--	--	--	-	-	-
CL1153.Contig1_All	404	0	0	0	0	0	0	0	0	--	--	--	--	--	--	--	--	--	--	--	--	--	--	--	--	--	--	--	--	--	--	-	-	-
CL1153.Contig2_All	569	0	0	4	0.3795	8	0.739	3	0.266	--	--	--	--	--	--	--	--	--	--	--	--	--	--	--	--	--	--	--	--	--	--	-	-	-
CL1154.Contig1_All	2355	204	4.7352	100	2.2924	38	0.8482	138	2.9568	gi|357626689|gb|EHJ76691.1|	736.5	0	hypothetical protein KGM_09063 [Danaus plexippus]	gi|389612233|dbj|AK403205.1|	95.6	9e-16	Papilio xuthus mRNA for sugar transporter, complete cds, sequence id: Px-1261, expressed in epidermis	sp|A9ZSY3|TRET1_BOMMO	206	2e-52	Facilitated trehalose transporter Tret1 OS=Bombyx mori GN=Tret1 PE=1 SV=1	BS_araE	116	2e-25	COG0477	Permeases of the major facilitator superfamily	K14258	2e-51	205	phu:Phum_PHUM616040	facilitated trehalose transporter	-	-	-
CL1154.Contig2_All	444	14	1.7236	11	1.3375	11	1.3023	26	2.9548	--	--	--	--	--	--	--	--	--	--	--	--	--	--	--	--	--	--	--	--	--	--	-	-	-
CL1154.Contig3_All	242	21	4.7436	0	0	1	0.2172	1	0.2085	--	--	--	--	--	--	--	--	--	--	--	--	--	--	--	--	--	--	--	--	--	--	-	-	-
CL1154.Contig4_All	1693	70	2.2602	10	0.3189	147	4.5641	48	1.4306	gi|357626689|gb|EHJ76691.1|	737.3	0	hypothetical protein KGM_09063 [Danaus plexippus]	gi|389612233|dbj|AK403205.1|	95.6	7e-16	Papilio xuthus mRNA for sugar transporter, complete cds, sequence id: Px-1261, expressed in epidermis	sp|A9ZSY3|TRET1_BOMMO	206	2e-52	Facilitated trehalose transporter Tret1 OS=Bombyx mori GN=Tret1 PE=1 SV=1	BS_araE	115	2e-25	COG0477	Permeases of the major facilitator superfamily	K14258	1e-51	205	phu:Phum_PHUM616040	facilitated trehalose transporter	-	-	-
CL1155.Contig1_All	243	6	1.3497	13	2.8882	0	0	12	2.4918	--	--	--	--	--	--	--	--	--	--	--	--	--	--	--	--	--	--	--	--	--	--	-	-	-
CL1155.Contig2_All	283	7	1.3521	8	1.5261	7	1.3002	14	2.4962	--	--	--	--	--	--	--	--	--	--	--	--	--	--	--	--	--	--	--	--	--	--	-	-	-
CL1156.Contig1_All	1234	13	0.5759	2	0.0875	3	0.1278	2	0.0818	gi|114051804|ref|NP_001040182.1|	345.9	2e-93	high-affinity copper uptake protein 1 [Bombyx mori] >gi|87248305|gb|ABD36205.1| high-affinity copper uptake protein 1 [Bombyx mori]	gi|346710796|dbj|AK385849.1|	208	5e-50	Bombyx mori mRNA, clone: fphe11D19	sp|O15431|COPT1_HUMAN	138	2e-32	High affinity copper uptake protein 1 OS=Homo sapiens GN=SLC31A1 PE=1 SV=1	--	--	--	--	--	K14686	2e-55	217	dse:Dsec_GM12509	solute carrier family 31 (copper transporter), member 1	GO:0002027//regulation of heart rate;GO:0006878//cellular copper ion homeostasis;GO:0035434//copper ion transmembrane transport	GO:0015088//copper uptake transmembrane transporter activity	GO:0005886//plasma membrane
CL1156.Contig2_All	1087	2	0.1006	0	0	1	0.0484	2	0.0928	gi|114051804|ref|NP_001040182.1|	345.9	2e-93	high-affinity copper uptake protein 1 [Bombyx mori] >gi|87248305|gb|ABD36205.1| high-affinity copper uptake protein 1 [Bombyx mori]	gi|346710796|dbj|AK385849.1|	208	4e-50	Bombyx mori mRNA, clone: fphe11D19	sp|O15431|COPT1_HUMAN	138	2e-32	High affinity copper uptake protein 1 OS=Homo sapiens GN=SLC31A1 PE=1 SV=1	--	--	--	--	--	K14686	1e-55	217	dse:Dsec_GM12509	solute carrier family 31 (copper transporter), member 1	GO:0002027//regulation of heart rate;GO:0006878//cellular copper ion homeostasis;GO:0035434//copper ion transmembrane transport	GO:0015088//copper uptake transmembrane transporter activity	GO:0005886//plasma membrane
CL1156.Contig3_All	1259	1	0.0434	2	0.0858	2	0.0835	4	0.1603	gi|114051804|ref|NP_001040182.1|	347.4	9e-94	high-affinity copper uptake protein 1 [Bombyx mori] >gi|87248305|gb|ABD36205.1| high-affinity copper uptake protein 1 [Bombyx mori]	gi|346710796|dbj|AK385849.1|	208	5e-50	Bombyx mori mRNA, clone: fphe11D19	sp|O15431|COPT1_HUMAN	139	2e-32	High affinity copper uptake protein 1 OS=Homo sapiens GN=SLC31A1 PE=1 SV=1	--	--	--	--	--	K14686	6e-56	218	dse:Dsec_GM12509	solute carrier family 31 (copper transporter), member 1	GO:0002027//regulation of heart rate;GO:0006878//cellular copper ion homeostasis;GO:0035434//copper ion transmembrane transport	GO:0015088//copper uptake transmembrane transporter activity	GO:0005886//plasma membrane
CL1156.Contig4_All	1103	5	0.2478	8	0.3916	16	0.7625	13	0.5947	gi|114051804|ref|NP_001040182.1|	325.5	3e-87	high-affinity copper uptake protein 1 [Bombyx mori] >gi|87248305|gb|ABD36205.1| high-affinity copper uptake protein 1 [Bombyx mori]	gi|346710796|dbj|AK385849.1|	208	4e-50	Bombyx mori mRNA, clone: fphe11D19	sp|O15431|COPT1_HUMAN	139	1e-32	High affinity copper uptake protein 1 OS=Homo sapiens GN=SLC31A1 PE=1 SV=1	--	--	--	--	--	K14686	3e-52	206	nvi:100122867	solute carrier family 31 (copper transporter), member 1	GO:0002027//regulation of heart rate;GO:0006878//cellular copper ion homeostasis;GO:0015679//plasma membrane copper ion transport	GO:0015088//copper uptake transmembrane transporter activity	GO:0005886//plasma membrane;GO:0016021//integral to membrane
CL1156.Contig5_All	1144	37	1.768	35	1.6517	31	1.4244	29	1.2791	gi|114051804|ref|NP_001040182.1|	347.4	7e-94	high-affinity copper uptake protein 1 [Bombyx mori] >gi|87248305|gb|ABD36205.1| high-affinity copper uptake protein 1 [Bombyx mori]	gi|346710796|dbj|AK385849.1|	208	4e-50	Bombyx mori mRNA, clone: fphe11D19	sp|O15431|COPT1_HUMAN	139	2e-32	High affinity copper uptake protein 1 OS=Homo sapiens GN=SLC31A1 PE=1 SV=1	--	--	--	--	--	K14686	5e-56	218	dse:Dsec_GM12509	solute carrier family 31 (copper transporter), member 1	GO:0002027//regulation of heart rate;GO:0006878//cellular copper ion homeostasis;GO:0035434//copper ion transmembrane transport	GO:0015088//copper uptake transmembrane transporter activity	GO:0005886//plasma membrane
CL1156.Contig6_All	988	0	0	2	0.1093	2	0.1064	3	0.1532	gi|114051804|ref|NP_001040182.1|	325.5	2e-87	high-affinity copper uptake protein 1 [Bombyx mori] >gi|87248305|gb|ABD36205.1| high-affinity copper uptake protein 1 [Bombyx mori]	gi|346710796|dbj|AK385849.1|	208	4e-50	Bombyx mori mRNA, clone: fphe11D19	sp|O15431|COPT1_HUMAN	139	1e-32	High affinity copper uptake protein 1 OS=Homo sapiens GN=SLC31A1 PE=1 SV=1	--	--	--	--	--	K14686	2e-52	206	nvi:100122867	solute carrier family 31 (copper transporter), member 1	GO:0002027//regulation of heart rate;GO:0006878//cellular copper ion homeostasis;GO:0015679//plasma membrane copper ion transport	GO:0015088//copper uptake transmembrane transporter activity	GO:0005886//plasma membrane;GO:0016021//integral to membrane
CL1156.Contig7_All	616	2	0.1775	5	0.4382	11	0.9387	0	0	gi|114051804|ref|NP_001040182.1|	159.1	1e-37	high-affinity copper uptake protein 1 [Bombyx mori] >gi|87248305|gb|ABD36205.1| high-affinity copper uptake protein 1 [Bombyx mori]	gi|291201242|emb|FP340417.1|	93.7	1e-15	87A24_SfBAC_fin, Spodoptera frugiperda BAC, egg DNA	sp|Q9JK41|COPT1_RAT	94	2e-19	High affinity copper uptake protein 1 OS=Rattus norvegicus GN=Slc31a1 PE=2 SV=1	--	--	--	--	--	K14686	9e-25	113	nvi:100122867	solute carrier family 31 (copper transporter), member 1	GO:0035434//copper ion transmembrane transport	GO:0005375//copper ion transmembrane transporter activity	GO:0016021//integral to membrane
CL1157.Contig1_All	728	84	6.3074	64	4.7461	86	6.2096	104	7.2084	--	--	--	--	--	--	--	--	--	--	--	--	--	--	--	--	--	--	--	--	--	--	-	-	-
CL1158.Contig1_All	1722	106	3.3649	116	3.6367	64	1.9536	83	2.4321	gi|380012050|ref|XP_003690103.1|	315.8	4e-84	PREDICTED: uncharacterized protein LOC100865574 [Apis florea]	gi|460112311|gb|GAFU01014772.1|	412	1e-111	TSA: Spodoptera exigua comp1528_c0_seq1 transcribed RNA sequence	--	--	--	--	--	--	--	--	--	--	--	--	--	--	GO:0035220//wing disc development;GO:0048749//compound eye development;GO:0022416//chaeta development	-	GO:0005634//nucleus
CL1158.Contig2_All	1757	220	6.8446	247	7.5895	192	5.7441	237	6.8064	gi|350422115|ref|XP_003493061.1|	391.7	6e-107	PREDICTED: hypothetical protein LOC100742446 [Bombus impatiens]	gi|460117650|gb|GAFU01010926.1|	781	0	TSA: Spodoptera exigua comp1528_c0_seq2 transcribed RNA sequence	--	--	--	--	--	--	--	--	--	--	--	--	--	--	GO:0035220//wing disc development;GO:0048749//compound eye development;GO:0022416//chaeta development	-	GO:0005634//nucleus
CL1159.Contig1_All	1957	243	6.7876	154	4.2483	318	8.5414	237	6.1108	--	--	--	--	--	--	--	--	--	--	--	--	--	--	--	--	--	--	--	--	--	--	-	-	-
CL116.Contig1_All	455	16	1.9222	3	0.356	5	0.5776	3	0.3327	--	--	--	--	--	--	--	--	--	--	--	--	--	--	--	--	--	--	--	--	--	--	-	-	-
CL116.Contig2_All	487	9	1.0102	1	0.1109	23	2.4825	3	0.3108	--	--	--	--	--	--	--	--	--	--	--	--	--	--	--	--	--	--	--	--	--	--	-	-	-
CL1160.Contig1_All	1860	6	0.1763	3	0.0871	8	0.2261	1	0.0271	gi|306755365|gb|ADN04911.1|	198.4	1e-48	lipophorin receptor protein [Spodoptera litura]	gi|460101217|gb|GAFU01018299.1|	392	1e-105	TSA: Spodoptera exigua comp2196_c0_seq1 transcribed RNA sequence	sp|Q924X6|LRP8_MOUSE	53.1	2e-06	Low-density lipoprotein receptor-related protein 8 OS=Mus musculus GN=Lrp8 PE=1 SV=2	--	--	--	--	--	--	--	--	--	--	-	GO:0005509//calcium ion binding	GO:0016021//integral to membrane
CL1160.Contig2_All	1661	0	0	1	0.0325	7	0.2215	0	0	gi|306755365|gb|ADN04911.1|	216.1	4e-54	lipophorin receptor protein [Spodoptera litura]	gi|460115744|gb|GAFU01012297.1|	391	1e-105	TSA: Spodoptera exigua comp2196_c0_seq2 transcribed RNA sequence	sp|P35950|LDLR_CRIGR	55.1	5e-07	Low-density lipoprotein receptor OS=Cricetulus griseus GN=LDLR PE=3 SV=2	--	--	--	--	--	--	--	--	--	--	-	GO:0005509//calcium ion binding	GO:0016021//integral to membrane
CL1160.Contig3_All	378	23	3.3261	4	0.5713	4	0.5562	4	0.534	--	--	--	--	--	--	--	--	--	--	--	--	--	--	--	--	--	--	--	--	--	--	-	-	-
CL1160.Contig4_All	4463	42	0.5144	58	0.7016	11	0.1296	8	0.0904	gi|94470463|gb|ABF20542.1|	189.9	1e-45	lipophorin receptor [Galleria mellonella]	gi|306755364|gb|GU433377.1|	722	0	Spodoptera litura lipophorin receptor protein mRNA, complete cds	sp|P98156|VLDLR_MOUSE	721	0	Very low-density lipoprotein receptor OS=Mus musculus GN=Vldlr PE=1 SV=1	--	--	--	--	--	K12473	0	660	rno:300438	low-density lipoprotein receptor	-	GO:0005509//calcium ion binding	GO:0016021//integral to membrane
CL1160.Contig5_All	4099	33	0.4401	43	0.5663	11	0.1411	17	0.2093	gi|94470463|gb|ABF20542.1|	1723.8	0	lipophorin receptor [Galleria mellonella]	gi|306755364|gb|GU433377.1|	682	0	Spodoptera litura lipophorin receptor protein mRNA, complete cds	sp|P98156|VLDLR_MOUSE	759	0	Very low-density lipoprotein receptor OS=Mus musculus GN=Vldlr PE=1 SV=1	--	--	--	--	--	K12473	0	681	mmu:16835	low-density lipoprotein receptor	-	GO:0005509//calcium ion binding	GO:0016021//integral to membrane
CL1160.Contig6_All	1788	8	0.2446	4	0.1208	1	0.0294	3	0.0847	gi|306755365|gb|ADN04911.1|	213.8	2e-53	lipophorin receptor protein [Spodoptera litura]	gi|460115744|gb|GAFU01012297.1|	383	1e-102	TSA: Spodoptera exigua comp2196_c0_seq2 transcribed RNA sequence	sp|P35950|LDLR_CRIGR	55.5	4e-07	Low-density lipoprotein receptor OS=Cricetulus griseus GN=LDLR PE=3 SV=2	--	--	--	--	--	--	--	--	--	--	-	GO:0005509//calcium ion binding	GO:0016021//integral to membrane
CL1160.Contig7_All	2196	26	0.6472	25	0.6146	12	0.2872	18	0.4136	gi|306755365|gb|ADN04911.1|	198.4	1e-48	lipophorin receptor protein [Spodoptera litura]	gi|460101217|gb|GAFU01018299.1|	392	1e-105	TSA: Spodoptera exigua comp2196_c0_seq1 transcribed RNA sequence	sp|Q924X6|LRP8_MOUSE	53.1	2e-06	Low-density lipoprotein receptor-related protein 8 OS=Mus musculus GN=Lrp8 PE=1 SV=2	--	--	--	--	--	--	--	--	--	--	-	GO:0005509//calcium ion binding	GO:0016021//integral to membrane
CL1160.Contig8_All	3837	81	1.154	105	1.4774	27	0.3699	30	0.3945	gi|306755365|gb|ADN04911.1|	1684.5	0	lipophorin receptor protein [Spodoptera litura]	gi|306755364|gb|GU433377.1|	997	0	Spodoptera litura lipophorin receptor protein mRNA, complete cds	sp|P35953|VLDLR_RABIT	721	0	Very low-density lipoprotein receptor OS=Oryctolagus cuniculus GN=VLDLR PE=2 SV=1	--	--	--	--	--	K12473	0	689	mmu:16835	low-density lipoprotein receptor	-	GO:0005509//calcium ion binding	GO:0016021//integral to membrane
CL1160.Contig9_All	7958	293	2.0126	274	1.8588	173	1.1427	231	1.4647	gi|94470463|gb|ABF20542.1|	1630.5	0	lipophorin receptor [Galleria mellonella]	gi|460115744|gb|GAFU01012297.1|	743	0	TSA: Spodoptera exigua comp2196_c0_seq2 transcribed RNA sequence	sp|P98156|VLDLR_MOUSE	768	0	Very low-density lipoprotein receptor OS=Mus musculus GN=Vldlr PE=1 SV=1	--	--	--	--	--	K12473	0	691	mmu:16835	low-density lipoprotein receptor	-	GO:0005509//calcium ion binding	GO:0016021//integral to membrane
CL1161.Contig1_All	231	1	0.2366	1	0.2337	7	1.5929	1	0.2184	--	--	--	--	--	--	--	--	--	--	--	--	--	--	--	--	--	--	--	--	--	--	-	-	-
CL1161.Contig2_All	240	11	2.5054	7	1.5746	2	0.438	0	0	--	--	--	--	--	--	--	--	--	--	--	--	--	--	--	--	--	--	--	--	--	--	-	-	-
CL1162.Contig1_All	388	32	4.5084	30	4.1742	112	15.1733	89	11.5744	--	--	--	--	--	--	--	--	--	--	--	--	--	--	--	--	--	--	--	--	--	--	-	-	-
CL1162.Contig2_All	292	26	4.8673	69	12.7572	113	20.3418	93	16.0709	--	--	--	--	--	--	--	--	--	--	--	--	--	--	--	--	--	--	--	--	--	--	-	-	-
CL1162.Contig3_All	617	39	3.4553	77	6.7374	169	14.3978	144	11.7765	--	--	--	--	--	--	--	--	--	--	--	--	--	--	--	--	--	--	--	--	--	--	-	-	-
CL1163.Contig1_All	2829	50	0.9661	52	0.9923	63	1.1706	54	0.9632	gi|357618181|gb|EHJ71263.1|	350.5	2e-94	hypothetical protein KGM_18375 [Danaus plexippus]	gi|460126570|gb|GAFU01004046.1|	440	1e-119	TSA: Spodoptera exigua comp10266_c0_seq1 transcribed RNA sequence	sp|Q75JC9|Y8484_DICDI	67.4	2e-10	Uncharacterized protein DDB_G0271670 OS=Dictyostelium discoideum GN=DDB_G0271670 PE=4 SV=1	YGL028c	52.4	4e-06	COG5309	Exo-beta-1,3-glucanase	K11833	1e-09	66.2	dan:Dana_GF21001	ubiquitin carboxyl-terminal hydrolase 2/21 [EC:3.1.2.15]	-	-	-
CL1163.Contig2_All	2750	1	0.0199	2	0.0393	0	0	1	0.0183	gi|357618181|gb|EHJ71263.1|	406.8	3e-111	hypothetical protein KGM_18375 [Danaus plexippus]	gi|460126570|gb|GAFU01004046.1|	440	1e-119	TSA: Spodoptera exigua comp10266_c0_seq1 transcribed RNA sequence	sp|Q75JC9|Y8484_DICDI	67.4	2e-10	Uncharacterized protein DDB_G0271670 OS=Dictyostelium discoideum GN=DDB_G0271670 PE=4 SV=1	YGL028c	52.4	4e-06	COG5309	Exo-beta-1,3-glucanase	K11833	1e-09	66.2	dan:Dana_GF21001	ubiquitin carboxyl-terminal hydrolase 2/21 [EC:3.1.2.15]	-	-	-
CL1163.Contig3_All	3994	91	1.2455	78	1.0543	103	1.3556	89	1.1244	gi|357618181|gb|EHJ71263.1|	1736.8	0	hypothetical protein KGM_18375 [Danaus plexippus]	gi|460128970|gb|GAFU01002166.1|	379	1e-101	TSA: Spodoptera exigua comp10266_c0_seq2 transcribed RNA sequence	sp|Q75JC9|Y8484_DICDI	122	5e-27	Uncharacterized protein DDB_G0271670 OS=Dictyostelium discoideum GN=DDB_G0271670 PE=4 SV=1	YIL115c	69.7	4e-11	COG5651	PPE-repeat proteins	K03006	4e-16	88.6	tca:662266	DNA-directed RNA polymerase II subunit RPB1 [EC:2.7.7.6]	GO:0034641//cellular nitrogen compound metabolic process;GO:0044238//primary metabolic process;GO:0006725//cellular aromatic compound metabolic process;GO:0046483//heterocycle metabolic process;GO:1901360	GO:0003824//catalytic activity	-
CL1164.Contig1_All	293	7	1.306	2	0.3685	3	0.5382	9	1.5499	gi|328701931|ref|XP_003241752.1|	57.4	2e-07	PREDICTED: hypothetical protein LOC100568495 [Acyrthosiphon pisum]	--	--	--	--	--	--	--	--	--	--	--	--	--	--	--	--	--	--	-	-	-
CL1165.Contig1_All	1163	155	7.2854	83	3.8529	138	6.2372	157	6.8118	gi|403183547|gb|EAT34302.2|	229.6	2e-58	AAEL013441-PA [Aedes aegypti]	gi|460111166|gb|GAFU01015636.1|	180	1e-41	TSA: Spodoptera exigua comp6474_c0_seq1 transcribed RNA sequence	sp|Q704V6|TLR6_BOVIN	125	2e-28	Toll-like receptor 6 OS=Bos taurus GN=TLR6 PE=2 SV=1	--	--	--	--	--	K10171	1e-28	127	oaa:100082314	toll-like receptor 10	GO:0006967//positive regulation of antifungal peptide biosynthetic process;GO:0007165//signal transduction	GO:0004888//transmembrane signaling receptor activity	GO:0016021//integral to membrane
CL1165.Contig2_All	204	5	1.3398	7	1.8525	48	12.3681	39	9.6466	--	--	--	--	--	--	--	--	--	--	--	--	--	--	--	--	--	--	--	--	--	--	-	-	-
CL1165.Contig3_All	241	2	0.4536	25	5.6003	0	0	0	0	--	--	--	--	--	--	--	--	--	--	--	--	--	--	--	--	--	--	--	--	--	--	-	-	-
CL1166.Contig1_All	2288	8	0.1911	9	0.2124	10	0.2297	3	0.0662	gi|357616510|gb|EHJ70237.1|	994.6	0	Fas associated factor 1 [Danaus plexippus]	gi|346709640|dbj|AK385688.1|	236	4e-58	Bombyx mori mRNA, clone: fphe03I07	sp|Q9UNN5|FAF1_HUMAN	370	1e-101	FAS-associated factor 1 OS=Homo sapiens GN=FAF1 PE=1 SV=2	--	--	--	--	--	K04649	2e-13	79	cel:C28G1.1	ubiquitin-conjugating enzyme (huntingtin interacting protein 2) [EC:6.3.2.19]	-	-	-
CL1166.Contig2_All	2268	136	3.2779	78	1.8567	121	2.8044	149	3.315	gi|357616510|gb|EHJ70237.1|	1061.2	0	Fas associated factor 1 [Danaus plexippus]	gi|460103111|gb|GAFU01017710.1|	303	2e-78	TSA: Spodoptera exigua comp14427_c0_seq1 transcribed RNA sequence	sp|Q9UNN5|FAF1_HUMAN	406	1e-112	FAS-associated factor 1 OS=Homo sapiens GN=FAF1 PE=1 SV=2	--	--	--	--	--	K04649	2e-13	79	cel:C28G1.1	ubiquitin-conjugating enzyme (huntingtin interacting protein 2) [EC:6.3.2.19]	-	-	-
CL1167.Contig1_All	1005	149	8.1044	101	5.4256	252	13.1804	261	13.1043	gi|323100038|gb|ADX30520.1|	378.6	2e-103	stromal cell derived factor 2-like protein 1 [Plutella xylostella]	gi|460125287|gb|GAFU01005033.1|	127	1e-25	TSA: Spodoptera exigua comp2061_c0_seq1 transcribed RNA sequence	sp|Q3SZ45|SDF2_BOVIN	219	6e-57	Stromal cell-derived factor 2 OS=Bos taurus GN=SDF2 PE=2 SV=1	YOR321w	68.2	2e-11	COG1928	Dolichyl-phosphate-mannose--protein O-mannosyl transferase	K00728	2e-12	73.9	aag:AaeL_AAEL013732	dolichyl-phosphate-mannose-protein mannosyltransferase [EC:2.4.1.109]	-	-	GO:0016020//membrane
CL1167.Contig2_All	991	48	2.6477	101	5.5022	75	3.9781	73	3.717	gi|323100038|gb|ADX30520.1|	378.6	2e-103	stromal cell derived factor 2-like protein 1 [Plutella xylostella]	gi|460125287|gb|GAFU01005033.1|	127	1e-25	TSA: Spodoptera exigua comp2061_c0_seq1 transcribed RNA sequence	sp|Q3SZ45|SDF2_BOVIN	219	6e-57	Stromal cell-derived factor 2 OS=Bos taurus GN=SDF2 PE=2 SV=1	YOR321w	68.2	2e-11	COG1928	Dolichyl-phosphate-mannose--protein O-mannosyl transferase	K00728	2e-12	73.9	aag:AaeL_AAEL013732	dolichyl-phosphate-mannose-protein mannosyltransferase [EC:2.4.1.109]	-	-	GO:0016020//membrane
CL1168.Contig1_All	576	7	0.6643	5	0.4686	33	3.0115	29	2.5405	--	--	--	--	--	--	--	--	--	--	--	--	--	--	--	--	--	--	--	--	--	--	-	-	-
CL1168.Contig2_All	219	11	2.7457	5	1.2326	0	0	0	0	--	--	--	--	--	--	--	--	--	--	--	--	--	--	--	--	--	--	--	--	--	--	-	-	-
CL1169.Contig1_All	5449	2016	20.2243	1661	16.4566	1570	15.1452	1314	12.168	gi|357631594|gb|EHJ79063.1|	3274.2	0	clathrin heavy chain [Danaus plexippus]	gi|347969081|ref|XM_003436308.1|	2196	0	Anopheles gambiae str. PEST AGAP003021-PB (AgaP_AGAP003021) mRNA, complete cds	sp|P29742|CLH_DROME	2870	0	Clathrin heavy chain OS=Drosophila melanogaster GN=Chc PE=2 SV=1	--	--	--	--	--	K04646	0	2980	tca:656193	clathrin heavy chain	GO:0016192//vesicle-mediated transport;GO:0006886//intracellular protein transport	GO:0005198//structural molecule activity	GO:0030132//clathrin coat of coated pit;GO:0030130//clathrin coat of trans-Golgi network vesicle
CL1169.Contig2_All	3656	43	0.6429	20	0.2953	46	0.6614	107	1.4768	gi|219362829|ref|NP_001136443.1|	2217.2	0	clathrin heavy chain [Bombyx mori] >gi|218563475|dbj|BAH03459.1| clathrin [Bombyx mori]	gi|219362828|ref|NM_001142971.1|	1404	0	Bombyx mori clathrin heavy chain (Chc), mRNA >gi|218563474|dbj|AB470485.1| Bombyx mori mRNA for clathrin, complete cds	sp|P29742|CLH_DROME	1976	0	Clathrin heavy chain OS=Drosophila melanogaster GN=Chc PE=2 SV=1	--	--	--	--	--	K04646	0	2050	tca:656193	clathrin heavy chain	GO:0016192//vesicle-mediated transport;GO:0006886//intracellular protein transport	GO:0005198//structural molecule activity	GO:0030132//clathrin coat of coated pit;GO:0030130//clathrin coat of trans-Golgi network vesicle
CL1169.Contig3_All	3576	12	0.1834	18	0.2717	54	0.7938	68	0.9595	gi|219362829|ref|NP_001136443.1|	2217.2	0	clathrin heavy chain [Bombyx mori] >gi|218563475|dbj|BAH03459.1| clathrin [Bombyx mori]	gi|219362828|ref|NM_001142971.1|	1419	0	Bombyx mori clathrin heavy chain (Chc), mRNA >gi|218563474|dbj|AB470485.1| Bombyx mori mRNA for clathrin, complete cds	sp|P29742|CLH_DROME	1976	0	Clathrin heavy chain OS=Drosophila melanogaster GN=Chc PE=2 SV=1	--	--	--	--	--	K04646	0	2050	tca:656193	clathrin heavy chain	GO:0016192//vesicle-mediated transport;GO:0006886//intracellular protein transport	GO:0005198//structural molecule activity	GO:0030132//clathrin coat of coated pit;GO:0030130//clathrin coat of trans-Golgi network vesicle
CL117.Contig1_All	897	1	0.0609	54	3.25	4	0.2344	9	0.5063	--	--	--	--	--	--	--	--	--	--	--	--	--	--	--	--	--	--	--	--	--	--	-	-	-
CL1170.Contig1_All	1460	89	3.3322	87	3.217	135	4.8604	67	2.3156	gi|357628622|gb|EHJ77894.1|	378.6	4e-103	hypothetical protein KGM_18675 [Danaus plexippus]	gi|460117741|gb|GAFU01010859.1|	365	4e-97	TSA: Spodoptera exigua comp13602_c0_seq1 transcribed RNA sequence	sp|P08154|EGR1_RAT	225	2e-58	Early growth response protein 1 OS=Rattus norvegicus GN=Egr1 PE=1 SV=2	SPAC4G8.13c	85.9	2e-16	COG5048	FOG: Zn-finger	K09203	3e-77	290	cqu:CpipJ_CPIJ010041	early growth response protein 1	-	GO:0005488//binding	-
CL1170.Contig2_All	201	0	0	2	0.5372	0	0	0	0	--	--	--	--	--	--	--	--	--	--	--	--	--	--	--	--	--	--	--	--	--	--	-	-	-
CL1171.Contig1_All	975	18	1.0092	12	0.6645	3	0.1617	5	0.2588	gi|357623215|gb|EHJ74459.1|	590.5	4e-167	hypothetical protein KGM_11568 [Danaus plexippus]	gi|118786553|ref|XM_556128.2|	131	7e-27	Anopheles gambiae str. PEST AGAP005494-PA (AgaP_AGAP005494) mRNA, complete cds	sp|Q8K114|INT9_MOUSE	371	1e-102	Integrator complex subunit 9 OS=Mus musculus GN=Ints9 PE=2 SV=1	Cgl1939	64.3	3e-10	COG0532	Translation initiation factor 2 (IF-2; GTPase)	K13146	1e-120	433	phu:Phum_PHUM617720	integrator complex subunit 9	GO:0006378//mRNA polyadenylation;GO:0034472//snRNA 3'-end processing;GO:0006379//mRNA cleavage	-	GO:0005847//mRNA cleavage and polyadenylation specificity factor complex;GO:0032039//integrator complex
CL1171.Contig2_All	409	25	3.3413	6	0.792	20	2.5704	14	1.7272	--	--	--	--	gi|293628543|gb|GQ225762.1|	198	1e-47	Ostrinia nubilalis clone BAC 76E13 desaturase ezi-D11 alpha gene, complete cds	--	--	--	--	--	--	--	--	--	--	--	--	--	--	-	-	-
CL1171.Contig3_All	1260	21	0.9111	19	0.8141	37	1.5436	28	1.1213	gi|357623215|gb|EHJ74459.1|	550.1	9e-155	hypothetical protein KGM_11568 [Danaus plexippus]	gi|293628543|gb|GQ225762.1|	198	5e-47	Ostrinia nubilalis clone BAC 76E13 desaturase ezi-D11 alpha gene, complete cds	sp|Q8K114|INT9_MOUSE	357	2e-98	Integrator complex subunit 9 OS=Mus musculus GN=Ints9 PE=2 SV=1	Cgl1939	64.3	4e-10	COG0532	Translation initiation factor 2 (IF-2; GTPase)	K13146	1e-114	413	phu:Phum_PHUM617720	integrator complex subunit 9	GO:0006378//mRNA polyadenylation;GO:0034472//snRNA 3'-end processing;GO:0006379//mRNA cleavage	-	GO:0005847//mRNA cleavage and polyadenylation specificity factor complex;GO:0032039//integrator complex
CL1172.Contig1_All	1065	96	4.9274	74	3.7512	12	0.5923	15	0.7107	gi|443497844|dbj|BAM76725.1|	461.5	3e-128	Incenp [Bombyx mori]	--	--	--	--	sp|O13024|INCEA_XENLA	110	5e-24	Inner centromere protein A OS=Xenopus laevis GN=incenp-a PE=1 SV=1	STM3286	67.4	4e-11	COG0532	Translation initiation factor 2 (IF-2; GTPase)	K11515	1e-23	110	tgu:100220066	inner centromere protein	GO:0044763	-	GO:0043232;GO:0044446//intracellular organelle part
CL1172.Contig2_All	1414	42	1.6237	32	1.2218	75	2.7881	70	2.498	gi|443497844|dbj|BAM76725.1|	565.8	1e-159	Incenp [Bombyx mori]	--	--	--	--	sp|O13024|INCEA_XENLA	117	6e-26	Inner centromere protein A OS=Xenopus laevis GN=incenp-a PE=1 SV=1	infB	68.6	3e-11	COG0532	Translation initiation factor 2 (IF-2; GTPase)	K11515	2e-25	117	xla:398105	inner centromere protein	-	-	-
CL1173.Contig1_All	372	0	0	0	0	3	0.4239	0	0	--	--	--	--	--	--	--	--	--	--	--	--	--	--	--	--	--	--	--	--	--	--	-	-	-
CL1173.Contig2_All	903	83	5.0245	57	3.4078	51	2.9688	84	4.6939	gi|357625254|gb|EHJ75759.1|	252.7	1e-65	putative specifically Rac-associated protein [Danaus plexippus]	gi|460114510|gb|GAFU01013204.1|	234	6e-58	TSA: Spodoptera exigua comp16003_c0_seq1 transcribed RNA sequence	sp|Q299G2|CYFIP_DROPS	205	1e-52	Cytoplasmic FMR1-interacting protein OS=Drosophila pseudoobscura pseudoobscura GN=Sra-1 PE=3 SV=1	--	--	--	--	--	K05749	9e-55	214	nvi:100122923	cytoplasmic FMR1 interacting protein	GO:0007411//axon guidance;GO:0050807//regulation of synapse organization;GO:0008360//regulation of cell shape;GO:0001745//compound eye morphogenesis;GO:0006911//phagocytosis, engulfment;GO:0030866//cortical actin cytoskeleton organization;GO:0030031//cell projection assembly	GO:0017048//Rho GTPase binding	GO:0045202//synapse;GO:0031209//SCAR complex;GO:0045177//apical part of cell
CL1174.Contig1_All	1646	77	2.5572	32	1.0496	54	1.7245	50	1.5328	gi|357622273|gb|EHJ73820.1|	157.5	1e-36	hypothetical protein KGM_12456 [Danaus plexippus]	--	--	--	--	sp|O76082|S22A5_HUMAN	51.6	5e-06	Solute carrier family 22 member 5 OS=Homo sapiens GN=SLC22A5 PE=1 SV=1	--	--	--	--	--	K08202	3e-07	57.8	cfa:474673	MFS transporter, OCT family, solute carrier family 22 (organic cation transporter), member 4/5	-	-	-
CL1174.Contig2_All	1270	22	0.9469	19	0.8077	16	0.6622	77	3.0593	--	--	--	--	--	--	--	--	--	--	--	--	--	--	--	--	--	--	--	--	--	--	-	-	-
CL1175.Contig1_All	1189	283	13.0108	648	29.4226	382	16.8879	416	17.6543	gi|114052781|ref|NP_001040343.1|	292	4e-77	peripheral-type benzodiazepine receptor [Bombyx mori] >gi|95102570|gb|ABF51223.1| peripheral-type benzodiazepine receptor [Bombyx mori]	gi|460114860|gb|GAFU01012952.1|	147	1e-31	TSA: Spodoptera exigua comp857_c0_seq6 transcribed RNA sequence	sp|P16257|TSPO_RAT	168	2e-41	Translocator protein OS=Rattus norvegicus GN=Tspo PE=1 SV=1	SMa1079	136	6e-32	COG3476	Tryptophan-rich sensory protein (mitochondrial benzodiazepine receptor homolog)	K05770	6e-45	182	cqu:CpipJ_CPIJ009683	benzodiazapine receptor	-	-	GO:0032040//small-subunit processome;GO:0016021//integral to membrane
CL1175.Contig2_All	2673	193	3.9469	240	4.8473	341	6.7058	273	5.1535	gi|114052781|ref|NP_001040343.1|	206.8	4e-51	peripheral-type benzodiazepine receptor [Bombyx mori] >gi|95102570|gb|ABF51223.1| peripheral-type benzodiazepine receptor [Bombyx mori]	gi|460114860|gb|GAFU01012952.1|	139	8e-29	TSA: Spodoptera exigua comp857_c0_seq6 transcribed RNA sequence	sp|P16257|TSPO_RAT	168	7e-41	Translocator protein OS=Rattus norvegicus GN=Tspo PE=1 SV=1	SMa1079	136	2e-31	COG3476	Tryptophan-rich sensory protein (mitochondrial benzodiazepine receptor homolog)	K05770	4e-45	184	xtr:100144961	benzodiazapine receptor	-	-	GO:0032040//small-subunit processome;GO:0016021//integral to membrane
CL1175.Contig3_All	1454	97	3.6468	78	2.8961	87	3.1452	77	2.6722	gi|114052781|ref|NP_001040343.1|	291.6	7e-77	peripheral-type benzodiazepine receptor [Bombyx mori] >gi|95102570|gb|ABF51223.1| peripheral-type benzodiazepine receptor [Bombyx mori]	gi|460114860|gb|GAFU01012952.1|	139	4e-29	TSA: Spodoptera exigua comp857_c0_seq6 transcribed RNA sequence	sp|P16257|TSPO_RAT	167	4e-41	Translocator protein OS=Rattus norvegicus GN=Tspo PE=1 SV=1	SMa1079	137	6e-32	COG3476	Tryptophan-rich sensory protein (mitochondrial benzodiazepine receptor homolog)	K05770	1e-44	181	cqu:CpipJ_CPIJ009683	benzodiazapine receptor	-	-	GO:0032040//small-subunit processome;GO:0016021//integral to membrane
CL1175.Contig4_All	649	17	1.4319	35	2.9115	90	7.2894	18	1.3995	gi|114052781|ref|NP_001040343.1|	271.2	2e-71	peripheral-type benzodiazepine receptor [Bombyx mori] >gi|95102570|gb|ABF51223.1| peripheral-type benzodiazepine receptor [Bombyx mori]	gi|460114860|gb|GAFU01012952.1|	155	3e-34	TSA: Spodoptera exigua comp857_c0_seq6 transcribed RNA sequence	sp|P30536|TSPOA_HUMAN	152	7e-37	Translocator protein OS=Homo sapiens GN=TSPO PE=1 SV=3	SMa1079	125	4e-29	COG3476	Tryptophan-rich sensory protein (mitochondrial benzodiazepine receptor homolog)	K05770	5e-40	164	xtr:100144961	benzodiazapine receptor	-	-	GO:0032040//small-subunit processome;GO:0016021//integral to membrane
CL1175.Contig5_All	590	17	1.5751	48	4.3922	43	3.831	44	3.7631	gi|114052781|ref|NP_001040343.1|	271.2	2e-71	peripheral-type benzodiazepine receptor [Bombyx mori] >gi|95102570|gb|ABF51223.1| peripheral-type benzodiazepine receptor [Bombyx mori]	gi|460114860|gb|GAFU01012952.1|	155	3e-34	TSA: Spodoptera exigua comp857_c0_seq6 transcribed RNA sequence	sp|P30536|TSPOA_HUMAN	152	6e-37	Translocator protein OS=Homo sapiens GN=TSPO PE=1 SV=3	SMa1079	125	4e-29	COG3476	Tryptophan-rich sensory protein (mitochondrial benzodiazepine receptor homolog)	K05770	4e-40	164	xtr:100144961	benzodiazapine receptor	-	-	GO:0032040//small-subunit processome;GO:0016021//integral to membrane
CL1175.Contig6_All	1402	111	4.3279	88	3.3886	91	3.4118	113	4.067	gi|114052781|ref|NP_001040343.1|	291.6	6e-77	peripheral-type benzodiazepine receptor [Bombyx mori] >gi|95102570|gb|ABF51223.1| peripheral-type benzodiazepine receptor [Bombyx mori]	gi|460114860|gb|GAFU01012952.1|	139	4e-29	TSA: Spodoptera exigua comp857_c0_seq6 transcribed RNA sequence	sp|P16257|TSPO_RAT	167	4e-41	Translocator protein OS=Rattus norvegicus GN=Tspo PE=1 SV=1	SMa1079	137	6e-32	COG3476	Tryptophan-rich sensory protein (mitochondrial benzodiazepine receptor homolog)	K05770	1e-44	181	cqu:CpipJ_CPIJ009683	benzodiazapine receptor	-	-	GO:0032040//small-subunit processome;GO:0016021//integral to membrane
CL1176.Contig1_All	200	1	0.2733	3	0.8098	3	0.7885	4	1.0092	--	--	--	--	--	--	--	--	--	--	--	--	--	--	--	--	--	--	--	--	--	--	-	-	-
CL1177.Contig1_All	569	7	0.6725	2	0.1898	4	0.3695	7	0.6208	--	--	--	--	--	--	--	--	--	--	--	--	--	--	--	--	--	--	--	--	--	--	-	-	-
CL1177.Contig2_All	578	24	2.2698	9	0.8406	9	0.8185	8	0.6984	--	--	--	--	--	--	--	--	--	--	--	--	--	--	--	--	--	--	--	--	--	--	-	-	-
CL1178.Contig1_All	1533	121	4.3146	196	6.9024	131	4.4918	141	4.6411	--	--	--	--	--	--	--	--	--	--	--	--	--	--	--	--	--	--	--	--	--	--	-	-	-
CL1179.Contig1_All	985	3520	195.347	2266	124.197	611	32.606	436	22.3352	gi|145495732|ref|XP_001433858.1|	63.2	2e-08	hypothetical protein [Paramecium tetraurelia strain d4-2] >gi|124400979|emb|CAK66461.1| unnamed protein product [Paramecium tetraurelia]	--	--	--	--	sp|Q54TE3|GTAJ_DICDI	62	2e-09	GATA zinc finger domain-containing protein 10 OS=Dictyostelium discoideum GN=gtaJ PE=4 SV=1	--	--	--	--	--	K15297	5e-07	55.8	dvi:Dvir_GJ23976	regulating synaptic membrane exocytosis protein 2	-	GO:0005488//binding	-
CL118.Contig1_All	263	5	1.0392	11	2.258	37	7.395	23	4.4128	--	--	--	--	--	--	--	--	--	--	--	--	--	--	--	--	--	--	--	--	--	--	-	-	-
CL118.Contig2_All	329	40	6.6461	29	4.7587	6	0.9586	0	0	--	--	--	--	--	--	--	--	--	--	--	--	--	--	--	--	--	--	--	--	--	--	-	-	-
CL1180.Contig1_All	621	7	0.6162	16	1.391	9	0.7618	10	0.8125	gi|357622852|gb|EHJ74225.1|	206.8	5e-52	DNA replication licensing factor Mcm6 [Danaus plexippus]	gi|460125897|gb|GAFU01004557.1|	71.9	4e-09	TSA: Spodoptera exigua comp3082_c0_seq1 transcribed RNA sequence	sp|Q29JI9|MCM6_DROPS	177	2e-44	DNA replication licensing factor Mcm6 OS=Drosophila pseudoobscura pseudoobscura GN=Mcm6 PE=3 SV=1	YGL201c	53.5	3e-07	COG1241	Predicted ATPase involved in replication control, Cdc46/Mcm family	K02542	2e-46	185	dmo:Dmoj_GI21813	minichromosome maintenance protein 6	GO:0046331//lateral inhibition;GO:0007307//eggshell chorion gene amplification;GO:0006261//DNA-dependent DNA replication	GO:0000166//nucleotide binding;GO:0043167//ion binding;GO:0043138//3'-5' DNA helicase activity	GO:0032991//macromolecular complex;GO:0005634//nucleus
CL1180.Contig2_All	1694	174	5.6148	88	2.8045	89	2.7617	93	2.7702	gi|357622852|gb|EHJ74225.1|	649.4	0	DNA replication licensing factor Mcm6 [Danaus plexippus]	gi|460125897|gb|GAFU01004557.1|	268	8e-68	TSA: Spodoptera exigua comp3082_c0_seq1 transcribed RNA sequence	sp|Q29JI9|MCM6_DROPS	555	1e-157	DNA replication licensing factor Mcm6 OS=Drosophila pseudoobscura pseudoobscura GN=Mcm6 PE=3 SV=1	YGL201c	390	3e-108	COG1241	Predicted ATPase involved in replication control, Cdc46/Mcm family	K02542	4e-161	568	dmo:Dmoj_GI21813	minichromosome maintenance protein 6	GO:0046331//lateral inhibition;GO:0007307//eggshell chorion gene amplification;GO:0006267//pre-replicative complex assembly;GO:0007049//cell cycle	GO:0000166//nucleotide binding;GO:0043167//ion binding;GO:0003682//chromatin binding;GO:0043138//3'-5' DNA helicase activity	GO:0005656//pre-replicative complex
CL1180.Contig3_All	1579	91	3.1504	178	6.0859	156	5.1932	230	7.35	gi|357622852|gb|EHJ74225.1|	811.6	0	DNA replication licensing factor Mcm6 [Danaus plexippus]	gi|460125897|gb|GAFU01004557.1|	599	1e-167	TSA: Spodoptera exigua comp3082_c0_seq1 transcribed RNA sequence	sp|Q29JI9|MCM6_DROPS	689	0	DNA replication licensing factor Mcm6 OS=Drosophila pseudoobscura pseudoobscura GN=Mcm6 PE=3 SV=1	YGL201c	438	1e-122	COG1241	Predicted ATPase involved in replication control, Cdc46/Mcm family	K02542	0	697	dmo:Dmoj_GI21813	minichromosome maintenance protein 6	GO:0046331//lateral inhibition;GO:0032508//DNA duplex unwinding;GO:0007307//eggshell chorion gene amplification;GO:0051301//cell division;GO:0007067//mitosis;GO:0006270//DNA replication initiation;GO:0006267//pre-replicative complex assembly	GO:0046872//metal ion binding;GO:0003677//DNA binding;GO:0003682//chromatin binding;GO:0005524//ATP binding;GO:0043138//3'-5' DNA helicase activity	GO:0005656//pre-replicative complex;GO:0042555//MCM complex
CL1181.Contig1_All	1613	1198	40.5997	1153	38.5908	921	30.0136	1162	36.3506	gi|2499773|sp|Q26486.1|FKBP4_SPOFR	396.7	1e-108	RecName: Full=46 kDa FK506-binding nuclear protein; AltName: Full=Peptidyl-prolyl cis-trans isomerase; Short=PPIase; AltName: Full=Rotamase >gi|595845|gb|AAA58962.1| immunophilin FKBP46 [Spodoptera frugiperda]	gi|595844|gb|U15038.1|SFU15038	232	4e-57	Spodoptera frugiperda immunophilin FKBP46 mRNA, complete cds	sp|Q26486|FKBP4_SPOFR	396	6e-110	46 kDa FK506-binding nuclear protein OS=Spodoptera frugiperda GN=FKBP46 PE=2 SV=1	SPBC1347.02	155	2e-37	COG0545	FKBP-type peptidyl-prolyl cis-trans isomerases 1	K14826	2e-56	220	nvi:100116880	FK506-binding nuclear protein [EC:5.2.1.8]	GO:0006457//protein folding;GO:0035626//juvenile hormone mediated signaling pathway;GO:0016242//negative regulation of macroautophagy;GO:0000412//histone peptidyl-prolyl isomerization	GO:0005528//FK506 binding;GO:0005515//protein binding;GO:0070594//juvenile hormone response element binding;GO:0003755//peptidyl-prolyl cis-trans isomerase activity	GO:0005730//nucleolus;GO:0005875//microtubule associated complex
CL1181.Contig2_All	237	0	0	13	2.9613	11	2.4397	21	4.4711	--	--	--	--	--	--	--	--	--	--	--	--	--	--	--	--	--	--	--	--	--	--	-	-	-
CL1182.Contig1_All	2989	9	0.1646	17	0.3071	56	0.9848	34	0.574	gi|7637410|dbj|BAA93048.2|	1386.7	0	nonclathrin coat protein gamma2-COP [Bombyx mori]	gi|460118930|gb|GAFU01009992.1|	212	7e-51	TSA: Spodoptera exigua comp4662_c0_seq1 transcribed RNA sequence	sp|Q8I0G5|COPG_DROME	929	0	Coatomer subunit gamma OS=Drosophila melanogaster GN=gammaCop PE=2 SV=1	SPAC57A7.10c	518	3e-146	COG5240	Vesicle coat complex COPI, gamma subunit	K10300	2e-50	202	tgu:100221878	F-box protein, helicase, 18 [EC:3.6.4.12]	GO:0035158//regulation of tube diameter, open tracheal system;GO:0048812//neuron projection morphogenesis;GO:0008362//chitin-based embryonic cuticle biosynthetic process;GO:0030198//extracellular matrix organization;GO:0009306//protein secretion;GO:0007436//larval salivary gland morphogenesis;GO:0035147//branch fusion, open tracheal system;GO:0006911//phagocytosis, engulfment;GO:0006886//intracel…	GO:0005198//structural molecule activity	GO:0005801//cis-Golgi network;GO:0030126//COPI vesicle coat;GO:0005783//endoplasmic reticulum
CL1182.Contig2_All	3054	21	0.3759	32	0.5657	42	0.7229	44	0.727	gi|7637410|dbj|BAA93048.2|	1386.7	0	nonclathrin coat protein gamma2-COP [Bombyx mori]	gi|460118930|gb|GAFU01009992.1|	212	8e-51	TSA: Spodoptera exigua comp4662_c0_seq1 transcribed RNA sequence	sp|Q8I0G5|COPG_DROME	929	0	Coatomer subunit gamma OS=Drosophila melanogaster GN=gammaCop PE=2 SV=1	SPAC57A7.10c	518	3e-146	COG5240	Vesicle coat complex COPI, gamma subunit	K10300	2e-50	202	tgu:100221878	F-box protein, helicase, 18 [EC:3.6.4.12]	GO:0035158//regulation of tube diameter, open tracheal system;GO:0048812//neuron projection morphogenesis;GO:0008362//chitin-based embryonic cuticle biosynthetic process;GO:0030198//extracellular matrix organization;GO:0009306//protein secretion;GO:0007436//larval salivary gland morphogenesis;GO:0035147//branch fusion, open tracheal system;GO:0006911//phagocytosis, engulfment;GO:0006886//intracel…	GO:0005198//structural molecule activity	GO:0005801//cis-Golgi network;GO:0030126//COPI vesicle coat;GO:0005783//endoplasmic reticulum
CL1182.Contig3_All	3007	14	0.2545	14	0.2514	24	0.4195	21	0.3524	gi|7637410|dbj|BAA93048.2|	1386.7	0	nonclathrin coat protein gamma2-COP [Bombyx mori]	gi|460118930|gb|GAFU01009992.1|	212	8e-51	TSA: Spodoptera exigua comp4662_c0_seq1 transcribed RNA sequence	sp|Q8I0G5|COPG_DROME	927	0	Coatomer subunit gamma OS=Drosophila melanogaster GN=gammaCop PE=2 SV=1	SPAC57A7.10c	518	3e-146	COG5240	Vesicle coat complex COPI, gamma subunit	K10300	2e-50	202	tgu:100221878	F-box protein, helicase, 18 [EC:3.6.4.12]	GO:0035158//regulation of tube diameter, open tracheal system;GO:0048812//neuron projection morphogenesis;GO:0008362//chitin-based embryonic cuticle biosynthetic process;GO:0030198//extracellular matrix organization;GO:0009306//protein secretion;GO:0007436//larval salivary gland morphogenesis;GO:0035147//branch fusion, open tracheal system;GO:0006911//phagocytosis, engulfment;GO:0006886//intracel…	GO:0005198//structural molecule activity	GO:0005801//cis-Golgi network;GO:0030126//COPI vesicle coat;GO:0005783//endoplasmic reticulum
CL1182.Contig4_All	3033	10	0.1802	53	0.9434	144	2.4956	103	1.7136	gi|7637410|dbj|BAA93048.2|	1386.7	0	nonclathrin coat protein gamma2-COP [Bombyx mori]	gi|460118930|gb|GAFU01009992.1|	190	3e-44	TSA: Spodoptera exigua comp4662_c0_seq1 transcribed RNA sequence	sp|Q8I0G5|COPG_DROME	929	0	Coatomer subunit gamma OS=Drosophila melanogaster GN=gammaCop PE=2 SV=1	SPAC57A7.10c	518	3e-146	COG5240	Vesicle coat complex COPI, gamma subunit	K10300	2e-50	202	tgu:100221878	F-box protein, helicase, 18 [EC:3.6.4.12]	GO:0035158//regulation of tube diameter, open tracheal system;GO:0048812//neuron projection morphogenesis;GO:0008362//chitin-based embryonic cuticle biosynthetic process;GO:0030198//extracellular matrix organization;GO:0009306//protein secretion;GO:0007436//larval salivary gland morphogenesis;GO:0035147//branch fusion, open tracheal system;GO:0006911//phagocytosis, engulfment;GO:0006886//intracel…	GO:0005198//structural molecule activity	GO:0005801//cis-Golgi network;GO:0030126//COPI vesicle coat;GO:0005783//endoplasmic reticulum
CL1182.Contig5_All	3254	732	12.2968	432	7.1673	92	1.4862	59	0.9149	gi|7637410|dbj|BAA93048.2|	1436.8	0	nonclathrin coat protein gamma2-COP [Bombyx mori]	gi|460121413|gb|GAFU01008101.1|	260	4e-65	TSA: Spodoptera exigua comp11262_c0_seq1 transcribed RNA sequence	sp|Q29AE5|COPG_DROPS	973	0	Coatomer subunit gamma OS=Drosophila pseudoobscura pseudoobscura GN=gammaCop PE=3 SV=1	SPAC57A7.10c	537	5e-152	COG5240	Vesicle coat complex COPI, gamma subunit	K10300	2e-50	202	tgu:100221878	F-box protein, helicase, 18 [EC:3.6.4.12]	GO:0035158//regulation of tube diameter, open tracheal system;GO:0048812//neuron projection morphogenesis;GO:0008362//chitin-based embryonic cuticle biosynthetic process;GO:0030198//extracellular matrix organization;GO:0009306//protein secretion;GO:0007436//larval salivary gland morphogenesis;GO:0035147//branch fusion, open tracheal system;GO:0006911//phagocytosis, engulfment;GO:0006886//intracel…	GO:0005198//structural molecule activity	GO:0005801//cis-Golgi network;GO:0030126//COPI vesicle coat;GO:0005783//endoplasmic reticulum
CL1183.Contig1_All	1074	78	3.97	124	6.2331	141	6.9009	113	5.309	--	--	--	--	--	--	--	--	--	--	--	--	--	--	--	--	--	--	--	--	--	--	-	-	-
CL1183.Contig2_All	1454	74	2.7821	46	1.708	61	2.2053	66	2.2904	--	--	--	--	gi|438386|gb|U04223.1|ONAMY25	69.9	3e-08	Ostrinia nubilalis On25 alpha-amylase (amy) gene, partial cds	--	--	--	--	--	--	--	--	--	--	--	--	--	--	-	-	-
CL1183.Contig3_All	526	16	1.6628	15	1.5396	0	0	60	5.7558	--	--	--	--	--	--	--	--	--	--	--	--	--	--	--	--	--	--	--	--	--	--	-	-	-
CL1183.Contig4_All	674	11	0.8921	6	0.4806	24	1.8717	24	1.7968	--	--	--	--	--	--	--	--	--	--	--	--	--	--	--	--	--	--	--	--	--	--	-	-	-
CL1183.Contig5_All	676	15	1.213	5	0.3993	4	0.311	0	0	--	--	--	--	--	--	--	--	--	--	--	--	--	--	--	--	--	--	--	--	--	--	-	-	-
CL1183.Contig6_All	272	0	0	1	0.1985	0	0	1	0.1855	--	--	--	--	--	--	--	--	--	--	--	--	--	--	--	--	--	--	--	--	--	--	-	-	-
CL1184.Contig1_All	436	1	0.1254	7	0.8668	9	1.085	2	0.2315	gi|357613773|gb|EHJ68711.1|	67.4	2e-42	hypothetical protein KGM_00787 [Danaus plexippus]	--	--	--	--	sp|Q5I0K7|ALG13_RAT	91.7	1e-24	UDP-N-acetylglucosamine transferase subunit ALG13 homolog OS=Rattus norvegicus GN=Alg13 PE=1 SV=1	SPAC56E4.02c	67.8	6e-15	COG5017	Uncharacterized conserved protein	K07432	6e-30	101	gga:422339	beta-1,4-N-acetylglucosaminyltransferase [EC:2.4.1.141]	GO:0005975//carbohydrate metabolic process	GO:0016740//transferase activity	-
CL1184.Contig2_All	355	1	0.154	2	0.3042	3	0.4442	9	1.2792	gi|357613773|gb|EHJ68711.1|	144.4	1e-33	hypothetical protein KGM_00787 [Danaus plexippus]	--	--	--	--	sp|Q5I0K7|ALG13_RAT	96.3	1e-20	UDP-N-acetylglucosamine transferase subunit ALG13 homolog OS=Rattus norvegicus GN=Alg13 PE=1 SV=1	SPAC56E4.02c	72.4	2e-13	COG5017	Uncharacterized conserved protein	K07432	5e-23	106	gga:422339	beta-1,4-N-acetylglucosaminyltransferase [EC:2.4.1.141]	GO:0005975//carbohydrate metabolic process	GO:0016740//transferase activity	-
CL1184.Contig3_All	578	80	7.5659	33	3.0823	66	6.0022	61	5.3253	gi|357613773|gb|EHJ68711.1|	245.4	1e-63	hypothetical protein KGM_00787 [Danaus plexippus]	--	--	--	--	sp|Q5I0K7|ALG13_RAT	153	3e-37	UDP-N-acetylglucosamine transferase subunit ALG13 homolog OS=Rattus norvegicus GN=Alg13 PE=1 SV=1	SPAC56E4.02c	99.8	3e-21	COG5017	Uncharacterized conserved protein	K07432	8e-40	163	ecb:100629492	beta-1,4-N-acetylglucosaminyltransferase [EC:2.4.1.141]	GO:0006488//dolichol-linked oligosaccharide biosynthetic process;GO:0018279//protein N-linked glycosylation via asparagine;GO:0043687//post-translational protein modification	GO:0016740//transferase activity	GO:0005789//endoplasmic reticulum membrane
CL1185.Contig1_All	609	11	0.9874	14	1.2411	0	0	0	0	gi|357610933|gb|EHJ67225.1|	248.4	1e-64	putative ssm4 protein isoform 1 [Danaus plexippus]	gi|460108675|gb|GAFU01016528.1|	151	5e-33	TSA: Spodoptera exigua comp9583_c0_seq1 transcribed RNA sequence	sp|Q5R9W1|MARH6_PONAB	169	5e-42	E3 ubiquitin-protein ligase MARCH6 OS=Pongo abelii GN=MARCH6 PE=2 SV=1	--	--	--	--	--	K10661	3e-53	207	tca:659835	E3 ubiquitin-protein ligase MARCH6 [EC:6.3.2.19]	-	GO:0008270//zinc ion binding	-
CL1185.Contig2_All	1626	321	10.7916	52	1.7265	38	1.2284	1	0.031	gi|357610933|gb|EHJ67225.1|	330.9	1e-88	putative ssm4 protein isoform 1 [Danaus plexippus]	gi|460108675|gb|GAFU01016528.1|	127	2e-25	TSA: Spodoptera exigua comp9583_c0_seq1 transcribed RNA sequence	sp|Q5R9W1|MARH6_PONAB	216	9e-56	E3 ubiquitin-protein ligase MARCH6 OS=Pongo abelii GN=MARCH6 PE=2 SV=1	SPBC14F5.07	63.5	1e-09	COG5183	Protein involved in mRNA turnover and stability	K10661	5e-71	269	phu:Phum_PHUM521140	E3 ubiquitin-protein ligase MARCH6 [EC:6.3.2.19]	-	GO:0008270//zinc ion binding	-
CL1185.Contig3_All	1804	36	1.0909	77	2.3043	532	15.5013	526	14.7126	gi|357610933|gb|EHJ67225.1|	422.2	4e-116	putative ssm4 protein isoform 1 [Danaus plexippus]	gi|460108675|gb|GAFU01016528.1|	159	6e-35	TSA: Spodoptera exigua comp9583_c0_seq1 transcribed RNA sequence	sp|O60337|MARH6_HUMAN	258	3e-68	E3 ubiquitin-protein ligase MARCH6 OS=Homo sapiens GN=MARCH6 PE=1 SV=2	SPBC14F5.07	63.5	1e-09	COG5183	Protein involved in mRNA turnover and stability	K10661	1e-84	314	tca:659835	E3 ubiquitin-protein ligase MARCH6 [EC:6.3.2.19]	-	-	-
CL1186.Contig1_All	297	76	13.9881	52	9.4523	72	12.7429	48	8.155	--	--	--	--	--	--	--	--	--	--	--	--	--	--	--	--	--	--	--	--	--	--	-	-	-
CL1186.Contig2_All	283	0	0	2	0.3815	38	7.0581	31	5.5273	--	--	--	--	--	--	--	--	--	--	--	--	--	--	--	--	--	--	--	--	--	--	-	-	-
CL1187.Contig1_All	1375	17	0.6758	5	0.1963	25	0.9557	26	0.9541	gi|357612611|gb|EHJ68084.1|	510	1e-142	N-myc downstream regulated [Danaus plexippus]	gi|460120589|gb|GAFU01008738.1|	224	9e-55	TSA: Spodoptera exigua comp4666_c0_seq2 transcribed RNA sequence	sp|O02485|YDJ1_CAEEL	232	1e-60	Uncharacterized protein ZK1073.1 OS=Caenorhabditis elegans GN=ZK1073.1 PE=3 SV=1	--	--	--	--	--	--	--	--	--	--	-	-	-
CL1187.Contig2_All	1418	11	0.424	17	0.6472	7	0.2595	8	0.2847	gi|357612611|gb|EHJ68084.1|	510	1e-142	N-myc downstream regulated [Danaus plexippus]	gi|460125396|gb|GAFU01004948.1|	228	6e-56	TSA: Spodoptera exigua comp4666_c0_seq1 transcribed RNA sequence	sp|O02485|YDJ1_CAEEL	232	1e-60	Uncharacterized protein ZK1073.1 OS=Caenorhabditis elegans GN=ZK1073.1 PE=3 SV=1	--	--	--	--	--	--	--	--	--	--	-	-	-
CL1187.Contig3_All	1457	26	0.9755	603	22.3432	10	0.3608	24	0.8312	gi|357612611|gb|EHJ68084.1|	500.7	7e-140	N-myc downstream regulated [Danaus plexippus]	gi|460125396|gb|GAFU01004948.1|	145	7e-31	TSA: Spodoptera exigua comp4666_c0_seq1 transcribed RNA sequence	sp|O02485|YDJ1_CAEEL	227	6e-59	Uncharacterized protein ZK1073.1 OS=Caenorhabditis elegans GN=ZK1073.1 PE=3 SV=1	--	--	--	--	--	--	--	--	--	--	-	-	-
CL1187.Contig4_All	1423	24	0.9219	19	0.7208	38	1.4037	35	1.2411	gi|357612611|gb|EHJ68084.1|	510	1e-142	N-myc downstream regulated [Danaus plexippus]	gi|460120589|gb|GAFU01008738.1|	291	5e-75	TSA: Spodoptera exigua comp4666_c0_seq2 transcribed RNA sequence	sp|O02485|YDJ1_CAEEL	233	6e-61	Uncharacterized protein ZK1073.1 OS=Caenorhabditis elegans GN=ZK1073.1 PE=3 SV=1	--	--	--	--	--	--	--	--	--	--	-	-	-
CL1187.Contig5_All	1491	21	0.7699	25	0.9052	33	1.1634	29	0.9814	gi|357612611|gb|EHJ68084.1|	500.7	8e-140	N-myc downstream regulated [Danaus plexippus]	gi|460120589|gb|GAFU01008738.1|	246	3e-61	TSA: Spodoptera exigua comp4666_c0_seq2 transcribed RNA sequence	sp|O02485|YDJ1_CAEEL	228	3e-59	Uncharacterized protein ZK1073.1 OS=Caenorhabditis elegans GN=ZK1073.1 PE=3 SV=1	--	--	--	--	--	--	--	--	--	--	-	-	-
CL1187.Contig6_All	1414	23	0.8892	18	0.6872	32	1.1896	32	1.1419	gi|357612611|gb|EHJ68084.1|	500.7	7e-140	N-myc downstream regulated [Danaus plexippus]	gi|460120589|gb|GAFU01008738.1|	178	5e-41	TSA: Spodoptera exigua comp4666_c0_seq2 transcribed RNA sequence	sp|O02485|YDJ1_CAEEL	227	6e-59	Uncharacterized protein ZK1073.1 OS=Caenorhabditis elegans GN=ZK1073.1 PE=3 SV=1	--	--	--	--	--	--	--	--	--	--	-	-	-
CL1187.Contig7_All	1596	17	0.5823	5	0.1691	25	0.8234	27	0.8536	gi|357612611|gb|EHJ68084.1|	510	1e-142	N-myc downstream regulated [Danaus plexippus]	gi|460120589|gb|GAFU01008738.1|	301	6e-78	TSA: Spodoptera exigua comp4666_c0_seq2 transcribed RNA sequence	sp|O02485|YDJ1_CAEEL	233	7e-61	Uncharacterized protein ZK1073.1 OS=Caenorhabditis elegans GN=ZK1073.1 PE=3 SV=1	--	--	--	--	--	--	--	--	--	--	-	-	-
CL1187.Contig8_All	1635	19	0.6352	10	0.3302	27	0.868	27	0.8333	gi|357612611|gb|EHJ68084.1|	500.7	9e-140	N-myc downstream regulated [Danaus plexippus]	gi|460120589|gb|GAFU01008738.1|	256	3e-64	TSA: Spodoptera exigua comp4666_c0_seq2 transcribed RNA sequence	sp|O02485|YDJ1_CAEEL	228	3e-59	Uncharacterized protein ZK1073.1 OS=Caenorhabditis elegans GN=ZK1073.1 PE=3 SV=1	--	--	--	--	--	--	--	--	--	--	-	-	-
CL1188.Contig1_All	980	42	2.3427	10	0.5509	61	3.2719	46	2.3685	gi|19920528|ref|NP_608615.1|	146	2e-33	CG18317, isoform A [Drosophila melanogaster] >gi|16198271|gb|AAL13964.1| LP02521p [Drosophila melanogaster] >gi|22945465|gb|AAF51345.2| CG18317, isoform A [Drosophila melanogaster]	gi|460130087|gb|GAFU01001285.1|	168	3e-38	TSA: Spodoptera exigua comp7112_c0_seq1 transcribed RNA sequence	sp|Q6DG32|S2536_DANRE	115	1e-25	Solute carrier family 25 member 36-A OS=Danio rerio GN=slc25a36a PE=2 SV=1	--	--	--	--	--	K15116	4e-34	145	dmo:Dmoj_GI16974	solute carrier family 25, member 33/36	GO:0055085//transmembrane transport;GO:0006839//mitochondrial transport	GO:0022857//transmembrane transporter activity	GO:0016021//integral to membrane;GO:0031966//mitochondrial membrane
CL1188.Contig2_All	1047	88	4.5945	83	4.2798	16	0.8033	68	3.2772	gi|322797356|gb|EFZ19468.1|	153.3	1e-35	hypothetical protein SINV_05783 [Solenopsis invicta]	gi|460130087|gb|GAFU01001285.1|	190	9e-45	TSA: Spodoptera exigua comp7112_c0_seq1 transcribed RNA sequence	sp|Q6DG32|S2536_DANRE	117	3e-26	Solute carrier family 25 member 36-A OS=Danio rerio GN=slc25a36a PE=2 SV=1	--	--	--	--	--	K15116	4e-36	152	dmo:Dmoj_GI16974	solute carrier family 25, member 33/36	GO:0055085//transmembrane transport;GO:0006839//mitochondrial transport	GO:0022857//transmembrane transporter activity	GO:0016021//integral to membrane;GO:0031966//mitochondrial membrane
CL1189.Contig1_All	1211	14	0.632	0	0	32	1.389	16	0.6667	gi|357620577|gb|EHJ72726.1|	381.7	4e-104	hypothetical protein KGM_16079 [Danaus plexippus]	gi|460114424|gb|GAFU01013265.1|	208	5e-50	TSA: Spodoptera exigua comp1366_c0_seq1 transcribed RNA sequence	sp|Q6GMG6|S5A3B_DANRE	217	4e-56	Solute carrier family 52, riboflavin transporter, member 3-B OS=Danio rerio GN=slc52a3b PE=2 SV=1	Cgl1939	62.8	1e-09	COG0532	Translation initiation factor 2 (IF-2; GTPase)	K14620	7e-67	254	aag:AaeL_AAEL014248	riboflavin transporter 2	-	-	-
CL1189.Contig2_All	3542	470	7.2535	543	8.2764	347	5.1496	513	7.3082	gi|357620577|gb|EHJ72726.1|	507.3	2e-141	hypothetical protein KGM_16079 [Danaus plexippus]	gi|460114424|gb|GAFU01013265.1|	246	6e-61	TSA: Spodoptera exigua comp1366_c0_seq1 transcribed RNA sequence	sp|Q6GMG6|S5A3B_DANRE	257	1e-67	Solute carrier family 52, riboflavin transporter, member 3-B OS=Danio rerio GN=slc52a3b PE=2 SV=1	Rv3876	63.5	2e-09	COG0455	ATPases involved in chromosome partitioning	K14620	2e-86	321	aag:AaeL_AAEL014248	riboflavin transporter 2	-	-	-
CL1189.Contig3_All	2014	408	11.0739	424	11.3657	605	15.7903	546	13.6796	--	--	--	--	gi|346709128|dbj|AK387360.1|	67.9	2e-07	Bombyx mori mRNA, clone: bmov13P20	--	--	--	--	--	--	--	--	--	--	--	--	--	--	-	-	-
CL1189.Contig4_All	3665	515	7.6813	611	9.0003	519	7.4437	554	7.6274	gi|357620577|gb|EHJ72726.1|	505.4	9e-141	hypothetical protein KGM_16079 [Danaus plexippus]	gi|460114424|gb|GAFU01013265.1|	224	2e-54	TSA: Spodoptera exigua comp1366_c0_seq1 transcribed RNA sequence	sp|Q6GMG6|S5A3B_DANRE	258	7e-68	Solute carrier family 52, riboflavin transporter, member 3-B OS=Danio rerio GN=slc52a3b PE=2 SV=1	Cgl1939	62.8	4e-09	COG0532	Translation initiation factor 2 (IF-2; GTPase)	K14620	2e-86	322	aag:AaeL_AAEL014248	riboflavin transporter 2	-	-	-
CL1189.Contig5_All	1632	91	3.048	55	1.8194	214	6.8927	186	5.7509	--	--	--	--	gi|346709128|dbj|AK387360.1|	67.9	1e-07	Bombyx mori mRNA, clone: bmov13P20	--	--	--	--	--	--	--	--	--	--	--	--	--	--	-	-	-
CL1189.Contig6_All	1209	28	1.266	23	1.027	21	0.913	22	0.9182	gi|357620577|gb|EHJ72726.1|	382.5	2e-104	hypothetical protein KGM_16079 [Danaus plexippus]	gi|460114424|gb|GAFU01013265.1|	208	5e-50	TSA: Spodoptera exigua comp1366_c0_seq1 transcribed RNA sequence	sp|Q6GMG6|S5A3B_DANRE	217	4e-56	Solute carrier family 52, riboflavin transporter, member 3-B OS=Danio rerio GN=slc52a3b PE=2 SV=1	Cgl1939	61.2	3e-09	COG0532	Translation initiation factor 2 (IF-2; GTPase)	K14620	4e-66	252	aag:AaeL_AAEL014248	riboflavin transporter 2	-	-	-
CL1189.Contig7_All	1573	274	9.5219	341	11.7035	283	9.4569	153	4.908	--	--	--	--	gi|346709128|dbj|AK387360.1|	67.9	1e-07	Bombyx mori mRNA, clone: bmov13P20	--	--	--	--	--	--	--	--	--	--	--	--	--	--	-	-	-
CL1189.Contig8_All	207	0	0	0	0	1	0.2539	0	0	gi|357620577|gb|EHJ72726.1|	55.8	7e-07	hypothetical protein KGM_16079 [Danaus plexippus]	--	--	--	--	--	--	--	--	--	--	--	--	--	--	--	--	--	--	-	-	-
CL119.Contig1_All	706	26	2.0131	12	0.9176	53	3.9461	33	2.3586	--	--	--	--	--	--	--	--	--	--	--	--	--	--	--	--	--	--	--	--	--	--	-	-	-
CL119.Contig2_All	293	19	3.5448	13	2.3953	0	0	0	0	--	--	--	--	--	--	--	--	--	--	--	--	--	--	--	--	--	--	--	--	--	--	-	-	-
CL1190.Contig1_All	366	6	0.8961	3	0.4425	25	3.5905	21	2.8952	--	--	--	--	gi|160690461|gb|EU258740.1|	133	6e-28	Ostrinia furnacalis chitin synthase gene, complete cds	--	--	--	--	--	--	--	--	--	--	--	--	--	--	-	-	-
CL1190.Contig2_All	465	3	0.3527	0	0	11	1.2435	29	3.1469	--	--	--	--	gi|160690461|gb|EU258740.1|	163	9e-37	Ostrinia furnacalis chitin synthase gene, complete cds	--	--	--	--	--	--	--	--	--	--	--	--	--	--	-	-	-
CL1192.Contig1_All	241	6	1.3609	0	0	4	0.8724	1	0.2094	--	--	--	--	gi|188528482|emb|CU856076.2|	79.8	5e-12	H.melpomene DNA sequence from clone AEHM-7E22, complete sequence	--	--	--	--	--	--	--	--	--	--	--	--	--	--	-	-	-
CL1192.Contig2_All	737	2	0.1483	0	0	2	0.1426	2	0.1369	gi|357620405|gb|EHJ72609.1|	286.6	8e-76	hypothetical protein KGM_12870 [Danaus plexippus]	gi|460131543|gb|GAFU01000157.1|	153	1e-33	TSA: Spodoptera exigua comp8392_c0_seq1 transcribed RNA sequence	sp|Q56A18|SMCE1_RAT	123	3e-28	SWI/SNF-related matrix-associated actin-dependent regulator of chromatin subfamily E member 1 OS=Rattus norvegicus GN=Smarce1 PE=1 SV=1	YMR072w	49.7	5e-06	COG5648	Chromatin-associated proteins containing the HMG domain	K11651	6e-43	174	tca:656507	SWI/SNF-related matrix-associated actin-dependent regulator of chromatin subfamily E, member 1	GO:0045893//positive regulation of transcription, DNA-dependent;GO:0006338//chromatin remodeling	GO:0005515//protein binding	GO:0035060//brahma complex
CL1192.Contig3_All	1119	26	1.2701	23	1.1097	20	0.9395	11	0.496	gi|357620405|gb|EHJ72609.1|	530.4	6e-149	hypothetical protein KGM_12870 [Danaus plexippus]	gi|460131543|gb|GAFU01000157.1|	468	1e-128	TSA: Spodoptera exigua comp8392_c0_seq1 transcribed RNA sequence	sp|Q56A18|SMCE1_RAT	274	2e-73	SWI/SNF-related matrix-associated actin-dependent regulator of chromatin subfamily E member 1 OS=Rattus norvegicus GN=Smarce1 PE=1 SV=1	YBR089c-a	53.1	8e-07	COG5648	Chromatin-associated proteins containing the HMG domain	K11651	2e-102	372	tca:656507	SWI/SNF-related matrix-associated actin-dependent regulator of chromatin subfamily E, member 1	GO:0045893//positive regulation of transcription, DNA-dependent;GO:0006338//chromatin remodeling	GO:0003677//DNA binding;GO:0005515//protein binding;GO:0003713//transcription coactivator activity	GO:0035060//brahma complex
CL1192.Contig4_All	971	8	0.4504	3	0.1668	8	0.4331	6	0.3118	gi|357620405|gb|EHJ72609.1|	489.2	1e-136	hypothetical protein KGM_12870 [Danaus plexippus]	gi|460131543|gb|GAFU01000157.1|	297	5e-77	TSA: Spodoptera exigua comp8392_c0_seq1 transcribed RNA sequence	sp|Q56A18|SMCE1_RAT	259	5e-69	SWI/SNF-related matrix-associated actin-dependent regulator of chromatin subfamily E member 1 OS=Rattus norvegicus GN=Smarce1 PE=1 SV=1	YMR072w	50.8	3e-06	COG5648	Chromatin-associated proteins containing the HMG domain	K11651	7e-93	340	nvi:100122623	SWI/SNF-related matrix-associated actin-dependent regulator of chromatin subfamily E, member 1	GO:0045893//positive regulation of transcription, DNA-dependent;GO:0006338//chromatin remodeling	GO:0005515//protein binding;GO:0003713//transcription coactivator activity	GO:0035060//brahma complex
CL1192.Contig5_All	483	5	0.5659	2	0.2235	7	0.7618	3	0.3134	gi|357620405|gb|EHJ72609.1|	234.6	1e-60	hypothetical protein KGM_12870 [Danaus plexippus]	gi|460131543|gb|GAFU01000157.1|	297	3e-77	TSA: Spodoptera exigua comp8392_c0_seq1 transcribed RNA sequence	sp|Q56A18|SMCE1_RAT	142	3e-34	SWI/SNF-related matrix-associated actin-dependent regulator of chromatin subfamily E member 1 OS=Rattus norvegicus GN=Smarce1 PE=1 SV=1	--	--	--	--	--	K11651	3e-44	177	nvi:100122623	SWI/SNF-related matrix-associated actin-dependent regulator of chromatin subfamily E, member 1	-	-	-
CL1192.Contig6_All	1537	77	2.7385	52	1.8265	45	1.539	27	0.8864	gi|357620405|gb|EHJ72609.1|	650.2	0	hypothetical protein KGM_12870 [Danaus plexippus]	gi|460131543|gb|GAFU01000157.1|	420	1e-114	TSA: Spodoptera exigua comp8392_c0_seq1 transcribed RNA sequence	sp|Q969G3|SMCE1_HUMAN	306	6e-83	SWI/SNF-related matrix-associated actin-dependent regulator of chromatin subfamily E member 1 OS=Homo sapiens GN=SMARCE1 PE=1 SV=2	BH0971	54.7	4e-07	COG1511	Predicted membrane protein	K11651	7e-119	428	tca:656507	SWI/SNF-related matrix-associated actin-dependent regulator of chromatin subfamily E, member 1	GO:0045893//positive regulation of transcription, DNA-dependent;GO:0006338//chromatin remodeling	GO:0005515//protein binding	GO:0035060//brahma complex
CL1192.Contig7_All	1496	13	0.475	11	0.397	7	0.246	5	0.1686	gi|357620405|gb|EHJ72609.1|	666	0	hypothetical protein KGM_12870 [Danaus plexippus]	gi|460131543|gb|GAFU01000157.1|	404	1e-109	TSA: Spodoptera exigua comp8392_c0_seq1 transcribed RNA sequence	sp|Q969G3|SMCE1_HUMAN	305	2e-82	SWI/SNF-related matrix-associated actin-dependent regulator of chromatin subfamily E member 1 OS=Homo sapiens GN=SMARCE1 PE=1 SV=2	PA5531	57	8e-08	COG0810	Periplasmic protein TonB, links inner and outer membranes	K11651	6e-120	431	ame:412077	SWI/SNF-related matrix-associated actin-dependent regulator of chromatin subfamily E, member 1	GO:0045893//positive regulation of transcription, DNA-dependent;GO:0006338//chromatin remodeling	GO:0005515//protein binding	GO:0035060//brahma complex
CL1192.Contig8_All	1041	19	0.9977	9	0.4667	17	0.8584	10	0.4847	gi|357620405|gb|EHJ72609.1|	381.3	4e-104	hypothetical protein KGM_12870 [Danaus plexippus]	gi|460131543|gb|GAFU01000157.1|	404	1e-109	TSA: Spodoptera exigua comp8392_c0_seq1 transcribed RNA sequence	sp|Q969G3|SMCE1_HUMAN	172	1e-42	SWI/SNF-related matrix-associated actin-dependent regulator of chromatin subfamily E member 1 OS=Homo sapiens GN=SMARCE1 PE=1 SV=2	PA5531	57	5e-08	COG0810	Periplasmic protein TonB, links inner and outer membranes	K11651	3e-67	256	ame:412077	SWI/SNF-related matrix-associated actin-dependent regulator of chromatin subfamily E, member 1	-	-	-
CL1192.Contig9_All	2098	184	4.7942	190	4.8892	142	3.5578	142	3.4153	gi|357620405|gb|EHJ72609.1|	660.2	0	hypothetical protein KGM_12870 [Danaus plexippus]	gi|460131543|gb|GAFU01000157.1|	420	1e-113	TSA: Spodoptera exigua comp8392_c0_seq1 transcribed RNA sequence	sp|Q969G3|SMCE1_HUMAN	306	9e-83	SWI/SNF-related matrix-associated actin-dependent regulator of chromatin subfamily E member 1 OS=Homo sapiens GN=SMARCE1 PE=1 SV=2	PA5531	57.8	7e-08	COG0810	Periplasmic protein TonB, links inner and outer membranes	K11651	2e-121	437	ame:412077	SWI/SNF-related matrix-associated actin-dependent regulator of chromatin subfamily E, member 1	-	-	-
CL1193.Contig1_All	783	1	0.0698	21	1.4479	0	0	0	0	--	--	--	--	--	--	--	--	--	--	--	--	--	--	--	--	--	--	--	--	--	--	-	-	-
CL1193.Contig2_All	861	19	1.2063	31	1.9438	0	0	0	0	--	--	--	--	--	--	--	--	--	--	--	--	--	--	--	--	--	--	--	--	--	--	-	-	-
CL1193.Contig3_All	775	1	0.0705	0	0	62	4.2052	20	1.3022	--	--	--	--	--	--	--	--	--	--	--	--	--	--	--	--	--	--	--	--	--	--	-	-	-
CL1193.Contig4_All	767	4	0.2851	0	0	5	0.3427	3	0.1974	--	--	--	--	--	--	--	--	--	--	--	--	--	--	--	--	--	--	--	--	--	--	-	-	-
CL1193.Contig5_All	788	1	0.0694	0	0	3	0.2001	4	0.2561	--	--	--	--	--	--	--	--	--	--	--	--	--	--	--	--	--	--	--	--	--	--	-	-	-
CL1193.Contig6_All	869	47	2.9565	3	0.1864	23	1.3912	24	1.3936	--	--	--	--	--	--	--	--	--	--	--	--	--	--	--	--	--	--	--	--	--	--	-	-	-
CL1193.Contig7_All	836	8	0.5231	5	0.3229	7	0.4401	5	0.3018	--	--	--	--	--	--	--	--	--	--	--	--	--	--	--	--	--	--	--	--	--	--	-	-	-
CL1194.Contig1_All	2592	58	1.2232	60	1.2497	159	3.2244	142	2.7644	gi|357621647|gb|EHJ73416.1|	212.2	2e-140	putative pol-like protein [Danaus plexippus]	gi|460120014|gb|GAFU01009175.1|	121	2e-23	TSA: Spodoptera exigua comp3210_c0_seq1 transcribed RNA sequence	sp|Q5RKQ0|SPF27_DANRE	215	3e-55	Pre-mRNA-splicing factor SPF27 OS=Danio rerio GN=bcas2 PE=2 SV=1	--	--	--	--	--	K12861	4e-68	260	ame:408527	pre-mRNA-splicing factor SPF27	GO:0000398//mRNA splicing, via spliceosome	-	GO:0071011//precatalytic spliceosome;GO:0071013//catalytic step 2 spliceosome
CL1194.Contig2_All	1604	119	4.0555	53	1.7839	15	0.4916	35	1.101	gi|357618049|gb|EHJ71144.1|	422.6	3e-116	putative splicesome protein [Danaus plexippus]	gi|460120014|gb|GAFU01009175.1|	137	2e-28	TSA: Spodoptera exigua comp3210_c0_seq1 transcribed RNA sequence	sp|Q5RKQ0|SPF27_DANRE	215	2e-55	Pre-mRNA-splicing factor SPF27 OS=Danio rerio GN=bcas2 PE=2 SV=1	--	--	--	--	--	K12861	3e-68	260	ame:408527	pre-mRNA-splicing factor SPF27	GO:0000398//mRNA splicing, via spliceosome	-	GO:0071011//precatalytic spliceosome;GO:0071013//catalytic step 2 spliceosome
CL1194.Contig3_All	900	0	0	0	0	0	0	1	0.0561	gi|357618049|gb|EHJ71144.1|	407.1	5e-112	putative splicesome protein [Danaus plexippus]	gi|460120014|gb|GAFU01009175.1|	129	3e-26	TSA: Spodoptera exigua comp3210_c0_seq1 transcribed RNA sequence	sp|Q5RKQ0|SPF27_DANRE	215	9e-56	Pre-mRNA-splicing factor SPF27 OS=Danio rerio GN=bcas2 PE=2 SV=1	--	--	--	--	--	K12861	1e-68	260	ame:408527	pre-mRNA-splicing factor SPF27	GO:0000398//mRNA splicing, via spliceosome	-	GO:0071011//precatalytic spliceosome;GO:0071013//catalytic step 2 spliceosome
CL1194.Contig4_All	830	3	0.1976	4	0.2602	0	0	1	0.0608	gi|357618049|gb|EHJ71144.1|	407.1	5e-112	putative splicesome protein [Danaus plexippus]	gi|460120014|gb|GAFU01009175.1|	129	2e-26	TSA: Spodoptera exigua comp3210_c0_seq1 transcribed RNA sequence	sp|Q5RKQ0|SPF27_DANRE	215	8e-56	Pre-mRNA-splicing factor SPF27 OS=Danio rerio GN=bcas2 PE=2 SV=1	--	--	--	--	--	K12861	1e-68	260	ame:408527	pre-mRNA-splicing factor SPF27	GO:0000398//mRNA splicing, via spliceosome	-	GO:0071011//precatalytic spliceosome;GO:0071013//catalytic step 2 spliceosome
CL1194.Contig5_All	921	1	0.0594	2	0.1172	1	0.0571	0	0	gi|357618049|gb|EHJ71144.1|	53.5	1e-76	putative splicesome protein [Danaus plexippus]	gi|460120014|gb|GAFU01009175.1|	111	6e-21	TSA: Spodoptera exigua comp3210_c0_seq1 transcribed RNA sequence	sp|Q9D287|SPF27_MOUSE	137	5e-40	Pre-mRNA-splicing factor SPF27 OS=Mus musculus GN=Bcas2 PE=2 SV=1	--	--	--	--	--	K12861	3e-53	179	aga:AgaP_AGAP002305	pre-mRNA-splicing factor SPF27	GO:0000398//mRNA splicing, via spliceosome	-	GO:0071011//precatalytic spliceosome;GO:0071013//catalytic step 2 spliceosome
CL1194.Contig6_All	737	15	1.1126	8	0.586	1	0.0713	10	0.6847	gi|357618049|gb|EHJ71144.1|	258.5	2e-67	putative splicesome protein [Danaus plexippus]	gi|460120014|gb|GAFU01009175.1|	111	5e-21	TSA: Spodoptera exigua comp3210_c0_seq1 transcribed RNA sequence	sp|Q5RKQ0|SPF27_DANRE	139	5e-33	Pre-mRNA-splicing factor SPF27 OS=Danio rerio GN=bcas2 PE=2 SV=1	--	--	--	--	--	K12861	1e-44	179	aga:AgaP_AGAP002305	pre-mRNA-splicing factor SPF27	GO:0000398//mRNA splicing, via spliceosome	-	GO:0071011//precatalytic spliceosome;GO:0071013//catalytic step 2 spliceosome
CL1194.Contig7_All	1065	6	0.308	6	0.3042	1	0.0494	3	0.1421	gi|357618049|gb|EHJ71144.1|	422.6	1e-116	putative splicesome protein [Danaus plexippus]	gi|460120014|gb|GAFU01009175.1|	137	1e-28	TSA: Spodoptera exigua comp3210_c0_seq1 transcribed RNA sequence	sp|Q5RKQ0|SPF27_DANRE	215	1e-55	Pre-mRNA-splicing factor SPF27 OS=Danio rerio GN=bcas2 PE=2 SV=1	--	--	--	--	--	K12861	1e-68	260	ame:408527	pre-mRNA-splicing factor SPF27	GO:0000398//mRNA splicing, via spliceosome	-	GO:0071011//precatalytic spliceosome;GO:0071013//catalytic step 2 spliceosome
CL1194.Contig8_All	1015	19	1.0233	11	0.5851	2	0.1036	0	0	gi|357618049|gb|EHJ71144.1|	53.5	1e-76	putative splicesome protein [Danaus plexippus]	gi|460120014|gb|GAFU01009175.1|	111	7e-21	TSA: Spodoptera exigua comp3210_c0_seq1 transcribed RNA sequence	sp|Q9D287|SPF27_MOUSE	137	6e-40	Pre-mRNA-splicing factor SPF27 OS=Mus musculus GN=Bcas2 PE=2 SV=1	--	--	--	--	--	K12861	3e-53	179	aga:AgaP_AGAP002305	pre-mRNA-splicing factor SPF27	GO:0000398//mRNA splicing, via spliceosome	-	GO:0071011//precatalytic spliceosome;GO:0071013//catalytic step 2 spliceosome
CL1194.Contig9_All	857	23	1.4671	32	2.0158	70	4.2935	7	0.4122	gi|357618049|gb|EHJ71144.1|	424.9	2e-117	putative splicesome protein [Danaus plexippus]	gi|460120014|gb|GAFU01009175.1|	129	2e-26	TSA: Spodoptera exigua comp3210_c0_seq1 transcribed RNA sequence	sp|Q5RKQ0|SPF27_DANRE	215	8e-56	Pre-mRNA-splicing factor SPF27 OS=Danio rerio GN=bcas2 PE=2 SV=1	--	--	--	--	--	K12861	1e-68	260	ame:408527	pre-mRNA-splicing factor SPF27	GO:0000398//mRNA splicing, via spliceosome	-	GO:0071011//precatalytic spliceosome;GO:0071013//catalytic step 2 spliceosome
CL1195.Contig1_All	1792	81	2.4709	49	1.4762	123	3.6079	143	4.0266	gi|357610520|gb|EHJ67018.1|	721.5	0	putative MBD2-interacting zinc finger protein [Danaus plexippus]	gi|346707212|dbj|AK380613.1|	97.6	2e-16	Bombyx mori mRNA, clone: fufe05H04	sp|Q2TBP2|HINFP_BOVIN	265	2e-70	Histone H4 transcription factor OS=Bos taurus GN=HINFP PE=2 SV=1	ECU03g0790	66.2	2e-10	COG5048	FOG: Zn-finger	K09228	8e-21	102	dre:100148223	KRAB domain-containing zinc finger protein	GO:0044763;GO:0010628//positive regulation of gene expression;GO:0006355//regulation of transcription, DNA-dependent;GO:0048856//anatomical structure development;GO:0044767	GO:0005488//binding	GO:0005634//nucleus
CL1195.Contig2_All	836	4	0.2615	2	0.1292	16	1.006	11	0.6639	gi|357610520|gb|EHJ67018.1|	322.8	1e-86	putative MBD2-interacting zinc finger protein [Danaus plexippus]	gi|346707212|dbj|AK380613.1|	85.7	3e-13	Bombyx mori mRNA, clone: fufe05H04	sp|Q8K1K9|HINFP_MOUSE	120	3e-27	Histone H4 transcription factor OS=Mus musculus GN=Hinfp PE=2 SV=3	--	--	--	--	--	K09228	5e-07	55.5	bfo:BRAFLDRAFT_66688	KRAB domain-containing zinc finger protein	GO:0044763;GO:0010628//positive regulation of gene expression;GO:0006355//regulation of transcription, DNA-dependent;GO:0048856//anatomical structure development;GO:0044767	GO:0005488//binding	GO:0005634//nucleus
CL1196.Contig1_All	519	6	0.632	29	3.0166	42	4.2538	31	3.0139	gi|357622190|gb|EHJ73757.1|	187.2	2e-46	putative serologically defined breast cancer antigen NY-BR-96 [Danaus plexippus]	--	--	--	--	sp|Q5ZK47|STRAA_CHICK	70.5	2e-12	STE20-related kinase adapter protein alpha OS=Gallus gallus GN=STRADA PE=2 SV=1	--	--	--	--	--	K08271	3e-23	108	nvi:100124216	protein kinase LYK5	GO:0044763;GO:0016310//phosphorylation	GO:0016301//kinase activity	-
CL1196.Contig2_All	544	37	3.7179	34	3.3742	20	1.9325	37	3.432	gi|357622190|gb|EHJ73757.1|	187.2	3e-46	putative serologically defined breast cancer antigen NY-BR-96 [Danaus plexippus]	--	--	--	--	sp|Q5ZK47|STRAA_CHICK	70.5	2e-12	STE20-related kinase adapter protein alpha OS=Gallus gallus GN=STRADA PE=2 SV=1	--	--	--	--	--	K08271	3e-23	108	nvi:100124216	protein kinase LYK5	GO:0044763;GO:0016310//phosphorylation	GO:0016301//kinase activity	-
CL1197.Contig1_All	3899	111	1.5562	65	0.9	123	1.6582	149	1.9283	--	--	--	--	gi|346714344|dbj|AK384755.1|	147	5e-31	Bombyx mori mRNA, clone: fcaL36F18	--	--	--	--	--	--	--	--	--	--	--	--	--	--	-	-	-
CL1197.Contig2_All	3906	236	3.3028	128	1.7692	188	2.53	136	1.7569	--	--	--	--	gi|346714344|dbj|AK384755.1|	143	8e-30	Bombyx mori mRNA, clone: fcaL36F18	--	--	--	--	--	--	--	--	--	--	--	--	--	--	-	-	-
CL1197.Contig3_All	205	2	0.5333	0	0	0	0	0	0	--	--	--	--	--	--	--	--	--	--	--	--	--	--	--	--	--	--	--	--	--	--	-	-	-
CL1197.Contig4_All	371	1	0.1473	3	0.4366	14	1.9836	37	5.0323	--	--	--	--	--	--	--	--	--	--	--	--	--	--	--	--	--	--	--	--	--	--	-	-	-
CL1198.Contig1_All	280	39	7.6139	45	8.6765	44	8.2601	30	5.4063	--	--	--	--	--	--	--	--	--	--	--	--	--	--	--	--	--	--	--	--	--	--	-	-	-
CL1198.Contig2_All	7381	1358	10.0574	1000	7.3143	815	5.8041	998	6.8227	gi|357607562|gb|EHJ65589.1|	60.5	1e-06	ribosomal protein S6 kinase [Danaus plexippus]	gi|346713410|dbj|AK388126.1|	509	1e-140	Bombyx mori mRNA, clone: fcaL08P20	sp|Q5F3L1|KS6A5_CHICK	725	0	Ribosomal protein S6 kinase alpha-5 OS=Gallus gallus GN=RPS6KA5 PE=2 SV=1	YBL105c_2	233	5e-60	COG0515	Serine/threonine protein kinase	K04445	0	798	tca:658616	mitogen-,stress activated protein kinases [EC:2.7.11.1]	GO:0080090//regulation of primary metabolic process;GO:0018193//peptidyl-amino acid modification;GO:0031323//regulation of cellular metabolic process;GO:0050896//response to stimulus;GO:0016572//histone phosphorylation;GO:0060255	GO:0000166//nucleotide binding;GO:0043167//ion binding;GO:0004674//protein serine/threonine kinase activity	-
CL1199.Contig1_All	300	5	0.9111	5	0.8998	6	1.0513	10	1.682	gi|357619688|gb|EHJ72163.1|	129	6e-29	hypothetical protein KGM_21926 [Danaus plexippus]	--	--	--	--	--	--	--	--	--	--	--	--	--	--	--	--	--	--	-	-	-
CL1199.Contig2_All	220	4	0.9939	0	0	7	1.6725	1	0.2294	gi|357619688|gb|EHJ72163.1|	82.8	5e-15	hypothetical protein KGM_21926 [Danaus plexippus]	--	--	--	--	--	--	--	--	--	--	--	--	--	--	--	--	--	--	-	-	-
CL12.Contig1_All	251	1	0.2178	8	1.7207	17	3.5602	11	2.2114	--	--	--	--	--	--	--	--	--	--	--	--	--	--	--	--	--	--	--	--	--	--	-	-	-
CL12.Contig2_All	255	14	3.0012	0	0	0	0	0	0	--	--	--	--	--	--	--	--	--	--	--	--	--	--	--	--	--	--	--	--	--	--	-	-	-
CL120.Contig1_All	270	12	2.4295	5	0.9998	8	1.5575	14	2.6164	--	--	--	--	--	--	--	--	--	--	--	--	--	--	--	--	--	--	--	--	--	--	-	-	-
CL1200.Contig1_All	260	0	0	4	0.8306	0	0	1	0.1941	--	--	--	--	--	--	--	--	--	--	--	--	--	--	--	--	--	--	--	--	--	--	-	-	-
CL1200.Contig2_All	297	5	0.9203	1	0.1818	14	2.4778	2	0.3398	--	--	--	--	--	--	--	--	--	--	--	--	--	--	--	--	--	--	--	--	--	--	-	-	-
CL1201.Contig1_All	267	13	2.6615	3	0.6066	0	0	2	0.378	gi|6560661|gb|AAF16708.1|AF117586_1	77.4	2e-13	putative cuticle protein [Manduca sexta]	--	--	--	--	--	--	--	--	--	--	--	--	--	--	--	--	--	--	-	-	-
CL1201.Contig2_All	1100	18	0.8945	23	1.1288	0	0	1	0.0459	gi|357614025|gb|EHJ68861.1|	365.2	3e-99	hypothetical protein KGM_05785 [Danaus plexippus]	--	--	--	--	--	--	--	--	--	--	--	--	--	--	--	--	--	--	-	-	-
CL1201.Contig3_All	1117	2	0.0979	65	3.1416	0	0	0	0	gi|357614025|gb|EHJ68861.1|	365.2	3e-99	hypothetical protein KGM_05785 [Danaus plexippus]	--	--	--	--	--	--	--	--	--	--	--	--	--	--	--	--	--	--	-	-	-
CL1201.Contig4_All	282	3	0.5815	46	8.8064	4	0.7456	31	5.5469	gi|6560661|gb|AAF16708.1|AF117586_1	77.4	2e-13	putative cuticle protein [Manduca sexta]	--	--	--	--	--	--	--	--	--	--	--	--	--	--	--	--	--	--	-	-	-
CL1202.Contig1_All	205	0	0	1	0.2634	7	1.7949	9	2.2153	--	--	--	--	--	--	--	--	--	--	--	--	--	--	--	--	--	--	--	--	--	--	-	-	-
CL1202.Contig2_All	250	13	2.8425	4	0.8638	7	1.4718	14	2.8257	--	--	--	--	--	--	--	--	--	--	--	--	--	--	--	--	--	--	--	--	--	--	-	-	-
CL1203.Contig1_All	539	111	11.2573	101	10.1163	83	8.0944	78	7.3021	--	--	--	--	--	--	--	--	--	--	--	--	--	--	--	--	--	--	--	--	--	--	-	-	-
CL1203.Contig2_All	363	13	1.9577	70	10.4107	15	2.1721	4	0.556	--	--	--	--	--	--	--	--	--	--	--	--	--	--	--	--	--	--	--	--	--	--	-	-	-
CL1204.Contig1_All	2469	164	3.631	68	1.4869	216	4.5986	230	4.7005	gi|403289321|ref|XP_003935808.1|	133.7	4e-29	PREDICTED: piggyBac transposable element-derived protein 4 [Saimiri boliviensis boliviensis]	--	--	--	--	sp|Q96DM1|PGBD4_HUMAN	129	2e-29	PiggyBac transposable element-derived protein 4 OS=Homo sapiens GN=PGBD4 PE=2 SV=3	--	--	--	--	--	K00844	9e-07	56.6	hmg:100198395	hexokinase [EC:2.7.1.1]	-	-	-
CL1204.Contig2_All	252	0	0	0	0	1	0.2086	0	0	--	--	--	--	--	--	--	--	--	--	--	--	--	--	--	--	--	--	--	--	--	--	-	-	-
CL1205.Contig1_All	1617	198	6.6935	293	9.7824	69	2.243	78	2.434	--	--	--	--	gi|269847901|gb|AC239123.1|	71.9	9e-09	Bicyclus anynana clone BA_Ba84B11, complete sequence	--	--	--	--	--	--	--	--	--	--	--	--	--	--	-	-	-
CL1205.Contig2_All	202	0	0	0	0	2	0.5204	0	0	--	--	--	--	--	--	--	--	--	--	--	--	--	--	--	--	--	--	--	--	--	--	-	-	-
CL1206.Contig1_All	562	65	6.3223	67	6.4362	33	3.0865	54	4.8484	--	--	--	--	--	--	--	--	--	--	--	--	--	--	--	--	--	--	--	--	--	--	-	-	-
CL1206.Contig2_All	1007	83	4.5056	93	4.9859	37	1.9314	117	5.8627	--	--	--	--	--	--	--	--	--	--	--	--	--	--	--	--	--	--	--	--	--	--	-	-	-
CL1206.Contig3_All	1159	151	7.1219	43	2.003	148	6.7123	114	4.9632	--	--	--	--	gi|293628543|gb|GQ225762.1|	75.8	4e-10	Ostrinia nubilalis clone BAC 76E13 desaturase ezi-D11 alpha gene, complete cds	--	--	--	--	--	--	--	--	--	--	--	--	--	--	-	-	-
CL1206.Contig4_All	253	3	0.6482	0	0	0	0	3	0.5983	--	--	--	--	--	--	--	--	--	--	--	--	--	--	--	--	--	--	--	--	--	--	-	-	-
CL1207.Contig1_All	690	40	3.1689	31	2.4255	16	1.2189	72	5.2653	gi|357602146|gb|EHJ63287.1|	219.6	1e-55	putative jumonji domain containing 1A [Danaus plexippus]	gi|383276181|dbj|AK405807.1|	61.9	4e-06	Bombyx mori mRNA, clone: fwd-01E07	sp|Q14687|GSE1_HUMAN	65.5	1e-10	Genetic suppressor element 1 OS=Homo sapiens GN=GSE1 PE=1 SV=3	MA1299	48.9	8e-06	COG0630	Type IV secretory pathway, VirB11 components, and related ATPases involved in archaeal flagella biosynthesis	K15601	7e-16	84.3	tca:655414	lysine-specific demethylase 3 [EC:1.14.11.-]	GO:0044763;GO:0007275//multicellular organismal development;GO:0016043//cellular component organization	GO:0005515//protein binding	GO:0044424//intracellular part
CL1207.Contig2_All	1817	31	0.9326	45	1.337	16	0.4629	43	1.1941	gi|357602146|gb|EHJ63287.1|	454.1	1e-125	putative jumonji domain containing 1A [Danaus plexippus]	gi|346709351|dbj|AK382430.1|	204	1e-48	Bombyx mori mRNA, clone: fdpe17L17	sp|Q8IYB3|SRRM1_HUMAN	95.9	3e-19	Serine/arginine repetitive matrix protein 1 OS=Homo sapiens GN=SRRM1 PE=1 SV=2	DR0479	68.9	3e-11	COG0744	Membrane carboxypeptidase (penicillin-binding protein)	K15601	1e-31	139	tca:655414	lysine-specific demethylase 3 [EC:1.14.11.-]	-	-	-
CL1207.Contig3_All	1855	152	4.4792	142	4.1327	135	3.8255	119	3.237	gi|357602146|gb|EHJ63287.1|	452.6	3e-125	putative jumonji domain containing 1A [Danaus plexippus]	gi|346709351|dbj|AK382430.1|	204	1e-48	Bombyx mori mRNA, clone: fdpe17L17	sp|Q6ZQP7|YV021_HUMAN	95.9	3e-19	Uncharacterized protein LOC284861 OS=Homo sapiens PE=2 SV=1	DR0479	67.4	8e-11	COG0744	Membrane carboxypeptidase (penicillin-binding protein)	K15601	3e-33	144	tca:655414	lysine-specific demethylase 3 [EC:1.14.11.-]	-	-	GO:0044464//cell part
CL1207.Contig4_All	2516	55	1.195	62	1.3304	160	3.3427	64	1.2835	gi|357602146|gb|EHJ63287.1|	454.9	9e-126	putative jumonji domain containing 1A [Danaus plexippus]	gi|346709351|dbj|AK382430.1|	396	1e-106	Bombyx mori mRNA, clone: fdpe17L17	sp|Q15652|JHD2C_HUMAN	169	2e-41	Probable JmjC domain-containing histone demethylation protein 2C OS=Homo sapiens GN=JMJD1C PE=1 SV=2	DR0479	69.3	3e-11	COG0744	Membrane carboxypeptidase (penicillin-binding protein)	K11449	3e-45	184	dre:558436	jumonji domain-containing protein 1C [EC:1.14.11.-]	GO:0009987//cellular process	GO:0005515//protein binding	-
CL1208.Contig1_All	374	5	0.7308	24	3.4644	29	4.0759	15	2.0238	--	--	--	--	--	--	--	--	--	--	--	--	--	--	--	--	--	--	--	--	--	--	-	-	-
CL1208.Contig2_All	404	81	10.9598	23	3.0735	9	1.171	5	0.6245	--	--	--	--	--	--	--	--	--	--	--	--	--	--	--	--	--	--	--	--	--	--	-	-	-
CL1209.Contig1_All	1369	10	0.3993	5	0.1972	39	1.4975	9	0.3317	--	--	--	--	--	--	--	--	--	--	--	--	--	--	--	--	--	--	--	--	--	--	-	-	-
CL1209.Contig2_All	760	13	0.935	4	0.2841	7	0.4841	3	0.1992	--	--	--	--	--	--	--	--	--	--	--	--	--	--	--	--	--	--	--	--	--	--	-	-	-
CL1209.Contig3_All	788	106	7.3533	72	4.9328	59	3.9357	100	6.4034	--	--	--	--	gi|114842948|gb|DQ887770.1|	87.7	8e-14	Ostrinia furnacalis chitinase gene, complete cds	--	--	--	--	--	--	--	--	--	--	--	--	--	--	-	-	-
CL121.Contig1_All	595	35	3.2155	7	0.6351	25	2.2086	37	3.1378	--	--	--	--	--	--	--	--	--	--	--	--	--	--	--	--	--	--	--	--	--	--	-	-	-
CL121.Contig2_All	1823	45	1.3494	19	0.5627	137	3.9503	48	1.3286	gi|443731548|gb|ELU16639.1|	83.6	4e-14	hypothetical protein CAPTEDRAFT_212179, partial [Capitella teleta]	gi|346705777|dbj|AK380198.1|	71.9	1e-08	Bombyx mori mRNA, clone: ftes39D12	--	--	--	--	--	--	--	--	--	K12585	7e-12	73.2	spu:582280	exosome complex exonuclease DIS3/RRP44 [EC:3.1.13.-]	-	-	-
CL1210.Contig10_All	259	11	2.3216	17	3.5435	13	2.6384	7	1.3638	--	--	--	--	gi|310688060|dbj|AB568275.1|	93.7	4e-16	Ostrinia nubilalis inv gene for invected, partial cds	--	--	--	--	--	--	--	--	--	--	--	--	--	--	-	-	-
CL1210.Contig1_All	1653	1	0.0331	2	0.0653	2	0.0636	2	0.0611	gi|357630887|gb|EHJ78708.1|	450.7	1e-124	hypothetical protein KGM_00909 [Danaus plexippus]	gi|460108439|gb|GAFU01016549.1|	523	1e-145	TSA: Spodoptera exigua comp6320_c0_seq1 transcribed RNA sequence	sp|Q02817|MUC2_HUMAN	53.1	2e-06	Mucin-2 OS=Homo sapiens GN=MUC2 PE=1 SV=2	--	--	--	--	--	K10955	2e-06	54.7	hsa:4583	intestinal mucin-2	-	-	-
CL1210.Contig2_All	1085	22	1.1084	3	0.1493	1	0.0484	2	0.093	gi|357630887|gb|EHJ78708.1|	373.2	1e-101	hypothetical protein KGM_00909 [Danaus plexippus]	gi|460108439|gb|GAFU01016549.1|	367	8e-98	TSA: Spodoptera exigua comp6320_c0_seq1 transcribed RNA sequence	sp|Q02817|MUC2_HUMAN	50.8	5e-06	Mucin-2 OS=Homo sapiens GN=MUC2 PE=1 SV=2	--	--	--	--	--	--	--	--	--	--	-	-	-
CL1210.Contig3_All	1881	156	4.5335	346	9.9306	216	6.0361	169	4.5335	--	--	--	--	gi|310688060|dbj|AB568275.1|	93.7	3e-15	Ostrinia nubilalis inv gene for invected, partial cds	--	--	--	--	--	--	--	--	--	--	--	--	--	--	-	-	-
CL1210.Contig4_All	1725	16	0.507	1	0.0313	0	0	2	0.0585	gi|357630887|gb|EHJ78708.1|	469.2	3e-130	hypothetical protein KGM_00909 [Danaus plexippus]	gi|460108439|gb|GAFU01016549.1|	620	1e-174	TSA: Spodoptera exigua comp6320_c0_seq1 transcribed RNA sequence	sp|Q02817|MUC2_HUMAN	53.1	2e-06	Mucin-2 OS=Homo sapiens GN=MUC2 PE=1 SV=2	--	--	--	--	--	K10955	2e-06	54.7	hsa:4583	intestinal mucin-2	-	-	-
CL1210.Contig5_All	218	0	0	33	8.1723	0	0	80	18.5171	--	--	--	--	--	--	--	--	--	--	--	--	--	--	--	--	--	--	--	--	--	--	-	-	-
CL1210.Contig6_All	1103	11	0.5452	1	0.0489	4	0.1906	2	0.0915	--	--	--	--	gi|460108439|gb|GAFU01016549.1|	79.8	3e-11	TSA: Spodoptera exigua comp6320_c0_seq1 transcribed RNA sequence	--	--	--	--	--	--	--	--	--	--	--	--	--	--	-	-	-
CL1210.Contig7_All	1646	0	0	4	0.1312	40	1.2774	39	1.1956	gi|357630887|gb|EHJ78708.1|	560.1	1e-157	hypothetical protein KGM_00909 [Danaus plexippus]	gi|460108439|gb|GAFU01016549.1|	577	1e-161	TSA: Spodoptera exigua comp6320_c0_seq1 transcribed RNA sequence	sp|Q02817|MUC2_HUMAN	53.1	2e-06	Mucin-2 OS=Homo sapiens GN=MUC2 PE=1 SV=2	--	--	--	--	--	K10955	2e-06	54.7	hsa:4583	intestinal mucin-2	-	-	-
CL1210.Contig8_All	7164	605	4.6164	511	3.8508	759	5.569	672	4.7332	gi|357630887|gb|EHJ78708.1|	1722.2	0	hypothetical protein KGM_00909 [Danaus plexippus]	gi|460108439|gb|GAFU01016549.1|	640	1e-179	TSA: Spodoptera exigua comp6320_c0_seq1 transcribed RNA sequence	sp|Q92625|ANS1A_HUMAN	232	1e-59	Ankyrin repeat and SAM domain-containing protein 1A OS=Homo sapiens GN=ANKS1A PE=1 SV=4	all2748	104	3e-21	COG0666	FOG: Ankyrin repeat	K10380	6e-28	128	smm:Smp_145700	ankyrin	-	-	-
CL1210.Contig9_All	1644	7	0.2328	3	0.0985	0	0	2	0.0614	gi|357630887|gb|EHJ78708.1|	407.5	1e-111	hypothetical protein KGM_00909 [Danaus plexippus]	gi|460108439|gb|GAFU01016549.1|	440	1e-119	TSA: Spodoptera exigua comp6320_c0_seq1 transcribed RNA sequence	sp|Q02817|MUC2_HUMAN	50.8	9e-06	Mucin-2 OS=Homo sapiens GN=MUC2 PE=1 SV=2	--	--	--	--	--	--	--	--	--	--	-	-	-
CL1211.Contig1_All	1059	453	23.3831	276	14.0702	283	14.047	190	9.0531	gi|164451507|gb|ABY56688.1|	409.8	1e-112	troponin I [Loxostege sticticalis]	gi|164451506|gb|EU339105.1|	1281	0	Loxostege sticticalis troponin I mRNA, complete cds	sp|P36188|TNNI_DROME	345	1e-94	Troponin I OS=Drosophila melanogaster GN=wupA PE=2 SV=3	aq_629	57.8	3e-08	COG1196	Chromosome segregation ATPases	K12044	9e-20	98.2	cin:445735	troponin I, cardiac muscle	GO:0000280//nuclear division;GO:0045214//sarcomere organization;GO:0007519//skeletal muscle tissue development;GO:0007399//nervous system development;GO:0046716//muscle cell homeostasis;GO:0048738//cardiac muscle tissue development	GO:0003779//actin binding;GO:0005523//tropomyosin binding	GO:0005861//troponin complex;GO:0005634//nucleus
CL1211.Contig2_All	1041	1113	58.4446	986	51.1346	942	47.5656	678	32.8639	gi|164451507|gb|ABY56688.1|	393.3	1e-107	troponin I [Loxostege sticticalis]	gi|164451506|gb|EU339105.1|	1164	0	Loxostege sticticalis troponin I mRNA, complete cds	sp|P36188|TNNI_DROME	340	4e-93	Troponin I OS=Drosophila melanogaster GN=wupA PE=2 SV=3	--	--	--	--	--	K12044	2e-19	97.1	cin:445735	troponin I, cardiac muscle	GO:0000280//nuclear division;GO:0045214//sarcomere organization;GO:0007519//skeletal muscle tissue development;GO:0007399//nervous system development;GO:0046716//muscle cell homeostasis;GO:0048738//cardiac muscle tissue development	GO:0003779//actin binding;GO:0005523//tropomyosin binding	GO:0005861//troponin complex;GO:0005634//nucleus
CL1211.Contig3_All	792	245	16.9099	95	6.4757	176	11.681	107	6.8171	gi|225346693|gb|ACN86369.1|	390.2	5e-107	troponin I transcript variant B [Bombyx mandarina]	gi|164451506|gb|EU339105.1|	1100	0	Loxostege sticticalis troponin I mRNA, complete cds	sp|P36188|TNNI_DROME	313	3e-85	Troponin I OS=Drosophila melanogaster GN=wupA PE=2 SV=3	aq_629	57	4e-08	COG1196	Chromosome segregation ATPases	K12044	1e-19	97.4	cin:445735	troponin I, cardiac muscle	-	-	GO:0005861//troponin complex
CL1211.Contig4_All	774	294	20.7638	129	8.9978	199	13.5147	128	8.3447	gi|225346693|gb|ACN86369.1|	372.5	1e-101	troponin I transcript variant B [Bombyx mandarina]	gi|164451506|gb|EU339105.1|	983	0	Loxostege sticticalis troponin I mRNA, complete cds	sp|P36188|TNNI_DROME	308	8e-84	Troponin I OS=Drosophila melanogaster GN=wupA PE=2 SV=3	--	--	--	--	--	K12044	2e-19	96.3	cin:445735	troponin I, cardiac muscle	GO:0000280//nuclear division;GO:0045214//sarcomere organization;GO:0007519//skeletal muscle tissue development;GO:0007399//nervous system development;GO:0046716//muscle cell homeostasis;GO:0048738//cardiac muscle tissue development	GO:0003779//actin binding;GO:0005523//tropomyosin binding	GO:0005861//troponin complex;GO:0005634//nucleus
CL1211.Contig5_All	792	238	16.4268	90	6.1349	166	11.0173	100	6.3711	gi|225346691|gb|ACN86368.1|	400.2	5e-110	troponin I transcript variant A [Bombyx mandarina]	gi|225346690|gb|FJ785828.1|	946	0	Bombyx mandarina troponin I transcript variant A mRNA, complete cds, alternatively spliced	sp|P36188|TNNI_DROME	335	5e-92	Troponin I OS=Drosophila melanogaster GN=wupA PE=2 SV=3	aq_629	50.8	3e-06	COG1196	Chromosome segregation ATPases	K12044	2e-16	86.7	cin:445735	troponin I, cardiac muscle	-	-	GO:0005861//troponin complex
CL1211.Contig6_All	774	234	16.5263	90	6.2775	168	11.4094	98	6.3889	gi|227072221|gb|ACP19273.1|	384.4	3e-105	troponin I variant D [Bombyx mandarina]	gi|227072220|gb|FJ890515.1|	910	0	Bombyx mandarina troponin I variant D mRNA, complete cds	sp|P36188|TNNI_DROME	330	2e-90	Troponin I OS=Drosophila melanogaster GN=wupA PE=2 SV=3	--	--	--	--	--	K12044	4e-16	85.5	cin:445735	troponin I, cardiac muscle	GO:0000280//nuclear division;GO:0045214//sarcomere organization;GO:0007519//skeletal muscle tissue development;GO:0007399//nervous system development;GO:0046716//muscle cell homeostasis;GO:0048738//cardiac muscle tissue development	GO:0003779//actin binding;GO:0005523//tropomyosin binding	GO:0005861//troponin complex;GO:0005634//nucleus
CL1211.Contig7_All	1021	291	15.58	131	6.9268	196	10.0908	118	5.8317	gi|347965042|ref|XP_003437191.1|	373.6	8e-102	AGAP001053-PD [Anopheles gambiae str. PEST] >gi|347965044|ref|XP_003437192.1| AGAP001053-PG [Anopheles gambiae str. PEST] >gi|333469361|gb|EGK97268.1| AGAP001053-PD [Anopheles gambiae str. PEST] >gi|333469364|gb|EGK97271.1| AGAP001053-PG [Anopheles gambiae str. PEST]	gi|227072220|gb|FJ890515.1|	852	0	Bombyx mandarina troponin I variant D mRNA, complete cds	sp|P36188|TNNI_DROME	362	7e-100	Troponin I OS=Drosophila melanogaster GN=wupA PE=2 SV=3	--	--	--	--	--	K12044	4e-16	86.3	cin:445735	troponin I, cardiac muscle	GO:0000280//nuclear division;GO:0045214//sarcomere organization;GO:0007519//skeletal muscle tissue development;GO:0007399//nervous system development;GO:0046716//muscle cell homeostasis;GO:0048738//cardiac muscle tissue development	GO:0003779//actin binding;GO:0005523//tropomyosin binding	GO:0005861//troponin complex;GO:0005634//nucleus
CL1211.Contig8_All	1039	319	16.7832	148	7.6901	212	10.7254	122	5.9249	gi|225346691|gb|ACN86368.1|	378.3	3e-103	troponin I transcript variant A [Bombyx mandarina]	gi|225346690|gb|FJ785828.1|	888	0	Bombyx mandarina troponin I transcript variant A mRNA, complete cds, alternatively spliced	sp|P36188|TNNI_DROME	367	2e-101	Troponin I OS=Drosophila melanogaster GN=wupA PE=2 SV=3	aq_629	51.6	2e-06	COG1196	Chromosome segregation ATPases	K12044	2e-16	87.4	cin:445735	troponin I, cardiac muscle	GO:0000280//nuclear division;GO:0045214//sarcomere organization;GO:0007519//skeletal muscle tissue development;GO:0007399//nervous system development;GO:0046716//muscle cell homeostasis;GO:0048738//cardiac muscle tissue development	GO:0003779//actin binding;GO:0005523//tropomyosin binding	GO:0005861//troponin complex;GO:0005634//nucleus
CL1212.Contig10_All	2721	66	1.3259	70	1.3889	51	0.9852	46	0.853	gi|357606883|gb|EHJ65265.1|	317.8	2e-84	putative Prominin-like protein [Danaus plexippus]	--	--	--	--	sp|P82295|PROML_DROME	162	5e-39	Prominin-like protein OS=Drosophila melanogaster GN=CG7740 PE=1 SV=1	--	--	--	--	--	K06532	4e-60	234	ame:726582	prominin 1	-	-	-
CL1212.Contig11_All	223	24	5.8831	0	0	0	0	0	0	--	--	--	--	--	--	--	--	--	--	--	--	--	--	--	--	--	--	--	--	--	--	-	-	-
CL1212.Contig12_All	203	19	5.1163	21	5.5849	28	7.2503	25	6.2142	--	--	--	--	--	--	--	--	--	--	--	--	--	--	--	--	--	--	--	--	--	--	-	-	-
CL1212.Contig13_All	719	84	6.3863	58	4.355	9	0.658	38	2.6668	--	--	--	--	gi|194220239|gb|EU826127.1|	95.6	3e-16	Ostrinia furnacalis Cry1Ab-RR resistance protein APN2 mRNA, complete cds	--	--	--	--	--	--	--	--	--	--	--	--	--	--	-	-	-
CL1212.Contig14_All	565	2	0.1935	18	1.7199	0	0	0	0	--	--	--	--	--	--	--	--	--	--	--	--	--	--	--	--	--	--	--	--	--	--	-	-	-
CL1212.Contig1_All	1126	24	1.1651	15	0.7192	5	0.2334	3	0.1344	gi|357606883|gb|EHJ65265.1|	282.3	3e-74	putative Prominin-like protein [Danaus plexippus]	--	--	--	--	sp|P82295|PROML_DROME	135	2e-31	Prominin-like protein OS=Drosophila melanogaster GN=CG7740 PE=1 SV=1	--	--	--	--	--	K06532	3e-50	199	ame:726582	prominin 1	-	-	-
CL1212.Contig2_All	561	33	3.2155	29	2.7908	13	1.2181	45	4.0475	--	--	--	--	--	--	--	--	--	--	--	--	--	--	--	--	--	--	--	--	--	--	-	-	-
CL1212.Contig3_All	1186	12	0.5531	14	0.6373	3	0.133	3	0.1276	gi|357606883|gb|EHJ65265.1|	282.3	3e-74	putative Prominin-like protein [Danaus plexippus]	--	--	--	--	sp|P82295|PROML_DROME	134	4e-31	Prominin-like protein OS=Drosophila melanogaster GN=CG7740 PE=1 SV=1	--	--	--	--	--	K06532	1e-49	197	ame:726582	prominin 1	-	-	-
CL1212.Contig4_All	744	133	9.7719	103	7.474	28	1.9782	65	4.4084	--	--	--	--	--	--	--	--	--	--	--	--	--	--	--	--	--	--	--	--	--	--	-	-	-
CL1212.Contig5_All	871	19	1.1924	13	0.8058	88	5.3108	32	1.8538	--	--	--	--	--	--	--	--	--	--	--	--	--	--	--	--	--	--	--	--	--	--	-	-	-
CL1212.Contig6_All	895	70	4.2754	60	3.6192	25	1.4683	32	1.8041	--	--	--	--	gi|194220239|gb|EU826127.1|	71.9	5e-09	Ostrinia furnacalis Cry1Ab-RR resistance protein APN2 mRNA, complete cds	--	--	--	--	--	--	--	--	--	--	--	--	--	--	-	-	-
CL1212.Contig7_All	4034	482	6.5315	523	6.9993	629	8.1961	553	6.9172	gi|357606883|gb|EHJ65265.1|	316.2	9e-84	putative Prominin-like protein [Danaus plexippus]	gi|348651374|gb|HQ874053.1|	109	1e-19	Ostrinia nubilalis isolate IOWA1 olfactory receptor 5 (OR5) gene, partial cds	sp|P82295|PROML_DROME	165	7e-40	Prominin-like protein OS=Drosophila melanogaster GN=CG7740 PE=1 SV=1	--	--	--	--	--	K06532	1e-60	236	ame:726582	prominin 1	-	-	-
CL1212.Contig8_All	366	12	1.7923	38	5.6052	3	0.4309	16	2.2059	--	--	--	--	--	--	--	--	--	--	--	--	--	--	--	--	--	--	--	--	--	--	-	-	-
CL1212.Contig9_All	255	26	5.5736	26	5.5045	4	0.8245	10	1.9788	--	--	--	--	--	--	--	--	--	--	--	--	--	--	--	--	--	--	--	--	--	--	-	-	-
CL1213.Contig1_All	2928	296	5.5261	153	2.821	220	3.9495	181	3.1192	--	--	--	--	--	--	--	--	--	--	--	--	--	--	--	--	--	--	--	--	--	--	-	-	-
CL1214.Contig1_All	2499	251	5.4904	189	4.083	329	6.9203	346	6.9863	gi|357630456|gb|EHJ78560.1|	792.7	0	putative methionine-tRNA synthetase [Danaus plexippus]	gi|460128701|gb|GAFU01002375.1|	133	5e-27	TSA: Spodoptera exigua comp22975_c0_seq1 transcribed RNA sequence	sp|Q9VFL5|SYMM_DROME	512	2e-144	Methionine--tRNA ligase, mitochondrial OS=Drosophila melanogaster GN=Aats-met PE=1 SV=2	SPAC27E2.06c	371	4e-102	COG0143	Methionyl-tRNA synthetase	K01874	6e-160	565	tca:660255	methionyl-tRNA synthetase [EC:6.1.1.10]	GO:0006418//tRNA aminoacylation for protein translation	GO:0004812//aminoacyl-tRNA ligase activity	GO:0005737//cytoplasm
CL1214.Contig2_All	479	7	0.7988	17	1.916	4	0.439	7	0.7374	gi|357630456|gb|EHJ78560.1|	200.7	1e-50	putative methionine-tRNA synthetase [Danaus plexippus]	gi|460128701|gb|GAFU01002375.1|	119	1e-23	TSA: Spodoptera exigua comp22975_c0_seq1 transcribed RNA sequence	sp|Q9VFL5|SYMM_DROME	149	3e-36	Methionine--tRNA ligase, mitochondrial OS=Drosophila melanogaster GN=Aats-met PE=1 SV=2	RC1046	123	1e-28	COG0143	Methionyl-tRNA synthetase	K01874	2e-43	174	aag:AaeL_AAEL003913	methionyl-tRNA synthetase [EC:6.1.1.10]	-	GO:0016874//ligase activity	-
CL1215.Contig1_All	1861	925	27.1704	603	17.4928	848	23.952	908	24.6195	gi|357617376|gb|EHJ70753.1|	182.6	6e-44	autophagy 5-like protein [Danaus plexippus]	gi|319918807|dbj|AB597004.1|	270	2e-68	Ostrinia nubilalis OnubOR5a gene for odorant receptor, complete cds, clone: 11K16	sp|Q9W3R7|ATG5_DROME	121	5e-27	Autophagy protein 5 OS=Drosophila melanogaster GN=Atg5 PE=2 SV=2	--	--	--	--	--	K08339	2e-31	138	aag:AaeL_AAEL002286	autophagy-related protein 5	GO:0006914//autophagy	-	GO:0005737//cytoplasm
CL1215.Contig2_All	232	10	2.3562	5	1.1635	2	0.4531	7	1.5225	gi|357617376|gb|EHJ70753.1|	61.6	1e-08	autophagy 5-like protein [Danaus plexippus]	--	--	--	--	--	--	--	--	--	--	--	--	--	--	--	--	--	--	GO:0006914//autophagy	-	GO:0005737//cytoplasm
CL1216.Contig1_All	1558	6571	230.549	19085	661.322	11483	387.419	12331	399.365	gi|126742098|gb|ABO27097.1|	799.7	0	storage protein 1 [Omphisa fuscidentalis]	gi|126742097|gb|EF429084.1|	410	1e-111	Omphisa fuscidentalis storage protein 1 (SP1) mRNA, complete cds	sp|P14296|ARYA_MANSE	574	2e-163	Arylphorin subunit alpha OS=Manduca sexta PE=2 SV=1	--	--	--	--	--	K00505	4e-30	133	dme:Dmel_CG42640	tyrosinase [EC:1.14.18.1]	-	-	-
CL1216.Contig2_All	1582	41604	1437.57	43362	1479.76	26143	868.644	28217	900.003	gi|126742098|gb|ABO27097.1|	766.1	0	storage protein 1 [Omphisa fuscidentalis]	gi|126742097|gb|EF429084.1|	335	4e-88	Omphisa fuscidentalis storage protein 1 (SP1) mRNA, complete cds	sp|P14296|ARYA_MANSE	570	4e-162	Arylphorin subunit alpha OS=Manduca sexta PE=2 SV=1	--	--	--	--	--	K00505	5e-31	136	dya:Dyak_GE14257	tyrosinase [EC:1.14.18.1]	-	-	-
CL1216.Contig3_All	1576	5225	181.23	12538	429.497	10337	344.772	12014	384.655	gi|126742098|gb|ABO27097.1|	776.2	0	storage protein 1 [Omphisa fuscidentalis]	gi|126742097|gb|EF429084.1|	365	4e-97	Omphisa fuscidentalis storage protein 1 (SP1) mRNA, complete cds	sp|P14296|ARYA_MANSE	585	9e-167	Arylphorin subunit alpha OS=Manduca sexta PE=2 SV=1	YGR189c	53.1	1e-06	COG2273	Beta-glucanase/Beta-glucan synthetase	K00505	3e-30	134	dya:Dyak_GE14257	tyrosinase [EC:1.14.18.1]	-	-	-
CL1216.Contig4_All	1586	14501	499.799	38114	1297.39	53725	1780.6	60330	1919.42	gi|126742098|gb|ABO27097.1|	788.5	0	storage protein 1 [Omphisa fuscidentalis]	gi|126742097|gb|EF429084.1|	410	1e-111	Omphisa fuscidentalis storage protein 1 (SP1) mRNA, complete cds	sp|P14296|ARYA_MANSE	592	6e-169	Arylphorin subunit alpha OS=Manduca sexta PE=2 SV=1	--	--	--	--	--	K00505	3e-30	133	dya:Dyak_GE14257	tyrosinase [EC:1.14.18.1]	-	-	GO:0005576//extracellular region
CL1216.Contig5_All	1533	67187	2395.76	88375	3112.26	62488	2142.63	70802	2330.47	gi|126742098|gb|ABO27097.1|	790.8	0	storage protein 1 [Omphisa fuscidentalis]	gi|126742097|gb|EF429084.1|	365	4e-97	Omphisa fuscidentalis storage protein 1 (SP1) mRNA, complete cds	sp|P14296|ARYA_MANSE	566	3e-161	Arylphorin subunit alpha OS=Manduca sexta PE=2 SV=1	YGL028c	52.8	2e-06	COG5309	Exo-beta-1,3-glucanase	K00505	5e-29	129	dya:Dyak_GE14257	tyrosinase [EC:1.14.18.1]	-	-	-
CL1216.Contig6_All	1603	532	18.1417	817	27.5155	1592	52.2039	1344	42.3063	gi|126742098|gb|ABO27097.1|	787.3	0	storage protein 1 [Omphisa fuscidentalis]	gi|126742097|gb|EF429084.1|	365	4e-97	Omphisa fuscidentalis storage protein 1 (SP1) mRNA, complete cds	sp|P14296|ARYA_MANSE	590	2e-168	Arylphorin subunit alpha OS=Manduca sexta PE=2 SV=1	YGR189c	53.1	1e-06	COG2273	Beta-glucanase/Beta-glucan synthetase	K00505	3e-30	134	dya:Dyak_GE14257	tyrosinase [EC:1.14.18.1]	-	-	-
CL1216.Contig7_All	1668	43930	1439.68	56740	1836.46	52281	1647.56	49955	1511.2	gi|126742098|gb|ABO27097.1|	771.9	0	storage protein 1 [Omphisa fuscidentalis]	gi|126742097|gb|EF429084.1|	335	4e-88	Omphisa fuscidentalis storage protein 1 (SP1) mRNA, complete cds	sp|P14296|ARYA_MANSE	570	3e-162	Arylphorin subunit alpha OS=Manduca sexta PE=2 SV=1	--	--	--	--	--	K00505	1e-29	132	dya:Dyak_GE14257	tyrosinase [EC:1.14.18.1]	-	-	-
CL1216.Contig8_All	2297	139014	3308.25	442538	10401.1	266023	6087.67	257328	5652.83	gi|126742098|gb|ABO27097.1|	1122.5	0	storage protein 1 [Omphisa fuscidentalis]	gi|126742097|gb|EF429084.1|	662	0	Omphisa fuscidentalis storage protein 1 (SP1) mRNA, complete cds	sp|P14296|ARYA_MANSE	804	0	Arylphorin subunit alpha OS=Manduca sexta PE=2 SV=1	--	--	--	--	--	K00505	6e-42	173	dya:Dyak_GE14257	tyrosinase [EC:1.14.18.1]	-	-	-
CL1217.Contig1_All	1719	1749	55.6178	3169	99.5256	2019	61.7381	1943	57.0344	gi|389608621|dbj|BAM17920.1|	346.7	2e-93	cryptocephal [Papilio xuthus]	gi|389610742|dbj|AK402360.1|	172	4e-39	Papilio polytes mRNA for cryptocephal, complete cds, sequence id: Pp-0117	sp|Q9GPH3|ATFC_BOMMO	268	4e-71	Activating transcription factor of chaperone OS=Bombyx mori GN=ATFC PE=2 SV=1	DR2133	63.5	1e-09	COG4372	Uncharacterized protein conserved in bacteria with the myosin-like domain	K04374	5e-41	169	tca:658480	activating transcription factor 4	GO:0044238//primary metabolic process;GO:0044260	GO:0005488//binding	-
CL1217.Contig2_All	2538	10147	218.548	12162	258.703	10419	215.788	13813	274.623	gi|389608621|dbj|BAM17920.1|	476.5	3e-132	cryptocephal [Papilio xuthus]	gi|460120210|gb|GAFU01009022.1|	418	1e-113	TSA: Spodoptera exigua comp864_c0_seq1 transcribed RNA sequence	sp|Q9GPH3|ATFC_BOMMO	268	6e-71	Activating transcription factor of chaperone OS=Bombyx mori GN=ATFC PE=2 SV=1	DR2133	63.5	2e-09	COG4372	Uncharacterized protein conserved in bacteria with the myosin-like domain	K13251	1e-74	282	tca:658394	translocon-associated protein subunit gamma	GO:0006613//cotranslational protein targeting to membrane	-	GO:0030176//integral to endoplasmic reticulum membrane;GO:0005784//Sec61 translocon complex
CL1217.Contig3_All	803	96	6.5352	457	30.7248	1210	79.2069	1116	70.1275	gi|389608537|dbj|BAM17878.1|	341.3	3e-92	translocon-associated protein, gamma subunit [Papilio xuthus]	gi|460120210|gb|GAFU01009022.1|	410	1e-111	TSA: Spodoptera exigua comp864_c0_seq1 transcribed RNA sequence	sp|Q9UNL2|SSRG_HUMAN	250	3e-66	Translocon-associated protein subunit gamma OS=Homo sapiens GN=SSR3 PE=1 SV=1	--	--	--	--	--	K13251	2e-75	282	tca:658394	translocon-associated protein subunit gamma	GO:0006613//cotranslational protein targeting to membrane	-	GO:0030176//integral to endoplasmic reticulum membrane;GO:0005784//Sec61 translocon complex
CL1218.Contig1_All	2817	743	14.4179	567	10.8664	1422	26.5342	1010	18.0915	gi|1335691|emb|CAA41925.1|	32.3	1e-12	unnamed protein product [Drosophila miranda]	gi|183397017|gb|AC205958.7|	63.9	4e-06	Canis familiaris, clone XX-179B3, complete sequence	--	--	--	--	--	--	--	--	--	--	--	--	--	--	-	-	-
CL1218.Contig2_All	888	9	0.554	3	0.1824	18	1.0655	13	0.7387	--	--	--	--	gi|183397017|gb|AC205958.7|	63.9	1e-06	Canis familiaris, clone XX-179B3, complete sequence	--	--	--	--	--	--	--	--	--	--	--	--	--	--	-	-	-
CL1218.Contig3_All	1059	80	4.1295	51	2.5999	125	6.2045	91	4.336	gi|2290213|gb|AAB65093.1|	140.2	1e-31	Lian-Aa1 retrotransposon protein [Aedes aegypti]	--	--	--	--	--	--	--	--	--	--	--	--	--	K10360	2e-26	120	nvi:100121553	myosin IX	-	-	-
CL1218.Contig4_All	1651	560	18.5413	552	18.0501	870	27.6991	605	18.4905	gi|56462362|gb|AAV91464.1|	78.2	1e-12	hypothetical protein 35 [Lonomia obliqua]	--	--	--	--	--	--	--	--	--	--	--	--	--	--	--	--	--	--	-	-	-
CL1218.Contig5_All	4674	833	9.7422	368	4.2506	513	5.7693	668	7.2115	gi|357626107|gb|EHJ76316.1|	407.9	2e-111	hypothetical protein KGM_21130 [Danaus plexippus]	--	--	--	--	sp|Q96RW7|HMCN1_HUMAN	119	8e-26	Hemicentin-1 OS=Homo sapiens GN=HMCN1 PE=1 SV=2	--	--	--	--	--	K15144	5e-26	121	dya:Dyak_GE22978	mediator of RNA polymerase II transcription subunit 1	GO:0044763;GO:0007611//learning or memory	-	-
CL1218.Contig6_All	775	6	0.4232	18	1.2539	6	0.407	11	0.7162	--	--	--	--	--	--	--	--	--	--	--	--	--	--	--	--	--	--	--	--	--	--	-	-	-
CL1218.Contig7_All	2064	76	2.0128	25	0.6539	42	1.0696	96	2.3469	gi|1335691|emb|CAA41925.1|	32.3	1e-10	unnamed protein product [Drosophila miranda]	gi|183397017|gb|AC205958.7|	63.9	3e-06	Canis familiaris, clone XX-179B3, complete sequence	--	--	--	--	--	--	--	--	--	--	--	--	--	--	-	-	-
CL1219.Contig10_All	1257	4	0.174	2	0.0859	2	0.0836	4	0.1606	gi|357608006|gb|EHJ65776.1|	581.6	2e-164	putative restin [Danaus plexippus]	gi|460116919|gb|GAFU01011436.1|	222	3e-54	TSA: Spodoptera exigua comp2746_c0_seq1 transcribed RNA sequence	sp|Q9VJE5|CL190_DROME	247	5e-65	Restin homolog OS=Drosophila melanogaster GN=CLIP-190 PE=1 SV=1	SPAC27D7.13c	72	2e-12	COG5244	Dynactin complex subunit involved in mitotic spindle partitioning in anaphase B	K10421	6e-75	281	phu:Phum_PHUM291650	CAP-Gly domain-containing linker protein 1	-	-	-
CL1219.Contig11_All	227	1	0.2408	2	0.4757	6	1.3894	4	0.8891	--	--	--	--	--	--	--	--	--	--	--	--	--	--	--	--	--	--	--	--	--	--	-	-	-
CL1219.Contig12_All	1961	13	0.3624	2	0.0551	3	0.0804	8	0.2059	gi|357608006|gb|EHJ65776.1|	539.3	2e-151	putative restin [Danaus plexippus]	gi|460116919|gb|GAFU01011436.1|	289	3e-74	TSA: Spodoptera exigua comp2746_c0_seq1 transcribed RNA sequence	sp|Q9VJE5|CL190_DROME	249	1e-65	Restin homolog OS=Drosophila melanogaster GN=CLIP-190 PE=1 SV=1	SPAC27D7.13c	72	3e-12	COG5244	Dynactin complex subunit involved in mitotic spindle partitioning in anaphase B	K10421	1e-76	288	phu:Phum_PHUM291650	CAP-Gly domain-containing linker protein 1	-	-	-
CL1219.Contig13_All	3186	100	1.7158	97	1.6437	322	5.3126	354	5.6066	gi|357608006|gb|EHJ65776.1|	603.2	2e-170	putative restin [Danaus plexippus]	gi|460116919|gb|GAFU01011436.1|	289	4e-74	TSA: Spodoptera exigua comp2746_c0_seq1 transcribed RNA sequence	sp|Q9VJE5|CL190_DROME	249	2e-65	Restin homolog OS=Drosophila melanogaster GN=CLIP-190 PE=1 SV=1	SPAC27D7.13c	72	6e-12	COG5244	Dynactin complex subunit involved in mitotic spindle partitioning in anaphase B	K10421	9e-77	289	phu:Phum_PHUM291650	CAP-Gly domain-containing linker protein 1	-	-	-
CL1219.Contig14_All	2491	10	0.2194	6	0.13	9	0.1899	9	0.1823	gi|357608006|gb|EHJ65776.1|	587.8	9e-166	putative restin [Danaus plexippus]	gi|460116919|gb|GAFU01011436.1|	289	3e-74	TSA: Spodoptera exigua comp2746_c0_seq1 transcribed RNA sequence	sp|Q9VJE5|CL190_DROME	246	1e-64	Restin homolog OS=Drosophila melanogaster GN=CLIP-190 PE=1 SV=1	SPAC27D7.13c	72	5e-12	COG5244	Dynactin complex subunit involved in mitotic spindle partitioning in anaphase B	K10421	9e-79	295	phu:Phum_PHUM291650	CAP-Gly domain-containing linker protein 1	-	-	-
CL1219.Contig15_All	2326	10	0.235	9	0.2089	18	0.4068	27	0.5857	gi|357608006|gb|EHJ65776.1|	539.3	3e-151	putative restin [Danaus plexippus]	gi|460116919|gb|GAFU01011436.1|	289	3e-74	TSA: Spodoptera exigua comp2746_c0_seq1 transcribed RNA sequence	sp|Q9VJE5|CL190_DROME	249	1e-65	Restin homolog OS=Drosophila melanogaster GN=CLIP-190 PE=1 SV=1	SPAC27D7.13c	72	4e-12	COG5244	Dynactin complex subunit involved in mitotic spindle partitioning in anaphase B	K10421	1e-76	288	phu:Phum_PHUM291650	CAP-Gly domain-containing linker protein 1	-	-	-
CL1219.Contig16_All	1841	32	0.9502	34	0.997	78	2.2271	85	2.3297	--	--	--	--	gi|460116919|gb|GAFU01011436.1|	73.8	3e-09	TSA: Spodoptera exigua comp2746_c0_seq1 transcribed RNA sequence	--	--	--	--	--	--	--	--	--	--	--	--	--	--	-	-	-
CL1219.Contig17_All	2126	15	0.3857	2	0.0508	5	0.1236	9	0.2136	gi|357608006|gb|EHJ65776.1|	587.8	7e-166	putative restin [Danaus plexippus]	gi|460116919|gb|GAFU01011436.1|	289	3e-74	TSA: Spodoptera exigua comp2746_c0_seq1 transcribed RNA sequence	sp|Q9VJE5|CL190_DROME	246	1e-64	Restin homolog OS=Drosophila melanogaster GN=CLIP-190 PE=1 SV=1	SPAC27D7.13c	72	4e-12	COG5244	Dynactin complex subunit involved in mitotic spindle partitioning in anaphase B	K10421	8e-79	295	phu:Phum_PHUM291650	CAP-Gly domain-containing linker protein 1	-	-	-
CL1219.Contig18_All	2201	44	1.0928	20	0.4906	27	0.6448	20	0.4585	gi|357608006|gb|EHJ65776.1|	610.5	1e-172	putative restin [Danaus plexippus]	gi|460116919|gb|GAFU01011436.1|	289	3e-74	TSA: Spodoptera exigua comp2746_c0_seq1 transcribed RNA sequence	sp|Q9VJE5|CL190_DROME	267	6e-71	Restin homolog OS=Drosophila melanogaster GN=CLIP-190 PE=1 SV=1	SPAC27D7.13c	72	4e-12	COG5244	Dynactin complex subunit involved in mitotic spindle partitioning in anaphase B	K10421	1e-76	288	phu:Phum_PHUM291650	CAP-Gly domain-containing linker protein 1	GO:0007349//cellularization	GO:0003779//actin binding;GO:0051010//microtubule plus-end binding	GO:0005875//microtubule associated complex;GO:0005794//Golgi apparatus;GO:0045169//fusome;GO:0000776//kinetochore;GO:0035371//microtubule plus end;GO:0005938//cell cortex;GO:0005876//spindle microtubule
CL1219.Contig19_All	1457	88	3.3016	32	1.1857	7	0.2525	4	0.1385	--	--	--	--	gi|460116919|gb|GAFU01011436.1|	73.8	2e-09	TSA: Spodoptera exigua comp2746_c0_seq1 transcribed RNA sequence	--	--	--	--	--	--	--	--	--	--	--	--	--	--	-	-	-
CL1219.Contig1_All	235	9	2.0935	7	1.6081	1	0.2237	9	1.9325	--	--	--	--	--	--	--	--	--	--	--	--	--	--	--	--	--	--	--	--	--	--	-	-	-
CL1219.Contig2_All	923	49	2.902	57	3.334	71	4.0434	100	5.4669	--	--	--	--	--	--	--	--	--	--	--	--	--	--	--	--	--	--	--	--	--	--	-	-	-
CL1219.Contig3_All	2555	369	7.8947	189	3.9936	256	5.2667	273	5.3915	--	--	--	--	gi|389612371|dbj|AK403293.1|	63.9	4e-06	Papilio xuthus mRNA, putative 3'UTR of hypothetical protein, sequence id: Px-1412, expressed in epidermis	--	--	--	--	--	--	--	--	--	--	--	--	--	--	-	-	-
CL1219.Contig4_All	775	78	5.5017	53	3.692	16	1.0852	8	0.5209	--	--	--	--	--	--	--	--	--	--	--	--	--	--	--	--	--	--	--	--	--	--	-	-	-
CL1219.Contig5_All	1167	2	0.0937	1	0.0463	2	0.0901	5	0.2162	gi|357608006|gb|EHJ65776.1|	517.7	4e-145	putative restin [Danaus plexippus]	gi|460116919|gb|GAFU01011436.1|	222	3e-54	TSA: Spodoptera exigua comp2746_c0_seq1 transcribed RNA sequence	sp|Q9VJE5|CL190_DROME	247	4e-65	Restin homolog OS=Drosophila melanogaster GN=CLIP-190 PE=1 SV=1	SPAC27D7.13c	72	2e-12	COG5244	Dynactin complex subunit involved in mitotic spindle partitioning in anaphase B	K10421	1e-74	280	phu:Phum_PHUM291650	CAP-Gly domain-containing linker protein 1	-	-	-
CL1219.Contig6_All	1332	4	0.1642	1	0.0405	4	0.1579	5	0.1894	gi|357608006|gb|EHJ65776.1|	566.2	1e-159	putative restin [Danaus plexippus]	gi|460116919|gb|GAFU01011436.1|	222	3e-54	TSA: Spodoptera exigua comp2746_c0_seq1 transcribed RNA sequence	sp|Q9VJE5|CL190_DROME	244	4e-64	Restin homolog OS=Drosophila melanogaster GN=CLIP-190 PE=1 SV=1	SPAC27D7.13c	72	2e-12	COG5244	Dynactin complex subunit involved in mitotic spindle partitioning in anaphase B	K10421	9e-77	288	phu:Phum_PHUM291650	CAP-Gly domain-containing linker protein 1	-	-	-
CL1219.Contig7_All	1076	4	0.2032	1	0.0502	4	0.1954	5	0.2345	gi|357608006|gb|EHJ65776.1|	87.4	1e-15	putative restin [Danaus plexippus]	gi|346714078|dbj|AK384606.1|	163	2e-36	Bombyx mori mRNA, clone: fcaL30A09	sp|Q9VJE5|CL190_DROME	198	1e-50	Restin homolog OS=Drosophila melanogaster GN=CLIP-190 PE=1 SV=1	ECU06g0410	68.6	2e-11	COG5244	Dynactin complex subunit involved in mitotic spindle partitioning in anaphase B	K10421	1e-61	237	phu:Phum_PHUM291650	CAP-Gly domain-containing linker protein 1	-	-	-
CL1219.Contig8_All	911	2	0.12	1	0.0593	3	0.1731	4	0.2216	gi|357608006|gb|EHJ65776.1|	85.5	3e-15	putative restin [Danaus plexippus]	gi|460116919|gb|GAFU01011436.1|	202	2e-48	TSA: Spodoptera exigua comp2746_c0_seq1 transcribed RNA sequence	sp|Q9VJE5|CL190_DROME	201	1e-51	Restin homolog OS=Drosophila melanogaster GN=CLIP-190 PE=1 SV=1	ECU06g0410	68.6	1e-11	COG5244	Dynactin complex subunit involved in mitotic spindle partitioning in anaphase B	K10421	1e-59	230	phu:Phum_PHUM291650	CAP-Gly domain-containing linker protein 1	-	-	-
CL1219.Contig9_All	1385	10	0.3947	8	0.3118	38	1.4422	91	3.3154	gi|357608006|gb|EHJ65776.1|	525	3e-147	putative restin [Danaus plexippus]	gi|460116919|gb|GAFU01011436.1|	289	2e-74	TSA: Spodoptera exigua comp2746_c0_seq1 transcribed RNA sequence	sp|Q9VJE5|CL190_DROME	247	4e-65	Restin homolog OS=Drosophila melanogaster GN=CLIP-190 PE=1 SV=1	SPAC27D7.13c	72	2e-12	COG5244	Dynactin complex subunit involved in mitotic spindle partitioning in anaphase B	K10421	5e-76	285	phu:Phum_PHUM291650	CAP-Gly domain-containing linker protein 1	-	-	-
CL122.Contig10_All	6232	10	0.0877	9	0.078	6	0.0506	8	0.0648	gi|350417077|ref|XP_003491245.1|	1535	0	PREDICTED: protein lap4-like isoform 3 [Bombus impatiens]	gi|460126397|gb|GAFU01004169.1|	668	0	TSA: Spodoptera exigua comp8377_c0_seq2 transcribed RNA sequence	sp|Q7KRY7|LAP4_DROME	699	0	Protein lap4 OS=Drosophila melanogaster GN=scrib PE=1 SV=1	alr0124_1	199	4e-50	COG4886	Leucine-rich repeat (LRR) protein	K12796	2e-103	379	acs:100556172	erbb2-interacting protein	-	-	-
CL122.Contig11_All	5362	6	0.0612	8	0.0805	1	0.0098	6	0.0565	gi|350417077|ref|XP_003491245.1|	1549.6	0	PREDICTED: protein lap4-like isoform 3 [Bombus impatiens]	gi|460126397|gb|GAFU01004169.1|	692	0	TSA: Spodoptera exigua comp8377_c0_seq2 transcribed RNA sequence	sp|Q7KRY7|LAP4_DROME	699	0	Protein lap4 OS=Drosophila melanogaster GN=scrib PE=1 SV=1	alr0124_1	199	3e-50	COG4886	Leucine-rich repeat (LRR) protein	K12796	3e-103	378	acs:100556172	erbb2-interacting protein	-	-	-
CL122.Contig12_All	1560	21	0.7359	20	0.6921	6	0.2022	8	0.2588	gi|357614952|gb|EHJ69387.1|	342.8	3e-92	hypothetical protein KGM_05975 [Danaus plexippus]	gi|460126397|gb|GAFU01004169.1|	204	9e-49	TSA: Spodoptera exigua comp8377_c0_seq2 transcribed RNA sequence	sp|Q7KRY7|LAP4_DROME	80.5	1e-14	Protein lap4 OS=Drosophila melanogaster GN=scrib PE=1 SV=1	--	--	--	--	--	--	--	--	--	--	GO:0000902//cell morphogenesis;GO:0045571//negative regulation of imaginal disc growth;GO:0045186//zonula adherens assembly;GO:0050680//negative regulation of epithelial cell proliferation;GO:0016336//establishment or maintenance of polarity of larval imaginal disc epithelium;GO:0045198//establishment of epithelial cell apical/basal polarity;GO:0050803//regulation of synapse structure and activit…	GO:0005515//protein binding	GO:0016327//apicolateral plasma membrane;GO:0031594//neuromuscular junction;GO:0016323//basolateral plasma membrane;GO:0045169//fusome;GO:0005918//septate junction;GO:0016328//lateral plasma membrane
CL122.Contig13_All	5931	7	0.0645	9	0.0819	4	0.0355	7	0.0596	gi|350417077|ref|XP_003491245.1|	129	3e-27	PREDICTED: protein lap4-like isoform 3 [Bombus impatiens]	gi|460122020|gb|GAFU01007613.1|	565	1e-157	TSA: Spodoptera exigua comp8377_c0_seq4 transcribed RNA sequence	sp|Q7KRY7|LAP4_DROME	1125	0	Protein lap4 OS=Drosophila melanogaster GN=scrib PE=1 SV=1	MA2301_1	152	7e-36	COG4886	Leucine-rich repeat (LRR) protein	K12796	7e-65	251	acs:100556172	erbb2-interacting protein	GO:0000902//cell morphogenesis;GO:0045571//negative regulation of imaginal disc growth;GO:0045186//zonula adherens assembly;GO:0050680//negative regulation of epithelial cell proliferation;GO:0016336//establishment or maintenance of polarity of larval imaginal disc epithelium;GO:0045198//establishment of epithelial cell apical/basal polarity;GO:0050803//regulation of synapse structure and activit…	GO:0005515//protein binding	GO:0016327//apicolateral plasma membrane;GO:0031594//neuromuscular junction;GO:0016323//basolateral plasma membrane;GO:0045169//fusome;GO:0005918//septate junction;GO:0016328//lateral plasma membrane
CL122.Contig14_All	2559	2	0.0427	6	0.1266	0	0	4	0.0789	gi|357614952|gb|EHJ69387.1|	64.7	2e-08	hypothetical protein KGM_05975 [Danaus plexippus]	gi|460101230|gb|GAFU01018288.1|	652	0	TSA: Spodoptera exigua comp8377_c0_seq1 transcribed RNA sequence	sp|Q7KRY7|LAP4_DROME	382	2e-105	Protein lap4 OS=Drosophila melanogaster GN=scrib PE=1 SV=1	Rv3876	54.3	1e-06	COG0455	ATPases involved in chromosome partitioning	K12075	5e-34	147	bta:509882	discs large protein	-	-	-
CL122.Contig15_All	3207	9	0.1534	13	0.2188	0	0	7	0.1101	gi|357614952|gb|EHJ69387.1|	62	2e-07	hypothetical protein KGM_05975 [Danaus plexippus]	gi|460122020|gb|GAFU01007613.1|	589	1e-164	TSA: Spodoptera exigua comp8377_c0_seq4 transcribed RNA sequence	sp|Q7KRY7|LAP4_DROME	541	5e-153	Protein lap4 OS=Drosophila melanogaster GN=scrib PE=1 SV=1	Rv3876	63.2	3e-09	COG0455	ATPases involved in chromosome partitioning	K12076	1e-30	136	dre:114446	disks large protein 1	GO:0007472//wing disc morphogenesis;GO:0043297//apical junction assembly;GO:0016333//morphogenesis of follicular epithelium;GO:0051179//localization;GO:0042067//establishment of ommatidial planar polarity;GO:0030154//cell differentiation;GO:0007049//cell cycle;GO:0008285//negative regulation of cell proliferation;GO:0045197//establishment or maintenance of epithelial cell apical/basal polarity;GO…	-	GO:0044459//plasma membrane part
CL122.Contig16_All	6301	18	0.1562	12	0.1028	5	0.0417	9	0.0721	gi|350417077|ref|XP_003491245.1|	1583.5	0	PREDICTED: protein lap4-like isoform 3 [Bombus impatiens]	gi|460126397|gb|GAFU01004169.1|	676	0	TSA: Spodoptera exigua comp8377_c0_seq2 transcribed RNA sequence	sp|Q7KRY7|LAP4_DROME	1339	0	Protein lap4 OS=Drosophila melanogaster GN=scrib PE=1 SV=1	alr0124_1	199	4e-50	COG4886	Leucine-rich repeat (LRR) protein	K12796	1e-104	383	oaa:100091905	erbb2-interacting protein	GO:0000902//cell morphogenesis;GO:0045571//negative regulation of imaginal disc growth;GO:0045186//zonula adherens assembly;GO:0050680//negative regulation of epithelial cell proliferation;GO:0016336//establishment or maintenance of polarity of larval imaginal disc epithelium;GO:0045198//establishment of epithelial cell apical/basal polarity;GO:0050803//regulation of synapse structure and activit…	GO:0005515//protein binding	GO:0016327//apicolateral plasma membrane;GO:0031594//neuromuscular junction;GO:0016323//basolateral plasma membrane;GO:0045169//fusome;GO:0005918//septate junction;GO:0016328//lateral plasma membrane
CL122.Contig17_All	6296	10	0.0868	9	0.0772	3	0.025	8	0.0641	gi|350417073|ref|XP_003491243.1|	1473.4	0	PREDICTED: protein lap4-like isoform 1 [Bombus impatiens]	gi|460121489|gb|GAFU01008042.1|	533	1e-147	TSA: Spodoptera exigua comp8377_c0_seq3 transcribed RNA sequence	sp|Q7KRY7|LAP4_DROME	1278	0	Protein lap4 OS=Drosophila melanogaster GN=scrib PE=1 SV=1	alr0124_1	199	4e-50	COG4886	Leucine-rich repeat (LRR) protein	K12796	9e-102	373	acs:100556172	erbb2-interacting protein	GO:0000902//cell morphogenesis;GO:0045571//negative regulation of imaginal disc growth;GO:0045186//zonula adherens assembly;GO:0050680//negative regulation of epithelial cell proliferation;GO:0016336//establishment or maintenance of polarity of larval imaginal disc epithelium;GO:0045198//establishment of epithelial cell apical/basal polarity;GO:0050803//regulation of synapse structure and activit…	GO:0005515//protein binding	GO:0016327//apicolateral plasma membrane;GO:0031594//neuromuscular junction;GO:0016323//basolateral plasma membrane;GO:0045169//fusome;GO:0005918//septate junction;GO:0016328//lateral plasma membrane
CL122.Contig18_All	6062	13	0.1172	13	0.1158	4	0.0347	13	0.1082	gi|350417077|ref|XP_003491245.1|	1492.2	0	PREDICTED: protein lap4-like isoform 3 [Bombus impatiens]	gi|460126397|gb|GAFU01004169.1|	634	1e-177	TSA: Spodoptera exigua comp8377_c0_seq2 transcribed RNA sequence	sp|Q7KRY7|LAP4_DROME	1224	0	Protein lap4 OS=Drosophila melanogaster GN=scrib PE=1 SV=1	alr0124_1	199	4e-50	COG4886	Leucine-rich repeat (LRR) protein	K12796	5e-102	374	acs:100556172	erbb2-interacting protein	GO:0000902//cell morphogenesis;GO:0045571//negative regulation of imaginal disc growth;GO:0045186//zonula adherens assembly;GO:0050680//negative regulation of epithelial cell proliferation;GO:0016336//establishment or maintenance of polarity of larval imaginal disc epithelium;GO:0045198//establishment of epithelial cell apical/basal polarity;GO:0050803//regulation of synapse structure and activit…	GO:0005515//protein binding	GO:0016327//apicolateral plasma membrane;GO:0031594//neuromuscular junction;GO:0016323//basolateral plasma membrane;GO:0045169//fusome;GO:0005918//septate junction;GO:0016328//lateral plasma membrane
CL122.Contig19_All	6358	8	0.0688	10	0.0849	2	0.0165	8	0.0635	gi|332023058|gb|EGI63323.1|	1528.8	0	Protein lap4 [Acromyrmex echinatior]	gi|460122020|gb|GAFU01007613.1|	565	1e-156	TSA: Spodoptera exigua comp8377_c0_seq4 transcribed RNA sequence	sp|Q7KRY7|LAP4_DROME	714	0	Protein lap4 OS=Drosophila melanogaster GN=scrib PE=1 SV=1	alr0124_1	199	4e-50	COG4886	Leucine-rich repeat (LRR) protein	K12796	5e-106	387	acs:100556172	erbb2-interacting protein	-	-	-
CL122.Contig1_All	2126	7	0.18	5	0.127	2	0.0494	3	0.0712	gi|357614952|gb|EHJ69387.1|	528.1	7e-148	hypothetical protein KGM_05975 [Danaus plexippus]	gi|460126397|gb|GAFU01004169.1|	204	1e-48	TSA: Spodoptera exigua comp8377_c0_seq2 transcribed RNA sequence	sp|Q7KRY7|LAP4_DROME	80.5	1e-14	Protein lap4 OS=Drosophila melanogaster GN=scrib PE=1 SV=1	--	--	--	--	--	--	--	--	--	--	GO:0000902//cell morphogenesis;GO:0045571//negative regulation of imaginal disc growth;GO:0045186//zonula adherens assembly;GO:0050680//negative regulation of epithelial cell proliferation;GO:0016336//establishment or maintenance of polarity of larval imaginal disc epithelium;GO:0045198//establishment of epithelial cell apical/basal polarity;GO:0050803//regulation of synapse structure and activit…	GO:0005515//protein binding	GO:0016327//apicolateral plasma membrane;GO:0031594//neuromuscular junction;GO:0016323//basolateral plasma membrane;GO:0045169//fusome;GO:0005918//septate junction;GO:0016328//lateral plasma membrane
CL122.Contig20_All	6514	53	0.4448	22	0.1823	27	0.2179	24	0.1859	gi|380015498|ref|XP_003691738.1|	1577.4	0	PREDICTED: LOW QUALITY PROTEIN: protein lap4-like [Apis florea]	gi|460122020|gb|GAFU01007613.1|	565	1e-156	TSA: Spodoptera exigua comp8377_c0_seq4 transcribed RNA sequence	sp|Q7KRY7|LAP4_DROME	1395	0	Protein lap4 OS=Drosophila melanogaster GN=scrib PE=1 SV=1	alr0124_1	199	4e-50	COG4886	Leucine-rich repeat (LRR) protein	K12796	1e-104	383	acs:100556172	erbb2-interacting protein	GO:0000902//cell morphogenesis;GO:0045571//negative regulation of imaginal disc growth;GO:0045186//zonula adherens assembly;GO:0050680//negative regulation of epithelial cell proliferation;GO:0016336//establishment or maintenance of polarity of larval imaginal disc epithelium;GO:0045198//establishment of epithelial cell apical/basal polarity;GO:0050803//regulation of synapse structure and activit…	GO:0005515//protein binding	GO:0016327//apicolateral plasma membrane;GO:0031594//neuromuscular junction;GO:0016323//basolateral plasma membrane;GO:0045169//fusome;GO:0005918//septate junction;GO:0016328//lateral plasma membrane
CL122.Contig21_All	1218	102	4.5778	75	3.3243	22	0.9494	44	1.8228	gi|357614952|gb|EHJ69387.1|	224.2	1e-56	hypothetical protein KGM_05975 [Danaus plexippus]	gi|460122955|gb|GAFU01006885.1|	182	3e-42	TSA: Spodoptera exigua comp24612_c0_seq1 transcribed RNA sequence	--	--	--	--	--	--	--	--	--	--	--	--	--	--	GO:0000902//cell morphogenesis;GO:0045571//negative regulation of imaginal disc growth;GO:0045186//zonula adherens assembly;GO:0050680//negative regulation of epithelial cell proliferation;GO:0008406//gonad development;GO:0016336//establishment or maintenance of polarity of larval imaginal disc epithelium;GO:0045198//establishment of epithelial cell apical/basal polarity;GO:0050803//regulation of…	GO:0005515//protein binding	GO:0016327//apicolateral plasma membrane;GO:0031594//neuromuscular junction;GO:0016323//basolateral plasma membrane;GO:0045169//fusome;GO:0005918//septate junction;GO:0016328//lateral plasma membrane
CL122.Contig22_All	6445	13	0.1103	10	0.0838	7	0.0571	12	0.094	gi|332023058|gb|EGI63323.1|	1528.8	0	Protein lap4 [Acromyrmex echinatior]	gi|460122020|gb|GAFU01007613.1|	573	1e-159	TSA: Spodoptera exigua comp8377_c0_seq4 transcribed RNA sequence	sp|Q7KRY7|LAP4_DROME	699	0	Protein lap4 OS=Drosophila melanogaster GN=scrib PE=1 SV=1	alr0124_1	199	4e-50	COG4886	Leucine-rich repeat (LRR) protein	K12796	2e-103	379	acs:100556172	erbb2-interacting protein	-	-	-
CL122.Contig23_All	2697	139	2.8173	90	1.8016	71	1.3838	85	1.5903	gi|357614952|gb|EHJ69387.1|	62	2e-07	hypothetical protein KGM_05975 [Danaus plexippus]	gi|460122020|gb|GAFU01007613.1|	589	1e-164	TSA: Spodoptera exigua comp8377_c0_seq4 transcribed RNA sequence	sp|Q7KRY7|LAP4_DROME	492	2e-138	Protein lap4 OS=Drosophila melanogaster GN=scrib PE=1 SV=1	Rv3876	63.2	2e-09	COG0455	ATPases involved in chromosome partitioning	K12076	1e-30	136	dre:114446	disks large protein 1	GO:0000902//cell morphogenesis;GO:0045571//negative regulation of imaginal disc growth;GO:0045186//zonula adherens assembly;GO:0050680//negative regulation of epithelial cell proliferation;GO:0016336//establishment or maintenance of polarity of larval imaginal disc epithelium;GO:0045198//establishment of epithelial cell apical/basal polarity;GO:0050803//regulation of synapse structure and activit…	GO:0005515//protein binding	GO:0016327//apicolateral plasma membrane;GO:0031594//neuromuscular junction;GO:0016323//basolateral plasma membrane;GO:0045169//fusome;GO:0005918//septate junction;GO:0016328//lateral plasma membrane
CL122.Contig24_All	5475	7	0.0699	10	0.0986	2	0.0192	10	0.0922	gi|350417077|ref|XP_003491245.1|	129	2e-27	PREDICTED: protein lap4-like isoform 3 [Bombus impatiens]	gi|460126397|gb|GAFU01004169.1|	668	0	TSA: Spodoptera exigua comp8377_c0_seq2 transcribed RNA sequence	sp|Q7KRY7|LAP4_DROME	610	1e-173	Protein lap4 OS=Drosophila melanogaster GN=scrib PE=1 SV=1	MA2301_1	152	6e-36	COG4886	Leucine-rich repeat (LRR) protein	K12796	5e-69	264	acs:100556172	erbb2-interacting protein	-	-	-
CL122.Contig25_All	5975	14	0.1281	13	0.1175	7	0.0616	9	0.076	gi|350417077|ref|XP_003491245.1|	1489.9	0	PREDICTED: protein lap4-like isoform 3 [Bombus impatiens]	gi|460126397|gb|GAFU01004169.1|	634	1e-177	TSA: Spodoptera exigua comp8377_c0_seq2 transcribed RNA sequence	sp|Q7KRY7|LAP4_DROME	1239	0	Protein lap4 OS=Drosophila melanogaster GN=scrib PE=1 SV=1	alr0124_1	199	4e-50	COG4886	Leucine-rich repeat (LRR) protein	K12796	2e-104	382	acs:100556172	erbb2-interacting protein	GO:0000902//cell morphogenesis;GO:0045571//negative regulation of imaginal disc growth;GO:0045186//zonula adherens assembly;GO:0050680//negative regulation of epithelial cell proliferation;GO:0016336//establishment or maintenance of polarity of larval imaginal disc epithelium;GO:0045198//establishment of epithelial cell apical/basal polarity;GO:0050803//regulation of synapse structure and activit…	GO:0005515//protein binding	GO:0016327//apicolateral plasma membrane;GO:0031594//neuromuscular junction;GO:0016323//basolateral plasma membrane;GO:0045169//fusome;GO:0005918//septate junction;GO:0016328//lateral plasma membrane
CL122.Contig26_All	5761	24	0.2277	26	0.2436	2	0.0182	19	0.1664	gi|380015498|ref|XP_003691738.1|	1578.5	0	PREDICTED: LOW QUALITY PROTEIN: protein lap4-like [Apis florea]	gi|460122020|gb|GAFU01007613.1|	541	1e-149	TSA: Spodoptera exigua comp8377_c0_seq4 transcribed RNA sequence	sp|Q7KRY7|LAP4_DROME	1382	0	Protein lap4 OS=Drosophila melanogaster GN=scrib PE=1 SV=1	alr0124_1	199	4e-50	COG4886	Leucine-rich repeat (LRR) protein	K12796	9e-102	373	acs:100556172	erbb2-interacting protein	GO:0000902//cell morphogenesis;GO:0045571//negative regulation of imaginal disc growth;GO:0045186//zonula adherens assembly;GO:0050680//negative regulation of epithelial cell proliferation;GO:0016336//establishment or maintenance of polarity of larval imaginal disc epithelium;GO:0045198//establishment of epithelial cell apical/basal polarity;GO:0050803//regulation of synapse structure and activit…	GO:0005515//protein binding	GO:0016327//apicolateral plasma membrane;GO:0031594//neuromuscular junction;GO:0016323//basolateral plasma membrane;GO:0045169//fusome;GO:0005918//septate junction;GO:0016328//lateral plasma membrane
CL122.Contig27_All	5819	10	0.0939	14	0.1299	2	0.0181	14	0.1214	gi|350417077|ref|XP_003491245.1|	1438.3	0	PREDICTED: protein lap4-like isoform 3 [Bombus impatiens]	gi|460101230|gb|GAFU01018288.1|	644	1e-180	TSA: Spodoptera exigua comp8377_c0_seq1 transcribed RNA sequence	sp|Q7KRY7|LAP4_DROME	714	0	Protein lap4 OS=Drosophila melanogaster GN=scrib PE=1 SV=1	alr0124_1	199	4e-50	COG4886	Leucine-rich repeat (LRR) protein	K12796	8e-106	387	acs:100556172	erbb2-interacting protein	-	-	-
CL122.Contig28_All	5977	15	0.1372	27	0.2439	17	0.1495	14	0.1182	gi|350417077|ref|XP_003491245.1|	1428.7	0	PREDICTED: protein lap4-like isoform 3 [Bombus impatiens]	gi|460101230|gb|GAFU01018288.1|	644	1e-180	TSA: Spodoptera exigua comp8377_c0_seq1 transcribed RNA sequence	sp|Q7KRY7|LAP4_DROME	699	0	Protein lap4 OS=Drosophila melanogaster GN=scrib PE=1 SV=1	alr0124_1	199	4e-50	COG4886	Leucine-rich repeat (LRR) protein	K12796	4e-103	378	acs:100556172	erbb2-interacting protein	-	-	-
CL122.Contig29_All	2920	41	0.7675	27	0.4992	26	0.468	18	0.311	gi|357614952|gb|EHJ69387.1|	64.7	3e-08	hypothetical protein KGM_05975 [Danaus plexippus]	gi|460101230|gb|GAFU01018288.1|	652	0	TSA: Spodoptera exigua comp8377_c0_seq1 transcribed RNA sequence	sp|Q7KRY7|LAP4_DROME	382	2e-105	Protein lap4 OS=Drosophila melanogaster GN=scrib PE=1 SV=1	Rv3876	54.3	1e-06	COG0455	ATPases involved in chromosome partitioning	K12075	6e-34	147	bta:509882	discs large protein	-	-	-
CL122.Contig2_All	5513	15	0.1487	7	0.0685	1	0.0095	6	0.0549	gi|350417077|ref|XP_003491245.1|	1534.6	0	PREDICTED: protein lap4-like isoform 3 [Bombus impatiens]	gi|460122020|gb|GAFU01007613.1|	498	1e-136	TSA: Spodoptera exigua comp8377_c0_seq4 transcribed RNA sequence	sp|Q7KRY7|LAP4_DROME	699	0	Protein lap4 OS=Drosophila melanogaster GN=scrib PE=1 SV=1	alr0124_1	199	3e-50	COG4886	Leucine-rich repeat (LRR) protein	K12796	3e-103	378	acs:100556172	erbb2-interacting protein	-	-	-
CL122.Contig30_All	5718	7	0.0669	9	0.085	2	0.0184	7	0.0618	gi|350417077|ref|XP_003491245.1|	129	3e-27	PREDICTED: protein lap4-like isoform 3 [Bombus impatiens]	gi|460126397|gb|GAFU01004169.1|	668	0	TSA: Spodoptera exigua comp8377_c0_seq2 transcribed RNA sequence	sp|Q7KRY7|LAP4_DROME	1068	0	Protein lap4 OS=Drosophila melanogaster GN=scrib PE=1 SV=1	MA2301_1	152	6e-36	COG4886	Leucine-rich repeat (LRR) protein	K12796	6e-65	251	acs:100556172	erbb2-interacting protein	GO:0000902//cell morphogenesis;GO:0045571//negative regulation of imaginal disc growth;GO:0045186//zonula adherens assembly;GO:0050680//negative regulation of epithelial cell proliferation;GO:0016336//establishment or maintenance of polarity of larval imaginal disc epithelium;GO:0045198//establishment of epithelial cell apical/basal polarity;GO:0050803//regulation of synapse structure and activit…	GO:0005515//protein binding	GO:0016327//apicolateral plasma membrane;GO:0031594//neuromuscular junction;GO:0016323//basolateral plasma membrane;GO:0045169//fusome;GO:0005918//septate junction;GO:0016328//lateral plasma membrane
CL122.Contig31_All	5527	24	0.2374	10	0.0977	7	0.0666	8	0.073	gi|350417077|ref|XP_003491245.1|	1586.2	0	PREDICTED: protein lap4-like isoform 3 [Bombus impatiens]	gi|460126397|gb|GAFU01004169.1|	660	0	TSA: Spodoptera exigua comp8377_c0_seq2 transcribed RNA sequence	sp|Q7KRY7|LAP4_DROME	1326	0	Protein lap4 OS=Drosophila melanogaster GN=scrib PE=1 SV=1	alr0124_1	199	3e-50	COG4886	Leucine-rich repeat (LRR) protein	K12796	8e-102	373	acs:100556172	erbb2-interacting protein	GO:0000902//cell morphogenesis;GO:0045571//negative regulation of imaginal disc growth;GO:0045186//zonula adherens assembly;GO:0050680//negative regulation of epithelial cell proliferation;GO:0016336//establishment or maintenance of polarity of larval imaginal disc epithelium;GO:0045198//establishment of epithelial cell apical/basal polarity;GO:0050803//regulation of synapse structure and activit…	GO:0005515//protein binding	GO:0016327//apicolateral plasma membrane;GO:0031594//neuromuscular junction;GO:0016323//basolateral plasma membrane;GO:0045169//fusome;GO:0005918//septate junction;GO:0016328//lateral plasma membrane
CL122.Contig32_All	2578	5	0.106	8	0.1675	0	0	4	0.0783	gi|357614952|gb|EHJ69387.1|	64.7	2e-08	hypothetical protein KGM_05975 [Danaus plexippus]	gi|460101230|gb|GAFU01018288.1|	652	0	TSA: Spodoptera exigua comp8377_c0_seq1 transcribed RNA sequence	sp|Q7KRY7|LAP4_DROME	382	2e-105	Protein lap4 OS=Drosophila melanogaster GN=scrib PE=1 SV=1	Rv3876	54.3	1e-06	COG0455	ATPases involved in chromosome partitioning	K12075	5e-34	147	bta:509882	discs large protein	-	-	-
CL122.Contig33_All	2814	2	0.0389	6	0.1151	0	0	4	0.0717	gi|357614952|gb|EHJ69387.1|	62	2e-07	hypothetical protein KGM_05975 [Danaus plexippus]	gi|460126397|gb|GAFU01004169.1|	692	0	TSA: Spodoptera exigua comp8377_c0_seq2 transcribed RNA sequence	sp|Q7KRY7|LAP4_DROME	484	3e-136	Protein lap4 OS=Drosophila melanogaster GN=scrib PE=1 SV=1	Rv3876	63.2	2e-09	COG0455	ATPases involved in chromosome partitioning	K12076	1e-30	136	dre:114446	disks large protein 1	-	-	-
CL122.Contig34_All	2398	5	0.114	8	0.1801	0	0	4	0.0842	gi|357614952|gb|EHJ69387.1|	64.7	2e-08	hypothetical protein KGM_05975 [Danaus plexippus]	gi|460101230|gb|GAFU01018288.1|	652	0	TSA: Spodoptera exigua comp8377_c0_seq1 transcribed RNA sequence	sp|Q7KRY7|LAP4_DROME	382	1e-105	Protein lap4 OS=Drosophila melanogaster GN=scrib PE=1 SV=1	Rv3876	54.3	9e-07	COG0455	ATPases involved in chromosome partitioning	K12075	5e-34	147	bta:509882	discs large protein	-	-	-
CL122.Contig35_All	2866	5	0.0954	8	0.1507	0	0	4	0.0704	gi|357614952|gb|EHJ69387.1|	62	2e-07	hypothetical protein KGM_05975 [Danaus plexippus]	gi|460122020|gb|GAFU01007613.1|	589	1e-164	TSA: Spodoptera exigua comp8377_c0_seq4 transcribed RNA sequence	sp|Q7KRY7|LAP4_DROME	541	4e-153	Protein lap4 OS=Drosophila melanogaster GN=scrib PE=1 SV=1	Rv3876	63.2	2e-09	COG0455	ATPases involved in chromosome partitioning	K12076	1e-30	136	dre:114446	disks large protein 1	GO:0007472//wing disc morphogenesis;GO:0043297//apical junction assembly;GO:0016333//morphogenesis of follicular epithelium;GO:0051179//localization;GO:0042067//establishment of ommatidial planar polarity;GO:0030154//cell differentiation;GO:0007049//cell cycle;GO:0008285//negative regulation of cell proliferation;GO:0045197//establishment or maintenance of epithelial cell apical/basal polarity;GO…	-	GO:0044459//plasma membrane part
CL122.Contig36_All	2176	17	0.4271	10	0.2481	9	0.2174	6	0.1391	gi|357614952|gb|EHJ69387.1|	109	1e-21	hypothetical protein KGM_05975 [Danaus plexippus]	gi|460126397|gb|GAFU01004169.1|	204	1e-48	TSA: Spodoptera exigua comp8377_c0_seq2 transcribed RNA sequence	sp|Q7KRY7|LAP4_DROME	80.5	1e-14	Protein lap4 OS=Drosophila melanogaster GN=scrib PE=1 SV=1	--	--	--	--	--	--	--	--	--	--	GO:0000902//cell morphogenesis;GO:0045571//negative regulation of imaginal disc growth;GO:0045186//zonula adherens assembly;GO:0050680//negative regulation of epithelial cell proliferation;GO:0016336//establishment or maintenance of polarity of larval imaginal disc epithelium;GO:0045198//establishment of epithelial cell apical/basal polarity;GO:0050803//regulation of synapse structure and activit…	GO:0005515//protein binding	GO:0016327//apicolateral plasma membrane;GO:0031594//neuromuscular junction;GO:0016323//basolateral plasma membrane;GO:0045169//fusome;GO:0005918//septate junction;GO:0016328//lateral plasma membrane
CL122.Contig37_All	1003	1	0.0545	3	0.1615	0	0	4	0.2012	gi|357614952|gb|EHJ69387.1|	62	5e-08	hypothetical protein KGM_05975 [Danaus plexippus]	gi|460126397|gb|GAFU01004169.1|	377	1e-101	TSA: Spodoptera exigua comp8377_c0_seq2 transcribed RNA sequence	sp|Q7KRY7|LAP4_DROME	349	6e-96	Protein lap4 OS=Drosophila melanogaster GN=scrib PE=1 SV=1	--	--	--	--	--	K12076	3e-31	136	dre:114446	disks large protein 1	-	GO:0016787//hydrolase activity	-
CL122.Contig3_All	2833	8	0.1544	10	0.1906	0	0	4	0.0712	gi|357614952|gb|EHJ69387.1|	62	2e-07	hypothetical protein KGM_05975 [Danaus plexippus]	gi|460126397|gb|GAFU01004169.1|	692	0	TSA: Spodoptera exigua comp8377_c0_seq2 transcribed RNA sequence	sp|Q7KRY7|LAP4_DROME	484	3e-136	Protein lap4 OS=Drosophila melanogaster GN=scrib PE=1 SV=1	Rv3876	63.2	2e-09	COG0455	ATPases involved in chromosome partitioning	K12076	1e-30	136	dre:114446	disks large protein 1	-	-	-
CL122.Contig4_All	3027	2	0.0361	6	0.107	0	0	4	0.0667	gi|357614952|gb|EHJ69387.1|	62	2e-07	hypothetical protein KGM_05975 [Danaus plexippus]	gi|460122020|gb|GAFU01007613.1|	589	1e-164	TSA: Spodoptera exigua comp8377_c0_seq4 transcribed RNA sequence	sp|Q7KRY7|LAP4_DROME	541	4e-153	Protein lap4 OS=Drosophila melanogaster GN=scrib PE=1 SV=1	Rv3876	63.2	3e-09	COG0455	ATPases involved in chromosome partitioning	K12076	1e-30	136	dre:114446	disks large protein 1	GO:0007472//wing disc morphogenesis;GO:0043297//apical junction assembly;GO:0016333//morphogenesis of follicular epithelium;GO:0051179//localization;GO:0042067//establishment of ommatidial planar polarity;GO:0030154//cell differentiation;GO:0007049//cell cycle;GO:0008285//negative regulation of cell proliferation;GO:0045197//establishment or maintenance of epithelial cell apical/basal polarity;GO…	-	GO:0044459//plasma membrane part
CL122.Contig5_All	6190	16	0.1413	16	0.1395	5	0.0425	10	0.0815	gi|332023058|gb|EGI63323.1|	1423.7	0	Protein lap4 [Acromyrmex echinatior]	gi|460122020|gb|GAFU01007613.1|	531	1e-146	TSA: Spodoptera exigua comp8377_c0_seq4 transcribed RNA sequence	sp|Q7KRY7|LAP4_DROME	699	0	Protein lap4 OS=Drosophila melanogaster GN=scrib PE=1 SV=1	alr0124_1	199	4e-50	COG4886	Leucine-rich repeat (LRR) protein	K12796	4e-108	394	dre:566811	erbb2-interacting protein	-	-	-
CL122.Contig6_All	6145	10	0.089	10	0.0879	5	0.0428	10	0.0821	gi|350417077|ref|XP_003491245.1|	1531.5	0	PREDICTED: protein lap4-like isoform 3 [Bombus impatiens]	gi|460126397|gb|GAFU01004169.1|	668	0	TSA: Spodoptera exigua comp8377_c0_seq2 transcribed RNA sequence	sp|Q7KRY7|LAP4_DROME	714	0	Protein lap4 OS=Drosophila melanogaster GN=scrib PE=1 SV=1	alr0124_1	199	4e-50	COG4886	Leucine-rich repeat (LRR) protein	K12796	5e-106	387	acs:100556172	erbb2-interacting protein	-	-	-
CL122.Contig7_All	6259	8	0.0699	10	0.0863	2	0.0168	7	0.0564	gi|380015498|ref|XP_003691738.1|	1473.4	0	PREDICTED: LOW QUALITY PROTEIN: protein lap4-like [Apis florea]	gi|460122020|gb|GAFU01007613.1|	531	1e-146	TSA: Spodoptera exigua comp8377_c0_seq4 transcribed RNA sequence	sp|Q7KRY7|LAP4_DROME	1293	0	Protein lap4 OS=Drosophila melanogaster GN=scrib PE=1 SV=1	alr0124_1	199	4e-50	COG4886	Leucine-rich repeat (LRR) protein	K12796	1e-104	383	acs:100556172	erbb2-interacting protein	GO:0000902//cell morphogenesis;GO:0045571//negative regulation of imaginal disc growth;GO:0045186//zonula adherens assembly;GO:0050680//negative regulation of epithelial cell proliferation;GO:0016336//establishment or maintenance of polarity of larval imaginal disc epithelium;GO:0045198//establishment of epithelial cell apical/basal polarity;GO:0050803//regulation of synapse structure and activit…	GO:0005515//protein binding	GO:0016327//apicolateral plasma membrane;GO:0031594//neuromuscular junction;GO:0016323//basolateral plasma membrane;GO:0045169//fusome;GO:0005918//septate junction;GO:0016328//lateral plasma membrane
CL122.Contig8_All	6053	11	0.0993	13	0.1159	2	0.0174	9	0.075	gi|332023058|gb|EGI63323.1|	1424.5	0	Protein lap4 [Acromyrmex echinatior]	gi|460122020|gb|GAFU01007613.1|	531	1e-146	TSA: Spodoptera exigua comp8377_c0_seq4 transcribed RNA sequence	sp|Q7KRY7|LAP4_DROME	714	0	Protein lap4 OS=Drosophila melanogaster GN=scrib PE=1 SV=1	alr0124_1	199	4e-50	COG4886	Leucine-rich repeat (LRR) protein	K12796	6e-111	404	dre:566811	erbb2-interacting protein	-	-	-
CL122.Contig9_All	4339	9	0.1134	10	0.1244	2	0.0242	7	0.0814	gi|357614952|gb|EHJ69387.1|	65.5	3e-08	hypothetical protein KGM_05975 [Danaus plexippus]	gi|460126397|gb|GAFU01004169.1|	634	1e-178	TSA: Spodoptera exigua comp8377_c0_seq2 transcribed RNA sequence	sp|Q7KRY7|LAP4_DROME	543	2e-153	Protein lap4 OS=Drosophila melanogaster GN=scrib PE=1 SV=1	Rv3876	54.3	2e-06	COG0455	ATPases involved in chromosome partitioning	K06092	2e-37	159	dre:368723	InaD-like protein	GO:0007472//wing disc morphogenesis;GO:0043297//apical junction assembly;GO:0016333//morphogenesis of follicular epithelium;GO:0051179//localization;GO:0042067//establishment of ommatidial planar polarity;GO:0030154//cell differentiation;GO:0007049//cell cycle;GO:0008285//negative regulation of cell proliferation;GO:0045197//establishment or maintenance of epithelial cell apical/basal polarity;GO…	-	GO:0044459//plasma membrane part
CL1220.Contig1_All	876	59	3.6817	34	2.0954	1	0.06	2	0.1152	--	--	--	--	gi|438386|gb|U04223.1|ONAMY25	145	4e-31	Ostrinia nubilalis On25 alpha-amylase (amy) gene, partial cds	--	--	--	--	--	--	--	--	--	--	--	--	--	--	-	-	-
CL1220.Contig2_All	571	32	3.0635	25	2.3637	76	6.9963	92	8.13	--	--	--	--	--	--	--	--	--	--	--	--	--	--	--	--	--	--	--	--	--	--	-	-	-
CL1221.Contig1_All	1386	5	0.1972	1	0.039	1	0.0379	3	0.1092	gi|357618296|gb|EHJ71332.1|	732.6	0	putative TFIIH basal transcription factor complex p52 subunit [Danaus plexippus]	gi|346705182|dbj|AK377297.1|	545	1e-151	Bombyx mori mRNA, clone: fwd-09J20	sp|P60027|TF2H4_PANTR	459	7e-129	General transcription factor IIH subunit 4 OS=Pan troglodytes GN=GTF2H4 PE=3 SV=1	SPBC13G1.13	278	1e-74	COG5144	RNA polymerase II transcription initiation/nucleotide excision repair factor TFIIH, subunit TFB2	K03144	9e-171	600	tca:659751	transcription initiation factor TFIIH subunit 4	GO:0006289//nucleotide-excision repair	GO:0004003//ATP-dependent DNA helicase activity	GO:0000439//core TFIIH complex
CL1221.Contig2_All	1417	6	0.2315	1	0.0381	1	0.0371	4	0.1424	gi|357618296|gb|EHJ71332.1|	732.6	0	putative TFIIH basal transcription factor complex p52 subunit [Danaus plexippus]	gi|346705182|dbj|AK377297.1|	545	1e-151	Bombyx mori mRNA, clone: fwd-09J20	sp|P60027|TF2H4_PANTR	459	7e-129	General transcription factor IIH subunit 4 OS=Pan troglodytes GN=GTF2H4 PE=3 SV=1	SPBC13G1.13	278	1e-74	COG5144	RNA polymerase II transcription initiation/nucleotide excision repair factor TFIIH, subunit TFB2	K03144	9e-171	600	tca:659751	transcription initiation factor TFIIH subunit 4	GO:0006289//nucleotide-excision repair	GO:0004003//ATP-dependent DNA helicase activity	GO:0000439//core TFIIH complex
CL1221.Contig3_All	1584	17	0.5867	58	1.9768	114	3.7831	103	3.2811	gi|357618296|gb|EHJ71332.1|	820.8	0	putative TFIIH basal transcription factor complex p52 subunit [Danaus plexippus]	gi|346705182|dbj|AK377297.1|	549	1e-152	Bombyx mori mRNA, clone: fwd-09J20	sp|P60027|TF2H4_PANTR	486	8e-137	General transcription factor IIH subunit 4 OS=Pan troglodytes GN=GTF2H4 PE=3 SV=1	SPBC13G1.13	291	3e-78	COG5144	RNA polymerase II transcription initiation/nucleotide excision repair factor TFIIH, subunit TFB2	K03144	0	641	tca:659751	transcription initiation factor TFIIH subunit 4	GO:0006289//nucleotide-excision repair	GO:0004003//ATP-dependent DNA helicase activity	GO:0000439//core TFIIH complex
CL1221.Contig4_All	1889	51	1.4758	23	0.6573	18	0.5009	41	1.0952	gi|357618296|gb|EHJ71332.1|	821.2	0	putative TFIIH basal transcription factor complex p52 subunit [Danaus plexippus]	gi|346705182|dbj|AK377297.1|	545	1e-151	Bombyx mori mRNA, clone: fwd-09J20	sp|P60027|TF2H4_PANTR	486	7e-137	General transcription factor IIH subunit 4 OS=Pan troglodytes GN=GTF2H4 PE=3 SV=1	SPBC13G1.13	292	1e-78	COG5144	RNA polymerase II transcription initiation/nucleotide excision repair factor TFIIH, subunit TFB2	K03144	0	642	tca:659751	transcription initiation factor TFIIH subunit 4	GO:0006289//nucleotide-excision repair	GO:0004003//ATP-dependent DNA helicase activity	GO:0000439//core TFIIH complex
CL1222.Contig1_All	423	20	2.5846	13	1.6592	17	2.1125	16	1.9086	--	--	--	--	--	--	--	--	--	--	--	--	--	--	--	--	--	--	--	--	--	--	-	-	-
CL1223.Contig1_All	1028	28	1.4889	91	4.779	208	10.6356	142	6.97	--	--	--	--	--	--	--	--	--	--	--	--	--	--	--	--	--	--	--	--	--	--	-	-	-
CL1223.Contig2_All	238	3	0.689	3	0.6805	3	0.6626	2	0.424	--	--	--	--	--	--	--	--	--	--	--	--	--	--	--	--	--	--	--	--	--	--	-	-	-
CL1223.Contig3_All	215	7	1.7798	2	0.5022	0	0	0	0	--	--	--	--	--	--	--	--	--	--	--	--	--	--	--	--	--	--	--	--	--	--	-	-	-
CL1224.Contig1_All	3233	104	1.7584	95	1.5864	90	1.4633	66	1.0301	gi|357605200|gb|EHJ64504.1|	1063.1	0	Rapgap1, isoform F [Danaus plexippus]	gi|346715939|dbj|AK381707.1|	349	5e-92	Bombyx mori mRNA, clone: fwgP12A21	sp|P47736|RPGP1_HUMAN	413	1e-114	Rap1 GTPase-activating protein 1 OS=Homo sapiens GN=RAP1GAP PE=1 SV=2	--	--	--	--	--	K08013	2e-58	228	acs:100553026	signal-induced proliferation-associated gene 1	GO:0002121//inter-male aggressive behavior;GO:0032861//activation of Rap GTPase activity	GO:0046582//Rap GTPase activator activity	-
CL1224.Contig2_All	3727	101	1.4814	128	1.8541	249	3.5118	477	6.458	gi|357605200|gb|EHJ64504.1|	1058.9	0	Rapgap1, isoform F [Danaus plexippus]	gi|346715939|dbj|AK381707.1|	349	6e-92	Bombyx mori mRNA, clone: fwgP12A21	sp|P47736|RPGP1_HUMAN	413	2e-114	Rap1 GTPase-activating protein 1 OS=Homo sapiens GN=RAP1GAP PE=1 SV=2	--	--	--	--	--	K08013	2e-58	228	acs:100553026	signal-induced proliferation-associated gene 1	GO:0002121//inter-male aggressive behavior;GO:0032861//activation of Rap GTPase activity	GO:0046582//Rap GTPase activator activity	-
CL1224.Contig3_All	241	0	0	0	0	2	0.4362	0	0	--	--	--	--	--	--	--	--	--	--	--	--	--	--	--	--	--	--	--	--	--	--	-	-	-
CL1225.Contig1_All	2362	40	0.9257	18	0.4114	19	0.4228	11	0.235	gi|357608339|gb|EHJ65941.1|	278.1	1e-72	hypothetical protein KGM_21982 [Danaus plexippus]	gi|460118108|gb|GAFU01010588.1|	109	6e-20	TSA: Spodoptera exigua comp26660_c0_seq1 transcribed RNA sequence	sp|Q8NDI1|EHBP1_HUMAN	181	7e-45	EH domain-binding protein 1 OS=Homo sapiens GN=EHBP1 PE=1 SV=3	--	--	--	--	--	--	--	--	--	--	-	-	-
CL1225.Contig2_All	2497	96	2.1016	39	0.8432	52	1.0947	28	0.5658	gi|357608339|gb|EHJ65941.1|	278.1	1e-72	hypothetical protein KGM_21982 [Danaus plexippus]	gi|460118108|gb|GAFU01010588.1|	109	7e-20	TSA: Spodoptera exigua comp26660_c0_seq1 transcribed RNA sequence	sp|Q8NDI1|EHBP1_HUMAN	199	3e-50	EH domain-binding protein 1 OS=Homo sapiens GN=EHBP1 PE=1 SV=3	--	--	--	--	--	K10352	3e-07	58.2	dre:561431	myosin heavy chain	-	-	-
CL1225.Contig3_All	1426	54	2.07	12	0.4543	24	0.8847	21	0.7431	gi|357608338|gb|EHJ65940.1|	375.6	3e-102	hypothetical protein KGM_21981 [Danaus plexippus]	--	--	--	--	sp|Q8NDI1|EHBP1_HUMAN	141	3e-33	EH domain-binding protein 1 OS=Homo sapiens GN=EHBP1 PE=1 SV=3	SPAC15A10.08	78.6	3e-14	COG5069	Ca2+-binding actin-bundling protein fimbrin/plastin (EF-Hand superfamily)	K05699	7e-19	95.9	aga:AgaP_AGAP001497	actinin alpha	-	-	-
CL1225.Contig4_All	3551	329	5.0646	292	4.4394	264	3.9079	278	3.9503	gi|357608338|gb|EHJ65940.1|	510.4	2e-142	hypothetical protein KGM_21981 [Danaus plexippus]	gi|460118108|gb|GAFU01010588.1|	109	1e-19	TSA: Spodoptera exigua comp26660_c0_seq1 transcribed RNA sequence	sp|Q69ZW3|EHBP1_MOUSE	325	6e-88	EH domain-binding protein 1 OS=Mus musculus GN=Ehbp1 PE=1 SV=3	SPAC15A10.08	79	6e-14	COG5069	Ca2+-binding actin-bundling protein fimbrin/plastin (EF-Hand superfamily)	K05699	2e-18	96.3	aga:AgaP_AGAP001497	actinin alpha	-	-	-
CL1225.Contig5_All	2418	237	5.3579	140	3.1258	101	2.1956	107	2.2329	gi|357608338|gb|EHJ65940.1|	813.1	0	hypothetical protein KGM_21981 [Danaus plexippus]	gi|158301034|ref|XM_320807.4|	71.9	1e-08	Anopheles gambiae str. PEST AGAP011702-PA (AgaP_AGAP011702) mRNA, complete cds	sp|Q8NDI1|EHBP1_HUMAN	330	7e-90	EH domain-binding protein 1 OS=Homo sapiens GN=EHBP1 PE=1 SV=3	SPAC15A10.08	78.6	5e-14	COG5069	Ca2+-binding actin-bundling protein fimbrin/plastin (EF-Hand superfamily)	K05699	1e-18	95.9	aga:AgaP_AGAP001497	actinin alpha	GO:0044763	-	GO:0044424//intracellular part
CL1225.Contig6_All	428	7	0.894	8	1.0091	4	0.4913	3	0.3537	--	--	--	--	--	--	--	--	--	--	--	--	Rv3876	47.4	8e-06	COG0455	ATPases involved in chromosome partitioning	--	--	--	--	--	-	-	-
CL1225.Contig7_All	375	6	0.8746	3	0.4319	16	2.2428	1	0.1346	--	--	--	--	gi|460124933|gb|GAFU01005310.1|	63.9	5e-07	TSA: Spodoptera exigua comp21477_c0_seq1 transcribed RNA sequence	--	--	--	--	--	--	--	--	--	--	--	--	--	--	-	-	-
CL1226.Contig1_All	648	4	0.3374	9	0.7498	148	12.0055	1	0.0779	--	--	--	--	--	--	--	--	--	--	--	--	--	--	--	--	--	--	--	--	--	--	-	-	-
CL1226.Contig2_All	756	19	1.3738	16	1.1426	101	7.0225	130	8.6768	--	--	--	--	--	--	--	--	--	--	--	--	--	--	--	--	--	--	--	--	--	--	-	-	-
CL1226.Contig3_All	2715	23	0.4631	43	0.855	448	8.6736	76	1.4125	gi|15010430|gb|AAK77263.1|	75.9	1e-11	GH03753p [Drosophila melanogaster]	--	--	--	--	sp|Q9NBX4|RTXE_DROME	182	2e-56	Probable RNA-directed DNA polymerase from transposon X-element OS=Drosophila melanogaster GN=X-element\ORF2 PE=3 SV=1	--	--	--	--	--	K08017	2e-10	69.3	hmg:100197999	advillin	-	-	-
CL1226.Contig4_All	670	15	1.2238	16	1.2892	90	7.0609	170	12.8031	--	--	--	--	--	--	--	--	--	--	--	--	--	--	--	--	--	--	--	--	--	--	-	-	-
CL1226.Contig5_All	2787	44	0.863	67	1.2979	792	14.9376	271	4.9065	gi|15010430|gb|AAK77263.1|	75.9	1e-11	GH03753p [Drosophila melanogaster]	--	--	--	--	sp|Q9NBX4|RTXE_DROME	182	2e-56	Probable RNA-directed DNA polymerase from transposon X-element OS=Drosophila melanogaster GN=X-element\ORF2 PE=3 SV=1	--	--	--	--	--	K08017	2e-10	69.3	hmg:100197999	advillin	-	-	-
CL1227.Contig1_All	2259	143	3.4604	196	4.6841	163	3.7928	146	3.2612	gi|112983960|ref|NP_001036843.1|	710.3	0	BAG domain-containing protein Samui [Bombyx mori] >gi|27151475|sp|Q9BLJ6.1|BAGS_BOMMO RecName: Full=BAG domain-containing protein Samui >gi|13442776|dbj|BAB39763.1| Samui [Bombyx mori]	gi|346707331|dbj|AK382093.1|	222	6e-54	Bombyx mori mRNA, clone: fdpe07D19	sp|Q9BLJ6|BAGS_BOMMO	710	0	BAG domain-containing protein Samui OS=Bombyx mori GN=Samui PE=2 SV=1	Rv3876	65.9	3e-10	COG0455	ATPases involved in chromosome partitioning	K13172	2e-35	151	oaa:100075123	serine/arginine repetitive matrix protein 2	-	GO:0030544//Hsp70 protein binding	-
CL1227.Contig2_All	2274	86	2.0673	121	2.8727	78	1.803	90	1.9971	gi|112983960|ref|NP_001036843.1|	684.5	0	BAG domain-containing protein Samui [Bombyx mori] >gi|27151475|sp|Q9BLJ6.1|BAGS_BOMMO RecName: Full=BAG domain-containing protein Samui >gi|13442776|dbj|BAB39763.1| Samui [Bombyx mori]	gi|346707331|dbj|AK382093.1|	214	1e-51	Bombyx mori mRNA, clone: fdpe07D19	sp|Q9BLJ6|BAGS_BOMMO	684	0	BAG domain-containing protein Samui OS=Bombyx mori GN=Samui PE=2 SV=1	Rv3876	66.6	2e-10	COG0455	ATPases involved in chromosome partitioning	K13172	4e-34	147	aml:100474834	serine/arginine repetitive matrix protein 2	-	GO:0030544//Hsp70 protein binding	-
CL1227.Contig3_All	2301	51	1.2116	87	2.0412	77	1.759	101	2.2149	gi|112983960|ref|NP_001036843.1|	685.3	0	BAG domain-containing protein Samui [Bombyx mori] >gi|27151475|sp|Q9BLJ6.1|BAGS_BOMMO RecName: Full=BAG domain-containing protein Samui >gi|13442776|dbj|BAB39763.1| Samui [Bombyx mori]	gi|346707331|dbj|AK382093.1|	214	1e-51	Bombyx mori mRNA, clone: fdpe07D19	sp|Q9BLJ6|BAGS_BOMMO	685	0	BAG domain-containing protein Samui OS=Bombyx mori GN=Samui PE=2 SV=1	Rv3876	66.6	2e-10	COG0455	ATPases involved in chromosome partitioning	K13172	4e-34	147	aml:100474834	serine/arginine repetitive matrix protein 2	-	GO:0030544//Hsp70 protein binding	-
CL1227.Contig4_All	2180	39	0.9779	38	0.9411	15	0.3617	15	0.3472	gi|112983960|ref|NP_001036843.1|	684.9	0	BAG domain-containing protein Samui [Bombyx mori] >gi|27151475|sp|Q9BLJ6.1|BAGS_BOMMO RecName: Full=BAG domain-containing protein Samui >gi|13442776|dbj|BAB39763.1| Samui [Bombyx mori]	gi|346707331|dbj|AK382093.1|	222	6e-54	Bombyx mori mRNA, clone: fdpe07D19	sp|Q9BLJ6|BAGS_BOMMO	684	0	BAG domain-containing protein Samui OS=Bombyx mori GN=Samui PE=2 SV=1	Rv3876	65.9	3e-10	COG0455	ATPases involved in chromosome partitioning	K13172	4e-35	150	oaa:100075123	serine/arginine repetitive matrix protein 2	-	GO:0030544//Hsp70 protein binding	-
CL1228.Contig1_All	751	15	1.0918	13	0.9345	19	1.3299	2	0.1344	--	--	--	--	gi|345548869|gb|JF339040.1|	69.9	2e-08	Ostrinia nubilalis aminopeptidase N3b (apn3b) gene, partial cds; and aminopeptidase N3a (apn3a) and aminopeptidase N3c (apn3c) genes, complete cds	--	--	--	--	--	--	--	--	--	--	--	--	--	--	-	-	-
CL1228.Contig2_All	871	54	3.389	14	0.8678	27	1.6294	52	3.0125	--	--	--	--	gi|345548869|gb|JF339040.1|	69.9	2e-08	Ostrinia nubilalis aminopeptidase N3b (apn3b) gene, partial cds; and aminopeptidase N3a (apn3a) and aminopeptidase N3c (apn3c) genes, complete cds	--	--	--	--	--	--	--	--	--	--	--	--	--	--	-	-	-
CL1229.Contig1_All	1171	20	0.9336	23	1.0604	22	0.9875	26	1.1204	gi|357621921|gb|EHJ73575.1|	352.4	2e-95	hypothetical protein KGM_17775 [Danaus plexippus]	gi|348651526|gb|HQ874129.1|	85.7	4e-13	Ostrinia nubilalis isolate PI2 olfactory receptor 4 (OR4) gene, partial cds	sp|Q9VBN7|SAMC_DROME	271	3e-72	S-adenosylmethionine mitochondrial carrier protein homolog OS=Drosophila melanogaster GN=CG4743 PE=2 SV=2	--	--	--	--	--	K15111	2e-74	280	dvi:Dvir_GJ10203	solute carrier family 25 (mitochondrial S-adenosylmethionine transporter), member 26	GO:0015805//S-adenosyl-L-methionine transport;GO:0015837//amine transport	GO:0000095//S-adenosyl-L-methionine transmembrane transporter activity	GO:0005743//mitochondrial inner membrane
CL1229.Contig2_All	1534	239	8.5167	305	10.734	239	8.1897	336	11.0523	gi|357621921|gb|EHJ73575.1|	352.4	3e-95	hypothetical protein KGM_17775 [Danaus plexippus]	gi|348651512|gb|HQ874122.1|	274	1e-69	Ostrinia nubilalis isolate NC12 olfactory receptor 4 (OR4) gene, partial cds	sp|Q9VBN7|SAMC_DROME	271	4e-72	S-adenosylmethionine mitochondrial carrier protein homolog OS=Drosophila melanogaster GN=CG4743 PE=2 SV=2	--	--	--	--	--	K15111	3e-74	280	dvi:Dvir_GJ10203	solute carrier family 25 (mitochondrial S-adenosylmethionine transporter), member 26	GO:0015805//S-adenosyl-L-methionine transport;GO:0015837//amine transport	GO:0000095//S-adenosyl-L-methionine transmembrane transporter activity	GO:0005743//mitochondrial inner membrane
CL123.Contig1_All	869	187	11.7631	151	9.3809	202	12.2187	147	8.5357	gi|357615975|gb|EHJ69933.1|	369	1e-100	adducin [Danaus plexippus]	gi|346713480|dbj|AK388368.1|	392	1e-105	Bombyx mori mRNA, clone: fwd-02L07	sp|Q02645|HTS_DROME	273	3e-73	Protein hu-li tai shao OS=Drosophila melanogaster GN=hts PE=1 SV=2	--	--	--	--	--	--	--	--	--	--	GO:0008302//female germline ring canal formation, actin assembly;GO:0045214//sarcomere organization;GO:0000212//meiotic spindle organization;GO:0030724//testicular fusome organization;GO:0007527//adult somatic muscle development;GO:0007282//cystoblast division;GO:0007294//germarium-derived oocyte fate determination;GO:0030723//ovarian fusome organization;GO:0051297//centrosome organization;GO:003…	GO:0003779//actin binding	GO:0045169//fusome;GO:0035183//female germline ring canal inner rim;GO:0045170//spectrosome;GO:0005811//lipid particle;GO:0005886//plasma membrane
CL123.Contig2_All	824	167	11.0787	144	9.4346	176	11.2274	142	8.6956	gi|157128356|ref|XP_001661417.1|	364	4e-99	adducin [Aedes aegypti] >gi|108872626|gb|EAT36851.1| AAEL011105-PA [Aedes aegypti]	gi|346713480|dbj|AK388368.1|	392	1e-105	Bombyx mori mRNA, clone: fwd-02L07	sp|Q02645|HTS_DROME	273	3e-73	Protein hu-li tai shao OS=Drosophila melanogaster GN=hts PE=1 SV=2	--	--	--	--	--	--	--	--	--	--	GO:0008302//female germline ring canal formation, actin assembly;GO:0045214//sarcomere organization;GO:0000212//meiotic spindle organization;GO:0030724//testicular fusome organization;GO:0007527//adult somatic muscle development;GO:0007282//cystoblast division;GO:0007294//germarium-derived oocyte fate determination;GO:0030723//ovarian fusome organization;GO:0051297//centrosome organization;GO:003…	GO:0046872//metal ion binding;GO:0003779//actin binding	GO:0045169//fusome;GO:0035183//female germline ring canal inner rim;GO:0045170//spectrosome;GO:0005811//lipid particle;GO:0005886//plasma membrane
CL123.Contig3_All	1392	193	7.5791	197	7.6404	201	7.5901	172	6.2349	gi|357615975|gb|EHJ69933.1|	614.8	3e-174	adducin [Danaus plexippus]	gi|460127198|gb|GAFU01003551.1|	674	0	TSA: Spodoptera exigua comp5069_c0_seq1 transcribed RNA sequence	sp|Q02645|HTS_DROME	441	2e-123	Protein hu-li tai shao OS=Drosophila melanogaster GN=hts PE=1 SV=2	--	--	--	--	--	--	--	--	--	--	GO:0008302//female germline ring canal formation, actin assembly;GO:0045214//sarcomere organization;GO:0000212//meiotic spindle organization;GO:0030724//testicular fusome organization;GO:0007527//adult somatic muscle development;GO:0007282//cystoblast division;GO:0007294//germarium-derived oocyte fate determination;GO:0030723//ovarian fusome organization;GO:0051297//centrosome organization;GO:003…	GO:0005488//binding	GO:0045169//fusome;GO:0035183//female germline ring canal inner rim;GO:0045170//spectrosome;GO:0005811//lipid particle;GO:0005886//plasma membrane
CL123.Contig4_All	2441	242	5.4194	196	4.3349	221	4.759	235	4.8578	gi|357615975|gb|EHJ69933.1|	1037.7	0	adducin [Danaus plexippus]	gi|460102744|gb|GAFU01017989.1|	650	0	TSA: Spodoptera exigua comp5069_c0_seq2 transcribed RNA sequence	sp|Q02645|HTS_DROME	723	0	Protein hu-li tai shao OS=Drosophila melanogaster GN=hts PE=1 SV=2	CC1201	123	1e-27	COG0235	Ribulose-5-phosphate 4-epimerase and related epimerases and aldolases	K13171	3e-06	55.1	mmu:51796	serine/arginine repetitive matrix protein 1	GO:0008302//female germline ring canal formation, actin assembly;GO:0045214//sarcomere organization;GO:0000212//meiotic spindle organization;GO:0030724//testicular fusome organization;GO:0007527//adult somatic muscle development;GO:0007282//cystoblast division;GO:0007294//germarium-derived oocyte fate determination;GO:0030723//ovarian fusome organization;GO:0051297//centrosome organization;GO:003…	GO:0003779//actin binding	GO:0045169//fusome;GO:0035183//female germline ring canal inner rim;GO:0045170//spectrosome;GO:0005811//lipid particle;GO:0005886//plasma membrane
CL123.Contig5_All	2465	206	4.5683	181	3.9642	222	4.734	190	3.8893	gi|357615975|gb|EHJ69933.1|	1030.4	0	adducin [Danaus plexippus]	gi|460127198|gb|GAFU01003551.1|	674	0	TSA: Spodoptera exigua comp5069_c0_seq1 transcribed RNA sequence	sp|Q02645|HTS_DROME	715	0	Protein hu-li tai shao OS=Drosophila melanogaster GN=hts PE=1 SV=2	CC1201	123	1e-27	COG0235	Ribulose-5-phosphate 4-epimerase and related epimerases and aldolases	K03283	2e-08	62	ptr:450139	heat shock 70kDa protein 1/8	GO:0008302//female germline ring canal formation, actin assembly;GO:0045214//sarcomere organization;GO:0000212//meiotic spindle organization;GO:0030724//testicular fusome organization;GO:0007527//adult somatic muscle development;GO:0007282//cystoblast division;GO:0007294//germarium-derived oocyte fate determination;GO:0030723//ovarian fusome organization;GO:0051297//centrosome organization;GO:003…	GO:0003779//actin binding	GO:0045169//fusome;GO:0035183//female germline ring canal inner rim;GO:0045170//spectrosome;GO:0005811//lipid particle;GO:0005886//plasma membrane
CL123.Contig6_All	2043	40	1.0703	20	0.5285	36	0.9262	26	0.6422	gi|357615975|gb|EHJ69933.1|	710.7	0	adducin [Danaus plexippus]	gi|460127198|gb|GAFU01003551.1|	369	4e-98	TSA: Spodoptera exigua comp5069_c0_seq1 transcribed RNA sequence	sp|Q02645|HTS_DROME	492	1e-138	Protein hu-li tai shao OS=Drosophila melanogaster GN=hts PE=1 SV=2	CC1201	123	1e-27	COG0235	Ribulose-5-phosphate 4-epimerase and related epimerases and aldolases	--	--	--	--	--	GO:0008302//female germline ring canal formation, actin assembly;GO:0045214//sarcomere organization;GO:0000212//meiotic spindle organization;GO:0030724//testicular fusome organization;GO:0007527//adult somatic muscle development;GO:0007282//cystoblast division;GO:0007294//germarium-derived oocyte fate determination;GO:0030723//ovarian fusome organization;GO:0051297//centrosome organization;GO:003…	GO:0005488//binding	GO:0045169//fusome;GO:0035183//female germline ring canal inner rim;GO:0045170//spectrosome;GO:0005811//lipid particle;GO:0005886//plasma membrane
CL123.Contig7_All	2663	180	3.6949	164	3.3248	206	4.0662	183	3.4675	gi|357615975|gb|EHJ69933.1|	1048.1	0	adducin [Danaus plexippus]	gi|460127198|gb|GAFU01003551.1|	674	0	TSA: Spodoptera exigua comp5069_c0_seq1 transcribed RNA sequence	sp|Q02645|HTS_DROME	715	0	Protein hu-li tai shao OS=Drosophila melanogaster GN=hts PE=1 SV=2	CC1201	123	1e-27	COG0235	Ribulose-5-phosphate 4-epimerase and related epimerases and aldolases	K03283	2e-07	59.3	ptr:450139	heat shock 70kDa protein 1/8	GO:0008302//female germline ring canal formation, actin assembly;GO:0045214//sarcomere organization;GO:0000212//meiotic spindle organization;GO:0030724//testicular fusome organization;GO:0007527//adult somatic muscle development;GO:0007282//cystoblast division;GO:0007294//germarium-derived oocyte fate determination;GO:0030723//ovarian fusome organization;GO:0051297//centrosome organization;GO:003…	GO:0005488//binding	GO:0045169//fusome;GO:0035183//female germline ring canal inner rim;GO:0045170//spectrosome;GO:0005811//lipid particle;GO:0005886//plasma membrane
CL123.Contig8_All	2422	265	5.981	212	4.7255	267	5.7947	223	4.6459	gi|357615975|gb|EHJ69933.1|	1010.8	0	adducin [Danaus plexippus]	gi|460127198|gb|GAFU01003551.1|	674	0	TSA: Spodoptera exigua comp5069_c0_seq1 transcribed RNA sequence	sp|Q02645|HTS_DROME	715	0	Protein hu-li tai shao OS=Drosophila melanogaster GN=hts PE=1 SV=2	CC1201	123	1e-27	COG0235	Ribulose-5-phosphate 4-epimerase and related epimerases and aldolases	K03283	2e-08	62	ptr:450139	heat shock 70kDa protein 1/8	GO:0008302//female germline ring canal formation, actin assembly;GO:0045214//sarcomere organization;GO:0000212//meiotic spindle organization;GO:0030724//testicular fusome organization;GO:0007527//adult somatic muscle development;GO:0007282//cystoblast division;GO:0007294//germarium-derived oocyte fate determination;GO:0030723//ovarian fusome organization;GO:0051297//centrosome organization;GO:003…	GO:0003779//actin binding	GO:0045169//fusome;GO:0035183//female germline ring canal inner rim;GO:0045170//spectrosome;GO:0005811//lipid particle;GO:0005886//plasma membrane
CL1230.Contig1_All	3643	1108	16.6257	770	11.4109	1359	19.6089	1002	13.8787	gi|198419161|ref|XP_002128375.1|	415.2	1e-113	PREDICTED: histidine ammonia-lyase [Ciona intestinalis]	--	--	--	--	sp|P42357|HUTH_HUMAN	382	3e-105	Histidine ammonia-lyase OS=Homo sapiens GN=HAL PE=1 SV=1	VC1202	390	7e-108	COG2986	Histidine ammonia-lyase	K01745	2e-114	415	cin:100184467	histidine ammonia-lyase [EC:4.3.1.3]	GO:0006548//histidine catabolic process	GO:0003824//catalytic activity	GO:0005737//cytoplasm
CL1230.Contig2_All	602	167	15.1642	124	11.1202	113	9.8668	116	9.723	--	--	--	--	--	--	--	--	--	--	--	--	--	--	--	--	--	--	--	--	--	--	-	-	-
CL1230.Contig3_All	536	6	0.6119	1	0.1007	122	11.9643	73	6.8722	--	--	--	--	--	--	--	--	--	--	--	--	--	--	--	--	--	--	--	--	--	--	-	-	-
CL1230.Contig4_All	682	187	14.9885	122	9.6575	39	3.0059	34	2.5156	--	--	--	--	--	--	--	--	--	--	--	--	--	--	--	--	--	--	--	--	--	--	-	-	-
CL1230.Contig5_All	522	155	16.2316	109	11.2731	10	1.007	10	0.9666	--	--	--	--	--	--	--	--	--	--	--	--	--	--	--	--	--	--	--	--	--	--	-	-	-
CL1231.Contig1_All	271	29	5.8496	4	0.7969	39	7.5646	16	2.9791	--	--	--	--	--	--	--	--	--	--	--	--	--	--	--	--	--	--	--	--	--	--	-	-	-
CL1231.Contig2_All	373	0	0	1	0.1447	2	0.2818	2	0.2706	--	--	--	--	--	--	--	--	--	--	--	--	--	--	--	--	--	--	--	--	--	--	-	-	-
CL1231.Contig3_All	227	9	2.1673	2	0.4757	9	2.0841	11	2.4452	--	--	--	--	--	--	--	--	--	--	--	--	--	--	--	--	--	--	--	--	--	--	-	-	-
CL1231.Contig4_All	536	6	0.6119	1	0.1007	21	2.0594	13	1.2238	--	--	--	--	--	--	--	--	--	--	--	--	--	--	--	--	--	--	--	--	--	--	-	-	-
CL1231.Contig5_All	522	1	0.1047	4	0.4137	3	0.3021	4	0.3867	--	--	--	--	--	--	--	--	--	--	--	--	--	--	--	--	--	--	--	--	--	--	-	-	-
CL1231.Contig6_All	512	5	0.5338	315	33.2146	308	31.6209	541	53.3172	--	--	--	--	--	--	--	--	--	--	--	--	--	--	--	--	--	--	--	--	--	--	-	-	-
CL1231.Contig7_All	206	0	0	0	0	1	0.2552	2	0.4899	--	--	--	--	--	--	--	--	--	--	--	--	--	--	--	--	--	--	--	--	--	--	-	-	-
CL1232.Contig1_All	1747	131	4.099	122	3.7701	347	10.4407	425	12.2754	--	--	--	--	gi|345548869|gb|JF339040.1|	196	3e-46	Ostrinia nubilalis aminopeptidase N3b (apn3b) gene, partial cds; and aminopeptidase N3a (apn3a) and aminopeptidase N3c (apn3c) genes, complete cds	--	--	--	--	--	--	--	--	--	--	--	--	--	--	-	-	-
CL1232.Contig2_All	933	286	16.7566	272	15.7389	639	36.0008	765	41.3732	--	--	--	--	gi|345548869|gb|JF339040.1|	196	1e-46	Ostrinia nubilalis aminopeptidase N3b (apn3b) gene, partial cds; and aminopeptidase N3a (apn3a) and aminopeptidase N3c (apn3c) genes, complete cds	--	--	--	--	--	--	--	--	--	--	--	--	--	--	-	-	-
CL1232.Contig3_All	1963	445	12.392	340	9.3508	416	11.1395	548	14.0864	--	--	--	--	gi|345548869|gb|JF339040.1|	196	3e-46	Ostrinia nubilalis aminopeptidase N3b (apn3b) gene, partial cds; and aminopeptidase N3a (apn3a) and aminopeptidase N3c (apn3c) genes, complete cds	--	--	--	--	--	--	--	--	--	--	--	--	--	--	-	-	-
CL1233.Contig1_All	223	5	1.2256	2	0.4842	7	1.65	2	0.4525	--	--	--	--	gi|160690461|gb|EU258740.1|	60	5e-06	Ostrinia furnacalis chitin synthase gene, complete cds	--	--	--	--	--	--	--	--	--	--	--	--	--	--	-	-	-
CL1234.Contig1_All	297	3	0.5522	1	0.1818	5	0.8849	22	3.7377	--	--	--	--	--	--	--	--	--	--	--	--	--	--	--	--	--	--	--	--	--	--	-	-	-
CL1235.Contig1_All	852	243	15.5907	2707	171.529	8	0.4936	1	0.0592	--	--	--	--	--	--	--	--	--	--	--	--	--	--	--	--	--	--	--	--	--	--	-	-	-
CL1235.Contig2_All	297	7	1.2884	95	17.2685	0	0	0	0	--	--	--	--	--	--	--	--	--	--	--	--	--	--	--	--	--	--	--	--	--	--	-	-	-
CL1235.Contig3_All	713	24	1.84	180	13.6292	0	0	0	0	--	--	--	--	--	--	--	--	--	--	--	--	--	--	--	--	--	--	--	--	--	--	-	-	-
CL1236.Contig1_All	237	5	1.1532	3	0.6834	6	1.3307	4	0.8516	--	--	--	--	--	--	--	--	--	--	--	--	--	--	--	--	--	--	--	--	--	--	-	-	-
CL1236.Contig2_All	263	2	0.4157	0	0	9	1.7988	7	1.343	gi|270003164|gb|EEZ99611.1|	34.7	3e-07	hypothetical protein TcasGA2_TC002128 [Tribolium castaneum]	--	--	--	--	--	--	--	--	--	--	--	--	--	--	--	--	--	--	-	-	-
CL1237.Contig1_All	1233	6	0.266	12	0.5254	46	1.961	44	1.8007	gi|357624325|gb|EHJ75146.1|	250	1e-64	putative prenylated rab acceptor [Danaus plexippus]	gi|346712954|dbj|AK386045.1|	71.9	7e-09	Bombyx mori mRNA, clone: fphe18H09	sp|Q9UI14|PRAF1_HUMAN	121	4e-27	Prenylated Rab acceptor protein 1 OS=Homo sapiens GN=RABAC1 PE=1 SV=1	--	--	--	--	--	--	--	--	--	--	-	-	-
CL1237.Contig2_All	1392	21	0.8247	17	0.6593	52	1.9636	82	2.9724	gi|357624325|gb|EHJ75146.1|	271.2	9e-71	putative prenylated rab acceptor [Danaus plexippus]	gi|346712954|dbj|AK386045.1|	95.6	6e-16	Bombyx mori mRNA, clone: fphe18H09	sp|Q52NJ0|PRAF1_PIG	122	2e-27	Prenylated Rab acceptor protein 1 OS=Sus scrofa GN=RABAC1 PE=2 SV=1	--	--	--	--	--	--	--	--	--	--	-	-	-
CL1237.Contig3_All	1388	50	1.9692	44	1.7114	41	1.5527	18	0.6544	gi|357624325|gb|EHJ75146.1|	250.4	1e-64	putative prenylated rab acceptor [Danaus plexippus]	gi|346712954|dbj|AK386045.1|	71.9	8e-09	Bombyx mori mRNA, clone: fphe18H09	sp|Q9UI14|PRAF1_HUMAN	121	3e-27	Prenylated Rab acceptor protein 1 OS=Homo sapiens GN=RABAC1 PE=1 SV=1	SPCC306.02c	50.1	9e-06	COG5130	Prenylated rab acceptor 1 and related proteins	--	--	--	--	--	-	-	-
CL1237.Contig4_All	1404	109	4.2438	127	4.8834	125	4.6799	82	2.947	gi|357624325|gb|EHJ75146.1|	270.8	1e-70	putative prenylated rab acceptor [Danaus plexippus]	gi|346712954|dbj|AK386045.1|	95.6	6e-16	Bombyx mori mRNA, clone: fphe18H09	sp|Q52NJ0|PRAF1_PIG	121	3e-27	Prenylated Rab acceptor protein 1 OS=Sus scrofa GN=RABAC1 PE=2 SV=1	--	--	--	--	--	--	--	--	--	--	-	-	-
CL1238.Contig1_All	274	3	0.5985	14	2.7585	11	2.1103	7	1.2891	--	--	--	--	--	--	--	--	--	--	--	--	--	--	--	--	--	--	--	--	--	--	-	-	-
CL1238.Contig2_All	441	33	4.0905	5	0.6121	23	2.7415	14	1.6019	--	--	--	--	--	--	--	--	--	--	--	--	--	--	--	--	--	--	--	--	--	--	-	-	-
CL1239.Contig1_All	250	19	4.1545	12	2.5914	23	4.8359	5	1.0092	--	--	--	--	--	--	--	--	sp|Q6INH5|SRRTB_XENLA	48.1	4e-06	Serrate RNA effector molecule homolog B OS=Xenopus laevis GN=srrt-b PE=2 SV=1	--	--	--	--	--	--	--	--	--	--	-	-	-
CL1239.Contig2_All	2355	270	6.2672	134	3.0719	232	5.1783	179	3.8353	gi|357603288|gb|EHJ63698.1|	422.6	4e-116	hypothetical protein KGM_12392 [Danaus plexippus]	--	--	--	--	sp|Q17Q32|ENOPH_AEDAE	102	4e-21	Enolase-phosphatase E1 OS=Aedes aegypti GN=AAEL000109 PE=3 SV=1	SPAC140.02	80.1	2e-14	COG0724	RNA-binding proteins (RRM domain)	K11657	1e-20	102	dre:327618	remodeling and spacing factor 1	-	-	-
CL124.Contig10_All	363	62	9.3365	11	1.636	1	0.1448	10	1.3901	--	--	--	--	gi|134001246|gb|EF113399.1|	113	6e-22	Ostrinia nubilalis reverse transcriptase and desaturase (ezi-D11 alpha-2) genes, complete cds	--	--	--	--	--	--	--	--	--	--	--	--	--	--	-	-	-
CL124.Contig11_All	1372	28	1.1156	40	1.574	41	1.5708	16	0.5884	gi|148298707|ref|NP_001091800.1|	204.1	1e-50	uncharacterized protein LOC778505 [Bombyx mori]	gi|134001246|gb|EF113399.1|	129	4e-26	Ostrinia nubilalis reverse transcriptase and desaturase (ezi-D11 alpha-2) genes, complete cds	--	--	--	--	--	--	--	--	--	--	--	--	--	--	-	-	-
CL124.Contig12_All	317	0	0	0	0	1	0.1658	5	0.7959	--	--	--	--	--	--	--	--	--	--	--	--	--	--	--	--	--	--	--	--	--	--	-	-	-
CL124.Contig1_All	577	213	20.1792	89	8.3273	129	11.7519	287	25.0984	gi|148298707|ref|NP_001091800.1|	183.3	5e-45	uncharacterized protein LOC778505 [Bombyx mori]	--	--	--	--	--	--	--	--	--	--	--	--	--	--	--	--	--	--	-	-	-
CL124.Contig2_All	1110	13	0.6402	21	1.0214	20	0.9471	6	0.2728	gi|148298707|ref|NP_001091800.1|	204.1	1e-50	uncharacterized protein LOC778505 [Bombyx mori]	gi|134001246|gb|EF113399.1|	121	8e-24	Ostrinia nubilalis reverse transcriptase and desaturase (ezi-D11 alpha-2) genes, complete cds	--	--	--	--	--	--	--	--	--	--	--	--	--	--	-	-	-
CL124.Contig3_All	1268	485	20.9085	655	27.8876	613	25.4117	169	6.7252	gi|148298707|ref|NP_001091800.1|	203.8	1e-50	uncharacterized protein LOC778505 [Bombyx mori]	gi|346714339|dbj|AK384750.1|	95.6	5e-16	Bombyx mori mRNA, clone: fcaL36B03	--	--	--	--	--	--	--	--	--	--	--	--	--	--	-	-	-
CL124.Contig4_All	201	4	1.0878	2	0.5372	5	1.3076	11	2.7614	--	--	--	--	--	--	--	--	--	--	--	--	--	--	--	--	--	--	--	--	--	--	-	-	-
CL124.Contig5_All	1370	423	16.878	656	25.8507	254	9.7455	708	26.0767	gi|148298707|ref|NP_001091800.1|	203.8	1e-50	uncharacterized protein LOC778505 [Bombyx mori]	gi|134001246|gb|EF113399.1|	113	2e-21	Ostrinia nubilalis reverse transcriptase and desaturase (ezi-D11 alpha-2) genes, complete cds	--	--	--	--	--	--	--	--	--	--	--	--	--	--	-	-	-
CL124.Contig6_All	697	199	15.607	163	12.6253	184	13.8764	214	15.4925	--	--	--	--	--	--	--	--	--	--	--	--	--	--	--	--	--	--	--	--	--	--	-	-	-
CL124.Contig7_All	1670	464	15.188	560	18.1034	375	11.8034	713	21.5433	gi|148298707|ref|NP_001091800.1|	203.8	2e-50	uncharacterized protein LOC778505 [Bombyx mori]	gi|134001246|gb|EF113399.1|	115	7e-22	Ostrinia nubilalis reverse transcriptase and desaturase (ezi-D11 alpha-2) genes, complete cds	--	--	--	--	--	--	--	--	--	--	--	--	--	--	-	-	-
CL124.Contig8_All	1232	185	8.2085	147	6.4416	97	4.1386	163	6.676	gi|148298707|ref|NP_001091800.1|	204.1	1e-50	uncharacterized protein LOC778505 [Bombyx mori]	gi|269847892|gb|AC239114.1|	180	1e-41	Bicyclus anynana clone BA_Ba18H03, complete sequence	--	--	--	--	--	--	--	--	--	--	--	--	--	--	-	-	-
CL124.Contig9_All	753	97	7.0417	15	1.0754	3	0.2094	3	0.201	gi|148298707|ref|NP_001091800.1|	203.8	7e-51	uncharacterized protein LOC778505 [Bombyx mori]	gi|346714339|dbj|AK384750.1|	97.6	8e-17	Bombyx mori mRNA, clone: fcaL36B03	--	--	--	--	--	--	--	--	--	--	--	--	--	--	-	-	-
CL1240.Contig1_All	761	60	4.3099	82	5.8172	56	3.8681	43	2.8512	--	--	--	--	--	--	--	--	--	--	--	--	--	--	--	--	--	--	--	--	--	--	-	-	-
CL1240.Contig2_All	561	21	2.0462	1	0.0962	1	0.0937	1	0.0899	--	--	--	--	--	--	--	--	--	--	--	--	--	--	--	--	--	--	--	--	--	--	-	-	-
CL1241.Contig1_All	932	5	0.2933	6	0.3476	16	0.9024	4	0.2166	gi|270016306|gb|EFA12752.1|	75.9	3e-12	hypothetical protein TcasGA2_TC010279 [Tribolium castaneum]	--	--	--	--	--	--	--	--	--	--	--	--	--	--	--	--	--	--	-	-	-
CL1241.Contig2_All	965	10	0.5665	9	0.5035	20	1.0894	5	0.2614	gi|270016306|gb|EFA12752.1|	75.9	3e-12	hypothetical protein TcasGA2_TC010279 [Tribolium castaneum]	--	--	--	--	--	--	--	--	--	--	--	--	--	--	--	--	--	--	-	-	-
CL1241.Contig3_All	301	3	0.5448	1	0.1794	5	0.8732	3	0.5029	--	--	--	--	--	--	--	--	--	--	--	--	--	--	--	--	--	--	--	--	--	--	-	-	-
CL1241.Contig4_All	1561	18	0.6303	23	0.7955	14	0.4714	12	0.3879	gi|357629541|gb|EHJ78246.1|	168.7	7e-40	retroelement polyprotein [Danaus plexippus]	--	--	--	--	--	--	--	--	--	--	--	--	--	--	--	--	--	--	-	-	-
CL1241.Contig5_All	942	13	0.7544	14	0.8024	21	1.1718	5	0.2678	gi|270016306|gb|EFA12752.1|	75.9	3e-12	hypothetical protein TcasGA2_TC010279 [Tribolium castaneum]	--	--	--	--	--	--	--	--	--	--	--	--	--	--	--	--	--	--	-	-	-
CL1241.Contig6_All	1012	6	0.3241	10	0.5335	13	0.6752	3	0.1496	gi|270016306|gb|EFA12752.1|	75.9	3e-12	hypothetical protein TcasGA2_TC010279 [Tribolium castaneum]	--	--	--	--	--	--	--	--	--	--	--	--	--	--	--	--	--	--	-	-	-
CL1242.Contig1_All	1808	104	3.1444	119	3.5533	301	8.7511	185	5.1631	gi|114052150|ref|NP_001040220.1|	475.7	3e-132	triacylglycerol lipase [Bombyx mori] >gi|87248427|gb|ABD36266.1| triacylglycerol lipase [Bombyx mori]	gi|195580758|ref|XM_002080166.1|	63.9	3e-06	Drosophila simulans GD24350 (Dsim\GD24350), mRNA	sp|O46108|LIP3_DROME	284	5e-76	Lipase 3 OS=Drosophila melanogaster GN=Lip3 PE=2 SV=1	SPBC16A3.12c	144	4e-34	COG0596	Predicted hydrolases or acyltransferases (alpha/beta hydrolase superfamily)	K01052	3e-71	270	hmg:100211176	lysosomal acid lipase/cholesteryl ester hydrolase [EC:3.1.1.13]	GO:0006629//lipid metabolic process	-	-
CL1242.Contig2_All	1714	66	2.1049	1	0.0315	7	0.2147	4	0.1178	gi|114052150|ref|NP_001040220.1|	475.7	3e-132	triacylglycerol lipase [Bombyx mori] >gi|87248427|gb|ABD36266.1| triacylglycerol lipase [Bombyx mori]	gi|195580758|ref|XM_002080166.1|	63.9	2e-06	Drosophila simulans GD24350 (Dsim\GD24350), mRNA	sp|O46108|LIP3_DROME	284	5e-76	Lipase 3 OS=Drosophila melanogaster GN=Lip3 PE=2 SV=1	SPBC16A3.12c	144	4e-34	COG0596	Predicted hydrolases or acyltransferases (alpha/beta hydrolase superfamily)	K01052	3e-71	270	hmg:100211176	lysosomal acid lipase/cholesteryl ester hydrolase [EC:3.1.1.13]	GO:0006629//lipid metabolic process	-	-
CL1243.Contig1_All	281	0	0	0	0	11	2.0577	9	1.6161	--	--	--	--	--	--	--	--	--	--	--	--	--	--	--	--	--	--	--	--	--	--	-	-	-
CL1244.Contig1_All	3500	356	5.5601	137	2.1132	310	4.6557	189	2.7248	gi|357617282|gb|EHJ70700.1|	1350.1	0	hypothetical protein KGM_02046 [Danaus plexippus]	gi|460118114|gb|GAFU01010583.1|	168	1e-37	TSA: Spodoptera exigua comp5404_c0_seq1 transcribed RNA sequence	sp|Q6GLQ4|PP1RA_XENLA	199	4e-50	Serine/threonine-protein phosphatase 1 regulatory subunit 10 OS=Xenopus laevis GN=ppp1r10 PE=2 SV=1	SPAC140.02	79.3	4e-14	COG0724	RNA-binding proteins (RRM domain)	K03163	6e-23	110	aga:AgaP_AGAP004078	DNA topoisomerase I [EC:5.99.1.2]	GO:0009987//cellular process	GO:0005488//binding	-
CL1244.Contig2_All	1337	18	0.7359	9	0.3634	15	0.5897	11	0.4151	gi|389615167|dbj|BAM20572.1|	424.5	6e-117	pnuts protein, partial [Papilio polytes]	gi|460123466|gb|GAFU01006484.1|	77.8	1e-10	TSA: Spodoptera exigua comp5404_c0_seq2 transcribed RNA sequence	sp|Q9NZW4|DSPP_HUMAN	90.5	8e-18	Dentin sialophosphoprotein OS=Homo sapiens GN=DSPP PE=1 SV=2	SPAC140.02	82.4	2e-15	COG0724	RNA-binding proteins (RRM domain)	K03163	4e-23	109	aga:AgaP_AGAP004078	DNA topoisomerase I [EC:5.99.1.2]	GO:0009987//cellular process	GO:0005488//binding	-
CL1245.Contig1_All	1247	81	3.5507	91	3.9397	71	2.9929	44	1.7804	gi|116833131|gb|ABK29478.1|	158.7	5e-37	hypothetical protein Llacc01000286 [Helicoverpa armigera]	--	--	--	--	--	--	--	--	--	--	--	--	--	--	--	--	--	--	-	-	-
CL1245.Contig2_All	1054	362	18.7745	167	8.5539	3	0.1496	0	0	gi|116833131|gb|ABK29478.1|	158.7	4e-37	hypothetical protein Llacc01000286 [Helicoverpa armigera]	--	--	--	--	--	--	--	--	--	--	--	--	--	--	--	--	--	--	-	-	-
CL1245.Contig3_All	3510	462	7.1951	363	5.5833	13	0.1947	1	0.0144	gi|116833131|gb|ABK29478.1|	158.7	2e-36	hypothetical protein Llacc01000286 [Helicoverpa armigera]	--	--	--	--	--	--	--	--	--	--	--	--	--	--	--	--	--	--	-	-	-
CL1245.Contig4_All	382	9	1.2879	75	10.5995	2	0.2752	19	2.5097	--	--	--	--	--	--	--	--	--	--	--	--	--	--	--	--	--	--	--	--	--	--	-	-	-
CL1245.Contig5_All	3053	123	2.2023	176	3.1122	177	3.0475	15	0.2479	gi|116833131|gb|ABK29478.1|	158.7	1e-36	hypothetical protein Llacc01000286 [Helicoverpa armigera]	--	--	--	--	--	--	--	--	--	--	--	--	--	--	--	--	--	--	-	-	-
CL1246.Contig1_All	335	7	1.1422	6	0.9669	1	0.1569	0	0	gi|357609484|gb|EHJ66476.1|	92.8	5e-18	hypothetical protein KGM_11178 [Danaus plexippus]	--	--	--	--	--	--	--	--	--	--	--	--	--	K12824	1e-10	65.1	dsi:Dsim_GD19549	transcription elongation regulator 1	GO:0000398//mRNA splicing, via spliceosome;GO:0006351//transcription, DNA-dependent	-	GO:0071011//precatalytic spliceosome;GO:0071013//catalytic step 2 spliceosome
CL1246.Contig2_All	538	2	0.2032	1	0.1003	1	0.0977	0	0	gi|357609484|gb|EHJ66476.1|	214.9	1e-54	hypothetical protein KGM_11178 [Danaus plexippus]	--	--	--	--	sp|Q8CGF7|TCRG1_MOUSE	97.1	2e-20	Transcription elongation regulator 1 OS=Mus musculus GN=Tcerg1 PE=1 SV=2	Rv2560	50.4	2e-06	COG5473	Predicted integral membrane protein	K12824	3e-21	101	tca:659146	transcription elongation regulator 1	GO:0006351//transcription, DNA-dependent	GO:0005515//protein binding	-
CL1246.Contig3_All	1768	171	5.2871	106	3.2368	136	4.0434	118	3.3677	gi|357609484|gb|EHJ66476.1|	505.8	3e-141	hypothetical protein KGM_11178 [Danaus plexippus]	gi|460124633|gb|GAFU01005543.1|	83.8	3e-12	TSA: Spodoptera exigua comp12346_c0_seq1 transcribed RNA sequence	sp|Q8CGF7|TCRG1_MOUSE	174	6e-43	Transcription elongation regulator 1 OS=Mus musculus GN=Tcerg1 PE=1 SV=2	Rv2560	58.2	5e-08	COG5473	Predicted integral membrane protein	K12824	2e-67	257	tca:659146	transcription elongation regulator 1	-	-	-
CL1246.Contig4_All	446	44	5.3928	45	5.4471	39	4.5965	32	3.6204	gi|357609484|gb|EHJ66476.1|	129.8	3e-29	hypothetical protein KGM_11178 [Danaus plexippus]	gi|460124633|gb|GAFU01005543.1|	83.8	7e-13	TSA: Spodoptera exigua comp12346_c0_seq1 transcribed RNA sequence	sp|O14776|TCRG1_HUMAN	64.3	9e-11	Transcription elongation regulator 1 OS=Homo sapiens GN=TCERG1 PE=1 SV=2	--	--	--	--	--	K12824	1e-16	85.1	tca:659146	transcription elongation regulator 1	GO:0000398//mRNA splicing, via spliceosome;GO:0006351//transcription, DNA-dependent	-	GO:0071011//precatalytic spliceosome;GO:0071013//catalytic step 2 spliceosome
CL1247.Contig1_All	991	1880	103.701	1836	100.02	2896	153.609	2378	121.082	gi|357617562|gb|EHJ70861.1|	89.7	2e-16	hypothetical protein KGM_04943 [Danaus plexippus]	gi|346710355|dbj|AK387780.1|	230	1e-56	Bombyx mori mRNA, clone: bmte13L03	--	--	--	--	--	--	--	--	--	--	--	--	--	--	-	-	-
CL1247.Contig2_All	213	2	0.5133	2	0.5069	7	1.7275	12	2.8428	gi|357617562|gb|EHJ70861.1|	109	7e-23	hypothetical protein KGM_04943 [Danaus plexippus]	gi|346710355|dbj|AK387780.1|	121	1e-24	Bombyx mori mRNA, clone: bmte13L03	--	--	--	--	--	--	--	--	--	--	--	--	--	--	-	-	-
CL1248.Contig1_All	847	14	0.9035	33	2.1034	241	14.9564	79	4.7063	--	--	--	--	--	--	--	--	--	--	--	--	--	--	--	--	--	--	--	--	--	--	-	-	-
CL1248.Contig2_All	4733	2683	30.9873	2413	27.5239	2469	27.4206	2781	29.6486	gi|226528044|dbj|BAH56564.1|	750	0	TIA-1-related RNA binding protein [Spodoptera litura]	gi|460115579|gb|GAFU01012416.1|	981	0	TSA: Spodoptera exigua comp2049_c0_seq1 transcribed RNA sequence	sp|Q01085|TIAR_HUMAN	338	9e-92	Nucleolysin TIAR OS=Homo sapiens GN=TIAL1 PE=1 SV=1	SPAC17A2.09c	109	4e-23	COG0724	RNA-binding proteins (RRM domain)	K13201	2e-145	518	ame:411890	nucleolysin TIA-1/TIAR	-	GO:0003676//nucleic acid binding;GO:0000166//nucleotide binding	-
CL1249.Contig1_All	624	51	4.4677	97	8.3922	84	7.076	50	4.0432	--	--	--	--	--	--	--	--	--	--	--	--	--	--	--	--	--	--	--	--	--	--	-	-	-
CL1249.Contig2_All	655	74	6.1758	80	6.5938	139	11.1549	187	14.4059	--	--	--	--	--	--	--	--	--	--	--	--	--	--	--	--	--	--	--	--	--	--	-	-	-
CL125.Contig1_All	351	33	5.1393	11	1.6919	46	6.8888	31	4.4565	--	--	--	--	--	--	--	--	--	--	--	--	--	--	--	--	--	--	--	--	--	--	-	-	-
CL125.Contig2_All	211	3	0.7772	1	0.2559	28	6.9754	51	12.1963	--	--	--	--	--	--	--	--	--	--	--	--	--	--	--	--	--	--	--	--	--	--	-	-	-
CL125.Contig3_All	204	9	2.4116	3	0.7939	0	0	2	0.4947	--	--	--	--	--	--	--	--	--	--	--	--	--	--	--	--	--	--	--	--	--	--	-	-	-
CL1250.Contig1_All	352	7	1.0871	12	1.8405	7	1.0453	32	4.5872	--	--	--	--	--	--	--	--	--	--	--	--	--	--	--	--	--	--	--	--	--	--	-	-	-
CL1250.Contig2_All	211	3	0.7772	3	0.7676	2	0.4982	1	0.2391	--	--	--	--	--	--	--	--	--	--	--	--	--	--	--	--	--	--	--	--	--	--	-	-	-
CL1251.Contig1_All	312	3	0.5256	1	0.173	0	0	0	0	--	--	--	--	--	--	--	--	--	--	--	--	--	--	--	--	--	--	--	--	--	--	-	-	-
CL1251.Contig2_All	530	9	0.9283	29	2.954	6	0.5951	0	0	--	--	--	--	--	--	--	--	--	--	--	--	--	--	--	--	--	--	--	--	--	--	-	-	-
CL1252.Contig1_All	294	11	2.0452	7	1.2854	4	0.7152	6	1.0298	--	--	--	--	--	--	--	--	--	--	--	--	--	--	--	--	--	--	--	--	--	--	-	-	-
CL1252.Contig2_All	689	28	2.2215	23	1.8022	60	4.5775	61	4.4674	--	--	--	--	--	--	--	--	--	--	--	--	--	--	--	--	--	--	--	--	--	--	-	-	-
CL1253.Contig1_All	398	3	0.412	14	1.899	9	1.1886	17	2.1553	gi|357628290|gb|EHJ77679.1|	110.2	3e-23	hypothetical protein KGM_14447 [Danaus plexippus]	--	--	--	--	--	--	--	--	--	--	--	--	--	K01511	8e-07	52.4	tca:658576	ectonucleoside triphosphate diphosphohydrolase 5/6 [EC:3.6.1.6]	-	-	-
CL1253.Contig2_All	1712	286	9.1319	172	5.4239	175	5.3731	247	7.28	gi|357628290|gb|EHJ77679.1|	656	0	hypothetical protein KGM_14447 [Danaus plexippus]	gi|346709495|dbj|AK383975.1|	65.9	6e-07	Bombyx mori mRNA, clone: fcaL02I23	sp|Q9XU84|UDA1_CAEEL	232	2e-60	Nucleoside-diphosphatase uda-1 OS=Caenorhabditis elegans GN=uda-1 PE=1 SV=1	SPAC824.08	155	2e-37	COG5371	Golgi nucleoside diphosphatase	K01511	4e-88	326	der:Dere_GG24477	ectonucleoside triphosphate diphosphohydrolase 5/6 [EC:3.6.1.6]	-	GO:0004382//guanosine-diphosphatase activity;GO:0045134//uridine-diphosphatase activity	GO:0005737//cytoplasm
CL1254.Contig1_All	678	11	0.8869	8	0.637	16	1.2405	23	1.7117	--	--	--	--	gi|66276932|gb|DQ000165.1|	212	2e-51	Ostrinia nubilalis cadherin-like protein gene, complete cds	--	--	--	--	--	--	--	--	--	--	--	--	--	--	-	-	-
CL1254.Contig2_All	752	56	4.0707	15	1.0769	13	0.9087	117	7.8507	--	--	--	--	gi|346712652|dbj|AK382773.1|	147	9e-32	Bombyx mori mRNA, clone: fdpe27D19	--	--	--	--	--	--	--	--	--	--	--	--	--	--	-	-	-
CL1254.Contig3_All	322	20	3.3953	15	2.5149	12	1.9589	1	0.1567	--	--	--	--	gi|185050580|dbj|AP009030.1|	131	2e-27	Bombyx mori genomic DNA, chromosome 8, BAC clone:523E11, complete sequence	--	--	--	--	--	--	--	--	--	--	--	--	--	--	-	-	-
CL1255.Contig1_All	209	1	0.2615	2	0.5166	3	0.7545	6	1.4486	--	--	--	--	--	--	--	--	--	--	--	--	--	--	--	--	--	--	--	--	--	--	-	-	-
CL1255.Contig2_All	559	11	1.0757	19	1.835	11	1.0344	13	1.1735	--	--	--	--	--	--	--	--	--	--	--	--	--	--	--	--	--	--	--	--	--	--	-	-	-
CL1256.Contig10_All	521	0	0	2	0.2072	0	0	0	0	--	--	--	--	gi|185050631|dbj|AP009036.1|	95.6	2e-16	Bombyx mori genomic DNA, chromosome 15, BAC clone:536D15, complete sequence	--	--	--	--	--	--	--	--	--	--	--	--	--	--	-	-	-
CL1256.Contig11_All	563	8	0.7768	3	0.2877	29	2.7076	7	0.6274	--	--	--	--	gi|185050631|dbj|AP009036.1|	95.6	2e-16	Bombyx mori genomic DNA, chromosome 15, BAC clone:536D15, complete sequence	--	--	--	--	--	--	--	--	--	--	--	--	--	--	-	-	-
CL1256.Contig12_All	396	4	0.5522	2	0.2727	0	0	2	0.2548	gi|357610715|gb|EHJ67111.1|	84	2e-15	hypothetical protein KGM_02142 [Danaus plexippus]	--	--	--	--	--	--	--	--	--	--	--	--	--	--	--	--	--	--	-	-	-
CL1256.Contig1_All	1897	25	0.7204	7	0.1992	3	0.0831	2	0.0532	gi|357610715|gb|EHJ67111.1|	798.9	0	hypothetical protein KGM_02142 [Danaus plexippus]	gi|460124372|gb|GAFU01005757.1|	79.8	5e-11	TSA: Spodoptera exigua comp9198_c0_seq1 transcribed RNA sequence	sp|Q10663|GCP_CAEEL	286	1e-76	Bifunctional glyoxylate cycle protein OS=Caenorhabditis elegans GN=gei-7 PE=1 SV=2	CC1765	288	3e-77	COG2225	Malate synthase	K01638	2e-68	261	nve:NEMVE_v1g160432	malate synthase [EC:2.3.3.9]	GO:0044710;GO:0044238//primary metabolic process;GO:0044237//cellular metabolic process	GO:0016740//transferase activity	-
CL1256.Contig2_All	1974	25	0.6923	3	0.082	23	0.6125	7	0.1789	gi|357610715|gb|EHJ67111.1|	798.9	0	hypothetical protein KGM_02142 [Danaus plexippus]	gi|185050631|dbj|AP009036.1|	87.7	2e-13	Bombyx mori genomic DNA, chromosome 15, BAC clone:536D15, complete sequence	sp|Q10663|GCP_CAEEL	286	1e-76	Bifunctional glyoxylate cycle protein OS=Caenorhabditis elegans GN=gei-7 PE=1 SV=2	CC1765	288	3e-77	COG2225	Malate synthase	K01638	2e-68	261	nve:NEMVE_v1g160432	malate synthase [EC:2.3.3.9]	GO:0044710;GO:0044238//primary metabolic process;GO:0044237//cellular metabolic process	GO:0016740//transferase activity	-
CL1256.Contig3_All	2262	11	0.2658	61	1.4559	10	0.2324	14	0.3123	gi|357610715|gb|EHJ67111.1|	866.3	0	hypothetical protein KGM_02142 [Danaus plexippus]	gi|185050631|dbj|AP009036.1|	95.6	9e-16	Bombyx mori genomic DNA, chromosome 15, BAC clone:536D15, complete sequence	sp|Q10663|GCP_CAEEL	298	3e-80	Bifunctional glyoxylate cycle protein OS=Caenorhabditis elegans GN=gei-7 PE=1 SV=2	YNL117w	305	2e-82	COG2225	Malate synthase	K01638	2e-73	278	nve:NEMVE_v1g160432	malate synthase [EC:2.3.3.9]	-	GO:0003824//catalytic activity	-
CL1256.Contig4_All	2296	31	0.7381	27	0.6349	33	0.7555	49	1.0769	gi|357610715|gb|EHJ67111.1|	866.3	0	hypothetical protein KGM_02142 [Danaus plexippus]	gi|185050631|dbj|AP009036.1|	95.6	9e-16	Bombyx mori genomic DNA, chromosome 15, BAC clone:536D15, complete sequence	sp|Q10663|GCP_CAEEL	298	3e-80	Bifunctional glyoxylate cycle protein OS=Caenorhabditis elegans GN=gei-7 PE=1 SV=2	YNL117w	305	2e-82	COG2225	Malate synthase	K01638	2e-73	278	nve:NEMVE_v1g160432	malate synthase [EC:2.3.3.9]	-	GO:0003824//catalytic activity	-
CL1256.Contig5_All	2106	2	0.0519	4	0.1025	9	0.2246	3	0.0719	gi|357610715|gb|EHJ67111.1|	866.3	0	hypothetical protein KGM_02142 [Danaus plexippus]	gi|460124372|gb|GAFU01005757.1|	79.8	5e-11	TSA: Spodoptera exigua comp9198_c0_seq1 transcribed RNA sequence	sp|Q10663|GCP_CAEEL	298	2e-80	Bifunctional glyoxylate cycle protein OS=Caenorhabditis elegans GN=gei-7 PE=1 SV=2	YNL117w	305	2e-82	COG2225	Malate synthase	K01638	2e-73	278	nve:NEMVE_v1g160432	malate synthase [EC:2.3.3.9]	-	GO:0003824//catalytic activity	-
CL1256.Contig6_All	2463	111	2.4635	78	1.7097	137	2.9238	72	1.4751	gi|357610715|gb|EHJ67111.1|	866.3	0	hypothetical protein KGM_02142 [Danaus plexippus]	gi|460124372|gb|GAFU01005757.1|	79.8	6e-11	TSA: Spodoptera exigua comp9198_c0_seq1 transcribed RNA sequence	sp|Q10663|GCP_CAEEL	298	3e-80	Bifunctional glyoxylate cycle protein OS=Caenorhabditis elegans GN=gei-7 PE=1 SV=2	YNL117w	305	2e-82	COG2225	Malate synthase	K01638	2e-73	278	nve:NEMVE_v1g160432	malate synthase [EC:2.3.3.9]	-	GO:0003824//catalytic activity	-
CL1256.Contig7_All	2222	45	1.1071	16	0.3887	27	0.6387	22	0.4996	gi|357610715|gb|EHJ67111.1|	867.5	0	hypothetical protein KGM_02142 [Danaus plexippus]	gi|185050631|dbj|AP009036.1|	95.6	9e-16	Bombyx mori genomic DNA, chromosome 15, BAC clone:536D15, complete sequence	sp|Q10663|GCP_CAEEL	299	2e-80	Bifunctional glyoxylate cycle protein OS=Caenorhabditis elegans GN=gei-7 PE=1 SV=2	YNL117w	305	3e-82	COG2225	Malate synthase	K01638	1e-73	278	nve:NEMVE_v1g160432	malate synthase [EC:2.3.3.9]	-	GO:0003824//catalytic activity	-
CL1256.Contig8_All	2522	128	2.7744	53	1.1345	236	4.9188	230	4.6017	gi|357610715|gb|EHJ67111.1|	867.5	0	hypothetical protein KGM_02142 [Danaus plexippus]	gi|185050631|dbj|AP009036.1|	111	2e-20	Bombyx mori genomic DNA, chromosome 15, BAC clone:536D15, complete sequence	sp|Q10663|GCP_CAEEL	299	2e-80	Bifunctional glyoxylate cycle protein OS=Caenorhabditis elegans GN=gei-7 PE=1 SV=2	YNL117w	305	3e-82	COG2225	Malate synthase	K01638	1e-73	278	nve:NEMVE_v1g160432	malate synthase [EC:2.3.3.9]	-	GO:0003824//catalytic activity	-
CL1256.Contig9_All	2256	99	2.3988	71	1.6991	72	1.6776	116	2.5945	gi|357610715|gb|EHJ67111.1|	867.5	0	hypothetical protein KGM_02142 [Danaus plexippus]	gi|185050631|dbj|AP009036.1|	111	2e-20	Bombyx mori genomic DNA, chromosome 15, BAC clone:536D15, complete sequence	sp|Q10663|GCP_CAEEL	299	2e-80	Bifunctional glyoxylate cycle protein OS=Caenorhabditis elegans GN=gei-7 PE=1 SV=2	YNL117w	305	3e-82	COG2225	Malate synthase	K01638	1e-73	278	nve:NEMVE_v1g160432	malate synthase [EC:2.3.3.9]	-	GO:0003824//catalytic activity	-
CL1257.Contig1_All	510	18	1.9293	5	0.5293	152	15.6663	145	14.3462	--	--	--	--	gi|438386|gb|U04223.1|ONAMY25	81.8	3e-12	Ostrinia nubilalis On25 alpha-amylase (amy) gene, partial cds	--	--	--	--	--	--	--	--	--	--	--	--	--	--	-	-	-
CL1257.Contig2_All	258	3	0.6356	0	0	0	0	0	0	--	--	--	--	--	--	--	--	--	--	--	--	--	--	--	--	--	--	--	--	--	--	-	-	-
CL1257.Contig3_All	402	3	0.4079	13	1.7458	0	0	5	0.6276	--	--	--	--	--	--	--	--	--	--	--	--	--	--	--	--	--	--	--	--	--	--	-	-	-
CL1257.Contig4_All	328	32	5.3331	18	2.9627	14	2.2436	2	0.3077	--	--	--	--	gi|319918811|dbj|AB597006.1|	85.7	1e-13	Ostrinia nubilalis OnubOR8 gene for odorant receptor, complete cds, clone: 11K16	--	--	--	--	--	--	--	--	--	--	--	--	--	--	-	-	-
CL1258.Contig1_All	778	1	0.0703	1	0.0694	49	3.3106	54	3.5023	--	--	--	--	--	--	--	--	--	--	--	--	--	--	--	--	--	--	--	--	--	--	-	-	-
CL1258.Contig2_All	3130	567	9.9024	219	3.7774	642	10.7816	591	9.5276	--	--	--	--	--	--	--	--	--	--	--	--	--	--	--	--	--	--	--	--	--	--	-	-	-
CL1258.Contig3_All	1074	93	4.7335	22	1.1059	31	1.5172	13	0.6108	--	--	--	--	--	--	--	--	--	--	--	--	--	--	--	--	--	--	--	--	--	--	-	-	-
CL1258.Contig4_All	327	11	1.8388	0	0	0	0	0	0	--	--	--	--	--	--	--	--	--	--	--	--	--	--	--	--	--	--	--	--	--	--	-	-	-
CL1258.Contig5_All	304	4	0.7193	8	1.4207	2	0.3458	0	0	--	--	--	--	--	--	--	--	--	--	--	--	--	--	--	--	--	--	--	--	--	--	-	-	-
CL1259.Contig1_All	1184	16	0.7387	53	2.4166	9	0.3996	3	0.1279	--	--	--	--	--	--	--	--	--	--	--	--	--	--	--	--	--	--	--	--	--	--	-	-	-
CL1259.Contig2_All	592	3	0.277	1	0.0912	109	9.6783	73	6.2222	--	--	--	--	--	--	--	--	--	--	--	--	--	--	--	--	--	--	--	--	--	--	-	-	-
CL1259.Contig3_All	701	3	0.2339	4	0.3081	1	0.075	2	0.144	--	--	--	--	--	--	--	--	--	--	--	--	--	--	--	--	--	--	--	--	--	--	-	-	-
CL1259.Contig4_All	342	8	1.2787	1	0.1579	7	1.0759	2	0.2951	--	--	--	--	--	--	--	--	--	--	--	--	--	--	--	--	--	--	--	--	--	--	-	-	-
CL126.Contig1_All	973	523	29.3825	724	40.1711	292	15.7748	210	10.8905	--	--	--	--	--	--	--	--	--	--	--	--	--	--	--	--	--	--	--	--	--	--	-	-	-
CL126.Contig2_All	1024	127	6.7796	6	0.3163	191	9.8045	318	15.6699	--	--	--	--	--	--	--	--	--	--	--	--	--	--	--	--	--	--	--	--	--	--	-	-	-
CL126.Contig3_All	220	2	0.4969	0	0	3	0.7168	3	0.6881	--	--	--	--	--	--	--	--	--	--	--	--	--	--	--	--	--	--	--	--	--	--	-	-	-
CL1260.Contig1_All	1332	46	1.8878	39	1.5807	7	0.2762	10	0.3788	--	--	--	--	--	--	--	--	--	--	--	--	--	--	--	--	--	--	--	--	--	--	-	-	-
CL1260.Contig2_All	860	9	0.5721	7	0.4394	6	0.3667	10	0.5867	--	--	--	--	--	--	--	--	--	--	--	--	--	--	--	--	--	--	--	--	--	--	-	-	-
CL1260.Contig3_All	872	8	0.5015	6	0.3715	7	0.422	11	0.6365	--	--	--	--	--	--	--	--	--	--	--	--	--	--	--	--	--	--	--	--	--	--	-	-	-
CL1260.Contig4_All	565	32	3.096	17	1.6244	12	1.1164	24	2.1434	--	--	--	--	--	--	--	--	--	--	--	--	--	--	--	--	--	--	--	--	--	--	-	-	-
CL1260.Contig5_All	558	2	0.1959	2	0.1935	0	0	0	0	--	--	--	--	--	--	--	--	--	--	--	--	--	--	--	--	--	--	--	--	--	--	-	-	-
CL1260.Contig6_All	1080	40	2.0246	89	4.4489	203	9.8802	67	3.1303	--	--	--	--	--	--	--	--	--	--	--	--	--	--	--	--	--	--	--	--	--	--	-	-	-
CL1260.Contig7_All	1354	115	4.6428	74	2.9505	34	1.3199	53	1.9751	--	--	--	--	--	--	--	--	--	--	--	--	--	--	--	--	--	--	--	--	--	--	-	-	-
CL1261.Contig1_All	266	3	0.6165	0	0	3	0.5928	0	0	gi|357619889|gb|EHJ72289.1|	84	2e-15	aquaporin [Danaus plexippus]	--	--	--	--	--	--	--	--	--	--	--	--	--	K09884	2e-07	54.3	dme:Dmel_CG17662	aquaporin rerated protein, invertebrate	-	-	-
CL1261.Contig2_All	315	4	0.6941	2	0.3428	8	1.335	13	2.0824	gi|357619889|gb|EHJ72289.1|	122.5	6e-27	aquaporin [Danaus plexippus]	--	--	--	--	sp|Q5R819|AQP1_PONAB	55.1	4e-08	Aquaporin-1 OS=Pongo abelii GN=AQP1 PE=2 SV=3	STM4087	47	8e-06	COG0580	Glycerol uptake facilitator and related permeases (Major Intrinsic Protein Family)	K09869	1e-16	84.7	aga:AgaP_AGAP010326	aquaporin-8	-	GO:0005215//transporter activity	-
CL1262.Contig1_All	730	63	4.7176	119	8.8006	83	5.9765	120	8.2947	--	--	--	--	gi|133930723|gb|EF125924.1|	147	9e-32	Ostrinia furnacalis desaturase (D14-2) gene, partial cds	--	--	--	--	--	--	--	--	--	--	--	--	--	--	-	-	-
CL1262.Contig2_All	440	18	2.2362	2	0.2454	20	2.3893	2	0.2294	--	--	--	--	--	--	--	--	--	--	--	--	--	--	--	--	--	--	--	--	--	--	-	-	-
CL1263.Contig1_All	906	50	3.0168	101	6.0184	7	0.4061	43	2.3949	gi|357614727|gb|EHJ69239.1|	281.6	3e-74	hypothetical protein KGM_05978 [Danaus plexippus]	--	--	--	--	sp|Q4R4Z9|ACSF2_MACFA	199	9e-51	Acyl-CoA synthetase family member 2, mitochondrial OS=Macaca fascicularis GN=ACSF2 PE=2 SV=1	PA2557	202	5e-52	COG0318	Acyl-CoA synthetases (AMP-forming)/AMP-acid ligases II	K00666	6e-65	248	dan:Dana_GF15513	fatty-acyl-CoA synthase [EC:6.2.1.-]	-	GO:0004467//long-chain fatty acid-CoA ligase activity	GO:0005875//microtubule associated complex
CL1263.Contig2_All	1687	25	0.8101	50	1.6001	38	1.184	77	2.3031	gi|321466592|gb|EFX77587.1|	158.7	1e-101	hypothetical protein DAPPUDRAFT_54086 [Daphnia pulex]	--	--	--	--	sp|Q4R4Z9|ACSF2_MACFA	234	6e-61	Acyl-CoA synthetase family member 2, mitochondrial OS=Macaca fascicularis GN=ACSF2 PE=2 SV=1	PA2557	224	3e-94	COG0318	Acyl-CoA synthetases (AMP-forming)/AMP-acid ligases II	K00666	3e-79	296	dan:Dana_GF15513	fatty-acyl-CoA synthase [EC:6.2.1.-]	-	GO:0004467//long-chain fatty acid-CoA ligase activity	GO:0005875//microtubule associated complex
CL1263.Contig3_All	2278	183	4.3913	184	4.3607	312	7.1994	241	5.3383	gi|170028427|ref|XP_001842097.1|	506.9	1e-141	AMP dependent coa ligase [Culex quinquefasciatus] >gi|167874252|gb|EDS37635.1| AMP dependent coa ligase [Culex quinquefasciatus]	--	--	--	--	sp|Q4R4Z9|ACSF2_MACFA	404	3e-112	Acyl-CoA synthetase family member 2, mitochondrial OS=Macaca fascicularis GN=ACSF2 PE=2 SV=1	PA2557	386	1e-106	COG0318	Acyl-CoA synthetases (AMP-forming)/AMP-acid ligases II	K00666	1e-141	504	tca:662861	fatty-acyl-CoA synthase [EC:6.2.1.-]	-	GO:0016874//ligase activity	GO:0005875//microtubule associated complex
CL1264.Contig1_All	797	144	9.8765	46	3.1159	59	3.8912	6	0.3799	--	--	--	--	--	--	--	--	--	--	--	--	--	--	--	--	--	--	--	--	--	--	-	-	-
CL1264.Contig2_All	971	7	0.3941	5	0.278	122	6.6044	191	9.9255	--	--	--	--	--	--	--	--	--	--	--	--	--	--	--	--	--	--	--	--	--	--	-	-	-
CL1265.Contig1_All	2184	139	3.4791	116	2.8674	92	2.2143	125	2.888	gi|357618111|gb|EHJ71205.1|	307.4	2e-81	hypothetical protein KGM_08625 [Danaus plexippus]	gi|460118847|gb|GAFU01010045.1|	97.6	2e-16	TSA: Spodoptera exigua comp5357_c0_seq1 transcribed RNA sequence	sp|A6JFQ6|CLVS1_RAT	68.6	6e-11	Clavesin-1 OS=Rattus norvegicus GN=Clvs1 PE=1 SV=1	--	--	--	--	--	K10693	8e-20	99.8	dpe:Dper_GL26848	E3 ubiquitin-protein ligase MYCBP2 [EC:6.3.2.19]	-	-	-
CL1265.Contig2_All	8300	1356	8.9306	587	3.8181	502	3.1792	380	2.3102	gi|328716627|ref|XP_003245995.1|	1016.1	0	PREDICTED: hypothetical protein LOC100570266 [Acyrthosiphon pisum]	gi|460118847|gb|GAFU01010045.1|	89.7	2e-13	TSA: Spodoptera exigua comp5357_c0_seq1 transcribed RNA sequence	sp|A6JFQ6|CLVS1_RAT	68.9	2e-10	Clavesin-1 OS=Rattus norvegicus GN=Clvs1 PE=1 SV=1	--	--	--	--	--	K12047	1e-143	513	xtr:100379714	maltase-glucoamylase [EC:3.2.1.20 3.2.1.3]	-	-	-
CL1265.Contig3_All	373	35	5.1293	101	14.6184	23	3.2412	13	1.7586	--	--	--	--	--	--	--	--	--	--	--	--	--	--	--	--	--	--	--	--	--	--	-	-	-
CL1266.Contig1_All	1090	257	12.8886	99	4.9034	179	8.6322	291	13.4712	--	--	--	--	--	--	--	--	--	--	--	--	--	--	--	--	--	--	--	--	--	--	-	-	-
CL1266.Contig2_All	1098	149	7.418	272	13.3738	107	5.1224	109	5.0091	--	--	--	--	--	--	--	--	--	--	--	--	--	--	--	--	--	--	--	--	--	--	-	-	-
CL1267.Contig1_All	2903	170	3.2011	67	1.246	150	2.716	125	2.1727	gi|357604445|gb|EHJ64192.1|	661	0	putative ubiquitin specific protease 41 [Danaus plexippus]	gi|346711186|dbj|AK379120.1|	500	1e-137	Bombyx mori mRNA, clone: ftes05G07	sp|O57429|UBP2_CHICK	392	3e-108	Ubiquitin carboxyl-terminal hydrolase 2 OS=Gallus gallus GN=USP2 PE=2 SV=1	YER144c	186	3e-46	COG5533	Ubiquitin C-terminal hydrolase	K11833	7e-152	538	phu:Phum_PHUM596050	ubiquitin carboxyl-terminal hydrolase 2/21 [EC:3.1.2.15]	GO:0006511//ubiquitin-dependent protein catabolic process	GO:0008234//cysteine-type peptidase activity;GO:0004221//ubiquitin thiolesterase activity	-
CL1267.Contig2_All	289	0	0	1	0.1868	0	0	9	1.5714	--	--	--	--	--	--	--	--	--	--	--	--	--	--	--	--	--	--	--	--	--	--	-	-	-
CL1268.Contig1_All	666	103	8.454	33	2.675	99	7.8137	58	4.3943	gi|357621647|gb|EHJ73416.1|	181.8	2e-44	putative pol-like protein [Danaus plexippus]	--	--	--	--	--	--	--	--	--	--	--	--	--	--	--	--	--	--	-	-	-
CL1269.Contig1_All	351	11	1.7131	14	2.1533	17	2.5459	11	1.5813	--	--	--	--	--	--	--	--	--	--	--	--	--	--	--	--	--	--	--	--	--	--	-	-	-
CL1269.Contig2_All	245	1	0.2231	0	0	0	0	0	0	--	--	--	--	--	--	--	--	--	--	--	--	--	--	--	--	--	--	--	--	--	--	-	-	-
CL127.Contig1_All	357	0	0	0	0	18	2.6503	98	13.8515	--	--	--	--	--	--	--	--	--	--	--	--	--	--	--	--	--	--	--	--	--	--	-	-	-
CL127.Contig2_All	699	0	0	1	0.0772	23	1.7296	81	5.8472	--	--	--	--	gi|253783500|emb|CU928904.3|	61.9	4e-06	Pig DNA sequence from clone CH242-108M3 on chromosome X, complete sequence	--	--	--	--	--	--	--	--	--	--	--	--	--	--	-	-	-
CL127.Contig3_All	731	57	4.2624	101	7.4592	45	3.2358	12	0.8283	--	--	--	--	--	--	--	--	--	--	--	--	--	--	--	--	--	--	--	--	--	--	-	-	-
CL1270.Contig10_All	1876	46	1.3404	50	1.4389	44	1.2329	21	0.5648	gi|91077188|ref|XP_972702.1|	207.6	1e-51	PREDICTED: similar to CG33205 CG33205-PH [Tribolium castaneum] >gi|270001703|gb|EEZ98150.1| hypothetical protein TcasGA2_TC000576 [Tribolium castaneum]	gi|460120096|gb|GAFU01009110.1|	198	7e-47	TSA: Spodoptera exigua comp1071_c0_seq6 transcribed RNA sequence	sp|Q9UQ35|SRRM2_HUMAN	80.9	9e-15	Serine/arginine repetitive matrix protein 2 OS=Homo sapiens GN=SRRM2 PE=1 SV=2	STM0960	70.9	7e-12	COG1674	DNA segregation ATPase FtsK/SpoIIIE and related proteins	K13911	4e-16	87.4	mmu:381833	basic salivary proline-rich protein 1/2	GO:0032502//developmental process	-	-
CL1270.Contig11_All	1966	135	3.7536	127	3.4875	111	2.9678	81	2.0789	gi|389611741|dbj|BAM19451.1|	194.9	1e-47	unknown protein, partial [Papilio xuthus]	gi|460126206|gb|GAFU01004312.1|	196	3e-46	TSA: Spodoptera exigua comp1071_c0_seq3 transcribed RNA sequence	sp|Q9UQ35|SRRM2_HUMAN	80.9	1e-14	Serine/arginine repetitive matrix protein 2 OS=Homo sapiens GN=SRRM2 PE=1 SV=2	STM0960	70.9	8e-12	COG1674	DNA segregation ATPase FtsK/SpoIIIE and related proteins	K14972	4e-16	87.4	aga:AgaP_AGAP004734	PAX-interacting protein 1	-	-	-
CL1270.Contig12_All	1467	75	2.7947	62	2.2817	65	2.329	37	1.2727	gi|91077188|ref|XP_972702.1|	179.1	5e-43	PREDICTED: similar to CG33205 CG33205-PH [Tribolium castaneum] >gi|270001703|gb|EEZ98150.1| hypothetical protein TcasGA2_TC000576 [Tribolium castaneum]	gi|460120096|gb|GAFU01009110.1|	198	5e-47	TSA: Spodoptera exigua comp1071_c0_seq6 transcribed RNA sequence	sp|O95218|ZRAB2_HUMAN	62.4	3e-09	Zinc finger Ran-binding domain-containing protein 2 OS=Homo sapiens GN=ZRANB2 PE=1 SV=2	--	--	--	--	--	K13170	4e-08	60.1	dre:563938	splicing factor, arginine/serine-rich 18	GO:0046331//lateral inhibition;GO:0007498//mesoderm development	-	-
CL1270.Contig13_All	1677	37	1.2061	44	1.4165	43	1.3478	15	0.4513	gi|158294812|ref|XP_001688731.1|	235.3	7e-60	AGAP005807-PC [Anopheles gambiae str. PEST] >gi|157015739|gb|EDO63737.1| AGAP005807-PC [Anopheles gambiae str. PEST]	gi|460125353|gb|GAFU01004983.1|	216	3e-52	TSA: Spodoptera exigua comp1071_c0_seq4 transcribed RNA sequence	sp|Q8BTI8|SRRM2_MOUSE	72.4	3e-12	Serine/arginine repetitive matrix protein 2 OS=Mus musculus GN=Srrm2 PE=1 SV=3	--	--	--	--	--	K13172	2e-12	74.7	rno:302969	serine/arginine repetitive matrix protein 2	GO:0032502//developmental process	-	-
CL1270.Contig14_All	2070	55	1.4524	69	1.7996	48	1.2189	26	0.6338	gi|91077188|ref|XP_972702.1|	286.6	3e-75	PREDICTED: similar to CG33205 CG33205-PH [Tribolium castaneum] >gi|270001703|gb|EEZ98150.1| hypothetical protein TcasGA2_TC000576 [Tribolium castaneum]	gi|460125353|gb|GAFU01004983.1|	216	3e-52	TSA: Spodoptera exigua comp1071_c0_seq4 transcribed RNA sequence	sp|Q9UQ35|SRRM2_HUMAN	91.3	8e-18	Serine/arginine repetitive matrix protein 2 OS=Homo sapiens GN=SRRM2 PE=1 SV=2	STM0960	72	4e-12	COG1674	DNA segregation ATPase FtsK/SpoIIIE and related proteins	K13172	3e-17	91.3	hsa:23524	serine/arginine repetitive matrix protein 2	GO:0032502//developmental process	-	-
CL1270.Contig15_All	2162	64	1.6182	76	1.8978	57	1.3858	39	0.9102	gi|91077188|ref|XP_972702.1|	59.3	1e-70	PREDICTED: similar to CG33205 CG33205-PH [Tribolium castaneum] >gi|270001703|gb|EEZ98150.1| hypothetical protein TcasGA2_TC000576 [Tribolium castaneum]	gi|460125353|gb|GAFU01004983.1|	216	3e-52	TSA: Spodoptera exigua comp1071_c0_seq4 transcribed RNA sequence	sp|Q9UQ35|SRRM2_HUMAN	91.3	8e-18	Serine/arginine repetitive matrix protein 2 OS=Homo sapiens GN=SRRM2 PE=1 SV=2	STM0960	72	4e-12	COG1674	DNA segregation ATPase FtsK/SpoIIIE and related proteins	K13172	3e-17	91.3	hsa:23524	serine/arginine repetitive matrix protein 2	GO:0032502//developmental process	-	-
CL1270.Contig16_All	1767	88	2.7224	69	2.1081	63	1.8741	34	0.9709	gi|383852559|ref|XP_003701794.1|	56.2	4e-52	PREDICTED: uncharacterized protein LOC100881961 [Megachile rotundata]	gi|460125353|gb|GAFU01004983.1|	216	3e-52	TSA: Spodoptera exigua comp1071_c0_seq4 transcribed RNA sequence	sp|Q9UQ35|SRRM2_HUMAN	72.8	2e-12	Serine/arginine repetitive matrix protein 2 OS=Homo sapiens GN=SRRM2 PE=1 SV=2	--	--	--	--	--	K13172	5e-12	73.6	aml:100474834	serine/arginine repetitive matrix protein 2	GO:0032502//developmental process	-	-
CL1270.Contig1_All	2112	51	1.32	60	1.5337	45	1.12	25	0.5973	gi|91077188|ref|XP_972702.1|	59.3	1e-70	PREDICTED: similar to CG33205 CG33205-PH [Tribolium castaneum] >gi|270001703|gb|EEZ98150.1| hypothetical protein TcasGA2_TC000576 [Tribolium castaneum]	gi|460125353|gb|GAFU01004983.1|	220	2e-53	TSA: Spodoptera exigua comp1071_c0_seq4 transcribed RNA sequence	sp|Q9UQ35|SRRM2_HUMAN	92.8	3e-18	Serine/arginine repetitive matrix protein 2 OS=Homo sapiens GN=SRRM2 PE=1 SV=2	STM0960	72	4e-12	COG1674	DNA segregation ATPase FtsK/SpoIIIE and related proteins	K13172	1e-17	92.8	hsa:23524	serine/arginine repetitive matrix protein 2	GO:0032502//developmental process	-	-
CL1270.Contig2_All	2104	52	1.351	60	1.5396	45	1.1242	26	0.6235	gi|91077188|ref|XP_972702.1|	59.3	1e-70	PREDICTED: similar to CG33205 CG33205-PH [Tribolium castaneum] >gi|270001703|gb|EEZ98150.1| hypothetical protein TcasGA2_TC000576 [Tribolium castaneum]	gi|460125353|gb|GAFU01004983.1|	246	4e-61	TSA: Spodoptera exigua comp1071_c0_seq4 transcribed RNA sequence	sp|Q9UQ35|SRRM2_HUMAN	97.4	1e-19	Serine/arginine repetitive matrix protein 2 OS=Homo sapiens GN=SRRM2 PE=1 SV=2	STM0960	72	4e-12	COG1674	DNA segregation ATPase FtsK/SpoIIIE and related proteins	K13172	4e-19	97.4	hsa:23524	serine/arginine repetitive matrix protein 2	GO:0032502//developmental process	-	-
CL1270.Contig3_All	2020	49	1.326	59	1.5768	45	1.171	24	0.5995	gi|91077188|ref|XP_972702.1|	286.6	3e-75	PREDICTED: similar to CG33205 CG33205-PH [Tribolium castaneum] >gi|270001703|gb|EEZ98150.1| hypothetical protein TcasGA2_TC000576 [Tribolium castaneum]	gi|460125353|gb|GAFU01004983.1|	220	2e-53	TSA: Spodoptera exigua comp1071_c0_seq4 transcribed RNA sequence	sp|Q9UQ35|SRRM2_HUMAN	92.8	3e-18	Serine/arginine repetitive matrix protein 2 OS=Homo sapiens GN=SRRM2 PE=1 SV=2	STM0960	72	4e-12	COG1674	DNA segregation ATPase FtsK/SpoIIIE and related proteins	K13172	9e-18	92.8	hsa:23524	serine/arginine repetitive matrix protein 2	GO:0032502//developmental process	-	-
CL1270.Contig4_All	1627	35	1.1759	44	1.46	39	1.26	14	0.4342	gi|158294812|ref|XP_001688731.1|	235.3	7e-60	AGAP005807-PC [Anopheles gambiae str. PEST] >gi|157015739|gb|EDO63737.1| AGAP005807-PC [Anopheles gambiae str. PEST]	gi|460125353|gb|GAFU01004983.1|	220	2e-53	TSA: Spodoptera exigua comp1071_c0_seq4 transcribed RNA sequence	sp|Q8BTI8|SRRM2_MOUSE	74.3	7e-13	Serine/arginine repetitive matrix protein 2 OS=Mus musculus GN=Srrm2 PE=1 SV=3	--	--	--	--	--	K13172	4e-13	77	mdo:100018249	serine/arginine repetitive matrix protein 2	GO:0032502//developmental process	-	-
CL1270.Contig5_All	1717	234	7.4498	225	7.0746	227	6.9494	185	5.4368	gi|383852559|ref|XP_003701794.1|	56.2	3e-52	PREDICTED: uncharacterized protein LOC100881961 [Megachile rotundata]	gi|460125353|gb|GAFU01004983.1|	220	2e-53	TSA: Spodoptera exigua comp1071_c0_seq4 transcribed RNA sequence	sp|Q9UQ35|SRRM2_HUMAN	74.3	8e-13	Serine/arginine repetitive matrix protein 2 OS=Homo sapiens GN=SRRM2 PE=1 SV=2	--	--	--	--	--	K13172	2e-12	75.1	aml:100474834	serine/arginine repetitive matrix protein 2	GO:0032502//developmental process	-	-
CL1270.Contig6_All	1711	47	1.5016	55	1.7354	47	1.4439	17	0.5013	gi|383852559|ref|XP_003701794.1|	56.2	3e-52	PREDICTED: uncharacterized protein LOC100881961 [Megachile rotundata]	gi|460125353|gb|GAFU01004983.1|	246	3e-61	TSA: Spodoptera exigua comp1071_c0_seq4 transcribed RNA sequence	sp|Q9UQ35|SRRM2_HUMAN	79	3e-14	Serine/arginine repetitive matrix protein 2 OS=Homo sapiens GN=SRRM2 PE=1 SV=2	--	--	--	--	--	K13172	7e-14	79.7	aml:100474834	serine/arginine repetitive matrix protein 2	GO:0032502//developmental process	-	-
CL1270.Contig7_All	1564	40	1.3981	38	1.3117	42	1.4116	13	0.4194	gi|91077188|ref|XP_972702.1|	59.3	1e-38	PREDICTED: similar to CG33205 CG33205-PH [Tribolium castaneum] >gi|270001703|gb|EEZ98150.1| hypothetical protein TcasGA2_TC000576 [Tribolium castaneum]	gi|460126206|gb|GAFU01004312.1|	196	2e-46	TSA: Spodoptera exigua comp1071_c0_seq3 transcribed RNA sequence	sp|O95218|ZRAB2_HUMAN	62.4	3e-09	Zinc finger Ran-binding domain-containing protein 2 OS=Homo sapiens GN=ZRANB2 PE=1 SV=2	--	--	--	--	--	K12893	2e-07	58.2	nvi:100113663	splicing factor, arginine/serine-rich 4/5/6	GO:0032502//developmental process	-	-
CL1270.Contig8_All	1619	36	1.2155	44	1.4672	39	1.2662	15	0.4675	gi|158294812|ref|XP_001688731.1|	235.3	7e-60	AGAP005807-PC [Anopheles gambiae str. PEST] >gi|157015739|gb|EDO63737.1| AGAP005807-PC [Anopheles gambiae str. PEST]	gi|460125353|gb|GAFU01004983.1|	246	3e-61	TSA: Spodoptera exigua comp1071_c0_seq4 transcribed RNA sequence	sp|Q9UQ35|SRRM2_HUMAN	81.3	6e-15	Serine/arginine repetitive matrix protein 2 OS=Homo sapiens GN=SRRM2 PE=1 SV=2	--	--	--	--	--	K13172	2e-14	81.3	hsa:23524	serine/arginine repetitive matrix protein 2	GO:0032502//developmental process	-	-
CL1270.Contig9_All	2012	50	1.3584	59	1.5831	45	1.1756	25	0.627	gi|91077188|ref|XP_972702.1|	286.6	3e-75	PREDICTED: similar to CG33205 CG33205-PH [Tribolium castaneum] >gi|270001703|gb|EEZ98150.1| hypothetical protein TcasGA2_TC000576 [Tribolium castaneum]	gi|460125353|gb|GAFU01004983.1|	246	4e-61	TSA: Spodoptera exigua comp1071_c0_seq4 transcribed RNA sequence	sp|Q9UQ35|SRRM2_HUMAN	97.4	1e-19	Serine/arginine repetitive matrix protein 2 OS=Homo sapiens GN=SRRM2 PE=1 SV=2	STM0960	72	4e-12	COG1674	DNA segregation ATPase FtsK/SpoIIIE and related proteins	K13172	4e-19	97.4	hsa:23524	serine/arginine repetitive matrix protein 2	GO:0032502//developmental process	-	-
CL1271.Contig1_All	239	11	2.5159	2	0.4518	6	1.3196	10	2.1113	--	--	--	--	gi|114842948|gb|DQ887770.1|	60	5e-06	Ostrinia furnacalis chitinase gene, complete cds	--	--	--	--	--	--	--	--	--	--	--	--	--	--	-	-	-
CL1271.Contig2_All	212	0	0	8	2.0372	3	0.7438	0	0	--	--	--	--	--	--	--	--	--	--	--	--	--	--	--	--	--	--	--	--	--	--	-	-	-
CL1272.Contig1_All	242	3	0.6777	5	1.1154	18	3.9098	1	0.2085	--	--	--	--	--	--	--	--	--	--	--	--	--	--	--	--	--	--	--	--	--	--	-	-	-
CL1273.Contig1_All	486	29	3.2618	22	2.4439	18	1.9468	12	1.2459	gi|241659425|emb|CAZ65619.1|	206.5	3e-52	cytochrome P450 [Cnaphalocrocis medinalis]	gi|241659424|emb|FN421128.1|	91.7	3e-15	Cnaphalocrocis medinalis mRNA for cytochrome P450 (cyp9A38 gene)	sp|Q964T2|CP9E2_BLAGE	135	5e-32	Cytochrome P450 9e2 OS=Blattella germanica GN=CYP9E2 PE=2 SV=1	--	--	--	--	--	K15003	2e-28	125	tca:657454	cytochrome P450, family 9 [EC:1.14.-.-]	-	GO:0046872//metal ion binding;GO:0016491//oxidoreductase activity	-
CL1273.Contig2_All	354	3	0.4633	184	28.061	3	0.4455	206	29.3632	gi|433338947|dbj|BAM73829.1|	82.8	5e-15	cytochrome P450 [Bombyx mori]	--	--	--	--	--	--	--	--	--	--	--	--	--	--	--	--	--	--	GO:0055114//oxidation-reduction process	GO:0020037//heme binding;GO:0016705//oxidoreductase activity, acting on paired donors, with incorporation or reduction of molecular oxygen;GO:0004497//monooxygenase activity;GO:0005506//iron ion binding;GO:0009055//electron carrier activity	-
CL1273.Contig3_All	1514	593	21.4106	360	12.837	524	18.1928	659	21.9634	gi|241659425|emb|CAZ65619.1|	681.8	0	cytochrome P450 [Cnaphalocrocis medinalis]	gi|282721221|gb|GU323799.1|	121	1e-23	Helicoverpa armigera cytochrome P450-like gene, partial sequence	sp|Q964T2|CP9E2_BLAGE	427	3e-119	Cytochrome P450 9e2 OS=Blattella germanica GN=CYP9E2 PE=2 SV=1	AGc2890	130	5e-30	COG2124	Cytochrome P450	K15003	5e-118	425	cqu:CpipJ_CPIJ010542	cytochrome P450, family 9 [EC:1.14.-.-]	GO:0055114//oxidation-reduction process	GO:0020037//heme binding;GO:0016705//oxidoreductase activity, acting on paired donors, with incorporation or reduction of molecular oxygen;GO:0004497//monooxygenase activity;GO:0005506//iron ion binding;GO:0009055//electron carrier activity	-
CL1273.Contig4_All	1996	20	0.5477	171	4.6251	2	0.0527	128	3.2359	gi|241659425|emb|CAZ65619.1|	792.3	0	cytochrome P450 [Cnaphalocrocis medinalis]	gi|5759229|gb|AF172280.1|AF172280	101	1e-17	Manduca sexta cytochrome P450 (CYP9A4) mRNA, CYP9A4-v2 allele, partial cds	sp|Q964T2|CP9E2_BLAGE	438	2e-122	Cytochrome P450 9e2 OS=Blattella germanica GN=CYP9E2 PE=2 SV=1	AGc2890	122	2e-27	COG2124	Cytochrome P450	K15003	3e-127	456	tca:664295	cytochrome P450, family 9 [EC:1.14.-.-]	GO:0055114//oxidation-reduction process	GO:0020037//heme binding;GO:0016705//oxidoreductase activity, acting on paired donors, with incorporation or reduction of molecular oxygen;GO:0004497//monooxygenase activity;GO:0005506//iron ion binding;GO:0009055//electron carrier activity	-
CL1273.Contig5_All	2045	838	22.4002	731	19.298	524	13.4689	771	19.024	gi|241659425|emb|CAZ65619.1|	775.8	0	cytochrome P450 [Cnaphalocrocis medinalis]	gi|241659424|emb|FN421128.1|	129	6e-26	Cnaphalocrocis medinalis mRNA for cytochrome P450 (cyp9A38 gene)	sp|Q964T2|CP9E2_BLAGE	435	2e-121	Cytochrome P450 9e2 OS=Blattella germanica GN=CYP9E2 PE=2 SV=1	AGc2890	122	2e-27	COG2124	Cytochrome P450	K15003	1e-124	447	tca:664295	cytochrome P450, family 9 [EC:1.14.-.-]	GO:0055114//oxidation-reduction process	GO:0020037//heme binding;GO:0016705//oxidoreductase activity, acting on paired donors, with incorporation or reduction of molecular oxygen;GO:0004497//monooxygenase activity;GO:0005506//iron ion binding;GO:0009055//electron carrier activity	-
CL1274.Contig1_All	356	5	0.7678	13	1.9714	12	1.7718	20	2.8348	--	--	--	--	--	--	--	--	--	--	--	--	--	--	--	--	--	--	--	--	--	--	-	-	-
CL1274.Contig2_All	244	2	0.4481	0	0	0	0	0	0	--	--	--	--	--	--	--	--	--	--	--	--	--	--	--	--	--	--	--	--	--	--	-	-	-
CL1275.Contig1_All	2492	1	0.0219	3	0.065	47	0.9914	53	1.0732	gi|307211430|gb|EFN87557.1|	855.5	0	GTP-binding protein 1 [Harpegnathos saltator]	gi|460128049|gb|GAFU01002891.1|	928	0	TSA: Spodoptera exigua comp4341_c0_seq1 transcribed RNA sequence	sp|Q5XGS8|GTPB1_XENLA	739	0	GTP-binding protein 1 OS=Xenopus laevis GN=gtpbp1 PE=2 SV=1	SSO2429	363	8e-100	COG5258	GTPase	K03231	5e-18	94	smm:Smp_099870	elongation factor 1-alpha	GO:0006184//GTP catabolic process	GO:0003924//GTPase activity;GO:0005525//GTP binding	-
CL1275.Contig2_All	2582	165	3.4932	67	1.4009	94	1.9137	87	1.7002	gi|307211430|gb|EFN87557.1|	875.2	0	GTP-binding protein 1 [Harpegnathos saltator]	gi|460128049|gb|GAFU01002891.1|	1051	0	TSA: Spodoptera exigua comp4341_c0_seq1 transcribed RNA sequence	sp|Q5XGS8|GTPB1_XENLA	751	0	GTP-binding protein 1 OS=Xenopus laevis GN=gtpbp1 PE=2 SV=1	SSO2429	367	7e-101	COG5258	GTPase	K03231	5e-18	94	smm:Smp_099870	elongation factor 1-alpha	GO:0006184//GTP catabolic process	GO:0003924//GTPase activity;GO:0005525//GTP binding	-
CL1275.Contig3_All	1127	2	0.097	0	0	4	0.1866	4	0.1791	gi|307211430|gb|EFN87557.1|	461.1	4e-128	GTP-binding protein 1 [Harpegnathos saltator]	gi|460128049|gb|GAFU01002891.1|	438	1e-119	TSA: Spodoptera exigua comp4341_c0_seq1 transcribed RNA sequence	sp|D2XV59|GTPB1_RAT	395	1e-109	GTP-binding protein 1 OS=Rattus norvegicus GN=Gtpbp1 PE=1 SV=1	PAE1764	202	9e-52	COG5258	GTPase	K14416	4e-08	59.7	dgr:Dgri_GH15038	elongation factor 1 alpha-like protein	GO:0006184//GTP catabolic process	GO:0003924//GTPase activity;GO:0005525//GTP binding	-
CL1276.Contig1_All	1109	2	0.0986	34	1.6551	126	5.9722	153	6.9614	gi|357623621|gb|EHJ74705.1|	295.8	2e-78	nucleolar protein family A member 2 [Danaus plexippus]	gi|346707473|dbj|AK382235.1|	123	2e-24	Bombyx mori mRNA, clone: fdpe11F16	sp|Q9V3U2|NHP2_DROME	190	4e-48	H/ACA ribonucleoprotein complex subunit 2-like protein OS=Drosophila melanogaster GN=NHP2 PE=1 SV=1	YDL208w	116	6e-26	COG1358	Ribosomal protein HS6-type (S12/L30/L7a)	K11129	3e-50	199	nvi:100123283	H/ACA ribonucleoprotein complex subunit 2	GO:0031118//rRNA pseudouridine synthesis	GO:0030515//snoRNA binding;GO:0030559//rRNA pseudouridylation guide activity	GO:0005730//nucleolus;GO:0005732//small nucleolar ribonucleoprotein complex
CL1276.Contig2_All	1141	26	1.2456	21	0.9936	13	0.5989	11	0.4865	gi|357623621|gb|EHJ74705.1|	295.8	2e-78	nucleolar protein family A member 2 [Danaus plexippus]	gi|346707473|dbj|AK382235.1|	123	2e-24	Bombyx mori mRNA, clone: fdpe11F16	sp|Q9V3U2|NHP2_DROME	190	4e-48	H/ACA ribonucleoprotein complex subunit 2-like protein OS=Drosophila melanogaster GN=NHP2 PE=1 SV=1	YDL208w	116	6e-26	COG1358	Ribosomal protein HS6-type (S12/L30/L7a)	K11129	3e-50	199	nvi:100123283	H/ACA ribonucleoprotein complex subunit 2	GO:0031118//rRNA pseudouridine synthesis	GO:0030515//snoRNA binding;GO:0030559//rRNA pseudouridylation guide activity	GO:0005730//nucleolus;GO:0005732//small nucleolar ribonucleoprotein complex
CL1276.Contig3_All	2152	18	0.4572	20	0.5017	6	0.1466	6	0.1407	gi|357623621|gb|EHJ74705.1|	295.8	6e-78	nucleolar protein family A member 2 [Danaus plexippus]	gi|346707473|dbj|AK382235.1|	123	4e-24	Bombyx mori mRNA, clone: fdpe11F16	sp|Q9V3U2|NHP2_DROME	190	1e-47	H/ACA ribonucleoprotein complex subunit 2-like protein OS=Drosophila melanogaster GN=NHP2 PE=1 SV=1	YDL208w	116	1e-25	COG1358	Ribosomal protein HS6-type (S12/L30/L7a)	K11129	8e-50	199	nvi:100123283	H/ACA ribonucleoprotein complex subunit 2	GO:0031118//rRNA pseudouridine synthesis	GO:0030515//snoRNA binding;GO:0030559//rRNA pseudouridylation guide activity	GO:0005730//nucleolus;GO:0005732//small nucleolar ribonucleoprotein complex
CL1276.Contig4_All	1654	33	1.0906	26	0.8486	74	2.3517	175	5.3388	gi|357618156|gb|EHJ71250.1|	365.5	4e-99	vacuolar protein sorting 29 [Danaus plexippus]	gi|460117900|gb|GAFU01010745.1|	327	1e-85	TSA: Spodoptera exigua comp5085_c0_seq1 transcribed RNA sequence	sp|Q7ZV68|VPS29_DANRE	330	6e-90	Vacuolar protein sorting-associated protein 29 OS=Danio rerio GN=vps29 PE=2 SV=1	SPAC15E1.06	178	2e-44	COG0622	Predicted phosphoesterase	K07095	5e-91	335	tca:657576		GO:0006896//Golgi to vacuole transport;GO:0015031//protein transport	GO:0046872//metal ion binding;GO:0004647//phosphoserine phosphatase activity	GO:0010008//endosome membrane
CL1276.Contig5_All	1043	107	5.6079	222	11.491	201	10.1299	161	7.789	gi|357623621|gb|EHJ74705.1|	295.8	2e-78	nucleolar protein family A member 2 [Danaus plexippus]	gi|346707473|dbj|AK382235.1|	131	8e-27	Bombyx mori mRNA, clone: fdpe11F16	sp|Q9V3U2|NHP2_DROME	190	4e-48	H/ACA ribonucleoprotein complex subunit 2-like protein OS=Drosophila melanogaster GN=NHP2 PE=1 SV=1	YDL208w	116	6e-26	COG1358	Ribosomal protein HS6-type (S12/L30/L7a)	K11129	3e-50	199	nvi:100123283	H/ACA ribonucleoprotein complex subunit 2	GO:0031118//rRNA pseudouridine synthesis	GO:0030515//snoRNA binding;GO:0030559//rRNA pseudouridylation guide activity	GO:0005730//nucleolus;GO:0005732//small nucleolar ribonucleoprotein complex
CL1276.Contig6_All	829	36	2.3738	35	2.2793	164	10.3988	81	4.9303	gi|357618156|gb|EHJ71250.1|	365.5	1e-99	vacuolar protein sorting 29 [Danaus plexippus]	gi|460117900|gb|GAFU01010745.1|	280	1e-71	TSA: Spodoptera exigua comp5085_c0_seq1 transcribed RNA sequence	sp|Q7ZV68|VPS29_DANRE	330	2e-90	Vacuolar protein sorting-associated protein 29 OS=Danio rerio GN=vps29 PE=2 SV=1	SPAC15E1.06	178	9e-45	COG0622	Predicted phosphoesterase	K07095	2e-91	335	tca:657576		GO:0006896//Golgi to vacuole transport;GO:0015031//protein transport	GO:0046872//metal ion binding;GO:0004647//phosphoserine phosphatase activity	GO:0010008//endosome membrane
CL1276.Contig7_All	1015	239	12.8716	101	5.3721	32	1.6572	78	3.8776	gi|357623621|gb|EHJ74705.1|	295.8	2e-78	nucleolar protein family A member 2 [Danaus plexippus]	gi|346707473|dbj|AK382235.1|	115	4e-22	Bombyx mori mRNA, clone: fdpe11F16	sp|Q9V3U2|NHP2_DROME	190	4e-48	H/ACA ribonucleoprotein complex subunit 2-like protein OS=Drosophila melanogaster GN=NHP2 PE=1 SV=1	YDL208w	116	5e-26	COG1358	Ribosomal protein HS6-type (S12/L30/L7a)	K11129	3e-50	199	nvi:100123283	H/ACA ribonucleoprotein complex subunit 2	GO:0031118//rRNA pseudouridine synthesis	GO:0030515//snoRNA binding;GO:0030559//rRNA pseudouridylation guide activity	GO:0005730//nucleolus;GO:0005732//small nucleolar ribonucleoprotein complex
CL1276.Contig8_All	854	282	18.0506	96	6.0688	48	2.9544	24	1.4181	gi|357618156|gb|EHJ71250.1|	365.5	1e-99	vacuolar protein sorting 29 [Danaus plexippus]	gi|460117900|gb|GAFU01010745.1|	327	5e-86	TSA: Spodoptera exigua comp5085_c0_seq1 transcribed RNA sequence	sp|Q7ZV68|VPS29_DANRE	330	2e-90	Vacuolar protein sorting-associated protein 29 OS=Danio rerio GN=vps29 PE=2 SV=1	SPAC15E1.06	178	9e-45	COG0622	Predicted phosphoesterase	K07095	2e-91	335	tca:657576		GO:0006896//Golgi to vacuole transport;GO:0015031//protein transport	GO:0046872//metal ion binding;GO:0004647//phosphoserine phosphatase activity	GO:0010008//endosome membrane
CL1276.Contig9_All	862	10	0.6342	4	0.2505	5	0.3049	8	0.4683	gi|357623621|gb|EHJ74705.1|	295.8	1e-78	nucleolar protein family A member 2 [Danaus plexippus]	gi|346707473|dbj|AK382235.1|	131	6e-27	Bombyx mori mRNA, clone: fdpe11F16	sp|Q9V3U2|NHP2_DROME	190	3e-48	H/ACA ribonucleoprotein complex subunit 2-like protein OS=Drosophila melanogaster GN=NHP2 PE=1 SV=1	YDL208w	116	4e-26	COG1358	Ribosomal protein HS6-type (S12/L30/L7a)	K11129	2e-50	199	nvi:100123283	H/ACA ribonucleoprotein complex subunit 2	GO:0031118//rRNA pseudouridine synthesis	GO:0030515//snoRNA binding;GO:0030559//rRNA pseudouridylation guide activity	GO:0005730//nucleolus;GO:0005732//small nucleolar ribonucleoprotein complex
CL1277.Contig1_All	686	125	9.9606	56	4.4071	54	4.1377	114	8.3853	--	--	--	--	--	--	--	--	--	--	--	--	--	--	--	--	--	--	--	--	--	--	-	-	-
CL1277.Contig2_All	522	151	15.8127	113	11.6868	47	4.7328	133	12.8564	--	--	--	--	--	--	--	--	--	--	--	--	--	--	--	--	--	--	--	--	--	--	-	-	-
CL1278.Contig1_All	2044	137	3.6639	141	3.7241	445	11.4439	407	10.0474	gi|357616642|gb|EHJ70299.1|	628.6	3e-178	hypothetical protein KGM_17477 [Danaus plexippus]	gi|460123152|gb|GAFU01006733.1|	228	9e-56	TSA: Spodoptera exigua comp3912_c0_seq1 transcribed RNA sequence	--	--	--	--	--	--	--	--	--	--	--	--	--	--	-	-	-
CL1278.Contig2_All	1350	15	0.6074	9	0.3599	5	0.1947	9	0.3364	gi|357616642|gb|EHJ70299.1|	586.6	9e-166	hypothetical protein KGM_17477 [Danaus plexippus]	gi|460123152|gb|GAFU01006733.1|	194	8e-46	TSA: Spodoptera exigua comp3912_c0_seq1 transcribed RNA sequence	--	--	--	--	--	--	--	--	--	--	--	--	--	--	-	-	-
CL1278.Contig3_All	2048	48	1.2812	49	1.2917	1	0.0257	1	0.0246	gi|357616642|gb|EHJ70299.1|	628.6	3e-178	hypothetical protein KGM_17477 [Danaus plexippus]	gi|460123152|gb|GAFU01006733.1|	236	4e-58	TSA: Spodoptera exigua comp3912_c0_seq1 transcribed RNA sequence	--	--	--	--	--	--	--	--	--	--	--	--	--	--	-	-	-
CL1278.Contig4_All	2029	79	2.1284	53	1.4102	19	0.4922	17	0.4228	gi|357616642|gb|EHJ70299.1|	600.5	1e-169	hypothetical protein KGM_17477 [Danaus plexippus]	gi|460123152|gb|GAFU01006733.1|	159	7e-35	TSA: Spodoptera exigua comp3912_c0_seq1 transcribed RNA sequence	--	--	--	--	--	--	--	--	--	--	--	--	--	--	-	-	-
CL1279.Contig1_All	2966	109	2.0089	46	0.8373	109	1.9317	131	2.2286	gi|291464091|gb|ADE05583.1|	884.4	0	cytochrome P450 4G49 [Manduca sexta]	gi|319918807|dbj|AB597004.1|	188	1e-43	Ostrinia nubilalis OnubOR5a gene for odorant receptor, complete cds, clone: 11K16	sp|Q9VYY4|C4G15_DROME	617	5e-176	Cytochrome P450 4g15 OS=Drosophila melanogaster GN=Cyp4g15 PE=2 SV=1	BH0579	140	1e-32	COG2124	Cytochrome P450	K15001	0	645	tca:662217	cytochrome P450, family 4 [EC:1.14.-.-]	GO:0055114//oxidation-reduction process	GO:0020037//heme binding;GO:0016705//oxidoreductase activity, acting on paired donors, with incorporation or reduction of molecular oxygen;GO:0004497//monooxygenase activity;GO:0005506//iron ion binding;GO:0009055//electron carrier activity	-
CL1279.Contig2_All	2199	1408	35.0008	295	7.2424	1026	24.5254	1189	27.2833	gi|291464091|gb|ADE05583.1|	883.2	0	cytochrome P450 4G49 [Manduca sexta]	gi|291464090|gb|GU731533.1|	184	1e-42	Manduca sexta cytochrome P450 4G49 (CYP4G49) mRNA, complete cds	sp|Q9VYY4|C4G15_DROME	619	9e-177	Cytochrome P450 4g15 OS=Drosophila melanogaster GN=Cyp4g15 PE=2 SV=1	BH0579	140	9e-33	COG2124	Cytochrome P450	K15001	0	645	tca:662217	cytochrome P450, family 4 [EC:1.14.-.-]	GO:0055114//oxidation-reduction process	GO:0020037//heme binding;GO:0016705//oxidoreductase activity, acting on paired donors, with incorporation or reduction of molecular oxygen;GO:0004497//monooxygenase activity;GO:0005506//iron ion binding;GO:0009055//electron carrier activity	-
CL1279.Contig3_All	3904	102	1.4282	251	3.471	502	6.7591	406	5.2475	gi|291464091|gb|ADE05583.1|	884.4	0	cytochrome P450 4G49 [Manduca sexta]	gi|319918807|dbj|AB597004.1|	198	1e-46	Ostrinia nubilalis OnubOR5a gene for odorant receptor, complete cds, clone: 11K16	sp|Q9VYY4|C4G15_DROME	617	6e-176	Cytochrome P450 4g15 OS=Drosophila melanogaster GN=Cyp4g15 PE=2 SV=1	BH0579	140	2e-32	COG2124	Cytochrome P450	K15001	0	645	tca:662217	cytochrome P450, family 4 [EC:1.14.-.-]	GO:0055114//oxidation-reduction process	GO:0020037//heme binding;GO:0016705//oxidoreductase activity, acting on paired donors, with incorporation or reduction of molecular oxygen;GO:0004497//monooxygenase activity;GO:0005506//iron ion binding;GO:0009055//electron carrier activity	-
CL1279.Contig4_All	1053	156	8.0983	34	1.7432	23	1.1481	141	6.7566	--	--	--	--	--	--	--	--	--	--	--	--	--	--	--	--	--	--	--	--	--	--	-	-	-
CL128.Contig1_All	837	18	1.1756	63	4.0635	1	0.0628	0	0	gi|389615246|dbj|BAM20606.1|	124.8	5e-27	simila to CG6426 [Papilio polytes]	gi|294517565|gb|GQ166860.1|	69.9	2e-08	Ostrinia nubilalis clone BAC 75M1 acyl-CoA delta-11 desaturase gene, complete cds	--	--	--	--	--	--	--	--	--	--	--	--	--	--	-	-	-
CL128.Contig2_All	928	11	0.648	38	2.2107	2	0.1133	7	0.3806	gi|389615246|dbj|BAM20606.1|	239.6	1e-61	simila to CG6426 [Papilio polytes]	gi|389615245|dbj|AK405241.1|	85.7	4e-13	Papilio polytes mRNA for simila to CG6426, complete cds, sequence id: Pp-0816, expressed in epidermis	sp|Q6L6Q5|LYS_OSTED	63.2	8e-10	Lysozyme OS=Ostrea edulis GN=lysoz PE=2 SV=1	--	--	--	--	--	--	--	--	--	--	-	-	-
CL128.Contig3_All	536	18	1.8357	17	1.7123	21	2.0594	32	3.0125	gi|389615246|dbj|BAM20606.1|	233.8	2e-60	simila to CG6426 [Papilio polytes]	gi|389615245|dbj|AK405241.1|	85.7	2e-13	Papilio polytes mRNA for simila to CG6426, complete cds, sequence id: Pp-0816, expressed in epidermis	sp|Q6L6Q5|LYS_OSTED	65.9	5e-11	Lysozyme OS=Ostrea edulis GN=lysoz PE=2 SV=1	--	--	--	--	--	--	--	--	--	--	-	-	-
CL1280.Contig10_All	1207	38	1.721	18	0.8051	479	20.8603	22	0.9197	gi|357608575|gb|EHJ66058.1|	185.7	4e-45	gloverin [Danaus plexippus]	--	--	--	--	sp|P81048|GLOV_HYACE	117	4e-26	Gloverin OS=Hyalophora cecropia PE=1 SV=2	--	--	--	--	--	--	--	--	--	--	-	-	-
CL1280.Contig11_All	1002	9	0.491	0	0	283	14.8461	36	1.8129	gi|357608575|gb|EHJ66058.1|	185.7	3e-45	gloverin [Danaus plexippus]	--	--	--	--	sp|P81048|GLOV_HYACE	117	3e-26	Gloverin OS=Hyalophora cecropia PE=1 SV=2	--	--	--	--	--	--	--	--	--	--	-	-	-
CL1280.Contig1_All	1024	1	0.0534	1	0.0527	48	2.464	4	0.1971	gi|357608575|gb|EHJ66058.1|	188.3	5e-46	gloverin [Danaus plexippus]	--	--	--	--	sp|P81048|GLOV_HYACE	121	3e-27	Gloverin OS=Hyalophora cecropia PE=1 SV=2	--	--	--	--	--	--	--	--	--	--	-	-	-
CL1280.Contig2_All	1044	1	0.0524	1	0.0517	56	2.8196	7	0.3383	gi|357608575|gb|EHJ66058.1|	188.3	5e-46	gloverin [Danaus plexippus]	--	--	--	--	sp|P81048|GLOV_HYACE	121	3e-27	Gloverin OS=Hyalophora cecropia PE=1 SV=2	--	--	--	--	--	--	--	--	--	--	-	-	-
CL1280.Contig3_All	1194	21	0.9614	44	1.9895	247	10.8739	53	2.2398	gi|357608575|gb|EHJ66058.1|	183.7	1e-44	gloverin [Danaus plexippus]	--	--	--	--	sp|P81048|GLOV_HYACE	117	4e-26	Gloverin OS=Hyalophora cecropia PE=1 SV=2	--	--	--	--	--	--	--	--	--	--	-	-	-
CL1280.Contig4_All	839	144	9.3821	143	9.2016	2100	131.568	337	20.2678	gi|357608575|gb|EHJ66058.1|	188.3	3e-46	gloverin [Danaus plexippus]	--	--	--	--	sp|P81048|GLOV_HYACE	121	2e-27	Gloverin OS=Hyalophora cecropia PE=1 SV=2	--	--	--	--	--	--	--	--	--	--	-	-	-
CL1280.Contig5_All	1205	14	0.6351	26	1.1649	143	6.238	24	1.005	gi|357608575|gb|EHJ66058.1|	188.3	6e-46	gloverin [Danaus plexippus]	--	--	--	--	sp|P81048|GLOV_HYACE	114	3e-25	Gloverin OS=Hyalophora cecropia PE=1 SV=2	--	--	--	--	--	--	--	--	--	--	-	-	-
CL1280.Contig6_All	1213	32	1.4421	96	4.2727	237	10.2702	36	1.4976	gi|357608575|gb|EHJ66058.1|	183.7	1e-44	gloverin [Danaus plexippus]	--	--	--	--	sp|P81048|GLOV_HYACE	117	4e-26	Gloverin OS=Hyalophora cecropia PE=1 SV=2	--	--	--	--	--	--	--	--	--	--	-	-	-
CL1280.Contig7_All	1022	15	0.8023	79	4.1732	1263	64.9599	77	3.8017	gi|357608575|gb|EHJ66058.1|	193	2e-47	gloverin [Danaus plexippus]	--	--	--	--	sp|P81048|GLOV_HYACE	118	2e-26	Gloverin OS=Hyalophora cecropia PE=1 SV=2	--	--	--	--	--	K10955	1e-05	51.6	gga:100857128	intestinal mucin-2	-	-	-
CL1280.Contig8_All	1120	9	0.4393	12	0.5784	57	2.6752	19	0.856	gi|357608575|gb|EHJ66058.1|	188.3	6e-46	gloverin [Danaus plexippus]	--	--	--	--	sp|P81048|GLOV_HYACE	114	3e-25	Gloverin OS=Hyalophora cecropia PE=1 SV=2	--	--	--	--	--	--	--	--	--	--	-	-	-
CL1280.Contig9_All	1122	12	0.5846	20	0.9623	328	15.3665	47	2.1137	gi|357608575|gb|EHJ66058.1|	183.7	1e-44	gloverin [Danaus plexippus]	--	--	--	--	sp|P81048|GLOV_HYACE	117	4e-26	Gloverin OS=Hyalophora cecropia PE=1 SV=2	--	--	--	--	--	--	--	--	--	--	-	-	-
CL1281.Contig1_All	793	30	2.068	8	0.5446	2	0.1326	0	0	gi|357605019|gb|EHJ64433.1|	157.5	6e-37	putative Ran-binding protein [Danaus plexippus]	gi|346713722|dbj|AK386608.1|	163	2e-36	Bombyx mori mRNA, clone: fprW16M21	sp|Q28FM1|RANB9_XENTR	110	4e-24	Ran-binding protein 9 OS=Xenopus tropicalis GN=ranbp9 PE=2 SV=1	--	--	--	--	--	--	--	--	--	--	-	-	GO:0044424//intracellular part
CL1281.Contig2_All	1625	64	2.1529	35	1.1628	60	1.9408	62	1.9252	gi|357605019|gb|EHJ64433.1|	157.5	1e-36	putative Ran-binding protein [Danaus plexippus]	gi|346713722|dbj|AK386608.1|	163	3e-36	Bombyx mori mRNA, clone: fprW16M21	sp|Q28FM1|RANB9_XENTR	110	1e-23	Ran-binding protein 9 OS=Xenopus tropicalis GN=ranbp9 PE=2 SV=1	--	--	--	--	--	--	--	--	--	--	-	-	GO:0044424//intracellular part
CL1281.Contig3_All	714	15	1.1484	15	1.1342	30	2.2086	28	1.9788	gi|357605019|gb|EHJ64433.1|	164.1	5e-39	putative Ran-binding protein [Danaus plexippus]	gi|346713722|dbj|AK386608.1|	192	2e-45	Bombyx mori mRNA, clone: fprW16M21	sp|Q28FM1|RANB9_XENTR	113	3e-25	Ran-binding protein 9 OS=Xenopus tropicalis GN=ranbp9 PE=2 SV=1	--	--	--	--	--	--	--	--	--	--	-	-	GO:0044424//intracellular part
CL1282.Contig1_All	475	84	9.6669	62	7.0467	2	0.2213	0	0	--	--	--	--	gi|319918795|dbj|AB596042.1|	105	2e-19	Ostrinia nubilalis OnubOR3, OnubOR1 genes for odorant receptor, complete cds, clone: 08K04	--	--	--	--	--	--	--	--	--	--	--	--	--	--	-	-	-
CL1282.Contig2_All	428	22	2.8098	23	2.9012	57	7.0004	60	7.0737	--	--	--	--	--	--	--	--	--	--	--	--	--	--	--	--	--	--	--	--	--	--	-	-	-
CL1282.Contig3_All	303	0	0	0	0	0	0	0	0	--	--	--	--	--	--	--	--	--	--	--	--	--	--	--	--	--	--	--	--	--	--	-	-	-
CL1283.Contig1_All	289	1	0.1891	5	0.934	11	2.0007	3	0.5238	--	--	--	--	--	--	--	--	--	--	--	--	--	--	--	--	--	--	--	--	--	--	-	-	-
CL1283.Contig2_All	384	87	12.3848	13	1.8277	87	11.9092	24	3.1537	--	--	--	--	--	--	--	--	--	--	--	--	--	--	--	--	--	--	--	--	--	--	-	-	-
CL1284.Contig1_All	431	30	3.8049	63	7.8914	155	18.9037	160	18.7319	--	--	--	--	gi|319918809|dbj|AB597005.1|	91.7	3e-15	Ostrinia nubilalis OnubOR7a, OnubOR5b genes, complete cds and complete sequence, clone: 11K16	--	--	--	--	--	--	--	--	--	--	--	--	--	--	-	-	-
CL1285.Contig1_All	1853	293	8.6436	294	8.5657	61	1.7304	20	0.5446	gi|357622567|gb|EHJ73994.1|	701.4	0	hypothetical protein KGM_13529 [Danaus plexippus]	gi|158286688|ref|XM_308870.4|	63.9	3e-06	Anopheles gambiae str. PEST AGAP006889-PA (AgaP_AGAP006889) mRNA, complete cds	sp|Q7K4B3|ELP2_DROME	592	7e-169	Probable elongator complex protein 2 OS=Drosophila melanogaster GN=Elp2 PE=1 SV=1	ECU01g0610	135	2e-31	COG2319	FOG: WD40 repeat	K11374	3e-170	599	tca:663191	elongator complex protein 2	-	-	-
CL1285.Contig2_All	2451	236	5.2634	259	5.7049	429	9.2004	492	10.1289	gi|357622567|gb|EHJ73994.1|	969.5	0	hypothetical protein KGM_13529 [Danaus plexippus]	--	--	--	--	sp|Q7K4B3|ELP2_DROME	709	0	Probable elongator complex protein 2 OS=Drosophila melanogaster GN=Elp2 PE=1 SV=1	ECU01g0610	135	3e-31	COG2319	FOG: WD40 repeat	K11374	0	709	dpo:Dpse_GA11261	elongator complex protein 2	-	-	-
CL1286.Contig1_All	645	98	8.3055	73	6.1101	53	4.3193	33	2.5816	--	--	--	--	--	--	--	--	--	--	--	--	--	--	--	--	--	--	--	--	--	--	-	-	-
CL1286.Contig2_All	729	20	1.4997	10	0.7406	61	4.3984	30	2.0765	--	--	--	--	--	--	--	--	--	--	--	--	--	--	--	--	--	--	--	--	--	--	-	-	-
CL1286.Contig3_All	880	58	3.6028	28	1.7178	41	2.449	60	3.4404	--	--	--	--	--	--	--	--	--	--	--	--	--	--	--	--	--	--	--	--	--	--	-	-	-
CL1287.Contig1_All	369	13	1.9258	1	0.1463	5	0.7123	14	1.9144	--	--	--	--	--	--	--	--	--	--	--	--	--	--	--	--	--	--	--	--	--	--	-	-	-
CL1287.Contig2_All	288	7	1.3286	0	0	0	0	4	0.7008	--	--	--	--	--	--	--	--	--	--	--	--	--	--	--	--	--	--	--	--	--	--	-	-	-
CL1288.Contig1_All	303	14	2.5257	11	1.9599	17	2.9492	20	3.3306	--	--	--	--	--	--	--	--	--	--	--	--	--	--	--	--	--	--	--	--	--	--	-	-	-
CL1288.Contig2_All	1525	219	7.8501	87	3.0799	72	2.4817	101	3.3419	gi|357625035|gb|EHJ75589.1|	424.5	7e-117	putative trehalose receptor 1 [Danaus plexippus]	gi|460123454|gb|GAFU01006492.1|	143	3e-30	TSA: Spodoptera exigua comp19740_c0_seq1 transcribed RNA sequence	sp|Q9NDM2|GUTR1_DROME	347	3e-95	Protein trapped in endoderm-1 OS=Drosophila melanogaster GN=Tre1 PE=1 SV=1	--	--	--	--	--	K04285	1e-26	122	hsa:4543	melatonin receptor 1A	GO:0007280//pole cell migration;GO:0071169//establishment of protein localization to chromatin;GO:0007165//signal transduction;GO:0007281//germ cell development;GO:0035234//germ cell programmed cell death;GO:0045893//positive regulation of transcription, DNA-dependent	GO:0004871//signal transducer activity;GO:0070984//SET domain binding	GO:0000785//chromatin;GO:0005938//cell cortex
CL1289.Contig10_All	1380	905	35.8484	1210	47.3364	5	0.1905	118	4.3146	gi|357612016|gb|EHJ67760.1|	871.7	0	tubulin, beta 2C [Danaus plexippus]	gi|158287871|ref|XM_309765.4|	722	0	Anopheles gambiae str. PEST AGAP010929-PA (AgaP_AGAP010929) mRNA, complete cds	sp|P68372|TBB4B_MOUSE	862	0	Tubulin beta-4B chain OS=Mus musculus GN=Tubb4b PE=1 SV=1	ECU03g0820i	738	0	COG5023	Tubulin	K07375	0	862	acs:100563375	tubulin beta	GO:0042267//natural killer cell mediated cytotoxicity;GO:0006928//cellular component movement;GO:0006184//GTP catabolic process;GO:0051225//spindle assembly;GO:0051258//protein polymerization;GO:0051084//'de novo' posttranslational protein folding;GO:0000086//G2/M transition of mitotic cell cycle	GO:0005525//GTP binding;GO:0042288//MHC class I protein binding;GO:0051082//unfolded protein binding;GO:0003924//GTPase activity;GO:0005200//structural constituent of cytoskeleton	GO:0045298//tubulin complex;GO:0005829//cytosol;GO:0005874//microtubule;GO:0005886//plasma membrane;GO:0005634//nucleus
CL1289.Contig11_All	1618	1725	58.2788	1747	58.2912	233	7.5696	195	6.0813	gi|333411320|gb|AEF32528.1|	914.5	0	beta-tubulin [Helicoverpa armigera]	gi|2613140|gb|AF030547.1|AF030547	2048	0	Manduca sexta beta-1 tubulin mRNA, complete cds	sp|O17449|TBB1_MANSE	910	0	Tubulin beta-1 chain OS=Manduca sexta PE=2 SV=1	ECU03g0820i	751	0	COG5023	Tubulin	K07375	0	904	tca:655614	tubulin beta	GO:0051258//protein polymerization;GO:0006184//GTP catabolic process;GO:0007017//microtubule-based process	GO:0003924//GTPase activity;GO:0005200//structural constituent of cytoskeleton;GO:0005525//GTP binding	GO:0005874//microtubule;GO:0005737//cytoplasm
CL1289.Contig12_All	1965	943	26.2331	1359	37.3375	1183	31.6457	1207	30.9945	gi|112983318|ref|NP_001036964.1|	914.1	0	beta-tubulin [Bombyx mori] >gi|19773428|dbj|BAB86853.1| beta-tubulin [Bombyx mori] >gi|389608419|dbj|BAM17819.1| beta-tubulin [Papilio xuthus] >gi|389611111|dbj|BAM19166.1| beta-tubulin [Papilio polytes]	gi|2613140|gb|AF030547.1|AF030547	2050	0	Manduca sexta beta-1 tubulin mRNA, complete cds	sp|O17449|TBB1_MANSE	912	0	Tubulin beta-1 chain OS=Manduca sexta PE=2 SV=1	ECU03g0820i	751	0	COG5023	Tubulin	K07375	0	905	tca:655614	tubulin beta	GO:0051258//protein polymerization;GO:0006184//GTP catabolic process;GO:0007017//microtubule-based process	GO:0003924//GTPase activity;GO:0005200//structural constituent of cytoskeleton;GO:0005525//GTP binding	GO:0005874//microtubule;GO:0005737//cytoplasm
CL1289.Contig1_All	886	124	7.6505	110	6.7027	136	8.0686	252	14.3518	gi|357603173|gb|EHJ63650.1|	141	7e-32	endonuclease-reverse transcriptase [Danaus plexippus]	gi|134001273|gb|EF113400.1|	539	1e-150	Ostrinia nubilalis reverse transcriptase and desaturase (ezi-D11 alpha-3) genes, complete cds	--	--	--	--	--	--	--	--	--	--	--	--	--	--	-	-	-
CL1289.Contig2_All	5301	656	6.7647	873	8.8909	3015	29.8967	4291	40.8451	gi|134001323|gb|ABO45239.1|	74.7	6e-11	reverse transcriptase [Ostrinia nubilalis]	gi|134001322|gb|EF113402.1|	856	0	Ostrinia nubilalis reverse transcriptase and desaturase (ezi-D11 alpha-5) genes, complete cds	sp|O17449|TBB1_MANSE	195	1e-48	Tubulin beta-1 chain OS=Manduca sexta PE=2 SV=1	ECU03g0820i	162	8e-39	COG5023	Tubulin	K07375	4e-48	195	api:100168148	tubulin beta	GO:0007017//microtubule-based process;GO:0006184//GTP catabolic process;GO:0051258//protein polymerization;GO:0006278//RNA-dependent DNA replication	GO:0003964//RNA-directed DNA polymerase activity;GO:0005525//GTP binding;GO:0003723//RNA binding;GO:0003924//GTPase activity;GO:0005200//structural constituent of cytoskeleton	GO:0005737//cytoplasm;GO:0005874//microtubule
CL1289.Contig3_All	1928	162	4.5931	309	8.6525	129	3.517	114	2.9836	gi|333411320|gb|AEF32528.1|	912.5	0	beta-tubulin [Helicoverpa armigera]	gi|339521808|gb|JN029962.1|	1705	0	Agrotis ipsilon beta-tubulin mRNA, complete cds	sp|O17449|TBB1_MANSE	909	0	Tubulin beta-1 chain OS=Manduca sexta PE=2 SV=1	ECU03g0820i	751	0	COG5023	Tubulin	K07375	0	902	tca:655614	tubulin beta	GO:0051258//protein polymerization;GO:0006184//GTP catabolic process;GO:0007017//microtubule-based process	GO:0003924//GTPase activity;GO:0005200//structural constituent of cytoskeleton;GO:0005525//GTP binding	GO:0005874//microtubule;GO:0005737//cytoplasm
CL1289.Contig4_All	1055	201	10.4146	300	15.3517	302	15.0469	400	19.1314	gi|226489288|emb|CAX75788.1|	572.4	1e-161	Tubulin beta-2C chain [Schistosoma japonicum] >gi|226489292|emb|CAX75790.1| Tubulin beta-2C chain [Schistosoma japonicum] >gi|226489294|emb|CAX75791.1| Tubulin beta-2C chain [Schistosoma japonicum]	gi|346705115|dbj|AK377230.1|	385	1e-103	Bombyx mori mRNA, clone: fwd-02B10_K01093	sp|O17449|TBB1_MANSE	571	1e-162	Tubulin beta-1 chain OS=Manduca sexta PE=2 SV=1	ECU03g0820i	519	3e-147	COG5023	Tubulin	K07375	4e-162	571	acs:100555321	tubulin beta	GO:0051258//protein polymerization;GO:0006184//GTP catabolic process;GO:0007017//microtubule-based process	GO:0003924//GTPase activity;GO:0005200//structural constituent of cytoskeleton;GO:0005525//GTP binding	GO:0005874//microtubule;GO:0005737//cytoplasm
CL1289.Contig5_All	1988	302	8.3041	409	11.107	248	6.5574	232	5.8886	gi|112983318|ref|NP_001036964.1|	912.1	0	beta-tubulin [Bombyx mori] >gi|19773428|dbj|BAB86853.1| beta-tubulin [Bombyx mori] >gi|389608419|dbj|BAM17819.1| beta-tubulin [Papilio xuthus] >gi|389611111|dbj|BAM19166.1| beta-tubulin [Papilio polytes]	gi|167745163|gb|EU429675.1|	1711	0	Chilo suppressalis beta-tubulin mRNA, complete cds	sp|O17449|TBB1_MANSE	910	0	Tubulin beta-1 chain OS=Manduca sexta PE=2 SV=1	ECU03g0820i	751	0	COG5023	Tubulin	K07375	0	904	tca:655614	tubulin beta	GO:0051258//protein polymerization;GO:0006184//GTP catabolic process;GO:0007017//microtubule-based process	GO:0003924//GTPase activity;GO:0005200//structural constituent of cytoskeleton;GO:0005525//GTP binding	GO:0005874//microtubule;GO:0005737//cytoplasm
CL1289.Contig6_All	1992	4758	130.568	6157	166.866	3187	84.098	3492	88.4555	gi|112983503|ref|NP_001036887.1|	910.6	0	beta-tubulin [Bombyx mori] >gi|19773426|dbj|BAB86852.1| beta-tubulin [Bombyx mori]	gi|167745163|gb|EU429675.1|	1735	0	Chilo suppressalis beta-tubulin mRNA, complete cds	sp|O17449|TBB1_MANSE	909	0	Tubulin beta-1 chain OS=Manduca sexta PE=2 SV=1	ECU03g0820i	749	0	COG5023	Tubulin	K07375	0	902	tca:655614	tubulin beta	GO:0051258//protein polymerization;GO:0006184//GTP catabolic process;GO:0007017//microtubule-based process	GO:0003924//GTPase activity;GO:0005200//structural constituent of cytoskeleton;GO:0005525//GTP binding	GO:0005874//microtubule;GO:0005737//cytoplasm
CL1289.Contig7_All	515	15	1.5922	17	1.7821	77	7.8592	14	1.3717	gi|357602778|gb|EHJ63509.1|	43.5	4e-14	endonuclease-reverse transcriptase [Danaus plexippus]	gi|134001322|gb|EF113402.1|	165	3e-37	Ostrinia nubilalis reverse transcriptase and desaturase (ezi-D11 alpha-5) genes, complete cds	--	--	--	--	--	--	--	--	--	--	--	--	--	--	-	-	-
CL1289.Contig8_All	232	280	65.9736	343	79.8169	5	1.1329	15	3.2624	gi|10242160|gb|AAG15315.1|AF255553_1	162.5	5e-39	beta tubulin [Notothenia coriiceps] >gi|10242186|gb|AAG15328.1|AF255954_1 beta tubulin [Chionodraco rastrospinosus]	gi|389611110|dbj|AK402544.1|	256	4e-65	Papilio polytes mRNA for beta-tubulin, complete cds, sequence id: Pp-0445	sp|O17449|TBB1_MANSE	162	2e-40	Tubulin beta-1 chain OS=Manduca sexta PE=2 SV=1	ECU03g0820i	141	3e-34	COG5023	Tubulin	K07375	5e-40	162	api:100168148	tubulin beta	GO:0051258//protein polymerization;GO:0006184//GTP catabolic process;GO:0007017//microtubule-based process	GO:0003924//GTPase activity;GO:0005200//structural constituent of cytoskeleton;GO:0005525//GTP binding	GO:0005874//microtubule;GO:0005737//cytoplasm
CL1289.Contig9_All	397	5	0.6885	6	0.8159	14	1.8537	29	3.6859	gi|298204337|gb|ADI61817.1|	23.5	1e-17	endonuclease-reverse transcriptase [Bombyx mori]	gi|134001322|gb|EF113402.1|	107	4e-20	Ostrinia nubilalis reverse transcriptase and desaturase (ezi-D11 alpha-5) genes, complete cds	--	--	--	--	--	--	--	--	--	--	--	--	--	--	-	-	-
CL129.Contig1_All	1287	43	1.8264	42	1.7618	70	2.859	74	2.9013	gi|357610766|gb|EHJ67144.1|	387.1	1e-105	hypothetical protein KGM_22465 [Danaus plexippus]	--	--	--	--	sp|Q7SYN4|5NT3_DANRE	198	2e-50	Cytosolic 5'-nucleotidase 3 OS=Danio rerio GN=nt5c3 PE=2 SV=2	--	--	--	--	--	K01081	3e-59	229	dpo:Dpse_GA17406	5'-nucleotidase [EC:3.1.3.5]	-	GO:0016787//hydrolase activity	-
CL129.Contig2_All	1251	60	2.6218	112	4.8334	24	1.0084	14	0.5647	gi|357610766|gb|EHJ67144.1|	384.4	6e-105	hypothetical protein KGM_22465 [Danaus plexippus]	--	--	--	--	sp|Q7SYN4|5NT3_DANRE	197	4e-50	Cytosolic 5'-nucleotidase 3 OS=Danio rerio GN=nt5c3 PE=2 SV=2	--	--	--	--	--	K01081	1e-58	227	dpo:Dpse_GA17406	5'-nucleotidase [EC:3.1.3.5]	-	GO:0016787//hydrolase activity	-
CL129.Contig3_All	266	3	0.6165	7	1.4207	3	0.5928	1	0.1897	--	--	--	--	--	--	--	--	--	--	--	--	--	--	--	--	--	--	--	--	--	--	-	-	-
CL1290.Contig1_All	961	186	10.5801	59	3.3145	119	6.509	186	9.7663	--	--	--	--	--	--	--	--	--	--	--	--	--	--	--	--	--	--	--	--	--	--	-	-	-
CL1290.Contig2_All	405	19	2.5645	28	3.7324	30	3.8937	7	0.8721	--	--	--	--	--	--	--	--	--	--	--	--	--	--	--	--	--	--	--	--	--	--	-	-	-
CL1291.Contig1_All	1454	658	24.7378	887	32.9342	414	14.9668	584	20.2669	gi|307176495|gb|EFN66021.1|	328.9	4e-88	NSFL1 cofactor p47 [Camponotus floridanus]	gi|460131687|gb|GAFU01000037.1|	79.8	3e-11	TSA: Spodoptera exigua comp3109_c0_seq4 transcribed RNA sequence	sp|Q3SZC4|NSF1C_BOVIN	280	8e-75	NSFL1 cofactor p47 OS=Bos taurus GN=NSFL1C PE=2 SV=1	--	--	--	--	--	K14012	1e-84	314	cqu:CpipJ_CPIJ006531	UBX domain-containing protein 1	GO:2000427//positive regulation of apoptotic cell clearance;GO:0042052//rhabdomere development;GO:0031468//nuclear envelope reassembly	-	GO:0005667//transcription factor complex;GO:0009986//cell surface;GO:0005783//endoplasmic reticulum
CL1291.Contig2_All	1494	337	12.3305	276	9.9735	598	21.0399	440	14.8608	gi|307176495|gb|EFN66021.1|	326.2	2e-87	NSFL1 cofactor p47 [Camponotus floridanus]	gi|460131687|gb|GAFU01000037.1|	87.7	1e-13	TSA: Spodoptera exigua comp3109_c0_seq4 transcribed RNA sequence	sp|Q3SZC4|NSF1C_BOVIN	284	3e-76	NSFL1 cofactor p47 OS=Bos taurus GN=NSFL1C PE=2 SV=1	--	--	--	--	--	K14012	1e-84	314	cqu:CpipJ_CPIJ006531	UBX domain-containing protein 1	-	-	-
CL1292.Contig1_All	374	1	0.1462	0	0	15	2.1082	6	0.8095	--	--	--	--	gi|114842948|gb|DQ887770.1|	71.9	2e-09	Ostrinia furnacalis chitinase gene, complete cds	--	--	--	--	--	--	--	--	--	--	--	--	--	--	-	-	-
CL1293.Contig1_All	503	168	18.2575	153	16.4215	135	14.1078	318	31.9006	--	--	--	--	gi|319918809|dbj|AB597005.1|	147	6e-32	Ostrinia nubilalis OnubOR7a, OnubOR5b genes, complete cds and complete sequence, clone: 11K16	--	--	--	--	--	--	--	--	--	--	--	--	--	--	-	-	-
CL1293.Contig2_All	266	29	5.9596	34	6.9006	10	1.9761	39	7.3981	--	--	--	--	--	--	--	--	--	--	--	--	--	--	--	--	--	--	--	--	--	--	-	-	-
CL1294.Contig1_All	1536	46	1.6371	36	1.2653	52	1.7795	50	1.6425	gi|357622623|gb|EHJ74049.1|	643.7	0	putative zinc-dependent alcohol dehydrogenase [Danaus plexippus]	gi|160690461|gb|EU258740.1|	99.6	4e-17	Ostrinia furnacalis chitin synthase gene, complete cds	--	--	--	--	SPBC1773.06c	63.5	9e-10	COG0604	NADPH:quinone reductase and related Zn-dependent oxidoreductases	K13953	1e-30	135	cin:100187292	alcohol dehydrogenase, propanol-preferring [EC:1.1.1.1]	-	GO:0005488//binding	-
CL1294.Contig2_All	1650	33	1.0933	25	0.818	32	1.0194	32	0.9786	gi|357622623|gb|EHJ74049.1|	643.7	0	putative zinc-dependent alcohol dehydrogenase [Danaus plexippus]	gi|160690461|gb|EU258740.1|	99.6	4e-17	Ostrinia furnacalis chitin synthase gene, complete cds	--	--	--	--	SPBC1773.06c	63.5	1e-09	COG0604	NADPH:quinone reductase and related Zn-dependent oxidoreductases	K13953	1e-30	135	cin:100187292	alcohol dehydrogenase, propanol-preferring [EC:1.1.1.1]	-	GO:0005488//binding	-
CL1295.Contig1_All	323	1	0.1692	4	0.6686	0	0	0	0	--	--	--	--	--	--	--	--	--	--	--	--	--	--	--	--	--	--	--	--	--	--	-	-	-
CL1295.Contig2_All	344	7	1.1123	2	0.3139	16	2.4449	16	2.3469	--	--	--	--	--	--	--	--	--	--	--	--	--	--	--	--	--	--	--	--	--	--	-	-	-
CL1296.Contig1_All	1266	290	12.5217	251	10.7036	613	25.4519	248	9.8846	gi|187884606|gb|ACD37364.1|	455.7	2e-126	pancreatic lipase 2 [Mamestra configurata]	gi|460111627|gb|GAFU01015289.1|	65.9	5e-07	TSA: Spodoptera exigua comp769_c1_seq1 transcribed RNA sequence	sp|Q6PA23|LIPHA_XENLA	140	5e-33	Lipase member H-A OS=Xenopus laevis GN=liph-a PE=2 SV=1	--	--	--	--	--	K01046	8e-32	138	dme:Dmel_CG17191	triacylglycerol lipase [EC:3.1.1.3] K01058 phospholipase A1 [EC:3.1.1.32]	-	-	-
CL1296.Contig2_All	1231	70	3.1084	145	6.3591	445	19.0018	723	29.636	gi|187884606|gb|ACD37364.1|	455.7	2e-126	pancreatic lipase 2 [Mamestra configurata]	gi|460111627|gb|GAFU01015289.1|	65.9	4e-07	TSA: Spodoptera exigua comp769_c1_seq1 transcribed RNA sequence	sp|Q6PA23|LIPHA_XENLA	140	4e-33	Lipase member H-A OS=Xenopus laevis GN=liph-a PE=2 SV=1	--	--	--	--	--	K01046	8e-32	138	dme:Dmel_CG17191	triacylglycerol lipase [EC:3.1.1.3] K01058 phospholipase A1 [EC:3.1.1.32]	-	-	-
CL1296.Contig3_All	1085	12	0.6046	41	2.0401	32	1.5503	19	0.8836	gi|187884606|gb|ACD37364.1|	419.5	1e-115	pancreatic lipase 2 [Mamestra configurata]	--	--	--	--	sp|Q6PA23|LIPHA_XENLA	119	9e-27	Lipase member H-A OS=Xenopus laevis GN=liph-a PE=2 SV=1	--	--	--	--	--	K01046	2e-27	123	dme:Dmel_CG17191	triacylglycerol lipase [EC:3.1.1.3] K01058 phospholipase A1 [EC:3.1.1.32]	-	-	-
CL1296.Contig4_All	1204	94	4.2678	90	4.0356	138	6.0248	7	0.2934	gi|187884606|gb|ACD37364.1|	418.7	3e-115	pancreatic lipase 2 [Mamestra configurata]	--	--	--	--	sp|Q6PA23|LIPHA_XENLA	119	1e-26	Lipase member H-A OS=Xenopus laevis GN=liph-a PE=2 SV=1	--	--	--	--	--	K01046	3e-27	123	dme:Dmel_CG17191	triacylglycerol lipase [EC:3.1.1.3] K01058 phospholipase A1 [EC:3.1.1.32]	-	-	-
CL1297.Contig1_All	703	7	0.5443	2	0.1536	3	0.2243	3	0.2153	gi|389614990|dbj|BAM20495.1|	369	1e-100	chitin deacetylase-like 5, partial [Papilio polytes]	gi|460122675|gb|GAFU01007103.1|	174	4e-40	TSA: Spodoptera exigua comp7845_c0_seq1 transcribed RNA sequence	--	--	--	--	--	--	--	--	--	--	--	--	--	--	GO:0005975//carbohydrate metabolic process;GO:0006030//chitin metabolic process	GO:0008061//chitin binding;GO:0016810//hydrolase activity, acting on carbon-nitrogen (but not peptide) bonds	GO:0005576//extracellular region
CL1297.Contig2_All	2643	115	2.3785	42	0.8579	47	0.9347	55	1.05	gi|357624342|gb|EHJ75154.1|	223	6e-56	hypothetical protein KGM_00424 [Danaus plexippus]	gi|460122675|gb|GAFU01007103.1|	658	0	TSA: Spodoptera exigua comp7845_c0_seq1 transcribed RNA sequence	sp|A1ZA47|ZASP_DROME	55.5	6e-07	PDZ and LIM domain protein Zasp OS=Drosophila melanogaster GN=Zasp52 PE=1 SV=2	--	--	--	--	--	K08791	2e-09	65.5	ame:411678	LATS, large tumor suppressor [EC:2.7.11.1]	GO:0005975//carbohydrate metabolic process;GO:0006030//chitin metabolic process	GO:0008061//chitin binding;GO:0016810//hydrolase activity, acting on carbon-nitrogen (but not peptide) bonds	GO:0005576//extracellular region
CL1297.Contig3_All	3314	97	1.6	32	0.5213	10	0.1586	4	0.0609	gi|357624342|gb|EHJ75154.1|	362.5	9e-98	hypothetical protein KGM_00424 [Danaus plexippus]	gi|460122675|gb|GAFU01007103.1|	813	0	TSA: Spodoptera exigua comp7845_c0_seq1 transcribed RNA sequence	sp|Q86VM9|ZCH18_HUMAN	67.8	2e-10	Zinc finger CCCH domain-containing protein 18 OS=Homo sapiens GN=ZC3H18 PE=1 SV=2	--	--	--	--	--	K13092	7e-11	70.9	mdo:100018735	nuclear protein NHN1	GO:0005975//carbohydrate metabolic process;GO:0006030//chitin metabolic process	GO:0008061//chitin binding;GO:0016810//hydrolase activity, acting on carbon-nitrogen (but not peptide) bonds	GO:0005576//extracellular region
CL1297.Contig4_All	2274	159	3.8221	80	1.8993	13	0.3005	24	0.5326	gi|389614990|dbj|BAM20495.1|	1001.1	0	chitin deacetylase-like 5, partial [Papilio polytes]	gi|460122675|gb|GAFU01007103.1|	837	0	TSA: Spodoptera exigua comp7845_c0_seq1 transcribed RNA sequence	--	--	--	--	--	--	--	--	--	--	--	--	--	--	GO:0005975//carbohydrate metabolic process;GO:0006030//chitin metabolic process	GO:0008061//chitin binding;GO:0016810//hydrolase activity, acting on carbon-nitrogen (but not peptide) bonds	GO:0005576//extracellular region
CL1297.Contig5_All	3303	42	0.6951	27	0.4413	5	0.0796	5	0.0764	gi|357624342|gb|EHJ75154.1|	362.8	6e-98	hypothetical protein KGM_00424 [Danaus plexippus]	gi|460122675|gb|GAFU01007103.1|	813	0	TSA: Spodoptera exigua comp7845_c0_seq1 transcribed RNA sequence	sp|A1ZA47|ZASP_DROME	55.5	8e-07	PDZ and LIM domain protein Zasp OS=Drosophila melanogaster GN=Zasp52 PE=1 SV=2	--	--	--	--	--	K08791	3e-09	65.5	ame:411678	LATS, large tumor suppressor [EC:2.7.11.1]	GO:0071704	GO:0003824//catalytic activity	-
CL1297.Contig6_All	409	15	2.0048	4	0.528	3	0.3856	0	0	--	--	--	--	gi|460122675|gb|GAFU01007103.1|	75.8	1e-10	TSA: Spodoptera exigua comp7845_c0_seq1 transcribed RNA sequence	--	--	--	--	--	--	--	--	--	--	--	--	--	--	-	-	-
CL1298.Contig1_All	567	28	2.6994	33	3.1421	22	2.0395	15	1.3349	gi|357606261|gb|EHJ64987.1|	192.6	8e-48	hypothetical protein KGM_19655 [Danaus plexippus]	--	--	--	--	--	--	--	--	--	--	--	--	--	--	--	--	--	--	-	-	-
CL1298.Contig2_All	497	1	0.11	9	0.9776	19	2.0095	10	1.0153	gi|357606261|gb|EHJ64987.1|	184.5	1e-45	hypothetical protein KGM_19655 [Danaus plexippus]	--	--	--	--	--	--	--	--	--	--	--	--	--	--	--	--	--	--	-	-	-
CL1298.Contig3_All	326	1	0.1677	1	0.1656	0	0	3	0.4643	gi|357606261|gb|EHJ64987.1|	150.6	2e-35	hypothetical protein KGM_19655 [Danaus plexippus]	--	--	--	--	--	--	--	--	--	--	--	--	--	--	--	--	--	--	-	-	-
CL1299.Contig1_All	920	20	1.1883	24	1.4084	19	1.0856	26	1.426	--	--	--	--	--	--	--	--	--	--	--	--	--	--	--	--	--	--	--	--	--	--	-	-	-
CL1299.Contig2_All	697	23	1.8038	19	1.4717	19	1.4329	25	1.8099	--	--	--	--	--	--	--	--	--	--	--	--	--	--	--	--	--	--	--	--	--	--	-	-	-
CL1299.Contig3_All	905	46	2.7785	35	2.0879	30	1.7425	30	1.6727	--	--	--	--	--	--	--	--	--	--	--	--	--	--	--	--	--	--	--	--	--	--	-	-	-
[truncated: 60,535 more rows]
