# Supplementary material for: Transcriptome differences between Cry1Ab resistant and susceptible strains of Asian corn borer
Source: BMC Genomics. 2015 Mar 12;16(1):173. doi: 10.1186/s12864-015-1362-2 (PMC4406038; doi:10.1186/s12864-015-1362-2)
Supplement: Additional file 5: Table S2 — Unigenes with a COG classification. [file 12864_2015_1362_MOESM5_ESM.xlsx]

## Sheet: Sheet1
Table S2 The Unigenes with a COG classification
Code	Functional-Categories	Gene-Number		Genes
R	General function prediction only	4499	16.0954	CL4229.Contig1_All,COG0515	CL4230.Contig1_All,COG5048	CL4230.Contig2_All,COG5048	CL4241.Contig1_All,COG0515	CL4241.Contig2_All,COG0515	CL4241.Contig3_All,COG0515	CL4241.Contig4_All,COG0515	CL4241.Contig5_All,COG0515	CL4241.Contig6_All,COG0515	CL4255.Contig1_All,COG0477	CL4255.Contig2_All,COG0477	CL4259.Contig1_All,COG0724	CL4261.Contig3_All,COG0515	CL4262.Contig4_All,COG0733	CL4289.Contig1_All,COG1090	CL4289.Contig2_All,COG1090	CL4294.Contig2_All,COG2319	CL4307.Contig1_All,COG1242	CL4307.Contig3_All,COG1242	CL4312.Contig3_All,COG1028	CL4319.Contig1_All,COG0488	CL4319.Contig2_All,COG0488	CL4323.Contig1_All,COG0515	CL4336.Contig1_All,COG5126	CL4336.Contig2_All,COG5126	CL4336.Contig3_All,COG5126	CL4336.Contig4_All,COG5126	CL4347.Contig2_All,COG0477	CL4362.Contig1_All,COG2940	CL4378.Contig1_All,COG2823	CL4378.Contig2_All,COG2823	CL4379.Contig4_All,COG2102	CL4387.Contig1_All,COG0666	CL4387.Contig2_All,COG0666	CL4400.Contig1_All,COG5048	CL4400.Contig2_All,COG5048	CL4406.Contig2_All,COG0724	CL4406.Contig2_All,COG0595	CL4407.Contig2_All,COG5048	CL4407.Contig3_All,COG5048	CL4409.Contig1_All,COG0656	CL4409.Contig2_All,COG0656	CL4412.Contig1_All,COG3858	CL4412.Contig2_All,COG3858	CL4424.Contig1_All,COG0515	CL4424.Contig2_All,COG0515
J	Translation, ribosomal structure and biogenesis	2300	8.22839	CL4229.Contig1_All,COG0532	CL4247.Contig1_All,COG0532	CL4247.Contig1_All,COG1498	CL4247.Contig1_All,COG0130	CL4247.Contig2_All,COG0532	CL4247.Contig2_All,COG1498	CL4247.Contig2_All,COG0130	CL4247.Contig3_All,COG0532	CL4247.Contig3_All,COG1498	CL4247.Contig3_All,COG0130	CL4261.Contig1_All,COG0532	CL4261.Contig1_All,COG1187	CL4261.Contig2_All,COG0532	CL4261.Contig3_All,COG0532	CL4286.Contig1_All,COG2265	CL4338.Contig2_All,COG1530	CL4370.Contig1_All,COG5099	CL4370.Contig2_All,COG5099	CL4374.Contig1_All,COG0264	CL4374.Contig2_All,COG0264	CL4375.Contig1_All,COG0525	CL4375.Contig2_All,COG0525	CL4379.Contig4_All,COG0251	CL4406.Contig2_All,COG1530	CL4406.Contig2_All,COG1187	CL4431.Contig2_All,COG5193	CL4446.Contig2_All,COG1530	CL4458.Contig1_All,COG1530	CL4458.Contig2_All,COG1530	CL4458.Contig3_All,COG1530	CL4458.Contig4_All,COG1530	CL4476.Contig1_All,COG1498	CL4494.Contig1_All,COG0060	CL4494.Contig2_All,COG0060	CL4498.Contig1_All,COG0532	CL4506.Contig3_All,COG1530	CL4506.Contig3_All,COG0532	CL4506.Contig4_All,COG1530	CL4514.Contig1_All,COG0532	CL4514.Contig2_All,COG0532	CL4532.Contig1_All,COG0532	CL4532.Contig1_All,COG0513	CL4532.Contig1_All,COG1889	CL4532.Contig2_All,COG0532	CL4532.Contig3_All,COG0532	CL4571.Contig1_All,COG0482
L	Replication, recombination and repair	2120	7.58443	CL4229.Contig1_All,COG0515	CL4229.Contig1_All,COG2812	CL4240.Contig3_All,COG5235	CL4241.Contig1_All,COG0515	CL4241.Contig2_All,COG0515	CL4241.Contig3_All,COG0515	CL4241.Contig4_All,COG0515	CL4241.Contig5_All,COG0515	CL4241.Contig6_All,COG0515	CL4261.Contig3_All,COG0515	CL4280.Contig2_All,COG2801	CL4304.Contig1_All,COG1241	CL4304.Contig2_All,COG1241	CL4323.Contig1_All,COG0515	CL4334.Contig1_All,COG2801	CL4356.Contig3_All,COG2812	CL4406.Contig2_All,COG1112	CL4414.Contig1_All,COG1241	CL4414.Contig2_All,COG1241	CL4414.Contig3_All,COG1241	CL4424.Contig1_All,COG0515	CL4424.Contig2_All,COG0515	CL4442.Contig2_All,COG0515	CL4458.Contig1_All,COG0419	CL4458.Contig2_All,COG0419	CL4458.Contig3_All,COG0419	CL4458.Contig4_All,COG0419	CL4498.Contig1_All,COG0515	CL4498.Contig2_All,COG0515	CL4498.Contig2_All,COG2812	CL4502.Contig1_All,COG5032	CL4502.Contig2_All,COG5032	CL4502.Contig3_All,COG5032	CL4502.Contig4_All,COG5032	CL4506.Contig1_All,COG0515	CL4506.Contig2_All,COG0515	CL4506.Contig3_All,COG0515	CL4506.Contig4_All,COG0515	CL4513.Contig2_All,COG5142	CL4513.Contig3_All,COG5142	CL4513.Contig4_All,COG5142	CL4513.Contig5_All,COG5142	CL4527.Contig2_All,COG5032	CL4532.Contig1_All,COG2812	CL4532.Contig1_All,COG0513	CL4532.Contig2_All,COG2812
S	Function unknown	2024	7.24098	CL4229.Contig1_All,COG3501	CL4261.Contig1_All,COG3501	CL4261.Contig1_All,COG1714	CL4261.Contig2_All,COG3501	CL4261.Contig2_All,COG5473	CL4261.Contig2_All,COG1714	CL4261.Contig3_All,COG0718	CL4287.Contig1_All,COG0316	CL4287.Contig2_All,COG0316	CL4320.Contig2_All,COG4372	CL4338.Contig2_All,COG4372	CL4356.Contig1_All,COG4372	CL4356.Contig2_All,COG4372	CL4356.Contig3_All,COG4372	CL4356.Contig4_All,COG4372	CL4387.Contig1_All,COG4372	CL4387.Contig2_All,COG4372	CL4406.Contig1_All,COG5139	CL4406.Contig2_All,COG5139	CL4406.Contig2_All,COG4372	CL4415.Contig1_All,COG4642	CL4437.Contig1_All,COG1433	CL4445.Contig1_All,COG4886	CL4445.Contig2_All,COG4886	CL4445.Contig10_All,COG4886	CL4446.Contig2_All,COG4372	CL4457.Contig4_All,COG4372	CL4458.Contig1_All,COG4372	CL4458.Contig2_All,COG4372	CL4458.Contig3_All,COG4372	CL4458.Contig4_All,COG4372	CL4498.Contig1_All,COG3501	CL4498.Contig1_All,COG2340	CL4498.Contig2_All,COG3501	CL4514.Contig2_All,COG4372	CL4520.Contig2_All,COG4372	CL4528.Contig1_All,COG1714	CL4528.Contig1_All,COG5473	CL4528.Contig2_All,COG1714	CL4529.Contig1_All,COG4372	CL4529.Contig3_All,COG4372	CL4532.Contig1_All,COG4372	CL4532.Contig2_All,COG4372	CL4532.Contig3_All,COG4372	CL4538.Contig2_All,COG3501	CL4574.Contig1_All,COG4372
K	Transcription	1827	6.5362	CL4229.Contig1_All,COG0086	CL4229.Contig1_All,COG0515	CL4241.Contig1_All,COG0515	CL4241.Contig2_All,COG0515	CL4241.Contig3_All,COG0515	CL4241.Contig4_All,COG0515	CL4241.Contig5_All,COG0515	CL4241.Contig6_All,COG0515	CL4247.Contig1_All,COG5414	CL4261.Contig1_All,COG0086	CL4261.Contig2_All,COG0086	CL4261.Contig3_All,COG0515	CL4307.Contig1_All,COG1243	CL4307.Contig2_All,COG1243	CL4307.Contig3_All,COG1243	CL4307.Contig4_All,COG1243	CL4323.Contig1_All,COG0515	CL4370.Contig2_All,COG5068	CL4385.Contig1_All,COG5108	CL4385.Contig2_All,COG5108	CL4407.Contig2_All,COG5189	CL4424.Contig1_All,COG0515	CL4424.Contig2_All,COG0515	CL4442.Contig2_All,COG0515	CL4492.Contig1_All,COG5224	CL4498.Contig1_All,COG0086	CL4498.Contig1_All,COG0515	CL4498.Contig2_All,COG0086	CL4498.Contig2_All,COG0515	CL4506.Contig1_All,COG0515	CL4506.Contig2_All,COG0515	CL4506.Contig2_All,COG0086	CL4506.Contig3_All,COG0515	CL4506.Contig3_All,COG0086	CL4506.Contig4_All,COG0515	CL4506.Contig4_All,COG0086	CL4532.Contig1_All,COG0513	CL4538.Contig1_All,COG0515	CL4538.Contig2_All,COG0515	CL4557.Contig1_All,COG5189	CL4579.Contig1_All,COG5164	CL4579.Contig1_All,COG5414	CL4579.Contig1_All,COG2183	CL4579.Contig1_All,COG5076	CL4579.Contig2_All,COG5164	CL4579.Contig2_All,COG5414
O	Posttranslational modification, protein turnover, chaperones	1704	6.09616	CL4229.Contig1_All,COG1404	CL4248.Contig1_All,COG0443	CL4248.Contig2_All,COG0443	CL4261.Contig1_All,COG0443	CL4261.Contig2_All,COG0443	CL4300.Contig1_All,COG2377	CL4300.Contig3_All,COG2377	CL4317.Contig1_All,COG0652	CL4320.Contig2_All,COG2377	CL4338.Contig2_All,COG2377	CL4387.Contig2_All,COG2377	CL4406.Contig1_All,COG2377	CL4406.Contig2_All,COG2377	CL4408.Contig5_All,COG0545	CL4417.Contig1_All,COG0326	CL4417.Contig3_All,COG0326	CL4431.Contig2_All,COG5193	CL4433.Contig1_All,COG5640	CL4433.Contig2_All,COG5640	CL4466.Contig2_All,COG4826	CL4498.Contig2_All,COG0443	CL4532.Contig1_All,COG1404	CL4580.Contig3_All,COG5078	CL4580.Contig4_All,COG5078	CL4581.Contig1_All,COG5539	CL4581.Contig2_All,COG5539	CL4613.Contig2_All,COG1404	CL4613.Contig2_All,COG4935	CL4674.Contig1_All,COG0526	CL4674.Contig1_All,COG3118	CL4674.Contig2_All,COG0526	CL4674.Contig2_All,COG3118	CL4675.Contig1_All,COG0625	CL4676.Contig1_All,COG0652	CL4683.Contig1_All,COG1404	CL4717.Contig1_All,COG0443	CL4717.Contig2_All,COG0443	CL4736.Contig1_All,COG0443	CL4736.Contig2_All,COG0443	CL4736.Contig3_All,COG0443	CL4749.Contig2_All,COG5029	CL4753.Contig1_All,COG2377	CL4756.Contig1_All,COG5078	CL4756.Contig2_All,COG5078	CL4756.Contig3_All,COG5078	CL4756.Contig4_All,COG5078
G	Carbohydrate transport and metabolism	1538	5.50229	CL4255.Contig1_All,COG0477	CL4255.Contig1_All,COG2271	CL4255.Contig2_All,COG0477	CL4255.Contig2_All,COG2271	CL4257.Contig1_All,COG2971	CL4261.Contig1_All,COG2730	CL4261.Contig1_All,COG5297	CL4261.Contig2_All,COG2730	CL4261.Contig2_All,COG5297	CL4316.Contig1_All,COG3525	CL4316.Contig2_All,COG3525	CL4320.Contig2_All,COG5037	CL4347.Contig2_All,COG0477	CL4347.Contig2_All,COG2814	CL4370.Contig1_All,COG5037	CL4370.Contig2_All,COG5037	CL4370.Contig4_All,COG5037	CL4378.Contig1_All,COG2730	CL4378.Contig1_All,COG5297	CL4378.Contig2_All,COG2730	CL4378.Contig2_All,COG5297	CL4406.Contig2_All,COG5297	CL4412.Contig1_All,COG3325	CL4412.Contig2_All,COG3325	CL4442.Contig1_All,COG2730	CL4442.Contig2_All,COG2730	CL4475.Contig1_All,COG5297	CL4484.Contig2_All,COG5037	CL4498.Contig1_All,COG5297	CL4498.Contig1_All,COG2730	CL4498.Contig2_All,COG2730	CL4498.Contig2_All,COG5297	CL4506.Contig2_All,COG2730	CL4506.Contig3_All,COG2730	CL4529.Contig1_All,COG3734	CL4535.Contig1_All,COG0477	CL4537.Contig1_All,COG0477	CL4537.Contig1_All,COG2814	CL4537.Contig2_All,COG0477	CL4537.Contig2_All,COG2814	CL4538.Contig1_All,COG2730	CL4538.Contig2_All,COG2730	CL4579.Contig1_All,COG2273	CL4579.Contig2_All,COG2273	CL4629.Contig1_All,COG2730	CL4629.Contig1_All,COG5297
M	Cell wall/membrane/envelope biogenesis	1470	5.25902	CL4229.Contig1_All,COG3206	CL4370.Contig1_All,COG1215	CL4406.Contig1_All,COG3468	CL4406.Contig2_All,COG3468	CL4406.Contig2_All,COG0739	CL4406.Contig2_All,COG3064	CL4442.Contig2_All,COG3637	CL4451.Contig1_All,COG5479	CL4451.Contig2_All,COG5479	CL4498.Contig1_All,COG3206	CL4498.Contig2_All,COG3206	CL4498.Contig2_All,COG0744	CL4506.Contig1_All,COG3409	CL4506.Contig2_All,COG0810	CL4506.Contig2_All,COG3409	CL4506.Contig3_All,COG3409	CL4506.Contig3_All,COG0810	CL4506.Contig3_All,COG3468	CL4506.Contig4_All,COG3409	CL4506.Contig4_All,COG0744	CL4514.Contig2_All,COG0744	CL4579.Contig2_All,COG3468	CL4592.Contig3_All,COG3468	CL4592.Contig3_All,COG0739	CL4592.Contig3_All,COG3064	CL4592.Contig4_All,COG3468	CL4592.Contig4_All,COG0739	CL4629.Contig1_All,COG0810	CL4629.Contig1_All,COG3409	CL4629.Contig2_All,COG0810	CL4630.Contig1_All,COG3637	CL4630.Contig2_All,COG3637	CL4632.Contig3_All,COG0810	CL4665.Contig2_All,COG3064	CL4683.Contig1_All,COG0810	CL4683.Contig2_All,COG0810	CL4683.Contig2_All,COG0744	CL4684.Contig2_All,COG3468	CL4696.Contig1_All,COG3637	CL4696.Contig1_All,COG3206	CL4696.Contig1_All,COG0810	CL4696.Contig2_All,COG3637	CL4696.Contig2_All,COG3206	CL4696.Contig2_All,COG0810	CL4710.Contig1_All,COG3468	CL4710.Contig3_All,COG3468
D	Cell cycle control, cell division, chromosome partitioning	1458	5.21608	CL4229.Contig1_All,COG0455	CL4229.Contig1_All,COG1674	CL4261.Contig1_All,COG0455	CL4261.Contig2_All,COG0455	CL4336.Contig1_All,COG5126	CL4336.Contig2_All,COG5126	CL4336.Contig3_All,COG5126	CL4336.Contig4_All,COG5126	CL4358.Contig1_All,COG0455	CL4407.Contig2_All,COG5189	CL4458.Contig2_All,COG1196	CL4458.Contig2_All,COG4477	CL4458.Contig4_All,COG1196	CL4498.Contig1_All,COG0455	CL4498.Contig1_All,COG1674	CL4498.Contig2_All,COG0455	CL4502.Contig1_All,COG5032	CL4502.Contig2_All,COG5032	CL4502.Contig3_All,COG5032	CL4502.Contig4_All,COG5032	CL4506.Contig2_All,COG0455	CL4506.Contig3_All,COG0455	CL4506.Contig4_All,COG0455	CL4527.Contig2_All,COG5032	CL4532.Contig1_All,COG0455	CL4532.Contig2_All,COG0455	CL4557.Contig1_All,COG5189	CL4592.Contig3_All,COG1196	CL4592.Contig4_All,COG1196	CL4599.Contig2_All,COG0455	CL4629.Contig1_All,COG1674	CL4629.Contig1_All,COG0455	CL4629.Contig2_All,COG1674	CL4629.Contig2_All,COG0455	CL4660.Contig1_All,COG1674	CL4660.Contig2_All,COG1674	CL4683.Contig1_All,COG1674	CL4717.Contig1_All,COG0455	CL4717.Contig2_All,COG0455	CL4721.Contig1_All,COG1196	CL4721.Contig2_All,COG1196	CL4736.Contig1_All,COG0455	CL4736.Contig1_All,COG1674	CL4736.Contig2_All,COG0455	CL4736.Contig2_All,COG1674	CL4736.Contig3_All,COG1674
T	Signal transduction mechanisms	1188	4.25014	CL4229.Contig1_All,COG0515	CL4241.Contig1_All,COG0515	CL4241.Contig2_All,COG0515	CL4241.Contig3_All,COG0515	CL4241.Contig4_All,COG0515	CL4241.Contig5_All,COG0515	CL4241.Contig6_All,COG0515	CL4247.Contig1_All,COG0643	CL4247.Contig2_All,COG0643	CL4247.Contig3_All,COG0643	CL4261.Contig3_All,COG0515	CL4320.Contig2_All,COG5037	CL4323.Contig1_All,COG0515	CL4336.Contig1_All,COG5126	CL4336.Contig2_All,COG5126	CL4336.Contig3_All,COG5126	CL4336.Contig4_All,COG5126	CL4338.Contig2_All,COG0642	CL4370.Contig1_All,COG5037	CL4370.Contig2_All,COG5037	CL4370.Contig4_All,COG5037	CL4424.Contig1_All,COG0515	CL4424.Contig2_All,COG0515	CL4442.Contig2_All,COG0515	CL4458.Contig2_All,COG0840	CL4458.Contig4_All,COG0840	CL4484.Contig2_All,COG5037	CL4498.Contig1_All,COG0515	CL4498.Contig2_All,COG0515	CL4502.Contig1_All,COG5032	CL4502.Contig2_All,COG5032	CL4502.Contig3_All,COG5032	CL4502.Contig4_All,COG5032	CL4506.Contig1_All,COG0515	CL4506.Contig2_All,COG0515	CL4506.Contig3_All,COG0515	CL4506.Contig4_All,COG0515	CL4527.Contig2_All,COG5032	CL4538.Contig1_All,COG0515	CL4538.Contig2_All,COG0515	CL4599.Contig2_All,COG0515	CL4605.Contig1_All,COG2453	CL4605.Contig4_All,COG2453	CL4605.Contig7_All,COG2453	CL4629.Contig1_All,COG0515	CL4629.Contig1_All,COG3456
E	Amino acid transport and metabolism	1101	3.9389	CL4232.Contig1_All,COG0436	CL4232.Contig2_All,COG0436	CL4232.Contig3_All,COG0436	CL4255.Contig1_All,COG0477	CL4255.Contig2_All,COG0477	CL4272.Contig1_All,COG2939	CL4275.Contig2_All,COG0308	CL4347.Contig2_All,COG0477	CL4531.Contig1_All,COG0006	CL4531.Contig2_All,COG0006	CL4535.Contig1_All,COG0477	CL4537.Contig1_All,COG0477	CL4537.Contig2_All,COG0477	CL4548.Contig2_All,COG0747	CL4606.Contig1_All,COG0462	CL4606.Contig2_All,COG0462	CL4638.Contig3_All,COG0367	CL4640.Contig1_All,COG0405	CL4640.Contig2_All,COG0405	CL4640.Contig3_All,COG0405	CL4653.Contig1_All,COG0473	CL4653.Contig4_All,COG0473	CL4653.Contig5_All,COG0473	CL4679.Contig1_All,COG0019	CL4679.Contig2_All,COG0019	CL4679.Contig3_All,COG0019	CL4731.Contig1_All,COG0665	CL4731.Contig3_All,COG0665	CL4753.Contig1_All,COG0747	CL4753.Contig3_All,COG0747	CL4757.Contig1_All,COG0241	CL4757.Contig2_All,COG0241	CL4793.Contig1_All,COG0747	CL4793.Contig2_All,COG0747	CL4808.Contig1_All,COG0112	CL4808.Contig2_All,COG0112	CL4808.Contig3_All,COG0112	CL4830.Contig1_All,COG2939	CL4830.Contig2_All,COG2939	CL4846.Contig1_All,COG0697	CL4846.Contig2_All,COG0697	CL4862.Contig2_All,COG0747	CL4862.Contig3_All,COG0747	CL4924.Contig1_All,COG0165	CL4924.Contig2_All,COG0165	CL4924.Contig3_All,COG0165
U	Intracellular trafficking, secretion, and vesicular transport	1080	3.86377	CL4372.Contig2_All,COG1705	CL4406.Contig1_All,COG3468	CL4406.Contig2_All,COG3468	CL4427.Contig2_All,COG3210	CL4444.Contig1_All,COG5158	CL4498.Contig1_All,COG4796	CL4498.Contig2_All,COG4796	CL4502.Contig1_All,COG5032	CL4502.Contig2_All,COG5032	CL4502.Contig3_All,COG5032	CL4502.Contig4_All,COG5032	CL4506.Contig3_All,COG3468	CL4527.Contig2_All,COG5032	CL4532.Contig1_All,COG4796	CL4532.Contig2_All,COG4796	CL4579.Contig2_All,COG3468	CL4592.Contig3_All,COG3468	CL4592.Contig4_All,COG3468	CL4629.Contig1_All,COG0552	CL4633.Contig1_All,COG5096	CL4633.Contig1_All,COG5240	CL4633.Contig3_All,COG5096	CL4633.Contig3_All,COG5240	CL4636.Contig1_All,COG1705	CL4636.Contig4_All,COG1705	CL4684.Contig2_All,COG3468	CL4710.Contig1_All,COG3468	CL4710.Contig3_All,COG3468	CL4710.Contig4_All,COG3468	CL4710.Contig5_All,COG3468	CL4710.Contig6_All,COG3468	CL4710.Contig7_All,COG3468	CL4721.Contig1_All,COG3468	CL4754.Contig1_All,COG3468	CL4754.Contig1_All,COG0552	CL4754.Contig1_All,COG3210	CL4754.Contig2_All,COG3468	CL4754.Contig2_All,COG3210	CL4754.Contig2_All,COG0552	CL4777.Contig2_All,COG5391	CL4794.Contig1_All,COG3210	CL4804.Contig1_All,COG5032	CL4862.Contig2_All,COG1705	CL4862.Contig3_All,COG1705	CL4875.Contig2_All,COG3468	CL4891.Contig1_All,COG4796
I	Lipid transport and metabolism	1018	3.64196	CL4312.Contig1_All,COG2030	CL4312.Contig2_All,COG2030	CL4312.Contig3_All,COG1028	CL4312.Contig3_All,COG2030	CL4340.Contig1_All,COG0183	CL4340.Contig3_All,COG0183	CL4406.Contig2_All,COG2267	CL4456.Contig1_All,COG1028	CL4498.Contig1_All,COG2267	CL4498.Contig2_All,COG2267	CL4520.Contig1_All,COG2272	CL4520.Contig1_All,COG0657	CL4532.Contig1_All,COG2267	CL4532.Contig2_All,COG2267	CL4533.Contig1_All,COG0318	CL4533.Contig1_All,COG0365	CL4533.Contig1_All,COG1022	CL4551.Contig1_All,COG2267	CL4551.Contig3_All,COG2267	CL4611.Contig1_All,COG4281	CL4611.Contig2_All,COG4281	CL4629.Contig1_All,COG2267	CL4629.Contig2_All,COG2267	CL4789.Contig1_All,COG2267	CL4789.Contig2_All,COG2267	CL4789.Contig3_All,COG2267	CL4796.Contig1_All,COG1960	CL4796.Contig2_All,COG1960	CL4834.Contig1_All,COG2267	CL4834.Contig3_All,COG2267	CL4837.Contig1_All,COG2267	CL4837.Contig3_All,COG2267	CL4842.Contig1_All,COG2272	CL4842.Contig2_All,COG2272	CL4842.Contig3_All,COG2272	CL4842.Contig3_All,COG0657	CL4842.Contig4_All,COG2272	CL4842.Contig4_All,COG0657	CL4842.Contig5_All,COG2272	CL4842.Contig5_All,COG0657	CL4891.Contig1_All,COG2267	CL4960.Contig2_All,COG2267	CL4962.Contig1_All,COG2267	CL4962.Contig2_All,COG2267	CL4996.Contig1_All,COG2267	CL5045.Contig1_All,COG1398
P	Inorganic ion transport and metabolism	871	3.11606	CL4251.Contig1_All,COG4555	CL4255.Contig1_All,COG0477	CL4255.Contig1_All,COG2223	CL4255.Contig2_All,COG0477	CL4255.Contig2_All,COG2223	CL4284.Contig1_All,COG0428	CL4284.Contig2_All,COG0428	CL4300.Contig2_All,COG1119	CL4300.Contig3_All,COG1119	CL4305.Contig1_All,COG2608	CL4305.Contig2_All,COG2608	CL4305.Contig3_All,COG2608	CL4338.Contig2_All,COG1119	CL4343.Contig1_All,COG0529	CL4343.Contig2_All,COG0529	CL4343.Contig2_All,COG2046	CL4343.Contig3_All,COG0529	CL4343.Contig3_All,COG2046	CL4343.Contig4_All,COG0529	CL4347.Contig2_All,COG0477	CL4361.Contig1_All,COG1965	CL4373.Contig1_All,COG0038	CL4393.Contig1_All,COG1230	CL4393.Contig2_All,COG1230	CL4422.Contig1_All,COG0038	CL4422.Contig2_All,COG0038	CL4439.Contig2_All,COG0659	CL4501.Contig1_All,COG5036	CL4501.Contig2_All,COG5036	CL4501.Contig3_All,COG5036	CL4528.Contig1_All,COG1840	CL4528.Contig2_All,COG1840	CL4530.Contig1_All,COG1230	CL4530.Contig2_All,COG1230	CL4535.Contig1_All,COG0477	CL4537.Contig1_All,COG0477	CL4537.Contig2_All,COG0477	CL4632.Contig3_All,COG1119	CL4676.Contig1_All,COG4531	CL4676.Contig2_All,COG4531	CL4690.Contig1_All,COG1116	CL4690.Contig1_All,COG1118	CL4690.Contig2_All,COG1118	CL4690.Contig2_All,COG1116	CL4789.Contig1_All,COG1119	CL4789.Contig3_All,COG1119
Q	Secondary metabolites biosynthesis, transport and catabolism	828	2.96222	CL4229.Contig1_All,COG1463	CL4261.Contig1_All,COG2931	CL4261.Contig1_All,COG1463	CL4261.Contig2_All,COG2931	CL4261.Contig2_All,COG1463	CL4261.Contig3_All,COG1463	CL4312.Contig3_All,COG1028	CL4378.Contig1_All,COG2931	CL4378.Contig2_All,COG2931	CL4381.Contig1_All,COG2124	CL4381.Contig2_All,COG2124	CL4442.Contig1_All,COG2931	CL4456.Contig1_All,COG1028	CL4498.Contig1_All,COG2931	CL4498.Contig2_All,COG2931	CL4514.Contig1_All,COG2931	CL4514.Contig2_All,COG2931	CL4533.Contig1_All,COG0318	CL4629.Contig1_All,COG2931	CL4629.Contig2_All,COG2931	CL4717.Contig1_All,COG2931	CL4717.Contig1_All,COG1463	CL4717.Contig2_All,COG2931	CL4717.Contig2_All,COG1463	CL4736.Contig1_All,COG1463	CL4736.Contig2_All,COG1463	CL4736.Contig3_All,COG1463	CL4761.Contig1_All,COG2931	CL4761.Contig2_All,COG2931	CL4859.Contig1_All,COG3648	CL4859.Contig2_All,COG3648	CL4994.Contig1_All,COG5285	CL4994.Contig2_All,COG5285	CL5030.Contig1_All,COG3321	CL5060.Contig1_All,COG2124	CL5060.Contig3_All,COG2124	CL5060.Contig4_All,COG2124	CL5065.Contig1_All,COG2931	CL5065.Contig2_All,COG2931	CL5095.Contig2_All,COG2931	CL5096.Contig2_All,COG2124	CL5251.Contig1_All,COG2931	CL5251.Contig2_All,COG2931	CL5251.Contig3_All,COG2931	CL5328.Contig1_All,COG2124	CL5328.Contig2_All,COG2124
C	Energy production and conversion	684	2.44705	CL4229.Contig1_All,COG0247	CL4251.Contig1_All,COG4555	CL4406.Contig2_All,COG0247	CL4416.Contig1_All,COG1227	CL4434.Contig1_All,COG1048	CL4462.Contig2_All,COG0604	CL4462.Contig3_All,COG0604	CL4462.Contig4_All,COG0604	CL4462.Contig5_All,COG0604	CL4485.Contig1_All,COG0508	CL4485.Contig2_All,COG0508	CL4491.Contig1_All,COG0636	CL4491.Contig2_All,COG0636	CL4610.Contig1_All,COG1155	CL4610.Contig2_All,COG1155	CL4632.Contig3_All,COG1150	CL4653.Contig1_All,COG0538	CL4653.Contig1_All,COG0473	CL4653.Contig2_All,COG0538	CL4653.Contig3_All,COG0538	CL4653.Contig4_All,COG0538	CL4653.Contig4_All,COG0473	CL4653.Contig5_All,COG0538	CL4653.Contig5_All,COG0473	CL4674.Contig1_All,COG0526	CL4674.Contig2_All,COG0526	CL4684.Contig2_All,COG4656	CL4753.Contig3_All,COG1013	CL4758.Contig1_All,COG0508	CL4758.Contig2_All,COG0508	CL4789.Contig1_All,COG0247	CL4789.Contig2_All,COG0247	CL4789.Contig3_All,COG0247	CL4790.Contig1_All,COG1819	CL4790.Contig2_All,COG1819	CL4790.Contig3_All,COG1819	CL4834.Contig1_All,COG0247	CL4834.Contig3_All,COG0247	CL4996.Contig1_All,COG0247	CL5027.Contig1_All,COG0838	CL5027.Contig2_All,COG0838	CL5030.Contig1_All,COG0604	CL5059.Contig2_All,COG4656	CL5059.Contig2_All,COG0247	CL5095.Contig2_All,COG0508	CL5108.Contig1_All,COG0039
Z	Cytoskeleton	471	1.68503	CL4336.Contig1_All,COG5126	CL4336.Contig2_All,COG5126	CL4336.Contig3_All,COG5126	CL4336.Contig4_All,COG5126	CL4375.Contig1_All,COG5022	CL4375.Contig2_All,COG5022	CL4458.Contig2_All,COG5022	CL4532.Contig1_All,COG5022	CL4592.Contig1_All,COG5022	CL4592.Contig4_All,COG5022	CL4945.Contig1_All,COG5199	CL4959.Contig1_All,COG5199	CL4959.Contig2_All,COG5199	CL5142.Contig2_All,COG5022	CL5213.Contig1_All,COG5126	CL5213.Contig2_All,COG5126	CL5383.Contig1_All,COG5022	CL5522.Contig1_All,COG5022	CL5717.Contig1_All,COG5022	CL5717.Contig2_All,COG5022	CL5782.Contig1_All,COG5126	CL5812.Contig2_All,COG5069	CL5855.Contig2_All,COG5022	CL5873.Contig1_All,COG5022	CL5873.Contig2_All,COG5022	CL6261.Contig1_All,COG5126	CL6261.Contig2_All,COG5126	CL6406.Contig1_All,COG5022	CL6467.Contig1_All,COG5022	CL6591.Contig1_All,COG5022	CL6591.Contig2_All,COG5022	CL6591.Contig3_All,COG5022	CL6619.Contig1_All,COG5022	CL6619.Contig2_All,COG5022	CL6663.Contig2_All,COG5022	CL6770.Contig1_All,COG5126	CL6770.Contig2_All,COG5126	CL7053.Contig1_All,COG5019	CL7053.Contig2_All,COG5019	CL7053.Contig3_All,COG5019	CL7053.Contig4_All,COG5019	CL7053.Contig5_All,COG5019	CL7305.Contig2_All,COG5022	CL7317.Contig1_All,COG5217	CL7317.Contig2_All,COG5217	CL7317.Contig3_All,COG5217
N	Cell motility	463	1.65641	CL4247.Contig1_All,COG0643	CL4247.Contig2_All,COG0643	CL4247.Contig3_All,COG0643	CL4306.Contig2_All,COG5603	CL4372.Contig2_All,COG1705	CL4458.Contig2_All,COG0840	CL4458.Contig4_All,COG0840	CL4498.Contig1_All,COG5651	CL4498.Contig2_All,COG5651	CL4585.Contig1_All,COG3351	CL4585.Contig2_All,COG3351	CL4636.Contig1_All,COG1705	CL4636.Contig4_All,COG1705	CL4761.Contig1_All,COG5651	CL4761.Contig2_All,COG5651	CL4821.Contig1_All,COG0643	CL4824.Contig2_All,COG5651	CL4834.Contig4_All,COG5651	CL4862.Contig2_All,COG1705	CL4862.Contig3_All,COG1705	CL4996.Contig1_All,COG3144	CL5095.Contig1_All,COG3170	CL5095.Contig2_All,COG3170	CL5147.Contig1_All,COG3351	CL5147.Contig2_All,COG3351	CL5147.Contig3_All,COG3351	CL5409.Contig1_All,COG3225	CL5546.Contig2_All,COG0840	CL5650.Contig1_All,COG3351	CL5670.Contig1_All,COG3351	CL5670.Contig2_All,COG3351	CL5823.Contig5_All,COG3351	CL5823.Contig7_All,COG3351	CL6212.Contig4_All,COG5651	CL6213.Contig1_All,COG3351	CL6213.Contig1_All,COG0643	CL6213.Contig2_All,COG3351	CL6213.Contig2_All,COG0643	CL6213.Contig3_All,COG3351	CL6213.Contig3_All,COG0643	CL6236.Contig2_All,COG1705	CL6292.Contig2_All,COG5651	CL6343.Contig1_All,COG3225	CL6359.Contig1_All,COG1705	CL6359.Contig2_All,COG1705	CL6439.Contig1_All,COG5651
F	Nucleotide transport and metabolism	314	1.12335	CL4266.Contig1_All,COG0775	CL4266.Contig2_All,COG0775	CL4525.Contig1_All,COG0044	CL4525.Contig2_All,COG0044	CL4532.Contig2_All,COG0737	CL4606.Contig1_All,COG0462	CL4606.Contig2_All,COG0462	CL5174.Contig1_All,COG0194	CL5198.Contig1_All,COG0295	CL5198.Contig2_All,COG0295	CL5222.Contig1_All,COG1936	CL5222.Contig2_All,COG1936	CL5251.Contig1_All,COG0737	CL5275.Contig2_All,COG2820	CL5657.Contig1_All,COG0194	CL5657.Contig2_All,COG0194	CL5732.Contig1_All,COG0462	CL5732.Contig2_All,COG0462	CL5818.Contig4_All,COG0537	CL5818.Contig5_All,COG0537	CL5887.Contig2_All,COG0572	CL5887.Contig3_All,COG0572	CL5908.Contig1_All,COG0737	CL5908.Contig2_All,COG0737	CL5987.Contig2_All,COG1957	CL6165.Contig1_All,COG0737	CL6165.Contig2_All,COG0737	CL6165.Contig4_All,COG0737	CL6165.Contig5_All,COG0737	CL6169.Contig1_All,COG0737	CL6408.Contig2_All,COG0563	CL7290.Contig1_All,COG0015	CL7290.Contig2_All,COG0015	CL7290.Contig3_All,COG0015	CL7290.Contig4_All,COG0015	CL7604.Contig1_All,COG4630	CL7628.Contig1_All,COG0005	CL7628.Contig3_All,COG0005	CL7628.Contig5_All,COG0005	CL7701.Contig1_All,COG0737	CL7761.Contig3_All,COG0737	CL7883.Contig1_All,COG1972	CL7883.Contig2_All,COG1972	CL8327.Contig1_All,COG0590	CL8327.Contig2_All,COG0590	CL8507.Contig2_All,COG0105
H	Coenzyme transport and metabolism	296	1.05896	CL4579.Contig1_All,COG4547	CL4579.Contig1_All,COG0452	CL4579.Contig2_All,COG4547	CL4579.Contig2_All,COG0452	CL4830.Contig1_All,COG0452	CL4830.Contig2_All,COG0452	CL4986.Contig1_All,COG1429	CL4987.Contig1_All,COG0476	CL5210.Contig1_All,COG0190	CL5210.Contig2_All,COG0190	CL5279.Contig1_All,COG0161	CL5279.Contig2_All,COG0161	CL5279.Contig3_All,COG0161	CL5395.Contig1_All,COG0028	CL5395.Contig2_All,COG0028	CL5395.Contig3_All,COG0028	CL5624.Contig2_All,COG1120	CL6362.Contig1_All,COG0447	CL6697.Contig1_All,COG0452	CL6810.Contig1_All,COG1488	CL6810.Contig2_All,COG1488	CL6879.Contig1_All,COG0192	CL6879.Contig2_All,COG0192	CL6879.Contig3_All,COG0192	CL7057.Contig2_All,COG0452	CL7101.Contig1_All,COG0452	CL7278.Contig2_All,COG0142	CL7414.Contig1_All,COG0476	CL7414.Contig2_All,COG0476	CL7509.Contig1_All,COG0142	CL7509.Contig3_All,COG0142	CL7656.Contig1_All,COG0171	CL7656.Contig2_All,COG0171	CL7719.Contig2_All,COG1052	CL7719.Contig2_All,COG0111	CL7974.Contig1_All,COG0476	CL7974.Contig1_All,COG1179	CL7974.Contig2_All,COG0476	CL8260.Contig2_All,COG0452	CL8501.Contig1_All,COG0452	CL8508.Contig1_All,COG0314	CL8508.Contig2_All,COG0314	CL8510.Contig1_All,COG0408	CL8510.Contig2_All,COG0408	CL8873.Contig1_All,COG1239	CL8873.Contig2_All,COG1239
B	Chromatin structure and dynamics	267	0.955209	CL4307.Contig1_All,COG1243	CL4307.Contig2_All,COG1243	CL4307.Contig3_All,COG1243	CL4307.Contig4_All,COG1243	CL4502.Contig1_All,COG5032	CL4502.Contig2_All,COG5032	CL4502.Contig3_All,COG5032	CL4502.Contig4_All,COG5032	CL4527.Contig2_All,COG5032	CL4579.Contig1_All,COG5076	CL4579.Contig2_All,COG5076	CL4632.Contig3_All,COG5137	CL4665.Contig1_All,COG5076	CL4665.Contig2_All,COG5076	CL4804.Contig1_All,COG5032	CL4830.Contig1_All,COG5076	CL4830.Contig2_All,COG5076	CL5201.Contig2_All,COG5076	CL5201.Contig3_All,COG5076	CL5216.Contig2_All,COG5648	CL5216.Contig3_All,COG5648	CL5716.Contig1_All,COG5032	CL5716.Contig2_All,COG5032	CL5844.Contig1_All,COG5648	CL5844.Contig2_All,COG5648	CL5853.Contig2_All,COG5032	CL6158.Contig1_All,COG5259	CL6437.Contig1_All,COG5034	CL6437.Contig2_All,COG5034	CL6697.Contig1_All,COG5406	CL6697.Contig1_All,COG5137	CL6697.Contig2_All,COG5406	CL6755.Contig1_All,COG5262	CL6755.Contig2_All,COG5262	CL6808.Contig1_All,COG5076	CL6808.Contig2_All,COG5076	CL6859.Contig2_All,COG5032	CL6927.Contig2_All,COG5076	CL7283.Contig2_All,COG5076	CL7545.Contig1_All,COG5137	CL7545.Contig1_All,COG5259	CL7746.Contig3_All,COG5648	CL7867.Contig1_All,COG5076	CL8039.Contig2_All,COG5648	CL8372.Contig1_All,COG5076	CL8372.Contig2_All,COG5076
V	Defense mechanisms	208	0.744133	CL4251.Contig1_All,COG1131	CL4438.Contig1_All,COG1132	CL4438.Contig2_All,COG1132	CL4532.Contig1_All,COG1401	CL4690.Contig1_All,COG1131	CL4690.Contig1_All,COG1136	CL4690.Contig2_All,COG1131	CL4871.Contig1_All,COG1131	CL4871.Contig2_All,COG0842	CL5043.Contig1_All,COG1132	CL5380.Contig2_All,COG0842	CL5410.Contig1_All,COG1131	CL5410.Contig2_All,COG1131	CL5624.Contig2_All,COG1131	CL5747.Contig1_All,COG1131	CL5747.Contig1_All,COG1136	CL5747.Contig1_All,COG1132	CL5747.Contig3_All,COG1131	CL5747.Contig3_All,COG1136	CL5747.Contig3_All,COG1132	CL6135.Contig1_All,COG1132	CL7057.Contig2_All,COG0842	CL7349.Contig2_All,COG1132	CL7555.Contig1_All,COG1132	CL7555.Contig2_All,COG1132	CL7555.Contig2_All,COG2274	CL8518.Contig1_All,COG1132	CL8518.Contig2_All,COG1132	Unigene85_All,COG1132	Unigene393_All,COG1131	Unigene393_All,COG1132	Unigene893_All,COG1131	Unigene893_All,COG1136	Unigene1144_All,COG1131	Unigene1793_All,COG1132	Unigene2089_All,COG2720	Unigene2213_All,COG1131	Unigene2213_All,COG0842	Unigene2213_All,COG1136	Unigene2699_All,COG1132	Unigene3318_All,COG1132	Unigene3608_All,COG1131	Unigene3943_All,COG1131	Unigene3943_All,COG1136	Unigene4785_All,COG1132	Unigene5509_All,COG1131
A	RNA processing and modification	137	0.490126	CL4761.Contig1_All,COG5049	CL4761.Contig2_All,COG5049	CL5748.Contig1_All,COG5104	CL5748.Contig2_All,COG5104	CL5791.Contig2_All,COG5186	CL5791.Contig3_All,COG5186	CL5823.Contig5_All,COG5147	CL5823.Contig7_All,COG5104	CL5823.Contig7_All,COG5147	CL5967.Contig1_All,COG5200	CL5967.Contig2_All,COG5200	CL5967.Contig3_All,COG5200	CL5967.Contig4_All,COG5200	CL5967.Contig5_All,COG5200	CL6238.Contig1_All,COG5178	CL6553.Contig2_All,COG5239	CL7040.Contig1_All,COG5239	CL7040.Contig2_All,COG5239	CL7057.Contig2_All,COG5147	CL7304.Contig1_All,COG5239	CL7517.Contig1_All,COG5228	CL7668.Contig5_All,COG5176	CL7701.Contig1_All,COG5049	CL8353.Contig1_All,COG5176	CL8353.Contig2_All,COG5176	CL9038.Contig2_All,COG5176	CL9109.Contig1_All,COG5176	CL9109.Contig2_All,COG5176	CL9109.Contig3_All,COG5176	CL9109.Contig4_All,COG5176	CL9109.Contig5_All,COG5176	Unigene176_All,COG5049	Unigene258_All,COG5226	Unigene389_All,COG5147	Unigene2473_All,COG5107	Unigene3130_All,COG5049	Unigene3702_All,COG5178	Unigene3938_All,COG5049	Unigene4660_All,COG1949	Unigene5466_All,COG5147	CL130.Contig1_All,COG5147	CL130.Contig2_All,COG5147	CL130.Contig4_All,COG5147	CL130.Contig5_All,COG5147	CL130.Contig8_All,COG5147	CL130.Contig9_All,COG5147
W	Extracellular structures	81	0.289782	CL5251.Contig2_All,COG5295	CL5251.Contig3_All,COG5295	CL5913.Contig1_All,COG5295	CL6213.Contig1_All,COG5295	CL6213.Contig2_All,COG5295	CL6213.Contig3_All,COG5295	CL6435.Contig1_All,COG5295	CL6435.Contig2_All,COG5295	CL8694.Contig1_All,COG5295	CL8694.Contig2_All,COG5295	Unigene102_All,COG5295	Unigene3541_All,COG5295	Unigene4011_All,COG5295	CL18.Contig1_All,COG5295	CL18.Contig2_All,COG5295	CL18.Contig3_All,COG5295	CL18.Contig4_All,COG5295	CL18.Contig5_All,COG5295	CL18.Contig6_All,COG5295	CL18.Contig7_All,COG5295	CL18.Contig8_All,COG5295	CL18.Contig9_All,COG5295	CL18.Contig10_All,COG5295	CL18.Contig11_All,COG5295	CL18.Contig12_All,COG5295	CL18.Contig13_All,COG5295	CL18.Contig14_All,COG5295	CL18.Contig15_All,COG5295	CL18.Contig16_All,COG5295	CL18.Contig17_All,COG5295	CL18.Contig18_All,COG5295	CL18.Contig19_All,COG5295	CL18.Contig20_All,COG5295	CL18.Contig21_All,COG5295	CL148.Contig2_All,COG5295	CL148.Contig4_All,COG5295	CL148.Contig7_All,COG5295	CL148.Contig8_All,COG5295	CL148.Contig10_All,COG5295	CL148.Contig11_All,COG5295	CL148.Contig12_All,COG5295	CL148.Contig13_All,COG5295	CL148.Contig14_All,COG5295	CL148.Contig15_All,COG5295	CL148.Contig16_All,COG5295	CL148.Contig17_All,COG5295
Y	Nuclear structure	5	0.0178878	Unigene205_All,COG5101	Unigene22624_All,COG5101	Unigene24443_All,COG5100	Unigene30837_All,COG5100	Unigene32153_All,COG5101
Code	Functional-Categories	Gene-Number		Genes
[truncated: 4,453 more columns]
