# Supplementary material for: Transcriptome differences between Cry1Ab resistant and susceptible strains of Asian corn borer
Source: BMC Genomics. 2015 Mar 12;16(1):173. doi: 10.1186/s12864-015-1362-2 (PMC4406038; doi:10.1186/s12864-015-1362-2)
Supplement: Additional file 6: Table S3. — All unigenes which were categorized into GO terms. [file 12864_2015_1362_MOESM6_ESM.xlsx]

## Sheet: Sheet1
Table S3 All unigenes which were categorized into GO terms
geneID	GO
CL1001.Contig2_All	GO:0044763
CL1011.Contig1_All	GO:0006631	GO:0070403	GO:0003857	GO:0055114
CL1011.Contig2_All	GO:0006631	GO:0070403	GO:0003857	GO:0055114
CL1013.Contig1_All	GO:0044763
CL1018.Contig2_All	GO:0008152
CL1018.Contig3_All	GO:0008152
CL102.Contig1_All	GO:0019894	GO:0022008	GO:0016593	GO:0035327	GO:0045893
CL1020.Contig1_All	GO:0008236
CL1020.Contig2_All	GO:0008236
CL1020.Contig3_All	GO:0008236
CL1020.Contig4_All	GO:0008236
CL1021.Contig13_All	GO:0009298	GO:0005525	GO:0004475
CL1021.Contig2_All	GO:0009298	GO:0005525	GO:0004475
CL1028.Contig3_All	GO:0045750	GO:0070698	GO:0030512	GO:0030617	GO:0030514	GO:0070411	GO:0043066	GO:0007352	GO:0006955	GO:0060394	GO:0005737	GO:0010991	GO:0044212	GO:0034616	GO:0043154	GO:0031625	GO:0031589	GO:0070410	GO:0003682	GO:0005634	GO:0034713	GO:0070412
CL1030.Contig1_All	GO:0016021	GO:0016500	GO:0007186
CL1037.Contig2_All	GO:0016491
CL1037.Contig3_All	GO:0016491
CL1037.Contig4_All	GO:0016491
CL1040.Contig1_All	GO:0016746
CL1040.Contig2_All	GO:0016746
CL1041.Contig1_All	GO:0008152	GO:0016791
CL1041.Contig4_All	GO:0008152	GO:0016791
CL105.Contig1_All	GO:0016020	GO:0044765	GO:0016491	GO:0022857
CL1051.Contig1_All	GO:0044260	GO:0006139	GO:0003824
CL1061.Contig1_All	GO:0005762	GO:0003735	GO:0006412	GO:0019843
CL1061.Contig2_All	GO:0005762	GO:0003735	GO:0006412	GO:0019843
CL1062.Contig1_All	GO:0015937	GO:0030708	GO:0046843	GO:0030713	GO:0007297	GO:0055091	GO:0004632	GO:0007303	GO:0030036	GO:0070328	GO:0022416	GO:0007476
CL1062.Contig2_All	GO:0015937	GO:0030708	GO:0046843	GO:0030713	GO:0007297	GO:0055091	GO:0004632	GO:0007303	GO:0030036	GO:0070328	GO:0022416	GO:0007476
CL1062.Contig3_All	GO:0015937	GO:0030708	GO:0046843	GO:0030713	GO:0007297	GO:0055091	GO:0004632	GO:0007303	GO:0030036	GO:0070328	GO:0022416	GO:0007476
CL107.Contig1_All	GO:0003824
CL107.Contig2_All	GO:0003824
CL107.Contig3_All	GO:0003824
CL107.Contig4_All	GO:0005576	GO:0016787	GO:0006629
CL107.Contig5_All	GO:0003824
CL1073.Contig1_All	GO:0008407	GO:0000980	GO:0007390	GO:0070983	GO:0008270	GO:0048542	GO:0007507	GO:0046665	GO:0007362	GO:0043433	GO:0007391	GO:0003705	GO:0008293	GO:0035310	GO:0001102	GO:0008045	GO:0045944	GO:0007521	GO:0005634
CL1073.Contig2_All	GO:0008407	GO:0000980	GO:0007390	GO:0070983	GO:0008270	GO:0048542	GO:0007507	GO:0046665	GO:0007362	GO:0043433	GO:0007391	GO:0008258	GO:0003705	GO:0008293	GO:0035310	GO:0001102	GO:0008045	GO:0045944	GO:0007521	GO:0005634
CL1074.Contig1_All	GO:0005739	GO:0051726	GO:0046872	GO:0002168	GO:0009055	GO:0045610	GO:0035206	GO:0005811	GO:0016020
CL1074.Contig2_All	GO:0009987	GO:0005515
CL1078.Contig1_All	GO:0005488	GO:0044763
CL1078.Contig2_All	GO:0003676	GO:0022402	GO:0005622	GO:0006260
CL1078.Contig3_All	GO:0003677	GO:0060968	GO:0042023	GO:0005634
CL1079.Contig1_All	GO:0009987	GO:0000003	GO:0044767	GO:0048513
CL1079.Contig3_All	GO:0009987
CL1079.Contig9_All	GO:0009987	GO:0000003	GO:0044767	GO:0048513
CL1081.Contig1_All	GO:0044699	GO:0005254
CL1081.Contig4_All	GO:0044699	GO:0005254
CL1081.Contig5_All	GO:0044699	GO:0005254
CL1082.Contig2_All	GO:0042066	GO:0005525	GO:0007309	GO:0008595	GO:0045610	GO:0046673	GO:0002168	GO:0007369	GO:0008284	GO:0000082	GO:0007507	GO:0030381	GO:0035088	GO:0019003	GO:0001708	GO:0040014	GO:0008293	GO:0072089	GO:0048865	GO:0046534	GO:0046664	GO:0072002	GO:0005886	GO:0006606	GO:0030307	GO:0007264	GO:0005515	GO:0008361	GO:0045500	GO:0007298	GO:0003924	GO:0035099	GO:0007422	GO:0007426	GO:0006184	GO:0007476	GO:0043066	GO:0007428	GO:0007455
CL11.Contig1_All	GO:0043231	GO:0044444
CL11.Contig2_All	GO:0043231	GO:0044444
CL11.Contig3_All	GO:0043231	GO:0044444
CL110.Contig1_All	GO:0006468	GO:0005524	GO:0004674	GO:0051301
CL110.Contig2_All	GO:0006468	GO:0005524	GO:0004674	GO:0051301
CL1101.Contig2_All	GO:0001510	GO:0008593	GO:0016422	GO:0060968	GO:0030708	GO:0005634
CL1101.Contig3_All	GO:0016740	GO:0008152
CL1101.Contig4_All	GO:0001510	GO:0016422	GO:0005634
CL1102.Contig1_All	GO:0006508	GO:0008239	GO:0008240
CL1102.Contig2_All	GO:0006508	GO:0008239	GO:0008240
CL1103.Contig1_All	GO:0016021
CL1103.Contig2_All	GO:0016021
CL1105.Contig1_All	GO:0004715	GO:0007229	GO:0006468	GO:0005524	GO:0009966	GO:0004674
CL1105.Contig2_All	GO:0004715	GO:0007229	GO:0006468	GO:0005524	GO:0009966	GO:0004674
CL1106.Contig1_All	GO:0016787
CL1106.Contig2_All	GO:0016787
CL1106.Contig3_All	GO:0016787
CL1106.Contig4_All	GO:0016787
CL1109.Contig3_All	GO:0005515	GO:0006511	GO:0005524	GO:0070936	GO:0004842	GO:0070979
CL1112.Contig1_All	GO:0044763	GO:0016020	GO:0005739
CL1112.Contig2_All	GO:0005743	GO:0000266
CL1113.Contig2_All	GO:0070864	GO:0007291	GO:0008270	GO:0007279	GO:0005925	GO:0003779	GO:0015629	GO:0045856
CL1119.Contig1_All	GO:0044260	GO:0080090	GO:0016772	GO:0007166	GO:0031323	GO:0010468	GO:0005488	GO:0019538
CL1119.Contig2_All	GO:0005737	GO:0005094
CL1119.Contig3_All	GO:0005737	GO:0005094
CL1119.Contig4_All	GO:0003723	GO:0008270	GO:0071011	GO:0022008	GO:0000398	GO:0007476	GO:0002121
CL1119.Contig5_All	GO:0005737	GO:0005094
CL1119.Contig6_All	GO:0005737	GO:0005094
CL1121.Contig10_All	GO:0008340	GO:0008103	GO:0007317	GO:0060322	GO:0046982	GO:0060465	GO:0003700	GO:0042070	GO:0045944	GO:0005634	GO:0006979	GO:0008359
CL1121.Contig4_All	GO:0060341	GO:0006355	GO:0045450	GO:0007310	GO:0060281	GO:0045995	GO:0005488	GO:0045451
CL1122.Contig2_All	GO:0050896
CL1124.Contig10_All	GO:0046872	GO:0005543
CL1124.Contig11_All	GO:0046872	GO:0005543
CL1124.Contig1_All	GO:0046872	GO:0005543
CL1124.Contig2_All	GO:0044448	GO:0046872	GO:0008333	GO:0035091	GO:0005770	GO:0005769	GO:0048812	GO:0006897	GO:0016324	GO:0007032
CL1124.Contig3_All	GO:0046872	GO:0005543
CL1124.Contig4_All	GO:0046872	GO:0005543
CL1124.Contig5_All	GO:0046872	GO:0005543
CL1124.Contig6_All	GO:0046872	GO:0005543
CL1124.Contig8_All	GO:0046872	GO:0005543
CL1124.Contig9_All	GO:0046872	GO:0005543
CL1134.Contig3_All	GO:0006357	GO:0006367	GO:0007517	GO:0005515	GO:0001104	GO:0016592	GO:0003713	GO:0007095	GO:0048813
CL1134.Contig4_All	GO:0006357	GO:0006367	GO:0007517	GO:0005515	GO:0001104	GO:0016592	GO:0003713	GO:0007095	GO:0048813
CL1134.Contig5_All	GO:0006357	GO:0001104	GO:0016592
CL1135.Contig1_All	GO:0070449	GO:0003676	GO:0032968	GO:0035327
CL1135.Contig2_All	GO:0070449	GO:0003676	GO:0032968	GO:0035327
CL1137.Contig1_All	GO:0005762	GO:0003735	GO:0006412
CL1137.Contig2_All	GO:0005762	GO:0003735	GO:0006412
CL1141.Contig1_All	GO:0016021
CL1141.Contig2_All	GO:0016021
CL1141.Contig3_All	GO:0016021
CL1142.Contig1_All	GO:0022008
CL1142.Contig2_All	GO:0022008
CL1142.Contig3_All	GO:0022008
CL1145.Contig1_All	GO:0003676
CL1145.Contig2_All	GO:0003723
CL1148.Contig1_All	GO:0033227
CL115.Contig3_All	GO:0003824
CL1152.Contig1_All	GO:0000244	GO:0046540	GO:0071011	GO:0022008
CL1156.Contig1_All	GO:0002027	GO:0015088	GO:0006878	GO:0005886	GO:0035434
CL1156.Contig2_All	GO:0002027	GO:0015088	GO:0006878	GO:0005886	GO:0035434
CL1156.Contig3_All	GO:0002027	GO:0015088	GO:0006878	GO:0005886	GO:0035434
CL1156.Contig4_All	GO:0002027	GO:0015088	GO:0006878	GO:0005886	GO:0015679	GO:0016021
CL1156.Contig5_All	GO:0002027	GO:0015088	GO:0006878	GO:0005886	GO:0035434
CL1156.Contig6_All	GO:0002027	GO:0015088	GO:0006878	GO:0005886	GO:0015679	GO:0016021
CL1156.Contig7_All	GO:0035434	GO:0016021	GO:0005375
CL1158.Contig1_All	GO:0035220	GO:0048749	GO:0022416	GO:0005634
CL1158.Contig2_All	GO:0035220	GO:0048749	GO:0022416	GO:0005634
CL1160.Contig1_All	GO:0016021	GO:0005509
CL1160.Contig2_All	GO:0016021	GO:0005509
CL1160.Contig4_All	GO:0016021	GO:0005509
CL1160.Contig5_All	GO:0016021	GO:0005509
CL1160.Contig6_All	GO:0016021	GO:0005509
CL1160.Contig7_All	GO:0016021	GO:0005509
CL1160.Contig8_All	GO:0016021	GO:0005509
CL1160.Contig9_All	GO:0016021	GO:0005509
CL1163.Contig3_All	GO:0034641	GO:0044238	GO:0006725	GO:0046483	GO:1901360	GO:0003824
CL1165.Contig1_All	GO:0016021	GO:0004888	GO:0006967	GO:0007165
CL1167.Contig1_All	GO:0016020
CL1167.Contig2_All	GO:0016020
CL1169.Contig1_All	GO:0016192	GO:0030132	GO:0030130	GO:0006886	GO:0005198
CL1169.Contig2_All	GO:0016192	GO:0030132	GO:0030130	GO:0006886	GO:0005198
CL1169.Contig3_All	GO:0016192	GO:0030132	GO:0030130	GO:0006886	GO:0005198
CL1170.Contig1_All	GO:0005488
CL1171.Contig1_All	GO:0006378	GO:0005847	GO:0034472	GO:0006379	GO:0032039
CL1171.Contig3_All	GO:0006378	GO:0005847	GO:0034472	GO:0006379	GO:0032039
CL1172.Contig1_All	GO:0044763	GO:0043232	GO:0044446
CL1173.Contig2_All	GO:0007411	GO:0050807	GO:0008360	GO:0001745	GO:0045202	GO:0006911	GO:0031209	GO:0030866	GO:0045177	GO:0017048	GO:0030031
CL1175.Contig1_All	GO:0032040	GO:0016021
CL1175.Contig2_All	GO:0032040	GO:0016021
CL1175.Contig3_All	GO:0032040	GO:0016021
CL1175.Contig4_All	GO:0032040	GO:0016021
CL1175.Contig5_All	GO:0032040	GO:0016021
CL1175.Contig6_All	GO:0032040	GO:0016021
CL1179.Contig1_All	GO:0005488
CL1180.Contig1_All	GO:0032991	GO:0046331	GO:0007307	GO:0006261	GO:0000166	GO:0043167	GO:0005634	GO:0043138
CL1180.Contig2_All	GO:0046331	GO:0007307	GO:0000166	GO:0043167	GO:0005656	GO:0003682	GO:0006267	GO:0043138	GO:0007049
CL1180.Contig3_All	GO:0046331	GO:0032508	GO:0007307	GO:0051301	GO:0046872	GO:0007067	GO:0003677	GO:0005656	GO:0042555	GO:0003682	GO:0006270	GO:0006267	GO:0005524	GO:0043138
CL1181.Contig1_All	GO:0005528	GO:0006457	GO:0005515	GO:0070594	GO:0035626	GO:0016242	GO:0005730	GO:0000412	GO:0005875	GO:0003755
CL1182.Contig1_All	GO:0035158	GO:0005198	GO:0048812	GO:0008362	GO:0030198	GO:0009306	GO:0007436	GO:0035147	GO:0006911	GO:0006886	GO:0005801	GO:0035149	GO:0030126	GO:0010883	GO:0006890	GO:0005783	GO:0000910
CL1182.Contig2_All	GO:0035158	GO:0005198	GO:0048812	GO:0008362	GO:0030198	GO:0009306	GO:0007436	GO:0035147	GO:0006911	GO:0006886	GO:0005801	GO:0035149	GO:0030126	GO:0010883	GO:0006890	GO:0005783	GO:0000910
CL1182.Contig3_All	GO:0035158	GO:0005198	GO:0048812	GO:0008362	GO:0030198	GO:0009306	GO:0007436	GO:0035147	GO:0006911	GO:0006886	GO:0005801	GO:0035149	GO:0030126	GO:0010883	GO:0006890	GO:0005783	GO:0000910
CL1182.Contig4_All	GO:0035158	GO:0005198	GO:0048812	GO:0008362	GO:0030198	GO:0009306	GO:0007436	GO:0035147	GO:0006911	GO:0006886	GO:0005801	GO:0035149	GO:0030126	GO:0010883	GO:0006890	GO:0005783	GO:0000910
CL1182.Contig5_All	GO:0035158	GO:0005198	GO:0048812	GO:0008362	GO:0030198	GO:0009306	GO:0007436	GO:0035147	GO:0006911	GO:0006886	GO:0005801	GO:0035149	GO:0030126	GO:0010883	GO:0006890	GO:0005783	GO:0000910
CL1184.Contig1_All	GO:0005975	GO:0016740
CL1184.Contig2_All	GO:0005975	GO:0016740
CL1184.Contig3_All	GO:0005789	GO:0006488	GO:0018279	GO:0016740	GO:0043687
CL1185.Contig1_All	GO:0008270
CL1185.Contig2_All	GO:0008270
CL1188.Contig1_All	GO:0022857	GO:0055085	GO:0006839	GO:0016021	GO:0031966
CL1188.Contig2_All	GO:0022857	GO:0055085	GO:0006839	GO:0016021	GO:0031966
CL1192.Contig2_All	GO:0005515	GO:0035060	GO:0045893	GO:0006338
CL1192.Contig3_All	GO:0003677	GO:0005515	GO:0035060	GO:0003713	GO:0045893	GO:0006338
CL1192.Contig4_All	GO:0005515	GO:0035060	GO:0003713	GO:0045893	GO:0006338
CL1192.Contig6_All	GO:0005515	GO:0035060	GO:0045893	GO:0006338
CL1192.Contig7_All	GO:0005515	GO:0035060	GO:0045893	GO:0006338
CL1194.Contig1_All	GO:0000398	GO:0071011	GO:0071013
CL1194.Contig2_All	GO:0000398	GO:0071011	GO:0071013
CL1194.Contig3_All	GO:0000398	GO:0071011	GO:0071013
CL1194.Contig4_All	GO:0000398	GO:0071011	GO:0071013
CL1194.Contig5_All	GO:0000398	GO:0071011	GO:0071013
CL1194.Contig6_All	GO:0000398	GO:0071011	GO:0071013
CL1194.Contig7_All	GO:0000398	GO:0071011	GO:0071013
CL1194.Contig8_All	GO:0000398	GO:0071011	GO:0071013
CL1194.Contig9_All	GO:0000398	GO:0071011	GO:0071013
CL1195.Contig1_All	GO:0044763	GO:0010628	GO:0006355	GO:0048856	GO:0044767	GO:0005488	GO:0005634
CL1195.Contig2_All	GO:0044763	GO:0010628	GO:0006355	GO:0048856	GO:0044767	GO:0005488	GO:0005634
CL1196.Contig1_All	GO:0044763	GO:0016301	GO:0016310
CL1196.Contig2_All	GO:0044763	GO:0016301	GO:0016310
CL1198.Contig2_All	GO:0080090	GO:0018193	GO:0000166	GO:0031323	GO:0043167	GO:0050896	GO:0004674	GO:0016572	GO:0060255
CL1207.Contig1_All	GO:0044763	GO:0005515	GO:0007275	GO:0016043	GO:0044424
CL1207.Contig3_All	GO:0044464
CL1207.Contig4_All	GO:0009987	GO:0005515
CL1211.Contig1_All	GO:0000280	GO:0045214	GO:0005861	GO:0007519	GO:0007399	GO:0003779	GO:0046716	GO:0048738	GO:0005634	GO:0005523
CL1211.Contig2_All	GO:0000280	GO:0045214	GO:0005861	GO:0007519	GO:0007399	GO:0003779	GO:0046716	GO:0048738	GO:0005634	GO:0005523
CL1211.Contig3_All	GO:0005861
CL1211.Contig4_All	GO:0000280	GO:0045214	GO:0005861	GO:0007519	GO:0007399	GO:0003779	GO:0046716	GO:0048738	GO:0005634	GO:0005523
CL1211.Contig5_All	GO:0005861
CL1211.Contig6_All	GO:0000280	GO:0045214	GO:0005861	GO:0007519	GO:0007399	GO:0003779	GO:0046716	GO:0048738	GO:0005634	GO:0005523
CL1211.Contig7_All	GO:0000280	GO:0045214	GO:0005861	GO:0007519	GO:0007399	GO:0003779	GO:0046716	GO:0048738	GO:0005634	GO:0005523
CL1211.Contig8_All	GO:0000280	GO:0045214	GO:0005861	GO:0007519	GO:0007399	GO:0003779	GO:0046716	GO:0048738	GO:0005634	GO:0005523
CL1214.Contig1_All	GO:0004812	GO:0006418	GO:0005737
CL1214.Contig2_All	GO:0016874
CL1215.Contig1_All	GO:0005737	GO:0006914
CL1215.Contig2_All	GO:0005737	GO:0006914
CL1216.Contig4_All	GO:0005576
CL1217.Contig1_All	GO:0005488	GO:0044238	GO:0044260
CL1217.Contig2_All	GO:0030176	GO:0005784	GO:0006613
CL1217.Contig3_All	GO:0030176	GO:0005784	GO:0006613
CL1218.Contig5_All	GO:0044763	GO:0007611
CL1219.Contig18_All	GO:0005875	GO:0005794	GO:0045169	GO:0000776	GO:0003779	GO:0051010	GO:0035371	GO:0005938	GO:0007349	GO:0005876
CL122.Contig12_All	GO:0000902	GO:0045571	GO:0045186	GO:0050680	GO:0016327	GO:0016336	GO:0045198	GO:0050803	GO:0031594	GO:0022402	GO:0016323	GO:0019991	GO:0072089	GO:0045169	GO:0048863	GO:0007464	GO:0006963	GO:0042048	GO:0016334	GO:0072002	GO:0001737	GO:0005515	GO:0030100	GO:0008105	GO:0005918	GO:0007391	GO:0016328
CL122.Contig13_All	GO:0000902	GO:0045571	GO:0045186	GO:0050680	GO:0016327	GO:0016336	GO:0045198	GO:0050803	GO:0031594	GO:0022402	GO:0016323	GO:0019991	GO:0072089	GO:0045169	GO:0048863	GO:0007464	GO:0006963	GO:0042048	GO:0016334	GO:0072002	GO:0001737	GO:0005515	GO:0030100	GO:0008105	GO:0005918	GO:0007391	GO:0016328
CL122.Contig15_All	GO:0007472	GO:0043297	GO:0016333	GO:0051179	GO:0044459	GO:0042067	GO:0030154	GO:0007049	GO:0008285	GO:0045197	GO:0016331	GO:0016335	GO:0050896
CL122.Contig16_All	GO:0000902	GO:0045571	GO:0045186	GO:0050680	GO:0016327	GO:0016336	GO:0045198	GO:0050803	GO:0031594	GO:0022402	GO:0016323	GO:0019991	GO:0072089	GO:0045169	GO:0048863	GO:0007464	GO:0006963	GO:0042048	GO:0016334	GO:0072002	GO:0001737	GO:0005515	GO:0030100	GO:0008105	GO:0005918	GO:0007391	GO:0016332	GO:0016328
CL122.Contig17_All	GO:0000902	GO:0045571	GO:0045186	GO:0050680	GO:0016327	GO:0016336	GO:0045198	GO:0050803	GO:0031594	GO:0022402	GO:0016323	GO:0019991	GO:0072089	GO:0045169	GO:0048863	GO:0007464	GO:0006963	GO:0042048	GO:0016334	GO:0072002	GO:0001737	GO:0005515	GO:0030100	GO:0008105	GO:0005918	GO:0007391	GO:0016328
CL122.Contig18_All	GO:0000902	GO:0045571	GO:0045186	GO:0050680	GO:0016327	GO:0016336	GO:0045198	GO:0050803	GO:0031594	GO:0022402	GO:0016323	GO:0019991	GO:0072089	GO:0045169	GO:0048863	GO:0007464	GO:0006963	GO:0042048	GO:0016334	GO:0072002	GO:0001737	GO:0005515	GO:0030100	GO:0008105	GO:0005918	GO:0007391	GO:0016328
CL122.Contig1_All	GO:0000902	GO:0045571	GO:0045186	GO:0050680	GO:0016327	GO:0016336	GO:0045198	GO:0050803	GO:0031594	GO:0022402	GO:0016323	GO:0019991	GO:0072089	GO:0045169	GO:0048863	GO:0007464	GO:0006963	GO:0042048	GO:0016334	GO:0072002	GO:0001737	GO:0005515	GO:0030100	GO:0008105	GO:0005918	GO:0007391	GO:0016328
CL122.Contig20_All	GO:0000902	GO:0045571	GO:0045186	GO:0050680	GO:0016327	GO:0016336	GO:0045198	GO:0050803	GO:0031594	GO:0022402	GO:0016323	GO:0019991	GO:0072089	GO:0045169	GO:0048863	GO:0007464	GO:0006963	GO:0042048	GO:0016334	GO:0072002	GO:0001737	GO:0005515	GO:0030100	GO:0008105	GO:0005918	GO:0007391	GO:0016328
CL122.Contig21_All	GO:0000902	GO:0045571	GO:0045186	GO:0050680	GO:0008406	GO:0016327	GO:0016336	GO:0045198	GO:0050803	GO:0031594	GO:0022402	GO:0016323	GO:0051726	GO:0019991	GO:0072089	GO:0045169	GO:0048863	GO:0007464	GO:0006963	GO:0042048	GO:0016334	GO:0072002	GO:0001737	GO:0005515	GO:0030100	GO:0008105	GO:0005918	GO:0007391	GO:0007280	GO:0016332	GO:0016328
CL122.Contig23_All	GO:0000902	GO:0045571	GO:0045186	GO:0050680	GO:0016327	GO:0016336	GO:0045198	GO:0050803	GO:0031594	GO:0022402	GO:0016323	GO:0019991	GO:0072089	GO:0045169	GO:0048863	GO:0007464	GO:0006963	GO:0042048	GO:0016334	GO:0072002	GO:0001737	GO:0005515	GO:0030100	GO:0008105	GO:0005918	GO:0007391	GO:0016328
CL122.Contig25_All	GO:0000902	GO:0045571	GO:0045186	GO:0050680	GO:0016327	GO:0016336	GO:0045198	GO:0050803	GO:0031594	GO:0022402	GO:0016323	GO:0019991	GO:0072089	GO:0045169	GO:0048863	GO:0007464	GO:0006963	GO:0042048	GO:0016334	GO:0072002	GO:0001737	GO:0005515	GO:0030100	GO:0008105	GO:0005918	GO:0007391	GO:0016332	GO:0016328
CL122.Contig26_All	GO:0000902	GO:0045571	GO:0045186	GO:0050680	GO:0016327	GO:0016336	GO:0045198	GO:0050803	GO:0031594	GO:0022402	GO:0016323	GO:0019991	GO:0072089	GO:0045169	GO:0048863	GO:0007464	GO:0006963	GO:0042048	GO:0016334	GO:0072002	GO:0001737	GO:0005515	GO:0030100	GO:0008105	GO:0005918	GO:0007391	GO:0016328
CL122.Contig30_All	GO:0000902	GO:0045571	GO:0045186	GO:0050680	GO:0016327	GO:0016336	GO:0045198	GO:0050803	GO:0031594	GO:0022402	GO:0016323	GO:0019991	GO:0072089	GO:0045169	GO:0048863	GO:0007464	GO:0006963	GO:0042048	GO:0016334	GO:0072002	GO:0001737	GO:0005515	GO:0030100	GO:0008105	GO:0005918	GO:0007391	GO:0016328
CL122.Contig31_All	GO:0000902	GO:0045571	GO:0045186	GO:0050680	GO:0016327	GO:0016336	GO:0045198	GO:0050803	GO:0031594	GO:0022402	GO:0016323	GO:0019991	GO:0072089	GO:0045169	GO:0048863	GO:0007464	GO:0006963	GO:0042048	GO:0016334	GO:0072002	GO:0001737	GO:0005515	GO:0030100	GO:0008105	GO:0005918	GO:0007391	GO:0016332	GO:0016328
CL122.Contig35_All	GO:0007472	GO:0043297	GO:0016333	GO:0051179	GO:0044459	GO:0042067	GO:0030154	GO:0007049	GO:0008285	GO:0045197	GO:0016331	GO:0016335	GO:0050896
CL122.Contig36_All	GO:0000902	GO:0045571	GO:0045186	GO:0050680	GO:0016327	GO:0016336	GO:0045198	GO:0050803	GO:0031594	GO:0022402	GO:0016323	GO:0019991	GO:0072089	GO:0045169	GO:0048863	GO:0007464	GO:0006963	GO:0042048	GO:0016334	GO:0072002	GO:0001737	GO:0005515	GO:0030100	GO:0008105	GO:0005918	GO:0007391	GO:0016328
CL122.Contig37_All	GO:0016787
CL122.Contig4_All	GO:0007472	GO:0043297	GO:0016333	GO:0051179	GO:0044459	GO:0042067	GO:0030154	GO:0007049	GO:0008285	GO:0045197	GO:0016331	GO:0016335	GO:0050896
CL122.Contig7_All	GO:0000902	GO:0045571	GO:0045186	GO:0050680	GO:0016327	GO:0016336	GO:0045198	GO:0050803	GO:0031594	GO:0022402	GO:0016323	GO:0019991	GO:0072089	GO:0045169	GO:0048863	GO:0007464	GO:0006963	GO:0042048	GO:0016334	GO:0072002	GO:0001737	GO:0005515	GO:0030100	GO:0008105	GO:0005918	GO:0007391	GO:0016328
CL122.Contig9_All	GO:0007472	GO:0043297	GO:0016333	GO:0051179	GO:0044459	GO:0042067	GO:0030154	GO:0007049	GO:0008285	GO:0045197	GO:0016331	GO:0016335	GO:0050896
CL1221.Contig1_All	GO:0000439	GO:0004003	GO:0006289
CL1221.Contig2_All	GO:0000439	GO:0004003	GO:0006289
CL1221.Contig3_All	GO:0000439	GO:0004003	GO:0006289
CL1221.Contig4_All	GO:0000439	GO:0004003	GO:0006289
CL1224.Contig1_All	GO:0046582	GO:0002121	GO:0032861
CL1224.Contig2_All	GO:0046582	GO:0002121	GO:0032861
CL1225.Contig5_All	GO:0044763	GO:0044424
CL1227.Contig1_All	GO:0030544
CL1227.Contig2_All	GO:0030544
CL1227.Contig3_All	GO:0030544
CL1227.Contig4_All	GO:0030544
CL1229.Contig1_All	GO:0005743	GO:0015805	GO:0000095	GO:0015837
CL1229.Contig2_All	GO:0005743	GO:0015805	GO:0000095	GO:0015837
CL123.Contig1_All	GO:0008302	GO:0045169	GO:0045214	GO:0000212	GO:0030724	GO:0007527	GO:0007282	GO:0035183	GO:0007294	GO:0030723	GO:0051297	GO:0030721	GO:0048135	GO:0045170	GO:0003779	GO:0072499	GO:0005811	GO:0005886
CL123.Contig2_All	GO:0008302	GO:0045169	GO:0045214	GO:0000212	GO:0030724	GO:0007527	GO:0007282	GO:0035183	GO:0046872	GO:0007294	GO:0030723	GO:0051297	GO:0030721	GO:0048135	GO:0045170	GO:0003779	GO:0072499	GO:0005811	GO:0005886
CL123.Contig3_All	GO:0008302	GO:0005488	GO:0045169	GO:0045214	GO:0000212	GO:0030724	GO:0007527	GO:0007282	GO:0035183	GO:0007294	GO:0030723	GO:0051297	GO:0030721	GO:0048135	GO:0045170	GO:0072499	GO:0005811	GO:0005886
CL123.Contig4_All	GO:0008302	GO:0045169	GO:0045214	GO:0000212	GO:0030724	GO:0007527	GO:0007282	GO:0035183	GO:0007294	GO:0030723	GO:0051297	GO:0030721	GO:0048135	GO:0045170	GO:0003779	GO:0072499	GO:0005811	GO:0005886
CL123.Contig5_All	GO:0008302	GO:0045169	GO:0045214	GO:0000212	GO:0030724	GO:0007527	GO:0007282	GO:0035183	GO:0007294	GO:0030723	GO:0051297	GO:0030721	GO:0048135	GO:0045170	GO:0003779	GO:0072499	GO:0005811	GO:0005886
CL123.Contig6_All	GO:0008302	GO:0005488	GO:0045169	GO:0045214	GO:0000212	GO:0030724	GO:0007527	GO:0007282	GO:0035183	GO:0007294	GO:0030723	GO:0051297	GO:0030721	GO:0048135	GO:0045170	GO:0072499	GO:0005811	GO:0005886
CL123.Contig7_All	GO:0008302	GO:0005488	GO:0045169	GO:0045214	GO:0000212	GO:0030724	GO:0007527	GO:0007282	GO:0035183	GO:0007294	GO:0030723	GO:0051297	GO:0030721	GO:0048135	GO:0045170	GO:0072499	GO:0005811	GO:0005886
CL123.Contig8_All	GO:0008302	GO:0045169	GO:0045214	GO:0000212	GO:0030724	GO:0007527	GO:0007282	GO:0035183	GO:0007294	GO:0030723	GO:0051297	GO:0030721	GO:0048135	GO:0045170	GO:0003779	GO:0072499	GO:0005811	GO:0005886
CL1230.Contig1_All	GO:0005737	GO:0006548	GO:0003824
CL1242.Contig1_All	GO:0006629
CL1242.Contig2_All	GO:0006629
CL1244.Contig1_All	GO:0009987	GO:0005488
CL1244.Contig2_All	GO:0009987	GO:0005488
CL1246.Contig1_All	GO:0071011	GO:0000398	GO:0006351	GO:0071013
CL1246.Contig2_All	GO:0005515	GO:0006351
CL1246.Contig4_All	GO:0071011	GO:0000398	GO:0006351	GO:0071013
CL1248.Contig2_All	GO:0003676	GO:0000166
CL1253.Contig2_All	GO:0005737	GO:0004382	GO:0045134
CL1256.Contig1_All	GO:0044710	GO:0044238	GO:0044237	GO:0016740
CL1256.Contig2_All	GO:0044710	GO:0044238	GO:0044237	GO:0016740
CL1256.Contig3_All	GO:0003824
CL1256.Contig4_All	GO:0003824
CL1256.Contig5_All	GO:0003824
CL1256.Contig6_All	GO:0003824
CL1256.Contig7_All	GO:0003824
CL1256.Contig8_All	GO:0003824
CL1256.Contig9_All	GO:0003824
CL1261.Contig2_All	GO:0005215
CL1263.Contig1_All	GO:0005875	GO:0004467
CL1263.Contig2_All	GO:0005875	GO:0004467
CL1263.Contig3_All	GO:0005875	GO:0016874
CL1267.Contig1_All	GO:0006511	GO:0008234	GO:0004221
CL1270.Contig10_All	GO:0032502
CL1270.Contig12_All	GO:0046331	GO:0007498
CL1270.Contig13_All	GO:0032502
CL1270.Contig14_All	GO:0032502
CL1270.Contig15_All	GO:0032502
CL1270.Contig16_All	GO:0032502
CL1270.Contig1_All	GO:0032502
CL1270.Contig2_All	GO:0032502
CL1270.Contig3_All	GO:0032502
CL1270.Contig4_All	GO:0032502
CL1270.Contig5_All	GO:0032502
CL1270.Contig6_All	GO:0032502
CL1270.Contig7_All	GO:0032502
CL1270.Contig8_All	GO:0032502
CL1270.Contig9_All	GO:0032502
CL1273.Contig1_All	GO:0046872	GO:0016491
CL1273.Contig2_All	GO:0020037	GO:0016705	GO:0004497	GO:0005506	GO:0009055	GO:0055114
CL1273.Contig3_All	GO:0020037	GO:0016705	GO:0004497	GO:0005506	GO:0009055	GO:0055114
CL1273.Contig4_All	GO:0020037	GO:0016705	GO:0004497	GO:0005506	GO:0009055	GO:0055114
CL1273.Contig5_All	GO:0020037	GO:0016705	GO:0004497	GO:0005506	GO:0009055	GO:0055114
CL1275.Contig1_All	GO:0006184	GO:0003924	GO:0005525
CL1275.Contig2_All	GO:0006184	GO:0003924	GO:0005525
CL1275.Contig3_All	GO:0006184	GO:0003924	GO:0005525
CL1276.Contig1_All	GO:0005730	GO:0030515	GO:0031118	GO:0005732	GO:0030559
CL1276.Contig2_All	GO:0005730	GO:0030515	GO:0031118	GO:0005732	GO:0030559
CL1276.Contig3_All	GO:0005730	GO:0030515	GO:0031118	GO:0005732	GO:0030559
CL1276.Contig4_All	GO:0046872	GO:0006896	GO:0010008	GO:0004647	GO:0015031
CL1276.Contig5_All	GO:0005730	GO:0030515	GO:0031118	GO:0005732	GO:0030559
CL1276.Contig6_All	GO:0046872	GO:0006896	GO:0010008	GO:0004647	GO:0015031
CL1276.Contig7_All	GO:0005730	GO:0030515	GO:0031118	GO:0005732	GO:0030559
CL1276.Contig8_All	GO:0046872	GO:0006896	GO:0010008	GO:0004647	GO:0015031
CL1276.Contig9_All	GO:0005730	GO:0030515	GO:0031118	GO:0005732	GO:0030559
CL1279.Contig1_All	GO:0020037	GO:0016705	GO:0004497	GO:0005506	GO:0009055	GO:0055114
CL1279.Contig2_All	GO:0020037	GO:0016705	GO:0004497	GO:0005506	GO:0009055	GO:0055114
CL1279.Contig3_All	GO:0020037	GO:0016705	GO:0004497	GO:0005506	GO:0009055	GO:0055114
CL1281.Contig1_All	GO:0044424
CL1281.Contig2_All	GO:0044424
CL1281.Contig3_All	GO:0044424
CL1288.Contig2_All	GO:0000785	GO:0004871	GO:0007280	GO:0071169	GO:0070984	GO:0007165	GO:0007281	GO:0035234	GO:0045893	GO:0005938
CL1289.Contig10_All	GO:0042267	GO:0045298	GO:0006928	GO:0005525	GO:0042288	GO:0006184	GO:0051225	GO:0005829	GO:0005874	GO:0051258	GO:0051082	GO:0003924	GO:0005886	GO:0051084	GO:0005634	GO:0000086	GO:0005200
CL1289.Contig11_All	GO:0005874	GO:0051258	GO:0006184	GO:0007017	GO:0003924	GO:0005200	GO:0005737	GO:0005525
CL1289.Contig12_All	GO:0005874	GO:0051258	GO:0006184	GO:0007017	GO:0003924	GO:0005200	GO:0005737	GO:0005525
CL1289.Contig2_All	GO:0007017	GO:0003964	GO:0005525	GO:0006184	GO:0005737	GO:0005874	GO:0051258	GO:0006278	GO:0003723	GO:0003924	GO:0005200
CL1289.Contig3_All	GO:0005874	GO:0051258	GO:0006184	GO:0007017	GO:0003924	GO:0005200	GO:0005737	GO:0005525
CL1289.Contig4_All	GO:0005874	GO:0051258	GO:0006184	GO:0007017	GO:0003924	GO:0005200	GO:0005737	GO:0005525
CL1289.Contig5_All	GO:0005874	GO:0051258	GO:0006184	GO:0007017	GO:0003924	GO:0005200	GO:0005737	GO:0005525
CL1289.Contig6_All	GO:0005874	GO:0051258	GO:0006184	GO:0007017	GO:0003924	GO:0005200	GO:0005737	GO:0005525
CL1289.Contig8_All	GO:0005874	GO:0051258	GO:0006184	GO:0007017	GO:0003924	GO:0005200	GO:0005737	GO:0005525
CL129.Contig1_All	GO:0016787
CL129.Contig2_All	GO:0016787
CL1291.Contig1_All	GO:2000427	GO:0042052	GO:0005667	GO:0031468	GO:0009986	GO:0005783
CL1294.Contig1_All	GO:0005488
CL1294.Contig2_All	GO:0005488
CL1297.Contig1_All	GO:0005975	GO:0005576	GO:0008061	GO:0016810	GO:0006030
CL1297.Contig2_All	GO:0005975	GO:0005576	GO:0008061	GO:0016810	GO:0006030
CL1297.Contig3_All	GO:0005975	GO:0005576	GO:0008061	GO:0016810	GO:0006030
CL1297.Contig4_All	GO:0005975	GO:0005576	GO:0008061	GO:0016810	GO:0006030
CL1297.Contig5_All	GO:0003824	GO:0071704
CL130.Contig10_All	GO:0022008
CL130.Contig11_All	GO:2001259	GO:0031325	GO:0016529	GO:0048519	GO:0032388	GO:0044707	GO:0010522	GO:0051592	GO:0007165	GO:0080090	GO:0010646	GO:0016021	GO:1901021	GO:0005515	GO:0044267	GO:0071944	GO:0010604	GO:0005789
CL1300.Contig1_All	GO:0005515	GO:0006468	GO:0005524	GO:0000287	GO:0004674
CL1301.Contig2_All	GO:0016740
CL1306.Contig2_All	GO:0046668	GO:0031410	GO:0048813	GO:0008258	GO:0010114	GO:0005395	GO:0007424	GO:0042401	GO:0016567	GO:0035096	GO:0030162	GO:0007613	GO:0008049	GO:0006200	GO:0070731	GO:0045087	GO:0005887	GO:0043190	GO:0043153	GO:0004888	GO:0005524	GO:0043281	GO:0048072	GO:0004252	GO:0045476	GO:0046620	GO:0008630	GO:0006856	GO:0006727	GO:0048800	GO:0046667	GO:0035072	GO:0006917
CL131.Contig1_All	GO:0003333	GO:0015171	GO:0008511
CL131.Contig2_All	GO:0055085
CL131.Contig3_All	GO:0055085	GO:0008509
CL1314.Contig2_All	GO:0005730	GO:0030532	GO:0022008
CL1314.Contig3_All	GO:0005730	GO:0030532	GO:0022008
CL1315.Contig2_All	GO:0007517	GO:0005515	GO:0006334	GO:0035059	GO:0048813	GO:0048024
CL132.Contig1_All	GO:0097038	GO:0005488	GO:0010522	GO:0016063	GO:0001895	GO:0005886
CL132.Contig2_All	GO:0097038	GO:0005488	GO:0010522	GO:0016063	GO:0001895	GO:0005886
CL132.Contig3_All	GO:0097038	GO:0005488	GO:0010522	GO:0016063	GO:0001895	GO:0005886
CL1323.Contig1_All	GO:0008152	GO:0005737	GO:0004364
CL1323.Contig2_All	GO:0008152	GO:0005737	GO:0004364
CL1323.Contig3_All	GO:0008152	GO:0005737	GO:0004364
CL1328.Contig1_All	GO:0016417	GO:0005488	GO:0016491	GO:0005811	GO:0016297	GO:0008152	GO:0016829
CL1328.Contig2_All	GO:0016491	GO:0005811	GO:0016297	GO:0008152
CL1329.Contig1_All	GO:0006930	GO:0044446	GO:0042803	GO:0031090	GO:0046329	GO:0043005	GO:0016324	GO:0007608	GO:0007010	GO:0007160	GO:0007494	GO:0031252	GO:0007411	GO:0048190	GO:0004872	GO:0043232	GO:0044463	GO:0005178	GO:0007220	GO:0007377	GO:0006509	GO:0007427	GO:0008340	GO:0050839	GO:0007508	GO:0004175	GO:0003344	GO:0016339	GO:0035212	GO:0035001	GO:0048803	GO:0003723	GO:0007417	GO:0046982	GO:0046331	GO:0035099	GO:0000398	GO:0007426	GO:0007157	GO:0016203	GO:0007391	GO:0008360	GO:0007431	GO:0043066	GO:0005634	GO:0008305	GO:0005938	GO:0035160	GO:0008593
CL1329.Contig2_All	GO:0006930	GO:0044446	GO:0042803	GO:0031090	GO:0046329	GO:0043005	GO:0016324	GO:0007608	GO:0007010	GO:0007160	GO:0007494	GO:0031252	GO:0007411	GO:0048190	GO:0004872	GO:0043232	GO:0044463	GO:0005178	GO:0007220	GO:0007377	GO:0006509	GO:0007427	GO:0008340	GO:0050839	GO:0007508	GO:0004175	GO:0003344	GO:0016339	GO:0035212	GO:0035001	GO:0048803	GO:0003723	GO:0007417	GO:0046982	GO:0046331	GO:0035099	GO:0000398	GO:0007426	GO:0007157	GO:0016203	GO:0007391	GO:0008360	GO:0007431	GO:0043066	GO:0005634	GO:0008305	GO:0005938	GO:0035160	GO:0008593
CL1329.Contig3_All	GO:0006930	GO:0044446	GO:0042803	GO:0046329	GO:0043005	GO:0016324	GO:0007608	GO:0007010	GO:0007160	GO:0031252	GO:0007411	GO:0048190	GO:0016337	GO:0044463	GO:0005178	GO:0007220	GO:0007377	GO:0007517	GO:0008340	GO:0007508	GO:0003344	GO:0035212	GO:0035001	GO:0048803	GO:0007417	GO:0046982	GO:0046331	GO:0035099	GO:0000398	GO:0007391	GO:0008360	GO:0007431	GO:0043066	GO:0005634	GO:0008305	GO:0005938	GO:0035160	GO:0008593	GO:0030718
CL1329.Contig4_All	GO:0006930	GO:0044446	GO:0042803	GO:0046329	GO:0043005	GO:0016324	GO:0007608	GO:0007010	GO:0007160	GO:0031252	GO:0007411	GO:0048190	GO:0016337	GO:0044463	GO:0005178	GO:0007220	GO:0007377	GO:0007517	GO:0008340	GO:0007508	GO:0003344	GO:0035212	GO:0035001	GO:0048803	GO:0007417	GO:0046982	GO:0046331	GO:0035099	GO:0000398	GO:0007391	GO:0008360	GO:0007431	GO:0043066	GO:0005634	GO:0008305	GO:0005938	GO:0035160	GO:0008593	GO:0030718
CL1329.Contig5_All	GO:0006930	GO:0044446	GO:0042803	GO:0031090	GO:0046329	GO:0043005	GO:0016324	GO:0007608	GO:0007010	GO:0007160	GO:0007494	GO:0031252	GO:0007411	GO:0048190	GO:0004872	GO:0043232	GO:0044463	GO:0005178	GO:0007220	GO:0007377	GO:0006509	GO:0007427	GO:0008340	GO:0050839	GO:0007508	GO:0004175	GO:0003344	GO:0016339	GO:0035212	GO:0035001	GO:0048803	GO:0003723	GO:0007417	GO:0046982	GO:0046331	GO:0035099	GO:0000398	GO:0007426	GO:0007157	GO:0016203	GO:0007391	GO:0008360	GO:0007431	GO:0043066	GO:0005634	GO:0008305	GO:0005938	GO:0035160	GO:0008593
CL133.Contig1_All	GO:0008233
CL133.Contig2_All	GO:0031012	GO:0005576	GO:0016787
CL133.Contig3_All	GO:0016787
CL1330.Contig1_All	GO:0043234	GO:0007294	GO:0006302	GO:0005515	GO:0040020
CL1330.Contig3_All	GO:0043234	GO:0007294	GO:0006302	GO:0005515	GO:0040020
CL1330.Contig4_All	GO:0005515	GO:0044699	GO:0010605	GO:0006355	GO:0031328	GO:0010604	GO:0044424	GO:0031324
CL1332.Contig1_All	GO:0006952	GO:0043229	GO:0051707	GO:0006355	GO:0003677
CL1332.Contig2_All	GO:0006952	GO:0043229	GO:0051707	GO:0006355	GO:0003677
CL1332.Contig4_All	GO:0003700	GO:0043565	GO:0006950	GO:0005634	GO:0006355
CL1335.Contig2_All	GO:0008152
CL1335.Contig3_All	GO:0008152
CL1340.Contig1_All	GO:0003824
CL1348.Contig1_All	GO:0055085	GO:0016021	GO:0042626	GO:0006200	GO:0005524
CL1348.Contig2_All	GO:0055085	GO:0008559	GO:0016021	GO:0006200	GO:0005524
CL1348.Contig3_All	GO:0055085	GO:0016021	GO:0042626	GO:0006200	GO:0005524
CL1350.Contig1_All	GO:0035158	GO:0005198	GO:0048812	GO:0008362	GO:0030198	GO:0009306	GO:0007436	GO:0035147	GO:0006911	GO:0006886	GO:0005801	GO:0035149	GO:0030126	GO:0010883	GO:0006890	GO:0005783	GO:0000910
CL1350.Contig2_All	GO:0016192	GO:0006886	GO:0030126	GO:0005198
CL1351.Contig1_All	GO:0007275
CL1352.Contig1_All	GO:0044765	GO:0044763
CL1352.Contig2_All	GO:0044765	GO:0044763
CL1353.Contig1_All	GO:0016021
CL1353.Contig3_All	GO:0008270	GO:0003676	GO:0005622
CL1355.Contig1_All	GO:0008654	GO:0004307	GO:0016020
CL1355.Contig2_All	GO:0008654	GO:0004307	GO:0016020
CL1355.Contig3_All	GO:0006656	GO:0044446	GO:0044425	GO:0031090	GO:0012505	GO:0004307	GO:0005783	GO:0005634
CL1355.Contig4_All	GO:0004142	GO:0004307	GO:0016020	GO:0006657
CL1355.Contig5_All	GO:0016020	GO:0016780	GO:0008654
CL1356.Contig2_All	GO:0016787
CL136.Contig2_All	GO:0046961	GO:0008553	GO:0046933	GO:0006911	GO:0015986	GO:0005811	GO:0000275
CL1360.Contig1_All	GO:0004867
CL1360.Contig2_All	GO:0004867
CL1360.Contig3_All	GO:0004867
CL1360.Contig4_All	GO:0004867
CL1360.Contig5_All	GO:0004867
CL1360.Contig6_All	GO:0004867
CL1365.Contig1_All	GO:0055085	GO:0005316	GO:0044341	GO:0004871	GO:0016021	GO:0006541	GO:0015319	GO:0051938	GO:0005314	GO:0007005	GO:0015321	GO:0007165	GO:0005886
CL1369.Contig1_All	GO:0004602	GO:0006979	GO:0055114
CL1369.Contig2_All	GO:0004602	GO:0006979	GO:0055114
CL1369.Contig3_All	GO:0004602	GO:0006979	GO:0055114
CL137.Contig1_All	GO:0016020	GO:0015267	GO:0003014	GO:0006810
CL137.Contig5_All	GO:0097159	GO:0000381	GO:1901363	GO:0005634
CL1370.Contig1_All	GO:0045464	GO:0008360	GO:0005515	GO:0046621	GO:0000166	GO:0045570	GO:0016310	GO:0060439	GO:0004674	GO:0060253	GO:0072089	GO:0000082	GO:0010212	GO:0042771	GO:0048814
CL1370.Contig2_All	GO:0045464	GO:0008360	GO:0005515	GO:0046621	GO:0000166	GO:0045570	GO:0016310	GO:0060439	GO:0004674	GO:0060253	GO:0072089	GO:0000082	GO:0010212	GO:0042771	GO:0048814
CL1373.Contig1_All	GO:0043170	GO:0044238
CL1373.Contig2_All	GO:0043170	GO:0044238
CL1376.Contig1_All	GO:0003824
CL1376.Contig2_All	GO:0008233
CL1376.Contig3_All	GO:0003824
CL1376.Contig4_All	GO:0003824
CL1376.Contig5_All	GO:0003824
CL1376.Contig6_All	GO:0016787
CL1379.Contig2_All	GO:0005875	GO:0005811	GO:0004197
CL1380.Contig1_All	GO:0016757
CL1383.Contig1_All	GO:0003676
CL1383.Contig2_All	GO:0003676
CL1388.Contig1_All	GO:0005515
CL1388.Contig2_All	GO:0005515
CL139.Contig1_All	GO:0045239	GO:0048873	GO:0006106	GO:0006108	GO:0006099	GO:0005739	GO:0004333
CL139.Contig2_All	GO:0045239	GO:0048873	GO:0006106	GO:0006108	GO:0006099	GO:0005739	GO:0004333
CL1392.Contig1_All	GO:0006355	GO:0005634
CL1392.Contig2_All	GO:0006355	GO:0005634
CL1393.Contig1_All	GO:0016491
CL1393.Contig2_All	GO:0016491
CL1393.Contig3_All	GO:0008152	GO:0003824
CL1394.Contig1_All	GO:0005488	GO:0016616
CL1394.Contig2_All	GO:0005488	GO:0016616
CL1396.Contig1_All	GO:0044341	GO:0006541	GO:0015319	GO:0051938	GO:0005314	GO:0007005	GO:0015321	GO:0005886
CL1396.Contig2_All	GO:0044341	GO:0006541	GO:0015319	GO:0051938	GO:0005314	GO:0007005	GO:0015321	GO:0005886
CL1396.Contig4_All	GO:0005316	GO:0044341	GO:0006541	GO:0015319	GO:0051938	GO:0005314	GO:0007005	GO:0015321	GO:0005886
CL1397.Contig1_All	GO:0007430	GO:0005730	GO:0006360	GO:0035149
CL1397.Contig2_All	GO:0007430	GO:0005730	GO:0006360	GO:0035149
CL1397.Contig3_All	GO:0007430	GO:0005730	GO:0006360	GO:0035149
CL1402.Contig1_All	GO:0008233
CL1402.Contig2_All	GO:0008233
CL1402.Contig3_All	GO:0006508	GO:0004181	GO:0008270
CL1408.Contig3_All	GO:0016740
CL1409.Contig1_All	GO:0005488	GO:0044699	GO:0050794
CL1409.Contig2_All	GO:0009987	GO:0005488
CL1409.Contig3_All	GO:0009987	GO:0005488
CL1412.Contig1_All	GO:0004591	GO:0005875	GO:0009353	GO:0006099
CL1412.Contig2_All	GO:0004591	GO:0006099	GO:0030976
CL1412.Contig3_All	GO:0004591	GO:0030976	GO:0009353	GO:0006099
CL1420.Contig1_All	GO:0005743	GO:0016021	GO:0022008
CL1420.Contig2_All	GO:0016020	GO:0005739
CL1420.Contig3_All	GO:0016020	GO:0005739
CL1422.Contig1_All	GO:0048149
CL1422.Contig2_All	GO:0048149
CL1424.Contig2_All	GO:0009987
CL1425.Contig1_All	GO:0016787	GO:0003676	GO:0046872
CL1425.Contig2_All	GO:0016787	GO:0003676	GO:0046872
CL1425.Contig3_All	GO:0016787	GO:0003676	GO:0046872
CL1425.Contig4_All	GO:0016787	GO:0003676	GO:0046872
CL1425.Contig5_All	GO:0016787	GO:0003676	GO:0046872
CL1425.Contig6_All	GO:0016787	GO:0003676	GO:0046872
CL1425.Contig7_All	GO:0016787	GO:0003676	GO:0046872
CL1426.Contig1_All	GO:0003939	GO:0000166	GO:0055114	GO:0008270
CL1426.Contig2_All	GO:0003939	GO:0000166	GO:0055114	GO:0008270
CL1426.Contig3_All	GO:0003939	GO:0000166	GO:0055114	GO:0008270
CL1429.Contig1_All	GO:0016021	GO:0015355	GO:0055085
CL1429.Contig2_All	GO:0016021	GO:0015355	GO:0055085
CL143.Contig2_All	GO:0042060	GO:0007427	GO:0008269	GO:0046425	GO:0007269	GO:0006886	GO:0048488
CL1433.Contig2_All	GO:0003676	GO:0022008
CL1434.Contig1_All	GO:0009612	GO:0048104
CL1434.Contig2_All	GO:0009612	GO:0048104
CL1434.Contig3_All	GO:0009612	GO:0048104
CL1437.Contig1_All	GO:0007411	GO:0005829	GO:0008565	GO:0005875	GO:0008536	GO:0006461	GO:0005634
CL1437.Contig2_All	GO:0007411	GO:0005829	GO:0008565	GO:0005875	GO:0008536	GO:0006461	GO:0005634
CL1437.Contig4_All	GO:0007411	GO:0005829	GO:0008565	GO:0005875	GO:0008536	GO:0006461	GO:0005634
CL1437.Contig5_All	GO:0007411	GO:0005829	GO:0008565	GO:0005875	GO:0008536	GO:0006461	GO:0005634
CL1438.Contig2_All	GO:0044260	GO:0010467	GO:0044238	GO:0050794	GO:0005488
CL1439.Contig1_All	GO:0016787
CL1439.Contig2_All	GO:0016787
CL1439.Contig3_All	GO:0016787
CL144.Contig1_All	GO:0051663	GO:0030709	GO:0008360	GO:0031594	GO:0016325	GO:0051124	GO:0016323	GO:0007318	GO:0007317	GO:0001737	GO:0045172	GO:0090176	GO:0006468	GO:0007015	GO:0045169	GO:0019730	GO:0061174	GO:0007298	GO:0050321	GO:0007294	GO:0005938
CL144.Contig2_All	GO:0033036	GO:0009653	GO:0000226	GO:0009888	GO:0051641	GO:0007315	GO:0004672	GO:0044464	GO:0030707	GO:0050794
CL144.Contig3_All	GO:0071944	GO:0000226	GO:0065008	GO:0004672	GO:0050896	GO:0048513	GO:0001736	GO:0030707	GO:0008104	GO:0051128	GO:0044444	GO:0045451	GO:0045202	GO:0050793
CL144.Contig5_All	GO:0004683	GO:0006468	GO:0005524
CL144.Contig6_All	GO:0004683	GO:0006468	GO:0005524
CL144.Contig7_All	GO:0071944	GO:0000226	GO:0065008	GO:0004672	GO:0016310	GO:0050896	GO:0048513	GO:0001736	GO:0030707	GO:0008104	GO:0051128	GO:0044444	GO:0045451	GO:0045202	GO:0050793
CL1440.Contig1_All	GO:0003723	GO:0016049	GO:0004004	GO:0005730	GO:0005524	GO:0008283
CL1440.Contig2_All	GO:0003723	GO:0016049	GO:0004004	GO:0005730	GO:0006200	GO:0005524	GO:0008283
CL1440.Contig3_All	GO:0003723	GO:0016049	GO:0004004	GO:0005730	GO:0006200	GO:0005524	GO:0008283
CL1441.Contig2_All	GO:0008236
CL1441.Contig3_All	GO:0003824
CL1445.Contig1_All	GO:0006007	GO:0006468	GO:0005516	GO:0048598	GO:0004689	GO:0005524	GO:0005964	GO:0005978
CL1445.Contig2_All	GO:0006007	GO:0006468	GO:0005516	GO:0048598	GO:0004689	GO:0005524	GO:0005964	GO:0005978
CL1448.Contig1_All	GO:0004030	GO:0006081	GO:0055114	GO:0005811
CL1448.Contig2_All	GO:0004030	GO:0006081	GO:0055114	GO:0005811
CL1448.Contig3_All	GO:0004030	GO:0006081	GO:0055114	GO:0005811
CL1448.Contig4_All	GO:0004030	GO:0006081	GO:0055114	GO:0005811
CL1448.Contig5_All	GO:0004030	GO:0006081	GO:0055114	GO:0005811
CL1448.Contig6_All	GO:0004030	GO:0006081	GO:0055114	GO:0005811
CL1448.Contig7_All	GO:0004030	GO:0006081	GO:0055114	GO:0005811
CL1452.Contig1_All	GO:0005509
CL1452.Contig2_All	GO:0005509
CL1459.Contig1_All	GO:0020037	GO:0016705	GO:0004497	GO:0005506	GO:0009055	GO:0055114
CL1459.Contig2_All	GO:0020037	GO:0016705	GO:0004497	GO:0005506	GO:0009055	GO:0055114
CL1461.Contig1_All	GO:0044763	GO:0009887	GO:0050794	GO:0043229
CL1462.Contig1_All	GO:0007165
CL1462.Contig2_All	GO:0007186
CL1462.Contig3_All	GO:0007186
CL1464.Contig1_All	GO:0016717	GO:0044710
CL1464.Contig2_All	GO:0016717	GO:0044710
CL1464.Contig3_All	GO:0016717	GO:0044710
CL1464.Contig4_All	GO:0016717	GO:0044710
CL1468.Contig2_All	GO:0016787
CL1471.Contig11_All	GO:0044710	GO:0003824
CL1471.Contig1_All	GO:0008152	GO:0016491
CL1471.Contig4_All	GO:0016491
CL1471.Contig7_All	GO:0005740	GO:0031090	GO:0006810	GO:0016021	GO:0005215
CL1471.Contig8_All	GO:0005740	GO:0031090	GO:0006810	GO:0016021	GO:0005215
CL1471.Contig9_All	GO:0005740	GO:0031090	GO:0006810	GO:0016021	GO:0005215
CL1473.Contig10_All	GO:0006259	GO:0003676	GO:0003824
CL1473.Contig8_All	GO:0016491	GO:0000166	GO:0055114
CL1473.Contig9_All	GO:0043170	GO:0044238
CL1474.Contig2_All	GO:0044763	GO:0032502
CL1479.Contig1_All	GO:0007224	GO:0007280	GO:0016020
CL1483.Contig1_All	GO:0046078	GO:0048037	GO:0051593	GO:0048589	GO:0008144	GO:0005976	GO:0000166	GO:0005759	GO:0031100	GO:0045471	GO:0033189	GO:0004799	GO:0007568	GO:0051216	GO:0009636	GO:0046683	GO:0005743	GO:0019088	GO:0032570	GO:0005730	GO:0051384	GO:0046653	GO:0060574	GO:0034097	GO:0006235	GO:0006231	GO:0042493	GO:0032259	GO:0005542	GO:0042803	GO:0019860	GO:0003729	GO:0007623
CL1489.Contig1_All	GO:0003743	GO:0006413	GO:0006367	GO:0005673
CL1489.Contig2_All	GO:0004563	GO:0000272	GO:0006032
CL1495.Contig1_All	GO:0016301
CL1495.Contig2_All	GO:0016301
CL1497.Contig1_All	GO:0046331	GO:0001745	GO:0005737	GO:0005912
CL150.Contig3_All	GO:0008233
CL150.Contig4_All	GO:0008238
CL1502.Contig10_All	GO:0050839	GO:0007160	GO:0045886	GO:0007157	GO:0042048	GO:0008305	GO:0046716	GO:0004872	GO:0035011	GO:0007476
CL1502.Contig11_All	GO:0050839	GO:0007160	GO:0045886	GO:0007157	GO:0042048	GO:0008305	GO:0046716	GO:0004872	GO:0035011	GO:0007476
CL1502.Contig12_All	GO:0045886	GO:0016337	GO:0016021	GO:0042048	GO:0046716	GO:0035011	GO:0007476
CL1502.Contig13_All	GO:0045886	GO:0016337	GO:0016021	GO:0042048	GO:0046716	GO:0035011	GO:0007476
CL1502.Contig1_All	GO:0045886	GO:0016337	GO:0016021	GO:0042048	GO:0046716	GO:0035011	GO:0007476
CL1502.Contig2_All	GO:0050839	GO:0007160	GO:0045886	GO:0007157	GO:0042048	GO:0008305	GO:0046716	GO:0004872	GO:0035011	GO:0007476
CL1502.Contig3_All	GO:0016020	GO:0007155	GO:0045886	GO:0042048	GO:0046716	GO:0035011	GO:0007476
CL1502.Contig4_All	GO:0050839	GO:0007160	GO:0045886	GO:0007157	GO:0042048	GO:0008305	GO:0046716	GO:0004872	GO:0035011	GO:0007476
CL1502.Contig5_All	GO:0050839	GO:0007160	GO:0045886	GO:0007157	GO:0042048	GO:0008305	GO:0046716	GO:0004872	GO:0035011	GO:0007476
CL1502.Contig6_All	GO:0045886	GO:0016337	GO:0016021	GO:0042048	GO:0046716	GO:0035011	GO:0007476
CL1502.Contig7_All	GO:0050839	GO:0007160	GO:0045886	GO:0007157	GO:0042048	GO:0008305	GO:0046716	GO:0004872	GO:0035011	GO:0007476
CL1502.Contig8_All	GO:0045886	GO:0016337	GO:0016021	GO:0042048	GO:0046716	GO:0035011	GO:0007476
CL1502.Contig9_All	GO:0050839	GO:0007160	GO:0045886	GO:0007157	GO:0042048	GO:0008305	GO:0046716	GO:0004872	GO:0035011	GO:0007476
CL1505.Contig2_All	GO:0050807	GO:0048812	GO:0003779	GO:0016567	GO:0016049
CL1506.Contig1_All	GO:0055114	GO:0004032
CL1506.Contig2_All	GO:0055114	GO:0004032
CL1507.Contig1_All	GO:0016787
CL1508.Contig1_All	GO:0016787
CL1508.Contig2_All	GO:0016787
CL1511.Contig1_All	GO:0000166
CL1511.Contig2_All	GO:0016461	GO:0031672	GO:0042803	GO:0000146	GO:0045200	GO:0008258	GO:0007443	GO:0031036	GO:0005703	GO:0007527	GO:0007395	GO:0030898	GO:0035317	GO:0030241	GO:0070986	GO:0007427	GO:0045214	GO:0046664	GO:0005863	GO:0045179	GO:0032154	GO:0006941	GO:0000910	GO:0045184	GO:0060361	GO:0005524	GO:0007496	GO:0035159	GO:0007298	GO:0050821	GO:0035017	GO:0001736	GO:0008307	GO:0051259	GO:0016203	GO:0032027	GO:0030018	GO:0046663	GO:0035072	GO:0003779
CL1511.Contig3_All	GO:0016461	GO:0031672	GO:0042803	GO:0000146	GO:0045200	GO:0008258	GO:0007443	GO:0031036	GO:0005703	GO:0007527	GO:0007395	GO:0030898	GO:0035317	GO:0030241	GO:0070986	GO:0007427	GO:0045214	GO:0046664	GO:0005863	GO:0045179	GO:0032154	GO:0006941	GO:0000910	GO:0045184	GO:0060361	GO:0005524	GO:0007496	GO:0035159	GO:0007298	GO:0050821	GO:0035017	GO:0001736	GO:0008307	GO:0051259	GO:0016203	GO:0032027	GO:0030018	GO:0046663	GO:0035072	GO:0003779
CL1517.Contig1_All	GO:0003700	GO:0043565	GO:0046983	GO:0006355
CL1517.Contig2_All	GO:0003700	GO:0043565	GO:0046983	GO:0006355
CL1517.Contig3_All	GO:0003700	GO:0043565	GO:0046983	GO:0006355
CL1518.Contig1_All	GO:0005524	GO:0004012	GO:0000287	GO:0006812	GO:0016021	GO:0015914	GO:0015662	GO:0019829
CL1518.Contig3_All	GO:0044765	GO:0046872	GO:0016020	GO:0015662	GO:0000166
CL1518.Contig4_All	GO:0005524	GO:0004012	GO:0000287	GO:0006812	GO:0016021	GO:0015914	GO:0015662	GO:0019829
CL1520.Contig2_All	GO:0045171
CL1531.Contig1_All	GO:0046578	GO:0005622	GO:0017123	GO:0017160	GO:0006898
CL1531.Contig2_All	GO:0046578	GO:0005622	GO:0017123	GO:0017160	GO:0006898
CL1532.Contig1_All	GO:0003723	GO:0009328	GO:0006432	GO:0005524	GO:0004826	GO:0000287
CL1532.Contig2_All	GO:0003723	GO:0009328	GO:0006432	GO:0005524	GO:0004826	GO:0000287
CL1533.Contig1_All	GO:0050253	GO:0080031	GO:0004091	GO:0080032	GO:0080030
CL1533.Contig2_All	GO:0050253	GO:0080031	GO:0004091	GO:0080032	GO:0080030
CL1533.Contig3_All	GO:0050253	GO:0080031	GO:0004091	GO:0080032	GO:0080030
CL1533.Contig4_All	GO:0050253	GO:0080031	GO:0004091	GO:0080032	GO:0080030
CL1533.Contig5_All	GO:0050253	GO:0080031	GO:0004091	GO:0080032	GO:0080030
CL1533.Contig6_All	GO:0050253	GO:0080031	GO:0004091	GO:0080032	GO:0080030
CL1533.Contig7_All	GO:0050253	GO:0080031	GO:0004091	GO:0080032	GO:0080030
CL1533.Contig8_All	GO:0050253	GO:0080031	GO:0004091	GO:0080032	GO:0080030
CL1537.Contig4_All	GO:0071011	GO:0000398	GO:0006351	GO:0071013
CL1537.Contig5_All	GO:0071011	GO:0006355	GO:0006354	GO:0000398	GO:0003700	GO:0071013
CL1537.Contig6_All	GO:0071011	GO:0000398	GO:0006351	GO:0071013
CL1541.Contig1_All	GO:0008416	GO:0005811
CL1541.Contig2_All	GO:0008416	GO:0005811
CL1543.Contig3_All	GO:0043231
CL1549.Contig1_All	GO:0000381	GO:0003729	GO:0005634	GO:0000166
CL1549.Contig2_All	GO:0000381	GO:0003729	GO:0005634	GO:0000166
CL1556.Contig2_All	GO:0003873	GO:0004331	GO:0007476	GO:0005524	GO:0006003	GO:0006000
CL156.Contig1_All	GO:0006979	GO:0008137	GO:0005747	GO:0046872	GO:0009055	GO:0051539	GO:0006120	GO:0032981
CL1560.Contig1_All	GO:0050839	GO:0046331	GO:0035220	GO:0048812	GO:0001745	GO:0005913	GO:0005917	GO:0016337	GO:0016323	GO:0030155	GO:0035147	GO:0060439	GO:0035156	GO:0030424	GO:0045177	GO:0036059	GO:0022416
CL1561.Contig1_All	GO:0016787
CL1561.Contig2_All	GO:0016787
CL1561.Contig3_All	GO:0016787
CL1561.Contig4_All	GO:0016787
CL1561.Contig5_All	GO:0016787
CL1561.Contig6_All	GO:0016787
CL1564.Contig1_All	GO:0046427
CL1564.Contig2_All	GO:0046427
CL157.Contig1_All	GO:0016772	GO:0071704	GO:0044238	GO:0016310
CL1570.Contig1_All	GO:0004683	GO:0006468	GO:0005524
CL1571.Contig1_All	GO:0044260	GO:0006139	GO:0003824
CL1571.Contig2_All	GO:0034641	GO:0044238	GO:0006725	GO:0046483	GO:1901360	GO:0003824
CL1574.Contig1_All	GO:0015416	GO:0016021	GO:0006200	GO:0043190	GO:0005524
CL1574.Contig2_All	GO:0015416	GO:0016021	GO:0006200	GO:0043190	GO:0005524
CL1574.Contig3_All	GO:0015416	GO:0016021	GO:0006200	GO:0043190	GO:0005524
CL1574.Contig4_All	GO:0015416	GO:0016021	GO:0006200	GO:0043190	GO:0005524
CL1574.Contig5_All	GO:0015416	GO:0016021	GO:0006200	GO:0043190	GO:0005524
CL1574.Contig6_All	GO:0015416	GO:0016021	GO:0006200	GO:0043190	GO:0005524
CL1574.Contig7_All	GO:0015416	GO:0016021	GO:0006200	GO:0043190	GO:0005524
CL1576.Contig1_All	GO:0022008
CL1576.Contig2_All	GO:0022008
CL158.Contig2_All	GO:0030170	GO:0042218	GO:0008483	GO:0016847
CL158.Contig3_All	GO:0030170	GO:0042218	GO:0016212	GO:0016847
CL1580.Contig1_All	GO:0007279	GO:0007605	GO:0005884	GO:0007424	GO:0009306	GO:0007283	GO:0032507	GO:0051225	GO:0003383	GO:0007110	GO:0003779	GO:0000915	GO:0007111	GO:0007015	GO:0032154	GO:0017048	GO:0045177	GO:0045448	GO:0030589	GO:0005912	GO:0022008	GO:0035011	GO:0016476	GO:0051489	GO:0005826
CL1580.Contig2_All	GO:0030036	GO:0003779	GO:0017048
CL1580.Contig3_All	GO:0005515	GO:0016043
CL1582.Contig1_All	GO:0005811	GO:0006614	GO:0006911	GO:0005783
CL1582.Contig2_All	GO:0005811	GO:0006614	GO:0006911	GO:0005783
CL1584.Contig2_All	GO:0008455	GO:0005797	GO:0006487
CL1586.Contig1_All	GO:0016020	GO:0006810
CL1590.Contig4_All	GO:0007304	GO:0005622	GO:0010927
CL1593.Contig1_All	GO:0016772
CL1593.Contig2_All	GO:0016772
CL1593.Contig3_All	GO:0004672	GO:0000166
CL1594.Contig1_All	GO:0006897	GO:0016020
CL1597.Contig2_All	GO:0003676
CL1597.Contig3_All	GO:0003676
CL1597.Contig4_All	GO:0003676
CL160.Contig1_All	GO:0006879	GO:0016491	GO:0008199	GO:0006826	GO:0055114
CL160.Contig2_All	GO:0006879	GO:0016491	GO:0008199	GO:0006826	GO:0055114
CL160.Contig3_All	GO:0006879	GO:0016491	GO:0008199	GO:0006826	GO:0055114
CL1603.Contig3_All	GO:0035220	GO:0022416	GO:0005811
CL1609.Contig1_All	GO:0005488	GO:0016740
CL1614.Contig2_All	GO:0005925	GO:0048490	GO:0005515	GO:0007412	GO:0051124	GO:0048786	GO:0008594	GO:0043234	GO:0031290	GO:0045467	GO:0048841
CL1616.Contig4_All	GO:0005488
CL1617.Contig1_All	GO:0048190	GO:0008586	GO:0016055	GO:0008587	GO:0003677	GO:0042058	GO:0046530	GO:0007480	GO:0007379	GO:0045893	GO:0035060
CL1617.Contig2_All	GO:0048190	GO:0008586	GO:0016055	GO:0008587	GO:0003713	GO:0003677	GO:0042058	GO:0046530	GO:0007480	GO:0007379	GO:0045893	GO:0035060
CL1618.Contig1_All	GO:0004360	GO:0016051	GO:0005737	GO:0030246
CL1618.Contig3_All	GO:0004360	GO:0016051	GO:0005737	GO:0030246
CL1623.Contig1_All	GO:0044699	GO:0032502	GO:0032501	GO:0035805
CL1623.Contig2_All	GO:0044699	GO:0032502	GO:0032501	GO:0035805
CL1623.Contig3_All	GO:0044699	GO:0032502	GO:0032501	GO:0035805
CL1623.Contig4_All	GO:0044699	GO:0032502	GO:0032501	GO:0035805
CL1632.Contig1_All	GO:0043231
CL1637.Contig1_All	GO:0031430	GO:0045214	GO:0007527
CL1637.Contig2_All	GO:0044763	GO:0005622	GO:0061061
CL1637.Contig3_All	GO:0016772	GO:0031430	GO:0045214	GO:0007527
CL1637.Contig4_All	GO:0016772	GO:0031430	GO:0045214	GO:0007527
CL1637.Contig5_All	GO:0031430	GO:0045214	GO:0007527
CL1642.Contig2_All	GO:0016787	GO:0009636	GO:0007586
CL1644.Contig1_All	GO:0004683	GO:0005875	GO:0004687	GO:0016310
CL1644.Contig2_All	GO:0004683	GO:0005875	GO:0004687	GO:0016310
CL1645.Contig1_All	GO:0005856	GO:0005737	GO:0005524
CL1645.Contig2_All	GO:0005737	GO:0005200	GO:0005875	GO:0005884	GO:0000910	GO:0007010	GO:0005524	GO:0006911
CL1645.Contig3_All	GO:0005737	GO:0005200	GO:0005875	GO:0005884	GO:0000910	GO:0007010	GO:0005524	GO:0006911
CL1645.Contig4_All	GO:0051533	GO:0005875	GO:0000910	GO:0007507	GO:0051297	GO:0005524	GO:0005884	GO:0005200	GO:0005737
CL1645.Contig5_All	GO:0005856	GO:0005737	GO:0005524
CL1645.Contig6_All	GO:0005856	GO:0005737	GO:0005524
CL1645.Contig7_All	GO:0031011	GO:0032507	GO:0005875	GO:0007291	GO:0000910	GO:0016319	GO:0007010	GO:0006911	GO:0005524	GO:0005200	GO:0005884	GO:0002121	GO:0005811
CL1647.Contig1_All	GO:0009950	GO:0050896	GO:0031638	GO:0044763	GO:0004252	GO:0005576
CL1647.Contig2_All	GO:0009950	GO:0050896	GO:0031638	GO:0044763	GO:0004252	GO:0005576
CL1652.Contig1_All	GO:0009987	GO:0006508	GO:0008270	GO:0008235	GO:0004177
CL1652.Contig2_All	GO:0009987	GO:0006508	GO:0008270	GO:0008235	GO:0004177
CL1656.Contig2_All	GO:0009950	GO:0007097	GO:0006511	GO:0008354	GO:0007349	GO:0008583	GO:0004843	GO:0005515	GO:0016579	GO:0005737	GO:0009790
CL1658.Contig1_All	GO:0048731	GO:0044767
CL1658.Contig2_All	GO:0048731	GO:0044767
CL1659.Contig1_All	GO:0046914	GO:0016491	GO:0006744	GO:0005739	GO:0055114
CL1659.Contig2_All	GO:0007417	GO:0030177	GO:0003677	GO:0003700	GO:0045886	GO:0007560	GO:0005634
CL1660.Contig1_All	GO:0003899	GO:0005885	GO:0008360	GO:0034314	GO:0046331	GO:0030866	GO:0003779	GO:0032774	GO:0005200	GO:0005737	GO:0030031
CL1660.Contig2_All	GO:0005885	GO:0008360	GO:0034314	GO:0046331	GO:0030866	GO:0003779	GO:0005200	GO:0005737	GO:0030031
CL1663.Contig1_All	GO:0043234	GO:0044430	GO:0000166	GO:0015630
CL1669.Contig2_All	GO:0004842	GO:0005622	GO:0016567
CL167.Contig1_All	GO:0009653	GO:0008270	GO:0071011	GO:0006915	GO:0003676	GO:0071013	GO:0030010	GO:0007399	GO:0006200	GO:0000398	GO:0004004	GO:0005524
CL167.Contig2_All	GO:0009653	GO:0008270	GO:0071011	GO:0006915	GO:0003676	GO:0071013	GO:0030010	GO:0007399	GO:0000398	GO:0004004	GO:0005524
CL1670.Contig1_All	GO:0017111	GO:0000166
CL1670.Contig2_All	GO:0044430	GO:0015630
CL1672.Contig1_All	GO:0003697	GO:0045892	GO:0005634
CL1672.Contig2_All	GO:0003697	GO:0045892	GO:0005634
CL1672.Contig3_All	GO:0003697	GO:0045892	GO:0005634
CL1676.Contig2_All	GO:0016787
CL1679.Contig1_All	GO:0003824
CL1679.Contig2_All	GO:0003824
CL1681.Contig1_All	GO:0001700	GO:0031987	GO:0005886	GO:0001964	GO:0007411	GO:0048854	GO:0048036	GO:0042048
CL1688.Contig2_All	GO:0031420	GO:0008478	GO:0009443	GO:0016310	GO:0044424
CL1692.Contig1_All	GO:0051704	GO:0030529	GO:0051234	GO:0022618	GO:0044265	GO:0048468	GO:0051246	GO:0009888	GO:0007346	GO:0048699	GO:0003824	GO:0006996	GO:0016246	GO:0009790	GO:0007349	GO:0045596	GO:0006342	GO:0000087	GO:0070918	GO:0022412	GO:0005515	GO:0035195	GO:0048102	GO:0003723	GO:0008283	GO:0010564	GO:0016071	GO:0007293	GO:0006412	GO:0044444
CL1692.Contig2_All	GO:0051704	GO:0030529	GO:0051234	GO:0022618	GO:0044265	GO:0048468	GO:0051246	GO:0009888	GO:0007346	GO:0048699	GO:0003824	GO:0006996	GO:0016246	GO:0009790	GO:0007349	GO:0045596	GO:0006342	GO:0000087	GO:0070918	GO:0022412	GO:0005515	GO:0035195	GO:0048102	GO:0003723	GO:0008283	GO:0010564	GO:0016071	GO:0007293	GO:0006412	GO:0044444
CL1692.Contig3_All	GO:0051704	GO:0030529	GO:0051234	GO:0022618	GO:0044265	GO:0048468	GO:0051246	GO:0009888	GO:0007346	GO:0048699	GO:0003824	GO:0006996	GO:0016246	GO:0009790	GO:0007349	GO:0045596	GO:0006342	GO:0000087	GO:0070918	GO:0022412	GO:0005515	GO:0035195	GO:0048102	GO:0003723	GO:0008283	GO:0010564	GO:0016071	GO:0007293	GO:0006412	GO:0044444
CL1692.Contig4_All	GO:0051704	GO:0030529	GO:0051234	GO:0022618	GO:0044265	GO:0048468	GO:0051246	GO:0009888	GO:0007346	GO:0048699	GO:0003824	GO:0006996	GO:0016246	GO:0009790	GO:0007349	GO:0045596	GO:0006342	GO:0000087	GO:0070918	GO:0022412	GO:0005515	GO:0035195	GO:0048102	GO:0003723	GO:0008283	GO:0010564	GO:0016071	GO:0007293	GO:0006412	GO:0044444
CL1692.Contig5_All	GO:0051704	GO:0030529	GO:0051234	GO:0022618	GO:0044265	GO:0048468	GO:0051246	GO:0009888	GO:0007346	GO:0048699	GO:0003824	GO:0006996	GO:0016246	GO:0009790	GO:0007349	GO:0045596	GO:0006342	GO:0000087	GO:0070918	GO:0022412	GO:0005515	GO:0035195	GO:0048102	GO:0003723	GO:0008283	GO:0010564	GO:0016071	GO:0007293	GO:0006412	GO:0044444
CL1692.Contig6_All	GO:0006873	GO:0005506
CL1693.Contig1_All	GO:0005737	GO:0007616	GO:0005654	GO:0043005	GO:0004652
CL1695.Contig1_All	GO:0005737	GO:0006413	GO:0003743
CL1695.Contig3_All	GO:0005737	GO:0006413	GO:0003743
CL1695.Contig4_All	GO:0005737	GO:0006413	GO:0003743
CL1699.Contig1_All	GO:0016787
CL1699.Contig2_All	GO:0008233
CL1701.Contig1_All	GO:0004871	GO:0007165
CL1701.Contig2_All	GO:0008036	GO:0004930	GO:0007165	GO:0016020
CL1704.Contig10_All	GO:0005875
CL1704.Contig4_All	GO:0005875
CL1704.Contig5_All	GO:0005875	GO:0003779	GO:0005200	GO:0007498
CL1704.Contig6_All	GO:0005875	GO:0003779	GO:0005200	GO:0007498
CL1704.Contig7_All	GO:0005875	GO:0003779	GO:0005200	GO:0007498
CL1704.Contig8_All	GO:0005875	GO:0003779	GO:0005200	GO:0007498
CL1704.Contig9_All	GO:0005875	GO:0003779	GO:0005200	GO:0007498
CL1709.Contig1_All	GO:0005488
CL1710.Contig1_All	GO:0005316
CL1711.Contig2_All	GO:0005488
CL1713.Contig1_All	GO:0003824
CL1713.Contig3_All	GO:0003824
CL1714.Contig1_All	GO:0070011
CL1714.Contig2_All	GO:0070011
CL1714.Contig3_All	GO:0070011
CL1714.Contig4_All	GO:0070011
CL1714.Contig5_All	GO:0070011
CL1716.Contig2_All	GO:0005737	GO:0006415	GO:0016149
CL1717.Contig1_All	GO:0016627	GO:0006631	GO:0055114
CL1717.Contig2_All	GO:0016627	GO:0044710
CL1718.Contig2_All	GO:0033227
CL1719.Contig1_All	GO:0015450	GO:0005744	GO:0006886	GO:0016021
CL1719.Contig2_All	GO:0015450	GO:0005744	GO:0006886	GO:0016021
CL1726.Contig10_All	GO:0046872	GO:0035556	GO:0007205	GO:0046331	GO:0003676	GO:0019992	GO:0016310	GO:0004143
CL1726.Contig11_All	GO:0035556	GO:0007205	GO:0046331	GO:0003676	GO:0019992	GO:0016310	GO:0004143
CL1726.Contig12_All	GO:0046872	GO:0035556	GO:0007205	GO:0046331	GO:0003676	GO:0019992	GO:0016310	GO:0004143
CL1726.Contig1_All	GO:0046872	GO:0035556	GO:0007205	GO:0003676	GO:0016310	GO:0004143
CL1726.Contig2_All	GO:0046872	GO:0035556	GO:0007205	GO:0003676	GO:0016310	GO:0004143
CL1726.Contig3_All	GO:0046872	GO:0035556	GO:0007205	GO:0003676	GO:0016310	GO:0004143
CL1726.Contig4_All	GO:0046872	GO:0035556	GO:0007205	GO:0003676	GO:0016310	GO:0004143
CL1726.Contig5_All	GO:0046872	GO:0035556	GO:0007205	GO:0003676	GO:0016310	GO:0004143
CL1726.Contig6_All	GO:0046872	GO:0035556	GO:0007205	GO:0003676	GO:0016310	GO:0004143
CL1726.Contig7_All	GO:0046872	GO:0035556	GO:0007205	GO:0003676	GO:0016310	GO:0004143
CL1726.Contig8_All	GO:0046872	GO:0035556	GO:0007205	GO:0003676	GO:0016310	GO:0004143
CL1726.Contig9_All	GO:0035556	GO:0007205	GO:0046331	GO:0003676	GO:0019992	GO:0016310	GO:0004143
CL1727.Contig2_All	GO:0008152	GO:0016787
CL1732.Contig1_All	GO:0046872	GO:0047988	GO:0005739	GO:0015993	GO:0055114
CL1732.Contig2_All	GO:0046872	GO:0047988	GO:0005739	GO:0015993	GO:0055114
CL1733.Contig1_All	GO:0008236
CL1733.Contig2_All	GO:0008236
CL1733.Contig3_All	GO:0008236
CL1733.Contig4_All	GO:0004252	GO:0006508
CL1736.Contig1_All	GO:0000338	GO:0019784	GO:0043065
CL1736.Contig4_All	GO:0000338	GO:0019784	GO:0043065
CL174.Contig1_All	GO:0005975	GO:0005576	GO:0008061	GO:0016810	GO:0006030
CL174.Contig2_All	GO:0005975	GO:0016810	GO:0008061	GO:0005576	GO:0022008	GO:0006030
CL1740.Contig1_All	GO:0005890	GO:0005391	GO:0005918	GO:0015672	GO:0019991	GO:0060857	GO:0035158	GO:0035159	GO:0030001
CL1740.Contig2_All	GO:0005890	GO:0005391	GO:0005918	GO:0015672	GO:0019991	GO:0060857	GO:0035158	GO:0035159	GO:0030001
CL1742.Contig1_All	GO:0005925	GO:0035220	GO:0008270	GO:0007016	GO:0035218	GO:0010506	GO:0032319
CL1742.Contig2_All	GO:0005925	GO:0035220	GO:0008270	GO:0007016	GO:0035218	GO:0010506	GO:0032319
CL175.Contig2_All	GO:0006468	GO:0004691	GO:0007476	GO:0005524	GO:0005515	GO:0005952
CL175.Contig4_All	GO:0006468	GO:0004691	GO:0007476	GO:0005524	GO:0005515	GO:0005952
CL1755.Contig3_All	GO:0016888
CL176.Contig2_All	GO:0070933	GO:0097372	GO:0006355	GO:0032041	GO:0070932	GO:0046970	GO:0046969	GO:0005634
CL1761.Contig1_All	GO:0005525	GO:0007264	GO:0015031
CL1761.Contig2_All	GO:0005525	GO:0007264	GO:0015031
CL1762.Contig1_All	GO:0004832	GO:0002161	GO:0006438	GO:0022008	GO:0006450	GO:0005524	GO:0004818	GO:0005737
CL1762.Contig2_All	GO:0004832	GO:0002161	GO:0006438	GO:0022008	GO:0006450	GO:0005524	GO:0004818	GO:0005737
CL1763.Contig11_All	GO:0007411	GO:0048027	GO:0005654	GO:0046331	GO:0005515	GO:0048024	GO:0003730	GO:0007317	GO:0003697	GO:0045727	GO:0005737	GO:0005730	GO:0043234	GO:0007319	GO:0007298	GO:0030529
CL1763.Contig1_All	GO:0007411	GO:0048027	GO:0005654	GO:0046331	GO:0005515	GO:0048024	GO:0003730	GO:0007317	GO:0003697	GO:0045727	GO:0005737	GO:0005730	GO:0043234	GO:0007319	GO:0007298	GO:0030529
CL1763.Contig2_All	GO:0007411	GO:0048027	GO:0005654	GO:0046331	GO:0005515	GO:0048024	GO:0003730	GO:0007317	GO:0003697	GO:0045727	GO:0005737	GO:0005730	GO:0043234	GO:0007319	GO:0007298	GO:0030529
CL1763.Contig3_All	GO:0007411	GO:0048027	GO:0005654	GO:0046331	GO:0005515	GO:0048024	GO:0003730	GO:0007317	GO:0003697	GO:0045727	GO:0005737	GO:0005730	GO:0043234	GO:0007319	GO:0007298	GO:0030529
CL1763.Contig4_All	GO:0007411	GO:0048027	GO:0005654	GO:0046331	GO:0005515	GO:0048024	GO:0003730	GO:0007317	GO:0003697	GO:0045727	GO:0005737	GO:0005730	GO:0043234	GO:0007319	GO:0007298	GO:0030529
CL1763.Contig5_All	GO:0007411	GO:0048027	GO:0005654	GO:0046331	GO:0005515	GO:0048024	GO:0003730	GO:0007317	GO:0003697	GO:0045727	GO:0005737	GO:0005730	GO:0043234	GO:0007319	GO:0007298	GO:0030529
CL1763.Contig6_All	GO:0007411	GO:0048027	GO:0005654	GO:0046331	GO:0005515	GO:0048024	GO:0003730	GO:0007317	GO:0003697	GO:0045727	GO:0005737	GO:0005730	GO:0043234	GO:0007319	GO:0007298	GO:0030529
CL1763.Contig7_All	GO:0007411	GO:0048027	GO:0005654	GO:0046331	GO:0005515	GO:0048024	GO:0003730	GO:0007317	GO:0003697	GO:0045727	GO:0005737	GO:0005730	GO:0043234	GO:0007319	GO:0007298	GO:0030529
CL1763.Contig8_All	GO:0007411	GO:0048027	GO:0005654	GO:0046331	GO:0005515	GO:0048024	GO:0003730	GO:0007317	GO:0003697	GO:0045727	GO:0005737	GO:0005730	GO:0043234	GO:0007319	GO:0007298	GO:0030529
CL1763.Contig9_All	GO:0007411	GO:0048027	GO:0005654	GO:0046331	GO:0005515	GO:0048024	GO:0003730	GO:0007317	GO:0003697	GO:0045727	GO:0005737	GO:0005730	GO:0043234	GO:0007319	GO:0007298	GO:0030529
CL1767.Contig1_All	GO:0016020
CL1767.Contig2_All	GO:0016020
CL1767.Contig3_All	GO:0016020
CL1767.Contig4_All	GO:0016020
CL1771.Contig1_All	GO:0005083	GO:0046329	GO:0007229	GO:0043508	GO:0007475
CL1771.Contig3_All	GO:0005083	GO:0046329	GO:0007229	GO:0043508	GO:0007475
CL1775.Contig1_All	GO:0016020	GO:0008520	GO:0055085
CL1775.Contig2_All	GO:0016020	GO:0008520	GO:0055085
CL1775.Contig3_All	GO:0016020	GO:0008520	GO:0055085
CL1782.Contig1_All	GO:0005887	GO:0004175	GO:0004035	GO:0007219	GO:0016485	GO:0043085
CL1782.Contig2_All	GO:0005887	GO:0004175	GO:0004035	GO:0007219	GO:0016485	GO:0043085
CL1784.Contig4_All	GO:0004871	GO:0035914	GO:0008180	GO:0010388	GO:0000122	GO:0003714	GO:0005515	GO:0007165	GO:0008283	GO:0005737	GO:0030182
CL1784.Contig5_All	GO:0015031
CL1784.Contig6_All	GO:0015031
CL1787.Contig1_All	GO:0000398	GO:0071011	GO:0071013
CL1788.Contig2_All	GO:0016787
CL1788.Contig3_All	GO:0008152	GO:0016787
CL179.Contig1_All	GO:0003824	GO:0005992
CL1793.Contig1_All	GO:0005737	GO:0016034	GO:0004364	GO:0006572	GO:0003677	GO:0006749	GO:0008270	GO:0006559
CL1793.Contig3_All	GO:0005737	GO:0016034	GO:0004364	GO:0006572	GO:0003677	GO:0006749	GO:0008270	GO:0006559
CL1794.Contig1_All	GO:0005975	GO:0004568	GO:0005576	GO:0008061	GO:0006032
CL1794.Contig2_All	GO:0016798	GO:0006030
CL1794.Contig3_All	GO:0016798	GO:0071704
CL1794.Contig4_All	GO:0005975	GO:0004568	GO:0005576	GO:0008061	GO:0006032
CL1794.Contig5_All	GO:0004568	GO:0005975	GO:0006032	GO:0008061	GO:0005576
CL1794.Contig6_All	GO:0016798	GO:0071704
CL1795.Contig1_All	GO:0006457	GO:0046872	GO:0031072	GO:0005524	GO:0051082	GO:0009408
CL1795.Contig2_All	GO:0006457	GO:0046872	GO:0031072	GO:0005524	GO:0051082	GO:0009408
CL1795.Contig3_All	GO:0006457	GO:0046872	GO:0031072	GO:0005524	GO:0051082	GO:0009408
CL1795.Contig4_All	GO:0006457	GO:0046872	GO:0031072	GO:0005524	GO:0051082	GO:0009408
CL1795.Contig5_All	GO:0006457	GO:0046872	GO:0031072	GO:0005524	GO:0051082	GO:0009408
CL1795.Contig6_All	GO:0006457	GO:0046872	GO:0031072	GO:0005524	GO:0051082	GO:0009408
CL18.Contig10_All	GO:0005978	GO:0008466
CL18.Contig11_All	GO:0005978	GO:0008466
CL18.Contig12_All	GO:0005978	GO:0008466
CL18.Contig14_All	GO:0005978	GO:0008466
CL18.Contig15_All	GO:0005978	GO:0008466
CL18.Contig16_All	GO:0005978	GO:0008466
CL18.Contig17_All	GO:0005978	GO:0008466
CL18.Contig18_All	GO:0005978	GO:0008466
CL18.Contig19_All	GO:0005978	GO:0008466
CL18.Contig1_All	GO:0005978	GO:0008466
CL18.Contig20_All	GO:0005978	GO:0008466
CL18.Contig21_All	GO:0005978	GO:0008466
CL18.Contig2_All	GO:0005978	GO:0008466
CL18.Contig3_All	GO:0005978	GO:0008466
CL18.Contig4_All	GO:0005978	GO:0008466
CL18.Contig6_All	GO:0005978	GO:0008466
CL18.Contig7_All	GO:0005978	GO:0008466
CL180.Contig10_All	GO:0016199	GO:0016204	GO:0007423	GO:0007026	GO:0016319	GO:0030426	GO:0048813	GO:0035147	GO:0030716	GO:0000235	GO:0003779	GO:0030036	GO:0008017	GO:0007475	GO:0035149	GO:0045169	GO:0005912	GO:0030516
CL180.Contig11_All	GO:0016199	GO:0016204	GO:0007423	GO:0007026	GO:0016319	GO:0030426	GO:0048813	GO:0035147	GO:0030716	GO:0000235	GO:0003779	GO:0030036	GO:0008017	GO:0007475	GO:0035149	GO:0045169	GO:0005912	GO:0030516
CL180.Contig13_All	GO:0016199	GO:0016204	GO:0007423	GO:0007026	GO:0016319	GO:0030426	GO:0048813	GO:0035147	GO:0030716	GO:0000235	GO:0003779	GO:0030036	GO:0008017	GO:0007475	GO:0035149	GO:0045169	GO:0005912	GO:0030516
CL180.Contig14_All	GO:0016199	GO:0016204	GO:0007423	GO:0007026	GO:0016319	GO:0030426	GO:0048813	GO:0035147	GO:0030716	GO:0000235	GO:0003779	GO:0030036	GO:0008017	GO:0007475	GO:0035149	GO:0045169	GO:0005912	GO:0030516
CL180.Contig15_All	GO:0016199	GO:0016204	GO:0007423	GO:0007026	GO:0016319	GO:0030426	GO:0048813	GO:0035147	GO:0030716	GO:0000235	GO:0003779	GO:0030036	GO:0008017	GO:0007475	GO:0035149	GO:0045169	GO:0005912	GO:0030516
CL180.Contig16_All	GO:0016199	GO:0016204	GO:0007423	GO:0007026	GO:0016319	GO:0030426	GO:0048813	GO:0035147	GO:0030716	GO:0000235	GO:0003779	GO:0030036	GO:0008017	GO:0007475	GO:0035149	GO:0045169	GO:0005912	GO:0030516
CL180.Contig17_All	GO:0016199	GO:0007026	GO:0016319	GO:0030426	GO:0048813	GO:0035147	GO:0030716	GO:0000235	GO:0008092	GO:0035149	GO:0016203	GO:0045169	GO:0005912	GO:0030516
CL180.Contig18_All	GO:0016199	GO:0016204	GO:0007423	GO:0007026	GO:0016319	GO:0030426	GO:0048813	GO:0035147	GO:0030716	GO:0000235	GO:0003779	GO:0030036	GO:0008017	GO:0007475	GO:0035149	GO:0045169	GO:0005912	GO:0030516
CL180.Contig19_All	GO:0016199	GO:0016204	GO:0007423	GO:0007026	GO:0016319	GO:0030426	GO:0048813	GO:0035147	GO:0030716	GO:0000235	GO:0003779	GO:0030036	GO:0008017	GO:0007475	GO:0035149	GO:0045169	GO:0005912	GO:0030516
CL180.Contig1_All	GO:0016199	GO:0016204	GO:0007423	GO:0007026	GO:0016319	GO:0030426	GO:0048813	GO:0035147	GO:0030716	GO:0000235	GO:0003779	GO:0030036	GO:0008017	GO:0007475	GO:0035149	GO:0045169	GO:0005912	GO:0030516
CL180.Contig20_All	GO:0016199	GO:0016204	GO:0007423	GO:0007026	GO:0016319	GO:0030426	GO:0048813	GO:0035147	GO:0030716	GO:0000235	GO:0003779	GO:0030036	GO:0008017	GO:0007475	GO:0035149	GO:0045169	GO:0005912	GO:0030516
CL180.Contig21_All	GO:0016199	GO:0016204	GO:0007423	GO:0007026	GO:0016319	GO:0030426	GO:0048813	GO:0035147	GO:0030716	GO:0000235	GO:0003779	GO:0030036	GO:0008017	GO:0007475	GO:0035149	GO:0045169	GO:0005912	GO:0030516
CL180.Contig22_All	GO:0016199	GO:0016204	GO:0007423	GO:0007026	GO:0016319	GO:0030426	GO:0048813	GO:0035147	GO:0030716	GO:0000235	GO:0003779	GO:0030036	GO:0008017	GO:0007475	GO:0035149	GO:0045169	GO:0005912	GO:0030516
CL180.Contig23_All	GO:0016199	GO:0016204	GO:0007423	GO:0007026	GO:0016319	GO:0030426	GO:0048813	GO:0035147	GO:0030716	GO:0000235	GO:0003779	GO:0030036	GO:0008017	GO:0007475	GO:0035149	GO:0045169	GO:0005912	GO:0030516
CL180.Contig2_All	GO:0016199	GO:0016204	GO:0007423	GO:0007026	GO:0016319	GO:0030426	GO:0048813	GO:0035147	GO:0030716	GO:0000235	GO:0003779	GO:0030036	GO:0008017	GO:0007475	GO:0035149	GO:0045169	GO:0005912	GO:0030516
CL180.Contig3_All	GO:0016199	GO:0016204	GO:0007423	GO:0007026	GO:0016319	GO:0030426	GO:0048813	GO:0035147	GO:0030716	GO:0000235	GO:0003779	GO:0030036	GO:0008017	GO:0007475	GO:0035149	GO:0045169	GO:0005912	GO:0030516
CL180.Contig4_All	GO:0016199	GO:0016204	GO:0007423	GO:0007026	GO:0016319	GO:0030426	GO:0048813	GO:0035147	GO:0030716	GO:0000235	GO:0003779	GO:0030036	GO:0008017	GO:0007475	GO:0035149	GO:0045169	GO:0005912	GO:0030516
CL180.Contig5_All	GO:0016199	GO:0016204	GO:0007423	GO:0007026	GO:0016319	GO:0030426	GO:0048813	GO:0035147	GO:0030716	GO:0000235	GO:0003779	GO:0030036	GO:0008017	GO:0007475	GO:0035149	GO:0045169	GO:0005912	GO:0030516
CL180.Contig6_All	GO:0016199	GO:0016204	GO:0007423	GO:0007026	GO:0016319	GO:0030426	GO:0048813	GO:0035147	GO:0030716	GO:0000235	GO:0003779	GO:0030036	GO:0008017	GO:0007475	GO:0035149	GO:0045169	GO:0005912	GO:0030516
CL180.Contig7_All	GO:0016199	GO:0016204	GO:0007423	GO:0007026	GO:0016319	GO:0030426	GO:0048813	GO:0035147	GO:0030716	GO:0000235	GO:0003779	GO:0030036	GO:0008017	GO:0007475	GO:0035149	GO:0045169	GO:0005912	GO:0030516
CL180.Contig8_All	GO:0016199	GO:0016204	GO:0007423	GO:0007026	GO:0016319	GO:0030426	GO:0048813	GO:0035147	GO:0030716	GO:0000235	GO:0003779	GO:0030036	GO:0008017	GO:0007475	GO:0035149	GO:0045169	GO:0005912	GO:0030516
CL180.Contig9_All	GO:0016199	GO:0016204	GO:0007423	GO:0007026	GO:0016319	GO:0030426	GO:0048813	GO:0035147	GO:0030716	GO:0000235	GO:0003779	GO:0030036	GO:0008017	GO:0007475	GO:0035149	GO:0045169	GO:0005912	GO:0030516
CL1800.Contig1_All	GO:0006810	GO:0016021
CL1800.Contig2_All	GO:0016020
CL1800.Contig3_All	GO:0016020
CL1801.Contig2_All	GO:0007155	GO:0016021
CL1801.Contig3_All	GO:0007155	GO:0016021
CL1801.Contig4_All	GO:0007155	GO:0016021
CL1802.Contig1_All	GO:0000221	GO:0046961	GO:0015991
CL1802.Contig2_All	GO:0016820
CL1802.Contig3_All	GO:0033181	GO:0008340	GO:0008553	GO:0000221	GO:0046961	GO:0015991	GO:0033227
CL1803.Contig2_All	GO:0016070	GO:0005488	GO:0010467
CL1806.Contig1_All	GO:0016491	GO:0016297	GO:0009058	GO:0016829	GO:0008270	GO:0055114	GO:0000166
CL1806.Contig2_All	GO:0016788	GO:0016747	GO:0016491	GO:0009058	GO:0055114	GO:0000166	GO:0008270
CL1809.Contig2_All	GO:0016485	GO:0004175
CL181.Contig1_All	GO:0016079	GO:0007616	GO:0008021
CL181.Contig2_All	GO:0007616	GO:0006810
CL181.Contig3_All	GO:0016079	GO:0007616	GO:0008021
CL1810.Contig1_All	GO:0003700	GO:0043565	GO:0005634	GO:0006355
CL1810.Contig2_All	GO:0003700	GO:0043565	GO:0005634	GO:0006355
CL1810.Contig3_All	GO:0003700	GO:0043565	GO:0005634	GO:0006355
CL1810.Contig4_All	GO:0003700	GO:0043565	GO:0005634	GO:0006355
CL1814.Contig1_All	GO:0045944	GO:0022008	GO:0060261	GO:0005674	GO:0032968	GO:0001096
CL1814.Contig2_All	GO:0045944	GO:0022008	GO:0060261	GO:0005674	GO:0032968	GO:0001096
CL1814.Contig3_All	GO:0001096	GO:0006413	GO:0032968	GO:0005674	GO:0060261	GO:0003743	GO:0003677	GO:0045944	GO:0022008
CL1814.Contig4_All	GO:0001096	GO:0032968	GO:0005674	GO:0060261	GO:0003677	GO:0045944	GO:0022008	GO:0003824
CL1814.Contig5_All	GO:0003743	GO:0006413	GO:0006367	GO:0003677	GO:0045893	GO:0003824	GO:0005634
CL1815.Contig2_All	GO:0043170	GO:0044238
CL182.Contig1_All	GO:0005829	GO:0019388	GO:0060361	GO:0046331	GO:0004619	GO:0000287	GO:0005992	GO:0004614	GO:0005978
CL182.Contig3_All	GO:0005829	GO:0019388	GO:0060361	GO:0046331	GO:0004619	GO:0000287	GO:0005992	GO:0004614	GO:0005978
CL182.Contig4_All	GO:0005829	GO:0019388	GO:0060361	GO:0046331	GO:0004619	GO:0000287	GO:0005992	GO:0004614	GO:0005978
CL182.Contig5_All	GO:0005829	GO:0019388	GO:0060361	GO:0046331	GO:0004619	GO:0000287	GO:0005992	GO:0004614	GO:0005978
CL1821.Contig1_All	GO:0006631	GO:0070403	GO:0003857	GO:0055114
CL1821.Contig2_All	GO:0006631	GO:0070403	GO:0003857	GO:0055114
CL1822.Contig1_All	GO:0003743	GO:0006413	GO:0006367	GO:0001075	GO:0046982	GO:0005669
CL1822.Contig2_All	GO:0003743	GO:0006413	GO:0006367	GO:0001075	GO:0046982	GO:0005669
CL1828.Contig1_All	GO:0045945	GO:0019901	GO:0001156	GO:0005764	GO:0031669	GO:0001032	GO:0032008	GO:0008361	GO:0001031	GO:0071889	GO:0071902	GO:0001030	GO:0032403	GO:0016049	GO:0071230	GO:0031931
CL1828.Contig3_All	GO:0008286	GO:0045945	GO:0019901	GO:0001156	GO:0005764	GO:0031669	GO:0005829	GO:0007050	GO:0001032	GO:0032008	GO:0008361	GO:0001031	GO:0071889	GO:0071902	GO:0001030	GO:0032403	GO:0016049	GO:0071230	GO:0031931
CL1829.Contig1_All	GO:0044456	GO:0048731	GO:0043005	GO:0007267	GO:0043231	GO:0010646	GO:0051649	GO:0050896	GO:0044463	GO:0006996	GO:0031410	GO:0031090	GO:0044765	GO:0023051	GO:0044446	GO:0044767	GO:0012505
CL1830.Contig2_All	GO:0009888	GO:0060538	GO:0044422	GO:0006996	GO:0043232
CL1833.Contig1_All	GO:0006511	GO:0004221
CL1833.Contig2_All	GO:0006511	GO:0004221
CL1833.Contig3_All	GO:0006511	GO:0004221
CL1833.Contig4_All	GO:0006511	GO:0004221
CL1837.Contig2_All	GO:0046872	GO:0016491
CL1839.Contig1_All	GO:0005097	GO:0005622	GO:0043195	GO:0031594	GO:0032851
CL1839.Contig2_All	GO:0005097	GO:0005622	GO:0043195	GO:0031594	GO:0032851
CL1839.Contig3_All	GO:0005097	GO:0005622	GO:0043195	GO:0031594	GO:0032851
CL1841.Contig1_All	GO:0003899	GO:0005703	GO:0005875	GO:0006511	GO:0004221	GO:0022008	GO:0005665	GO:0003677	GO:0016579	GO:0007095	GO:0005737	GO:0006366
CL1841.Contig2_All	GO:0003899	GO:0005703	GO:0005875	GO:0006511	GO:0004221	GO:0022008	GO:0005665	GO:0003677	GO:0016579	GO:0007095	GO:0005737	GO:0006366
CL185.Contig3_All	GO:0003899	GO:0006351	GO:0003677	GO:0032549	GO:0005634	GO:0008270
CL185.Contig5_All	GO:0005488	GO:0016740
CL1852.Contig1_All	GO:0044446	GO:0048193	GO:0005794
CL1853.Contig1_All	GO:0016787
CL1853.Contig2_All	GO:0016787
CL1853.Contig3_All	GO:0016787
CL1853.Contig4_All	GO:0006915	GO:0006508	GO:0004197
CL1853.Contig5_All	GO:0006915	GO:0006508	GO:0004197
CL1858.Contig1_All	GO:0050321	GO:0006468	GO:0005524	GO:0004674
CL1858.Contig2_All	GO:0050321	GO:0006468	GO:0005524	GO:0004674
CL1862.Contig1_All	GO:0016787
CL1862.Contig2_All	GO:0016787
CL1862.Contig3_All	GO:0016787
CL1865.Contig1_All	GO:0050660	GO:0009820	GO:0050661	GO:0004499	GO:0033784	GO:0055114	GO:0051289
CL1865.Contig2_All	GO:0050660	GO:0009820	GO:0033784	GO:0055114	GO:0051289
CL1866.Contig2_All	GO:0008233	GO:0009950	GO:0035011	GO:0004867	GO:0009611	GO:0045861	GO:0048149	GO:0035009	GO:0002213	GO:0005576	GO:0050832	GO:0008063
CL1867.Contig2_All	GO:0034641	GO:0044238	GO:0006725	GO:0046483	GO:1901360
CL1868.Contig1_All	GO:0003700	GO:0043565	GO:0005634	GO:0006355
CL1870.Contig2_All	GO:0043170	GO:0044238
CL1871.Contig1_All	GO:0006979	GO:0008289	GO:0097305	GO:0005254	GO:0048060	GO:0005509	GO:0008340	GO:0006821
CL1871.Contig2_All	GO:0006979	GO:0008289	GO:0097305	GO:0005254	GO:0048060	GO:0005509	GO:0008340	GO:0006821
CL1871.Contig3_All	GO:0006979	GO:0008289	GO:0097305	GO:0005254	GO:0048060	GO:0005509	GO:0008340	GO:0006821
CL1871.Contig4_All	GO:0006979	GO:0008289	GO:0097305	GO:0005254	GO:0048060	GO:0005509	GO:0008340	GO:0006821
CL1872.Contig1_All	GO:0005829	GO:0030433	GO:0018279	GO:0070936	GO:0004842	GO:0005783
CL1872.Contig2_All	GO:0005829	GO:0030433	GO:0018279	GO:0070936	GO:0004842	GO:0005783
CL1872.Contig3_All	GO:0005829	GO:0030433	GO:0018279	GO:0070936	GO:0004842	GO:0005783
CL1872.Contig4_All	GO:0005829	GO:0030433	GO:0018279	GO:0070936	GO:0004842	GO:0005783
CL1878.Contig1_All	GO:0021556	GO:0031637	GO:0010941	GO:0008045	GO:0008083
CL1878.Contig2_All	GO:0021556	GO:0031637	GO:0010941	GO:0008045	GO:0008083
CL1879.Contig1_All	GO:0044699	GO:0009612
CL1879.Contig2_All	GO:0008381	GO:0007638	GO:0071260
CL1879.Contig4_All	GO:0008381	GO:0007638	GO:0050954	GO:0071260	GO:0016021
CL188.Contig1_All	GO:0007160	GO:0016324	GO:0007015	GO:0003383	GO:0016476
CL188.Contig2_All	GO:0000902	GO:0030029
CL188.Contig3_All	GO:0000902	GO:0030029
CL188.Contig4_All	GO:0044763	GO:0016043
CL188.Contig5_All	GO:0000902	GO:0030029
CL188.Contig6_All	GO:0000902	GO:0030029
CL188.Contig7_All	GO:0000902	GO:0030029
CL1883.Contig1_All	GO:0022008
CL1883.Contig2_All	GO:0022008
CL1883.Contig3_All	GO:0022008
CL1885.Contig1_All	GO:0016740
CL1885.Contig2_All	GO:0016740
CL1887.Contig1_All	GO:0005622	GO:0016881
CL1887.Contig2_All	GO:0005622	GO:0007286	GO:0043066	GO:0019787
CL1887.Contig3_All	GO:0005622	GO:0016881
CL1888.Contig1_All	GO:0055085	GO:0045938	GO:0005249	GO:0008340	GO:0045475	GO:0014059	GO:0016021	GO:0006813	GO:0007637	GO:0005221	GO:0005886
CL1888.Contig2_All	GO:0055085	GO:0045938	GO:0005249	GO:0008340	GO:0045475	GO:0014059	GO:0016021	GO:0006813	GO:0007637	GO:0005221	GO:0005886
CL1888.Contig3_All	GO:0055085	GO:0045938	GO:0005249	GO:0008340	GO:0045475	GO:0014059	GO:0016021	GO:0006813	GO:0007637	GO:0005221	GO:0005886
CL1888.Contig4_All	GO:0055085	GO:0045938	GO:0005249	GO:0008340	GO:0045475	GO:0014059	GO:0016021	GO:0006813	GO:0007637	GO:0005221	GO:0005886
CL1888.Contig5_All	GO:0055085	GO:0045938	GO:0005249	GO:0008340	GO:0045475	GO:0014059	GO:0016021	GO:0006813	GO:0007637	GO:0005221	GO:0005886
CL1888.Contig6_All	GO:0055085	GO:0045938	GO:0005249	GO:0008340	GO:0045475	GO:0014059	GO:0016021	GO:0006813	GO:0007637	GO:0005221	GO:0005886
CL1893.Contig1_All	GO:0032116	GO:0034088
CL1893.Contig2_All	GO:0032116	GO:0034088
CL1898.Contig10_All	GO:0008340	GO:0015672	GO:0035158	GO:0008360	GO:0051124	GO:0035159	GO:0019991	GO:0009612	GO:0016323	GO:0046872	GO:0006754	GO:0005391	GO:0001700	GO:0005918	GO:0007268	GO:0005890	GO:0009266	GO:0005634	GO:0005524	GO:0050905	GO:0001894	GO:0008344
CL1898.Contig2_All	GO:0016021	GO:0046872	GO:0015672	GO:0015077	GO:0006754	GO:0019829	GO:0005524
CL1898.Contig3_All	GO:0008340	GO:0015672	GO:0035158	GO:0008360	GO:0051124	GO:0035159	GO:0019991	GO:0009612	GO:0016323	GO:0046872	GO:0006754	GO:0005391	GO:0001700	GO:0005918	GO:0007268	GO:0005890	GO:0009266	GO:0005634	GO:0005524	GO:0050905	GO:0001894	GO:0008344
CL1898.Contig4_All	GO:0008340	GO:0015672	GO:0035158	GO:0008360	GO:0051124	GO:0035159	GO:0019991	GO:0009612	GO:0016323	GO:0046872	GO:0006754	GO:0005391	GO:0001700	GO:0005918	GO:0007268	GO:0005890	GO:0009266	GO:0005634	GO:0005524	GO:0050905	GO:0001894	GO:0008344
CL1898.Contig5_All	GO:0008340	GO:0015672	GO:0035158	GO:0008360	GO:0051124	GO:0035159	GO:0019991	GO:0009612	GO:0016323	GO:0046872	GO:0006754	GO:0005391	GO:0001700	GO:0005918	GO:0007268	GO:0005890	GO:0009266	GO:0005634	GO:0005524	GO:0050905	GO:0001894	GO:0008344
CL1898.Contig6_All	GO:0008340	GO:0015672	GO:0035158	GO:0008360	GO:0051124	GO:0035159	GO:0019991	GO:0009612	GO:0016323	GO:0046872	GO:0006754	GO:0005391	GO:0001700	GO:0005918	GO:0007268	GO:0005890	GO:0009266	GO:0005634	GO:0005524	GO:0050905	GO:0001894	GO:0008344
CL1898.Contig7_All	GO:0008340	GO:0015672	GO:0035158	GO:0008360	GO:0051124	GO:0035159	GO:0019991	GO:0009612	GO:0016323	GO:0046872	GO:0006754	GO:0005391	GO:0001700	GO:0005918	GO:0007268	GO:0005890	GO:0009266	GO:0005634	GO:0005524	GO:0050905	GO:0001894	GO:0008344
CL1898.Contig8_All	GO:0016021	GO:0046872	GO:0015672	GO:0015077	GO:0006754	GO:0019829	GO:0005524
CL1898.Contig9_All	GO:0008340	GO:0015672	GO:0035158	GO:0008360	GO:0051124	GO:0035159	GO:0019991	GO:0009612	GO:0016323	GO:0046872	GO:0006754	GO:0005391	GO:0001700	GO:0005918	GO:0007268	GO:0005890	GO:0009266	GO:0005634	GO:0005524	GO:0050905	GO:0001894	GO:0008344
CL1900.Contig1_All	GO:0003779	GO:0005862	GO:0007507
CL1900.Contig3_All	GO:0003779	GO:0005862	GO:0007507
CL1904.Contig8_All	GO:0006915	GO:0044765	GO:0022857
CL1907.Contig1_All	GO:0006468	GO:0005524	GO:0004674
CL1907.Contig2_All	GO:0006468	GO:0005524	GO:0004674
CL1907.Contig3_All	GO:0006468	GO:0005524	GO:0004674
CL191.Contig1_All	GO:0004252	GO:0006508
CL191.Contig2_All	GO:0004252	GO:0006508
CL1911.Contig1_All	GO:0005840	GO:0003735	GO:0006412
CL1911.Contig2_All	GO:0005840	GO:0003735	GO:0006412
CL1911.Contig3_All	GO:0005840	GO:0003735	GO:0006412
CL1916.Contig3_All	GO:0000122	GO:0007130	GO:0005515	GO:0006275	GO:0051567	GO:0046974	GO:0035265	GO:0009566	GO:0010424	GO:0007286	GO:0070734	GO:0046976	GO:0005634
CL1919.Contig1_All	GO:0005789	GO:0016757
CL1919.Contig2_All	GO:0005789	GO:0016757
CL1921.Contig2_All	GO:0005918	GO:0007611	GO:0006935	GO:0044425	GO:0007409	GO:0008039	GO:0005886
CL1921.Contig3_All	GO:0005918	GO:0007611	GO:0006935	GO:0044425	GO:0007409	GO:0008039	GO:0005886
CL1923.Contig1_All	GO:0048704	GO:0001935	GO:0030838	GO:0048608	GO:0031579	GO:0005923	GO:0032947	GO:0008284	GO:0002369	GO:0008022	GO:0050680	GO:0009925	GO:0014069	GO:0001772	GO:0042982	GO:0005783	GO:0032147	GO:0048745	GO:0015459	GO:0016337	GO:0043268	GO:0031594	GO:0042391	GO:0030866	GO:0097016	GO:0045930	GO:0030315	GO:0070830	GO:0042734	GO:0045121	GO:0009898	GO:0044325	GO:0019902	GO:0040018	GO:0033268	GO:0048471	GO:0048639	GO:0042130	GO:0005794	GO:0005913	GO:0002088	GO:0030432	GO:0060022	GO:0001771	GO:0090004	GO:0031434	GO:0001658	GO:0005874	GO:0030165
CL1923.Contig2_All	GO:0048704	GO:0001935	GO:0030838	GO:0048608	GO:0031579	GO:0005923	GO:0032947	GO:0008284	GO:0002369	GO:0008022	GO:0050680	GO:0009925	GO:0014069	GO:0001772	GO:0042982	GO:0005783	GO:0032147	GO:0048745	GO:0015459	GO:0016337	GO:0043268	GO:0031594	GO:0042391	GO:0030866	GO:0097016	GO:0045930	GO:0030315	GO:0070830	GO:0042734	GO:0045121	GO:0009898	GO:0044325	GO:0019902	GO:0040018	GO:0033268	GO:0048471	GO:0048639	GO:0042130	GO:0005794	GO:0005913	GO:0002088	GO:0030432	GO:0060022	GO:0001771	GO:0090004	GO:0031434	GO:0001658	GO:0005874	GO:0030165
CL1923.Contig3_All	GO:0048704	GO:0001935	GO:0030838	GO:0048608	GO:0031579	GO:0005923	GO:0032947	GO:0008284	GO:0002369	GO:0008022	GO:0050680	GO:0009925	GO:0014069	GO:0001772	GO:0042982	GO:0005783	GO:0032147	GO:0048745	GO:0015459	GO:0016337	GO:0043268	GO:0031594	GO:0042391	GO:0030866	GO:0097016	GO:0045930	GO:0030315	GO:0070830	GO:0042734	GO:0045121	GO:0009898	GO:0044325	GO:0019902	GO:0040018	GO:0033268	GO:0048471	GO:0048639	GO:0042130	GO:0005794	GO:0005913	GO:0002088	GO:0030432	GO:0060022	GO:0001771	GO:0090004	GO:0031434	GO:0001658	GO:0005874	GO:0030165
CL1923.Contig4_All	GO:0048704	GO:0001935	GO:0030838	GO:0048608	GO:0031579	GO:0005923	GO:0032947	GO:0008284	GO:0002369	GO:0008022	GO:0050680	GO:0009925	GO:0014069	GO:0001772	GO:0042982	GO:0005783	GO:0032147	GO:0048745	GO:0015459	GO:0016337	GO:0043268	GO:0031594	GO:0042391	GO:0030866	GO:0097016	GO:0045930	GO:0030315	GO:0070830	GO:0042734	GO:0045121	GO:0009898	GO:0044325	GO:0019902	GO:0040018	GO:0033268	GO:0048471	GO:0048639	GO:0042130	GO:0005794	GO:0005913	GO:0002088	GO:0030432	GO:0060022	GO:0001771	GO:0090004	GO:0031434	GO:0001658	GO:0005874	GO:0030165
CL1924.Contig1_All	GO:0005861
CL1924.Contig2_All	GO:0005861
CL1925.Contig4_All	GO:0044710	GO:0016620
CL1925.Contig5_All	GO:0044710	GO:0016620
CL1925.Contig6_All	GO:0044710	GO:0016620
CL1926.Contig1_All	GO:0008270	GO:0003707	GO:0006355	GO:0020037	GO:0007553	GO:0043401	GO:0043565	GO:0035075	GO:0019730	GO:0018990	GO:0005634	GO:0004887
CL1927.Contig1_All	GO:0033962	GO:0005688	GO:0003729	GO:0000398	GO:0071011	GO:0071013
CL1927.Contig2_All	GO:0033962	GO:0005688	GO:0003729	GO:0000398	GO:0071011	GO:0071013
CL1927.Contig3_All	GO:0033962	GO:0005688	GO:0003729	GO:0000398	GO:0071011	GO:0071013
CL1929.Contig1_All	GO:0046331	GO:0008270	GO:0007155	GO:0006357	GO:0045931	GO:0031935	GO:0003676	GO:0030178	GO:0005634	GO:0007476
CL1929.Contig2_All	GO:0046331	GO:0008270	GO:0007155	GO:0006357	GO:0045931	GO:0031935	GO:0003676	GO:0030178	GO:0005634	GO:0007476
CL1929.Contig3_All	GO:0046331	GO:0008270	GO:0007155	GO:0006357	GO:0045931	GO:0031935	GO:0003676	GO:0030178	GO:0005634	GO:0007476
CL1929.Contig4_All	GO:0046331	GO:0008270	GO:0007155	GO:0006357	GO:0045931	GO:0031935	GO:0003676	GO:0030178	GO:0005634	GO:0007476
CL1929.Contig5_All	GO:0046331	GO:0008270	GO:0007155	GO:0006357	GO:0045931	GO:0031935	GO:0003676	GO:0030178	GO:0005634	GO:0007476
CL1933.Contig1_All	GO:0044765	GO:0006882	GO:0005886	GO:0005385
CL1933.Contig2_All	GO:0006882	GO:0005886	GO:0055085	GO:0006812	GO:0016021	GO:0005385
CL1933.Contig3_All	GO:0006882	GO:0005886	GO:0055085	GO:0006812	GO:0016021	GO:0005385
CL1933.Contig4_All	GO:0006882	GO:0005886	GO:0055085	GO:0006812	GO:0016021	GO:0005385
CL1934.Contig1_All	GO:0044765
CL1934.Contig2_All	GO:0044765
CL1934.Contig3_All	GO:0016021	GO:0032440	GO:0008324	GO:0055114	GO:0006812	GO:0055085
CL1934.Contig4_All	GO:0016021	GO:0008324	GO:0006812	GO:0055085
CL1938.Contig1_All	GO:0006811
CL1939.Contig1_All	GO:0005763	GO:0003735	GO:0006412
CL1939.Contig2_All	GO:0005763	GO:0003735	GO:0006412
CL194.Contig1_All	GO:0006541	GO:0004359
CL194.Contig2_All	GO:0006541	GO:0004359
CL194.Contig3_All	GO:0006541	GO:0004359
CL194.Contig4_All	GO:0006541	GO:0004359
CL194.Contig5_All	GO:0006541	GO:0004359
CL194.Contig6_All	GO:0006541	GO:0004359
CL1943.Contig1_All	GO:0016401	GO:0006631	GO:0055114
CL1943.Contig2_All	GO:0016627	GO:0044710
CL1944.Contig1_All	GO:0004842	GO:0005622	GO:0016567
CL1944.Contig2_All	GO:0005622	GO:0006464
CL1947.Contig1_All	GO:0006810
CL1947.Contig5_All	GO:0003723	GO:0030529	GO:0005634	GO:0000166	GO:0006396
CL1948.Contig1_All	GO:0007629	GO:0016319	GO:0030536	GO:0050909	GO:0030322	GO:0016021	GO:0005789	GO:0007591	GO:0070588	GO:0048016	GO:0000280	GO:0051209	GO:0005220	GO:0006979
CL1948.Contig2_All	GO:0055085	GO:0005262	GO:0006816	GO:0016020
CL195.Contig1_All	GO:0003677	GO:0046983	GO:0005634	GO:0006355
CL1954.Contig1_All	GO:1901215	GO:0046914	GO:0048812	GO:0007422	GO:0007616	GO:0005515	GO:0050808	GO:0008201	GO:0048678	GO:0005576	GO:0005886
CL1954.Contig2_All	GO:1901215	GO:0048812	GO:0007422	GO:0007616	GO:0005515	GO:0050808	GO:0048678	GO:0005576	GO:0005886
CL1958.Contig1_All	GO:0005737	GO:0004601	GO:0051920	GO:0055114
CL1958.Contig2_All	GO:0005829	GO:0042744	GO:0055114	GO:0009395	GO:0005739	GO:0032060	GO:0004602	GO:0005515	GO:0004623	GO:0051920
CL196.Contig1_All	GO:0016020	GO:0005740
CL196.Contig2_All	GO:0016020	GO:0005740
CL1964.Contig2_All	GO:0090175	GO:0048067	GO:0007186	GO:0009880	GO:0005184	GO:0031395	GO:0003934	GO:0060308	GO:0043095	GO:0008363	GO:0005737	GO:0006728	GO:0035185	GO:0006729	GO:0048072	GO:0001664	GO:0007593	GO:2000274	GO:0018990	GO:0046654
CL1964.Contig3_All	GO:0090175	GO:0048067	GO:0007186	GO:0009880	GO:0005184	GO:0031395	GO:0003934	GO:0060308	GO:0043095	GO:0008363	GO:0005737	GO:0006728	GO:0035185	GO:0006729	GO:0048072	GO:0001664	GO:0007593	GO:2000274	GO:0018990	GO:0046654
CL1964.Contig4_All	GO:0090175	GO:0048067	GO:0007186	GO:0009880	GO:0005184	GO:0031395	GO:0003934	GO:0060308	GO:0043095	GO:0008363	GO:0005737	GO:0006728	GO:0035185	GO:0006729	GO:0048072	GO:0001664	GO:0007593	GO:2000274	GO:0018990	GO:0046654
CL1968.Contig1_All	GO:0004653	GO:0005795	GO:0009312	GO:0006486	GO:0016021
CL1973.Contig1_All	GO:0004838	GO:0009058	GO:0006520	GO:0016829
CL1973.Contig2_All	GO:0030170	GO:0009072	GO:0004838	GO:0009058	GO:0016829
CL1975.Contig2_All	GO:0005463	GO:0015786	GO:0036066	GO:0036071	GO:0015787	GO:0005460	GO:0005459	GO:0015789	GO:0015788	GO:0015783	GO:0015784	GO:0015785	GO:0005457	GO:0005462	GO:0048193	GO:0005458	GO:0036085	GO:0048749	GO:0007625	GO:0005456	GO:0005798	GO:0015782	GO:0016020	GO:0005461
CL1975.Contig3_All	GO:0005463	GO:0015786	GO:0036066	GO:0036071	GO:0015787	GO:0005460	GO:0005459	GO:0015789	GO:0015788	GO:0015783	GO:0015784	GO:0015785	GO:0005457	GO:0005462	GO:0048193	GO:0005458	GO:0036085	GO:0048749	GO:0007625	GO:0005456	GO:0005798	GO:0015782	GO:0016020	GO:0005461
CL1977.Contig1_All	GO:0003824
CL1978.Contig1_All	GO:0050896	GO:0044699	GO:0004872	GO:0016020
CL1979.Contig1_All	GO:0006911
CL1979.Contig2_All	GO:0006911
CL198.Contig2_All	GO:0005488
CL198.Contig4_All	GO:0005488
CL198.Contig5_All	GO:0005488
CL1981.Contig1_All	GO:0005372	GO:0006833
CL1981.Contig2_All	GO:0005372	GO:0006833
CL1981.Contig3_All	GO:0005372	GO:0006833
CL1981.Contig4_All	GO:0005372	GO:0006833
CL1985.Contig1_All	GO:0005762	GO:0003735	GO:0006412
CL1988.Contig1_All	GO:0004849	GO:0016773	GO:0006911	GO:0005524	GO:0006222	GO:0016310
CL1989.Contig1_All	GO:0055114	GO:0016491
CL1989.Contig2_All	GO:0055114	GO:0016491
CL1990.Contig2_All	GO:0009987
CL1991.Contig1_All	GO:0016787	GO:0008270	GO:0003676
CL1991.Contig2_All	GO:0005488
CL1994.Contig2_All	GO:0048675	GO:0045475	GO:0046872	GO:0004115	GO:0046331	GO:0048149	GO:0007268	GO:0009187	GO:0001661	GO:0019933	GO:0046958	GO:0008355	GO:0048477	GO:0007619	GO:0007614
CL1994.Contig3_All	GO:0048675	GO:0045475	GO:0046872	GO:0004115	GO:0046331	GO:0048149	GO:0007268	GO:0009187	GO:0001661	GO:0019933	GO:0046958	GO:0008355	GO:0048477	GO:0007619	GO:0007614
CL1994.Contig4_All	GO:0048675	GO:0045475	GO:0046872	GO:0004115	GO:0046331	GO:0048149	GO:0007268	GO:0009187	GO:0001661	GO:0019933	GO:0046958	GO:0008355	GO:0048477	GO:0007619	GO:0007614
CL1994.Contig5_All	GO:0048675	GO:0045475	GO:0046872	GO:0004115	GO:0046331	GO:0048149	GO:0007268	GO:0009187	GO:0001661	GO:0019933	GO:0046958	GO:0008355	GO:0048477	GO:0007619	GO:0007614
CL1997.Contig10_All	GO:0071711	GO:0040003	GO:0035158	GO:0008360	GO:0009306	GO:0048081	GO:0007029	GO:0034394	GO:0007030	GO:0070971	GO:0035149	GO:0016203	GO:0022409	GO:0030011	GO:0005811	GO:0003331
CL1997.Contig1_All	GO:0071711	GO:0040003	GO:0035158	GO:0008360	GO:0008270	GO:0004252	GO:0009306	GO:0030127	GO:0048081	GO:0007029	GO:0034394	GO:0006886	GO:0007030	GO:0070971	GO:0035149	GO:0016203	GO:0022409	GO:0006888	GO:0030011	GO:0005811	GO:0003331
CL1997.Contig2_All	GO:0071711	GO:0040003	GO:0035158	GO:0008360	GO:0009306	GO:0048081	GO:0007029	GO:0034394	GO:0007030	GO:0070971	GO:0035149	GO:0016203	GO:0022409	GO:0030011	GO:0005811	GO:0003331
CL1997.Contig3_All	GO:0071711	GO:0040003	GO:0035158	GO:0008360	GO:0009306	GO:0048081	GO:0007029	GO:0034394	GO:0007030	GO:0070971	GO:0035149	GO:0016203	GO:0022409	GO:0030011	GO:0005811	GO:0003331
CL1997.Contig4_All	GO:0071711	GO:0040003	GO:0035158	GO:0008360	GO:0009306	GO:0048081	GO:0007029	GO:0034394	GO:0007030	GO:0070971	GO:0035149	GO:0016203	GO:0022409	GO:0030011	GO:0005811	GO:0003331
CL1997.Contig5_All	GO:0071711	GO:0040003	GO:0035158	GO:0008360	GO:0009306	GO:0048081	GO:0007029	GO:0034394	GO:0007030	GO:0070971	GO:0035149	GO:0016203	GO:0022409	GO:0030011	GO:0005811	GO:0003331
CL1997.Contig6_All	GO:0034613	GO:0043231	GO:0030198	GO:0000902	GO:0015031	GO:0035151	GO:0006996	GO:0048522	GO:0042335	GO:0044446	GO:0051128	GO:0044444	GO:0032940	GO:0050793
CL1997.Contig7_All	GO:0071711	GO:0040003	GO:0035158	GO:0008360	GO:0009306	GO:0048081	GO:0007029	GO:0034394	GO:0007030	GO:0070971	GO:0035149	GO:0016203	GO:0022409	GO:0030011	GO:0005811	GO:0003331
CL1997.Contig9_All	GO:0071711	GO:0040003	GO:0035158	GO:0008360	GO:0009306	GO:0048081	GO:0007029	GO:0034394	GO:0007030	GO:0070971	GO:0035149	GO:0016203	GO:0022409	GO:0030011	GO:0005811	GO:0003331
CL2.Contig3_All	GO:0005488
CL2.Contig5_All	GO:0005488
CL2.Contig6_All	GO:0005488
CL20.Contig1_All	GO:0005525	GO:0007264	GO:0015031
CL20.Contig2_All	GO:0005525	GO:0007264	GO:0015031
CL20.Contig3_All	GO:0006856	GO:0007264	GO:0005622	GO:0006727	GO:0031982	GO:0005515	GO:0003924	GO:0008355	GO:0008057	GO:0015031	GO:0005525
CL20.Contig4_All	GO:0006856	GO:0007264	GO:0005622	GO:0006727	GO:0031982	GO:0005515	GO:0003924	GO:0008355	GO:0008057	GO:0015031	GO:0005525
CL20.Contig5_All	GO:0006856	GO:0007264	GO:0005622	GO:0006727	GO:0031982	GO:0005515	GO:0003924	GO:0008355	GO:0008057	GO:0015031	GO:0005525
CL20.Contig6_All	GO:0006856	GO:0007264	GO:0005622	GO:0006727	GO:0031982	GO:0005515	GO:0003924	GO:0008355	GO:0008057	GO:0015031	GO:0005525
CL2005.Contig14_All	GO:0016787
CL2009.Contig1_All	GO:0044763	GO:0005576
CL2009.Contig2_All	GO:0044763	GO:0005576
CL2011.Contig1_All	GO:0015031
CL2011.Contig2_All	GO:0015031
CL2012.Contig1_All	GO:0008152	GO:0016787
CL2016.Contig1_All	GO:0046331
CL2020.Contig1_All	GO:0016757	GO:0005794	GO:0006486	GO:0016021
CL2020.Contig2_All	GO:0004653	GO:0005795	GO:0009312	GO:0006486	GO:0016021
CL2027.Contig1_All	GO:0016337
CL2033.Contig1_All	GO:0008270	GO:0003676	GO:0005739	GO:0005730	GO:0046778	GO:0019058	GO:0005847
CL2033.Contig2_All	GO:0008270	GO:0003676	GO:0005739	GO:0005730	GO:0046778	GO:0019058	GO:0005847
CL2035.Contig1_All	GO:0016020	GO:0008524
CL2042.Contig1_All	GO:0007224	GO:0006357	GO:0016055	GO:0007411	GO:0007507	GO:0035019	GO:0045749	GO:0004930	GO:2000179	GO:0030707	GO:0008340	GO:0005886	GO:0048099	GO:0007350	GO:0016021	GO:0005515	GO:0003676	GO:0001746	GO:0051960	GO:0048100	GO:0008343	GO:0007455	GO:0005768
CL2042.Contig2_All	GO:0007224	GO:0006357	GO:0016055	GO:0007411	GO:0007507	GO:0035019	GO:0045749	GO:0004930	GO:2000179	GO:0030707	GO:0008340	GO:0005886	GO:0048099	GO:0007350	GO:0016021	GO:0005515	GO:0003676	GO:0001746	GO:0051960	GO:0048100	GO:0008343	GO:0007455	GO:0005768
CL2045.Contig1_All	GO:0005794	GO:0004091	GO:0016023	GO:0005634
CL2046.Contig1_All	GO:0016021	GO:0007155	GO:0008897	GO:0000287	GO:0009059
CL2046.Contig2_All	GO:0016021	GO:0007155	GO:0008897	GO:0000287	GO:0009059
CL2046.Contig3_All	GO:0007163	GO:0008065	GO:0007155	GO:0019991	GO:0016080	GO:0035151	GO:0007391	GO:0016081	GO:0005919	GO:0008104	GO:0021682	GO:0008366	GO:0008039	GO:0005887	GO:0004888	GO:0060857
CL2048.Contig2_All	GO:0035114	GO:0007423	GO:0007178	GO:0044464	GO:0048468	GO:0035120	GO:0007399	GO:0007472
CL2048.Contig3_All	GO:0035114	GO:0007423	GO:0007178	GO:0044464	GO:0048468	GO:0035120	GO:0007399	GO:0007472
CL2054.Contig1_All	GO:0007015	GO:0022607	GO:0005578	GO:0044420
CL2054.Contig2_All	GO:0031012
CL2058.Contig2_All	GO:0005488
CL206.Contig1_All	GO:0005737	GO:0005506	GO:0019310	GO:0050113	GO:0055114
CL206.Contig2_All	GO:0005737	GO:0005506	GO:0019310	GO:0050113	GO:0055114
CL206.Contig3_All	GO:0044710
CL2065.Contig1_All	GO:0051561	GO:0070588	GO:0035786	GO:0005743	GO:0005262	GO:0042593	GO:0006851	GO:0019722	GO:0032024
CL2071.Contig1_All	GO:0000940	GO:0051297	GO:0005814	GO:0035046	GO:0007052	GO:0007058	GO:0006911	GO:0035050	GO:0048600	GO:0005874	GO:0007060	GO:0005635	GO:0006468	GO:0007067	GO:0004674	GO:0008104	GO:0007344	GO:0030496	GO:0007406	GO:0030954	GO:0000922	GO:0035044	GO:0000910
CL2071.Contig2_All	GO:0000940	GO:0051297	GO:0005814	GO:0035046	GO:0007052	GO:0007058	GO:0006911	GO:0035050	GO:0048600	GO:0005874	GO:0007060	GO:0005635	GO:0006468	GO:0007067	GO:0004674	GO:0008104	GO:0007344	GO:0030496	GO:0007406	GO:0030954	GO:0000922	GO:0035044	GO:0000910
CL2071.Contig3_All	GO:0000940	GO:0051297	GO:0005814	GO:0000166	GO:0035046	GO:0007052	GO:0007058	GO:0006911	GO:0035050	GO:0048600	GO:0005874	GO:0007060	GO:0005635	GO:0006468	GO:0007067	GO:0004674	GO:0008104	GO:0007344	GO:0030496	GO:0007406	GO:0030954	GO:0000922	GO:0035044	GO:0000910
CL2072.Contig3_All	GO:0044464
CL2074.Contig1_All	GO:0005515	GO:0043231	GO:0009966	GO:0044446	GO:0048523
CL2074.Contig4_All	GO:0005515	GO:0043231	GO:0009966	GO:0044446	GO:0048523
CL2074.Contig5_All	GO:0006810	GO:0006996	GO:0048856	GO:0040007	GO:0000003	GO:0044767	GO:0007275	GO:0005635	GO:0051649
CL2074.Contig6_All	GO:0005515	GO:0043231	GO:0009966	GO:0044446	GO:0048523
CL2075.Contig1_All	GO:0010506
CL2075.Contig2_All	GO:0010506
CL2076.Contig1_All	GO:0008407	GO:0005814	GO:0051017	GO:0000132	GO:0007290	GO:0007291	GO:0003777	GO:0035071	GO:0006914	GO:0048477	GO:0042623	GO:0042803	GO:0022008	GO:0034454	GO:0005868	GO:0007018	GO:0007476	GO:0045505
CL2076.Contig2_All	GO:0008407	GO:0005814	GO:0051017	GO:0000132	GO:0007290	GO:0007291	GO:0003777	GO:0035071	GO:0006914	GO:0048477	GO:0042623	GO:0042803	GO:0022008	GO:0034454	GO:0005868	GO:0007018	GO:0007476	GO:0045505
CL2078.Contig1_All	GO:0006457	GO:0033017	GO:0005528	GO:0000413	GO:0003755
CL2078.Contig2_All	GO:0006457	GO:0033017	GO:0005528	GO:0000413	GO:0003755
CL2080.Contig1_All	GO:0000381	GO:0005685
CL2080.Contig2_All	GO:0000381	GO:0005685
CL2080.Contig3_All	GO:0000381	GO:0005685
CL2081.Contig1_All	GO:0007423	GO:0006355	GO:0046983	GO:0044424	GO:0003677	GO:0007165	GO:0009887	GO:0003700	GO:0022008	GO:0022414
CL2084.Contig1_All	GO:0044699
CL2084.Contig2_All	GO:0044699
CL2088.Contig1_All	GO:0004385	GO:0005918	GO:0016328	GO:0035001	GO:0035159	GO:0019991
CL2088.Contig2_All	GO:0004385	GO:0005918	GO:0016328	GO:0035001	GO:0035159	GO:0019991
CL2088.Contig3_All	GO:0005918	GO:0016328	GO:0016301	GO:0035001	GO:0035159	GO:0019991
CL2089.Contig1_All	GO:0007264	GO:0006913	GO:0004767	GO:0006184	GO:0003924	GO:0006886	GO:0005525	GO:0005634
CL2089.Contig2_All	GO:0007264	GO:0006913	GO:0004767	GO:0006184	GO:0003924	GO:0006886	GO:0005525	GO:0005634
CL2091.Contig3_All	GO:0004715	GO:0046872	GO:0035556	GO:0006468	GO:0005524	GO:0004674
CL2094.Contig1_All	GO:0005911	GO:0016461	GO:0031941	GO:0030048	GO:0035159	GO:0016460	GO:0007349	GO:0005509	GO:0060288	GO:0032036	GO:0001736	GO:0090254	GO:0042060	GO:0032956	GO:0051233	GO:0032154	GO:0030496	GO:0035317	GO:0005912	GO:0048471	GO:0022008	GO:0007300	GO:0035191	GO:0007298	GO:0016324	GO:0005938	GO:0000910
CL2094.Contig2_All	GO:0005911	GO:0016461	GO:0031941	GO:0030048	GO:0035159	GO:0016460	GO:0007349	GO:0005509	GO:0060288	GO:0032036	GO:0001736	GO:0090254	GO:0042060	GO:0032956	GO:0051233	GO:0032154	GO:0030496	GO:0035317	GO:0005912	GO:0048471	GO:0022008	GO:0007300	GO:0035191	GO:0007298	GO:0016324	GO:0005938	GO:0000910
CL2094.Contig3_All	GO:0005911	GO:0016461	GO:0031941	GO:0030048	GO:0035159	GO:0016460	GO:0007349	GO:0005509	GO:0060288	GO:0032036	GO:0001736	GO:0090254	GO:0042060	GO:0032956	GO:0051233	GO:0032154	GO:0030496	GO:0035317	GO:0005912	GO:0048471	GO:0022008	GO:0007300	GO:0035191	GO:0007298	GO:0016324	GO:0005938	GO:0000910
CL2094.Contig4_All	GO:0005911	GO:0016461	GO:0031941	GO:0030048	GO:0035159	GO:0016460	GO:0007349	GO:0005509	GO:0060288	GO:0032036	GO:0001736	GO:0090254	GO:0042060	GO:0032956	GO:0051233	GO:0032154	GO:0030496	GO:0035317	GO:0005912	GO:0048471	GO:0022008	GO:0007300	GO:0035191	GO:0007298	GO:0016324	GO:0005938	GO:0000910
CL2094.Contig5_All	GO:0005911	GO:0016461	GO:0031941	GO:0030048	GO:0035159	GO:0016460	GO:0007349	GO:0005509	GO:0060288	GO:0032036	GO:0001736	GO:0090254	GO:0042060	GO:0032956	GO:0051233	GO:0032154	GO:0030496	GO:0035317	GO:0005912	GO:0048471	GO:0022008	GO:0007300	GO:0035191	GO:0007298	GO:0016324	GO:0005938	GO:0000910
CL2094.Contig6_All	GO:0005911	GO:0016461	GO:0031941	GO:0030048	GO:0035159	GO:0016460	GO:0007349	GO:0005509	GO:0060288	GO:0032036	GO:0001736	GO:0090254	GO:0042060	GO:0032956	GO:0051233	GO:0032154	GO:0030496	GO:0035317	GO:0005912	GO:0048471	GO:0022008	GO:0007300	GO:0035191	GO:0007298	GO:0016324	GO:0005938	GO:0000910
CL2098.Contig1_All	GO:0042773	GO:0016020	GO:0009055	GO:0051536	GO:0008137
CL2098.Contig2_All	GO:0042773	GO:0016020	GO:0009055	GO:0051536	GO:0008137
CL2102.Contig1_All	GO:0019887	GO:0045859	GO:0016301	GO:0005956
CL2102.Contig2_All	GO:0019887	GO:0045859	GO:0016301	GO:0005956
CL2102.Contig3_All	GO:0019887	GO:0045859	GO:0016301	GO:0005956
CL2102.Contig4_All	GO:0019887	GO:0045859	GO:0016301	GO:0005956
CL2109.Contig1_All	GO:0007166	GO:0006355	GO:0003002	GO:0022008	GO:0005634	GO:0007476
CL2109.Contig2_All	GO:0048190	GO:0008586	GO:0016055	GO:0008587	GO:0003677	GO:0042058	GO:0046530	GO:0007480	GO:0007379	GO:0045893	GO:0035060
CL2109.Contig3_All	GO:0007166	GO:0006355	GO:0003002	GO:0022008	GO:0005634	GO:0007476
CL2109.Contig4_All	GO:0048190	GO:0008586	GO:0016055	GO:0008587	GO:0003677	GO:0042058	GO:0046530	GO:0007480	GO:0007379	GO:0045893	GO:0035060
CL2109.Contig5_All	GO:0044763	GO:0005622	GO:0050794	GO:0007476
CL2112.Contig1_All	GO:0008324	GO:0006812
CL2118.Contig2_All	GO:0008270	GO:0003676	GO:0005622
CL2121.Contig1_All	GO:0035091	GO:0006886	GO:0060070	GO:0061357
CL2121.Contig2_All	GO:0035091	GO:0006886	GO:0060070	GO:0061357
CL2123.Contig1_All	GO:0007498	GO:0035317	GO:0045886
CL2125.Contig1_All	GO:0000381	GO:0071011	GO:0071013	GO:0007286	GO:0003723	GO:0022008	GO:0006200	GO:0004004	GO:0005524
CL2125.Contig2_All	GO:0000381	GO:0071011	GO:0071013	GO:0007286	GO:0003723	GO:0022008	GO:0006200	GO:0004004	GO:0005524
CL213.Contig1_All	GO:0032504	GO:0016787
CL213.Contig3_All	GO:0032504	GO:0004540
CL213.Contig4_All	GO:0032504	GO:0004540
CL213.Contig5_All	GO:0004521	GO:0032504
CL2130.Contig3_All	GO:0005789	GO:0050660	GO:0016671	GO:0051085	GO:0003756	GO:0055114
CL2133.Contig1_All	GO:0008270	GO:0006355	GO:0016573	GO:0004402	GO:0005634
CL2133.Contig2_All	GO:0043967	GO:0008270	GO:0004402	GO:0006974	GO:0000123	GO:0006355	GO:0048167	GO:0005705	GO:0007399	GO:2000331	GO:0043486
CL2133.Contig3_All	GO:0043967	GO:0004402	GO:0006974	GO:0000123	GO:0048167	GO:0005705	GO:0007399	GO:2000331	GO:0043486
CL2133.Contig4_All	GO:0043967	GO:0008270	GO:0004402	GO:0006974	GO:0000123	GO:0006355	GO:0048167	GO:0005705	GO:0007399	GO:2000331	GO:0043486
CL2136.Contig2_All	GO:0004866	GO:0001878	GO:0043499	GO:0019731	GO:0006911	GO:0046331	GO:0005515	GO:0005576
CL2140.Contig2_All	GO:0044464	GO:0009987	GO:0005198
CL2140.Contig3_All	GO:0009987	GO:0005488	GO:0005198	GO:0044464
CL2140.Contig4_All	GO:0009987	GO:0005488	GO:0005198	GO:0044464
CL2142.Contig1_All	GO:0005509
CL2142.Contig2_All	GO:0005509
CL2142.Contig3_All	GO:0005509
CL2142.Contig4_All	GO:0005509
CL2142.Contig5_All	GO:0005509
CL2142.Contig6_All	GO:0005509
CL2143.Contig1_All	GO:0044763	GO:0044446
CL2144.Contig1_All	GO:0055114	GO:0004128	GO:0002121
CL2144.Contig2_All	GO:0055114	GO:0004128	GO:0002121
CL2144.Contig3_All	GO:0055114	GO:0004128	GO:0002121
CL2144.Contig4_All	GO:0055114	GO:0004128	GO:0002121
CL2144.Contig5_All	GO:0055114	GO:0004128	GO:0002121
CL2144.Contig6_All	GO:0055114	GO:0004128	GO:0002121
CL2147.Contig1_All	GO:0005730
CL2147.Contig2_All	GO:0005730
CL2156.Contig1_All	GO:0032321	GO:0016043	GO:0005085	GO:0048869	GO:0000910	GO:0048522	GO:0035556	GO:0043229	GO:0044767	GO:0048856
CL2156.Contig2_All	GO:0032314	GO:0008360	GO:0007155	GO:0030215	GO:0007443	GO:0051225	GO:0007415	GO:0007110	GO:0000915	GO:0007111	GO:0032154	GO:0045792	GO:0045184	GO:0030676	GO:0008078	GO:0005634	GO:0050770	GO:0005938
CL2156.Contig3_All	GO:0032314	GO:0008360	GO:0007155	GO:0030215	GO:0007443	GO:0051225	GO:0007415	GO:0007110	GO:0000915	GO:0007111	GO:0032154	GO:0007422	GO:0045792	GO:0045184	GO:0030676	GO:0008078	GO:0005634	GO:0050770	GO:0005938
CL2159.Contig1_All	GO:0045202	GO:0006887	GO:0007269	GO:0006937	GO:0045313	GO:0005737	GO:0048488	GO:0008104	GO:0005886
CL2159.Contig2_All	GO:0045202	GO:0006887	GO:0006937	GO:0045313	GO:0048488	GO:0008104	GO:0005886
CL2159.Contig3_All	GO:0045202	GO:0006887	GO:0006937	GO:0045313	GO:0048488	GO:0008104	GO:0005886
CL2159.Contig4_All	GO:0045202	GO:0006887	GO:0007269	GO:0006937	GO:0045313	GO:0005737	GO:0048488	GO:0008104	GO:0005886
CL2159.Contig5_All	GO:0045202	GO:0006887	GO:0006937	GO:0045313	GO:0048488	GO:0008104	GO:0005886
CL2159.Contig6_All	GO:0045202	GO:0006887	GO:0006937	GO:0045313	GO:0048488	GO:0008104	GO:0005886
CL2159.Contig7_All	GO:0045202	GO:0032940	GO:0006937	GO:0045313	GO:0048488	GO:0008104	GO:0005886
CL2163.Contig1_All	GO:0097159	GO:1901363
CL2163.Contig5_All	GO:0044238	GO:0044260	GO:0097159	GO:1901363	GO:0010467	GO:0044424
CL2164.Contig1_All	GO:0048731	GO:0009888	GO:0044763	GO:0048598
CL2167.Contig1_All	GO:0000184	GO:0017148	GO:0016246	GO:0005515	GO:0000900	GO:0003730	GO:0007052	GO:0051236	GO:0004672	GO:0071011	GO:0030532	GO:0016310	GO:0043488	GO:0048489	GO:0071013	GO:0000245	GO:0050808	GO:0035195	GO:0000932	GO:0007274	GO:0000289
CL2167.Contig2_All	GO:0000184	GO:0017148	GO:0016246	GO:0005515	GO:0000900	GO:0003730	GO:0007052	GO:0051236	GO:0004672	GO:0071011	GO:0030532	GO:0016310	GO:0043488	GO:0048489	GO:0071013	GO:0000245	GO:0050808	GO:0035195	GO:0000932	GO:0007274	GO:0000289
CL2167.Contig3_All	GO:0000184	GO:0017148	GO:0016246	GO:0005515	GO:0000900	GO:0003730	GO:0007052	GO:0051236	GO:0004672	GO:0071011	GO:0030532	GO:0016310	GO:0043488	GO:0048489	GO:0071013	GO:0000245	GO:0050808	GO:0035195	GO:0000932	GO:0007274	GO:0000289
CL2178.Contig1_All	GO:0005811
CL2186.Contig1_All	GO:0004733	GO:0010181	GO:0042823	GO:0055114	GO:0008615
CL2186.Contig2_All	GO:0004733	GO:0010181	GO:0042823	GO:0055114	GO:0008615
CL2186.Contig3_All	GO:0004733	GO:0010181	GO:0042823	GO:0055114	GO:0008615
CL2196.Contig1_All	GO:0005488
CL2196.Contig3_All	GO:0005488
CL2196.Contig4_All	GO:0005488
CL2199.Contig1_All	GO:0055106	GO:0000166	GO:0004672	GO:0044424	GO:0043433	GO:0032436	GO:0006468	GO:0031625	GO:0051443	GO:0008134	GO:0045599
CL2199.Contig2_All	GO:0055106	GO:0000166	GO:0004672	GO:0044424	GO:0043433	GO:0032436	GO:0006468	GO:0031625	GO:0051443	GO:0008134	GO:0045599
CL220.Contig1_All	GO:0016740
CL220.Contig2_All	GO:0016740
CL2203.Contig1_All	GO:0005743	GO:0016491	GO:0022857	GO:0005778	GO:0055085	GO:0005509	GO:0016021
CL2203.Contig2_All	GO:0005743	GO:0022857	GO:0005778	GO:0055085	GO:0005509	GO:0016021
CL2203.Contig3_All	GO:0005743	GO:0022857	GO:0005778	GO:0055085	GO:0005509	GO:0016021
CL2203.Contig4_All	GO:0005743	GO:0022857	GO:0005778	GO:0055085	GO:0005509	GO:0016021
CL2207.Contig1_All	GO:0006355	GO:0001104	GO:0016592
CL2207.Contig2_All	GO:0006355	GO:0001104	GO:0016592
CL2207.Contig4_All	GO:0006355	GO:0001104	GO:0016592
CL2210.Contig2_All	GO:0044763	GO:0043234	GO:0044430	GO:0015630
CL2211.Contig1_All	GO:0016310	GO:0004672	GO:0008903	GO:0000166
CL2211.Contig2_All	GO:0008608	GO:0000910	GO:0004674	GO:0030496	GO:0016572	GO:0022008	GO:0007076	GO:0007052	GO:0000776	GO:0000166	GO:0051233
CL2211.Contig3_All	GO:0016310	GO:0004672	GO:0008903	GO:0000166
CL2212.Contig1_All	GO:0006352	GO:0003677	GO:0005634
CL2215.Contig10_All	GO:0010565	GO:0044699	GO:0006357	GO:0044255	GO:1901576	GO:0044424	GO:0050896
CL2215.Contig1_All	GO:0010565	GO:0044699	GO:0006357	GO:0044255	GO:1901576	GO:0044424	GO:0050896
CL2215.Contig2_All	GO:0010565	GO:0044699	GO:0006357	GO:0044255	GO:1901576	GO:0044424	GO:0050896
CL2215.Contig3_All	GO:0030514	GO:0055088	GO:0035183	GO:0005737	GO:0019432	GO:0042594	GO:0007474	GO:0019217	GO:0005634
CL2215.Contig4_All	GO:0030514	GO:0055088	GO:0035183	GO:0005737	GO:0019432	GO:0042594	GO:0007474	GO:0019217	GO:0005634
CL2215.Contig5_All	GO:0030514	GO:0055088	GO:0035183	GO:0005737	GO:0019432	GO:0042594	GO:0007474	GO:0019217	GO:0005634
CL2215.Contig6_All	GO:0010565	GO:0044699	GO:0006357	GO:0044255	GO:1901576	GO:0044424	GO:0050896
CL2215.Contig7_All	GO:0030514	GO:0055088	GO:0035183	GO:0005737	GO:0019432	GO:0042594	GO:0007474	GO:0019217	GO:0005634
CL2215.Contig8_All	GO:0010565	GO:0044699	GO:0006357	GO:0044255	GO:1901576	GO:0044424	GO:0050896
CL2215.Contig9_All	GO:0010565	GO:0044699	GO:0006357	GO:0044255	GO:1901576	GO:0044424	GO:0050896
CL2218.Contig1_All	GO:0005615	GO:0032504	GO:0005811
CL2218.Contig2_All	GO:0005615	GO:0032504	GO:0005811
CL2227.Contig1_All	GO:0043044	GO:0008094	GO:0005700	GO:0031491	GO:0035076	GO:0048813	GO:0016584	GO:0016740	GO:0035063	GO:0007517	GO:0031213	GO:0045892	GO:0005667	GO:0008623	GO:0016589	GO:0016590	GO:0003677	GO:0045944	GO:0042766	GO:0006334	GO:0035060	GO:0042752	GO:0070615	GO:0008134	GO:0005524	GO:0003678
CL2227.Contig2_All	GO:0043044	GO:0008094	GO:0005700	GO:0031491	GO:0035076	GO:0048813	GO:0016584	GO:0035063	GO:0007517	GO:0031213	GO:0045892	GO:0005667	GO:0008623	GO:0016589	GO:0016590	GO:0003677	GO:0045944	GO:0042766	GO:0006334	GO:0035060	GO:0042752	GO:0070615	GO:0008134	GO:0005524	GO:0003678
CL2230.Contig1_All	GO:0007629	GO:0045187	GO:0001508	GO:0007611	GO:0007637	GO:0050909	GO:0005251	GO:0008345	GO:0009584	GO:0060025	GO:0048675	GO:0071805	GO:0034765	GO:0007619	GO:0008076	GO:0051260	GO:0048150	GO:0048047
CL2230.Contig2_All	GO:0007629	GO:0045187	GO:0001508	GO:0007611	GO:0007637	GO:0050909	GO:0005251	GO:0008345	GO:0009584	GO:0060025	GO:0048675	GO:0071805	GO:0034765	GO:0007619	GO:0008076	GO:0051260	GO:0048150	GO:0048047
CL2231.Contig1_All	GO:0048790	GO:0007274	GO:0008344	GO:0048788	GO:0005262	GO:0007615	GO:0048167	GO:0042734	GO:0007269	GO:0031594	GO:0048789	GO:0007614
CL2231.Contig2_All	GO:0048790	GO:0007274	GO:0008344	GO:0048788	GO:0005262	GO:0007615	GO:0048167	GO:0042734	GO:0007269	GO:0031594	GO:0048789	GO:0007614
CL2231.Contig3_All	GO:0048790	GO:0007274	GO:0008344	GO:0048788	GO:0005262	GO:0007615	GO:0048167	GO:0042734	GO:0007269	GO:0031594	GO:0048789	GO:0007614
CL2231.Contig4_All	GO:0048790	GO:0007274	GO:0008344	GO:0048788	GO:0005262	GO:0007615	GO:0048167	GO:0042734	GO:0007269	GO:0031594	GO:0048789	GO:0007614
CL2232.Contig2_All	GO:0008586	GO:0005543	GO:0045035	GO:0016197	GO:0045746	GO:0016324	GO:0030100	GO:0006886	GO:0048749	GO:0005737
CL2239.Contig1_All	GO:0005920	GO:0005184	GO:0035321	GO:0007218	GO:0008362	GO:0007527	GO:0019991	GO:0006612	GO:0045170	GO:0008092	GO:0035151	GO:0007391	GO:0045169	GO:0044425	GO:0005886	GO:0060857	GO:0007435
CL2239.Contig3_All	GO:0007010	GO:0005920	GO:0007163	GO:0005184	GO:0035321	GO:0007218	GO:0008362	GO:0007527	GO:0019991	GO:0006612	GO:0045170	GO:0008092	GO:0035151	GO:0007391	GO:0045169	GO:0005856	GO:0016327	GO:0060857	GO:0007435
CL2239.Contig4_All	GO:0005920	GO:0005184	GO:0035321	GO:0007218	GO:0008362	GO:0007527	GO:0019991	GO:0006612	GO:0045170	GO:0008092	GO:0035151	GO:0007391	GO:0045169	GO:0044425	GO:0005886	GO:0060857	GO:0007435
CL2239.Contig5_All	GO:0005920	GO:0005184	GO:0035321	GO:0007218	GO:0008362	GO:0007527	GO:0019991	GO:0006612	GO:0045170	GO:0008092	GO:0035151	GO:0007391	GO:0045169	GO:0044425	GO:0005886	GO:0060857	GO:0007435
CL2240.Contig1_All	GO:0043401	GO:0008270	GO:0006355	GO:0043565	GO:0003700	GO:0003707	GO:0005634
CL2240.Contig2_All	GO:0043401	GO:0008270	GO:0006355	GO:0043565	GO:0003700	GO:0003707	GO:0005634
CL2240.Contig3_All	GO:0007498	GO:0043401	GO:0034440	GO:0008270	GO:0008610	GO:0016042	GO:0006355	GO:0007492	GO:0043565	GO:0003707	GO:0004879	GO:0005634
CL2240.Contig4_All	GO:0007498	GO:0043401	GO:0034440	GO:0008270	GO:0008610	GO:0016042	GO:0006355	GO:0007492	GO:0043565	GO:0003707	GO:0004879	GO:0005634
CL2240.Contig5_All	GO:0043401	GO:0008270	GO:0006355	GO:0043565	GO:0003700	GO:0003707	GO:0005634
CL2240.Contig6_All	GO:0007498	GO:0043401	GO:0034440	GO:0008270	GO:0008610	GO:0016042	GO:0006355	GO:0007492	GO:0043565	GO:0003707	GO:0004879	GO:0005634
CL2240.Contig7_All	GO:0007498	GO:0043401	GO:0034440	GO:0008270	GO:0008610	GO:0016042	GO:0006355	GO:0007492	GO:0043565	GO:0003707	GO:0004879	GO:0005634
CL2240.Contig8_All	GO:0043401	GO:0008270	GO:0006355	GO:0043565	GO:0003700	GO:0003707	GO:0005634
CL2241.Contig1_All	GO:0009950	GO:0060388
CL2244.Contig1_All	GO:0005975	GO:0005737	GO:0016787	GO:0006044	GO:0006043	GO:0006091	GO:0004342
CL2244.Contig2_All	GO:0005975	GO:0005737	GO:0016787	GO:0006044	GO:0006043	GO:0006091	GO:0004342
CL2248.Contig1_All	GO:0016020	GO:0007155
CL2248.Contig2_All	GO:0016021	GO:0007156	GO:0005509	GO:0005886
CL2250.Contig3_All	GO:0044763	GO:0005102	GO:0007424	GO:0065008	GO:0009791	GO:0051179	GO:0016043	GO:0009887	GO:0050794	GO:0048569	GO:0061061	GO:0032403
CL2250.Contig4_All	GO:0048731	GO:0044767	GO:0009987	GO:0005488
CL2252.Contig1_All	GO:0003676
CL2252.Contig2_All	GO:0003677
CL2259.Contig1_All	GO:0016627	GO:0044710
CL2259.Contig2_All	GO:0016627	GO:0006631	GO:0055114
CL2264.Contig1_All	GO:0046872
CL2264.Contig2_All	GO:0046872
CL2264.Contig3_All	GO:0007498	GO:0005634	GO:0008270	GO:0006355
CL2264.Contig4_All	GO:0007498	GO:0005634	GO:0008270	GO:0006355
CL2269.Contig1_All	GO:0006397	GO:0005524	GO:0005634
CL2269.Contig2_All	GO:0006397	GO:0005524	GO:0005634
CL2271.Contig1_All	GO:0000398	GO:0071011	GO:0022008
CL2272.Contig1_All	GO:0008152	GO:0016791
CL2272.Contig2_All	GO:0008152	GO:0016791
CL2272.Contig3_All	GO:0008152	GO:0016791
CL2272.Contig4_All	GO:0008152	GO:0016791
CL2273.Contig1_All	GO:0005681	GO:0006355	GO:0008380	GO:0003677	GO:0006397
CL2273.Contig2_All	GO:0006396	GO:0003676	GO:0005634
CL2279.Contig1_All	GO:0003007	GO:0035909	GO:0005515	GO:0035162	GO:0060325	GO:0035019	GO:0043433	GO:0043966	GO:0044446	GO:0003682	GO:0005634	GO:0016746
CL2284.Contig1_All	GO:0005622	GO:0007165
CL2285.Contig2_All	GO:0048731	GO:0044763	GO:0016043	GO:0044767	GO:0005488
CL2286.Contig1_All	GO:0097159	GO:0016818	GO:0006139	GO:1901363	GO:0005634
CL2286.Contig2_All	GO:1901363	GO:0006974	GO:0010467	GO:0090304	GO:0016818	GO:0005737	GO:0034645	GO:0044428	GO:0097159
CL2287.Contig1_All	GO:0050807	GO:0048812	GO:0003779	GO:0016567	GO:0016049
CL2287.Contig2_All	GO:0050807	GO:0048812	GO:0003779	GO:0016567	GO:0016049
CL229.Contig1_All	GO:0016740	GO:0008152
CL229.Contig2_All	GO:0016740	GO:0008152
CL229.Contig3_All	GO:0008168	GO:0032259
CL2292.Contig1_All	GO:0008152	GO:0016787
CL2292.Contig2_All	GO:0008152	GO:0016787
CL2294.Contig2_All	GO:0017111
CL2295.Contig2_All	GO:0015450	GO:0005744	GO:0006886
CL2298.Contig2_All	GO:0005737	GO:0044262	GO:0003878	GO:0005524	GO:0004775	GO:0048037
CL2298.Contig5_All	GO:0005737	GO:0044262	GO:0003878	GO:0005524	GO:0004775	GO:0048037
CL2300.Contig1_All	GO:0022008	GO:0097159	GO:1901363
CL2300.Contig2_All	GO:0022008	GO:0097159	GO:1901363
CL2303.Contig2_All	GO:0005509	GO:0004623	GO:0016042
CL2307.Contig1_All	GO:0006810	GO:0007268	GO:0051649
CL2307.Contig2_All	GO:0017137	GO:0044456	GO:0046872	GO:0007268	GO:0006886	GO:0044464
CL2307.Contig3_All	GO:0005083	GO:0007274	GO:0016079	GO:0070073	GO:0008021	GO:0017157	GO:0048786
CL2309.Contig2_All	GO:0006351
CL2311.Contig1_All	GO:0043296	GO:0017018	GO:0007391	GO:0045314	GO:0048675	GO:0045179	GO:0035317	GO:0048477	GO:0030725
CL2311.Contig2_All	GO:0043296	GO:0017018	GO:0007391	GO:0045314	GO:0048675	GO:0045179	GO:0035317	GO:0048477	GO:0030725
CL2311.Contig3_All	GO:0043296	GO:0017018	GO:0007391	GO:0045314	GO:0048675	GO:0045179	GO:0035317	GO:0048477	GO:0030725
CL2311.Contig4_All	GO:0043296	GO:0017018	GO:0007391	GO:0045314	GO:0048675	GO:0045179	GO:0035317	GO:0048477	GO:0030725
CL2314.Contig1_All	GO:0015036	GO:0045454	GO:0016020	GO:0005216
CL2314.Contig2_All	GO:0015036	GO:0045454	GO:0016020	GO:0005216
CL2314.Contig3_All	GO:0015036	GO:0045454	GO:0016020	GO:0005216
CL2318.Contig1_All	GO:0043167
CL2318.Contig2_All	GO:0005739	GO:0046872	GO:0006464	GO:0016787
CL2318.Contig3_All	GO:0005739	GO:0046872	GO:0006464	GO:0016787
CL2321.Contig1_All	GO:0005525	GO:0006184	GO:0016185	GO:0005875	GO:0030382	GO:0048312	GO:0003924	GO:0000910
CL2321.Contig2_All	GO:0070584	GO:0006921	GO:0051289	GO:0090200	GO:0090141	GO:0005525	GO:0006184	GO:0003374	GO:0005794	GO:0005777	GO:0005829	GO:1900063	GO:0005874	GO:0005741	GO:0016559	GO:0050714	GO:0031625	GO:0042802	GO:0043653	GO:0012505	GO:0048471	GO:0003924	GO:0090149	GO:2001244
CL2321.Contig3_All	GO:0005525	GO:0006184	GO:0016185	GO:0005875	GO:0030382	GO:0048312	GO:0003924	GO:0000910
CL2321.Contig4_All	GO:0005525	GO:0006184	GO:0016185	GO:0005875	GO:0030382	GO:0048312	GO:0003924	GO:0000910
CL2321.Contig5_All	GO:0005525	GO:0006184	GO:0016185	GO:0005875	GO:0030382	GO:0048312	GO:0003924	GO:0000910
CL2325.Contig1_All	GO:0022008
CL2326.Contig1_All	GO:0008236
CL2327.Contig1_All	GO:0016740
CL2327.Contig2_All	GO:0016740
CL2330.Contig1_All	GO:0005703	GO:0022008	GO:0001745	GO:0043565	GO:0000381	GO:0000785	GO:0007067	GO:0030529	GO:0035062
CL2330.Contig2_All	GO:0005703	GO:0022008	GO:0001745	GO:0043565	GO:0000381	GO:0000785	GO:0007067	GO:0030529	GO:0035062
CL2330.Contig3_All	GO:0000785	GO:0048027	GO:0036099	GO:0035062	GO:0000381	GO:0001745	GO:0045727	GO:0005703	GO:0033119	GO:0007067	GO:0043565	GO:0048477	GO:0022008	GO:0030529
CL2331.Contig1_All	GO:0005488	GO:0022402	GO:0022008	GO:0006260	GO:0016043	GO:0005634
CL2336.Contig1_All	GO:0031935	GO:0043565	GO:0003697	GO:0005634
CL2336.Contig2_All	GO:0031935	GO:0043565	GO:0003697	GO:0005634
CL2340.Contig2_All	GO:0016020	GO:0035208
CL2341.Contig3_All	GO:0072579
CL2348.Contig1_All	GO:0006457	GO:0016491	GO:0051087	GO:0000166
CL2348.Contig2_All	GO:0016491	GO:0000166
CL2348.Contig3_All	GO:0006457	GO:0016491	GO:0051087	GO:0000166
CL2348.Contig4_All	GO:0016491	GO:0000166
CL2350.Contig1_All	GO:0005515	GO:0035194	GO:0005634
CL2350.Contig2_All	GO:0031047	GO:0005515
CL2350.Contig3_All	GO:0031047	GO:0005515	GO:0005634
CL2350.Contig4_All	GO:0033168	GO:0071011	GO:0022008	GO:0045071	GO:0071013	GO:0035195
CL2351.Contig2_All	GO:0004867
CL2354.Contig2_All	GO:0016021
CL2354.Contig3_All	GO:0016021
CL2355.Contig1_All	GO:0016020
CL2360.Contig1_All	GO:0004683	GO:0006468	GO:0005524
CL2365.Contig1_All	GO:0097159	GO:1901363
CL2366.Contig1_All	GO:0046872
CL2366.Contig2_All	GO:0046872
CL2366.Contig3_All	GO:0046872
CL2366.Contig4_All	GO:0046872	GO:0016491	GO:0005886	GO:0019706	GO:0018345
CL2366.Contig5_All	GO:0046872
CL2371.Contig1_All	GO:0003676	GO:0005543	GO:0043049	GO:0020011	GO:0005576	GO:0009590	GO:0005525
CL2371.Contig4_All	GO:0097159	GO:1901363
CL2373.Contig1_All	GO:0003677
CL2373.Contig2_All	GO:0003677
CL238.Contig1_All	GO:0016021
CL238.Contig2_All	GO:0006633	GO:0000038
CL2384.Contig1_All	GO:0005089	GO:0005543	GO:0005622	GO:0035023	GO:0016740
CL2384.Contig2_All	GO:0005089	GO:0005543	GO:0005622	GO:0035023	GO:0016740
CL2384.Contig3_All	GO:0005089	GO:0005543	GO:0005622	GO:0035023	GO:0016740
CL2389.Contig1_All	GO:0043234	GO:0005635	GO:0016020
CL2392.Contig1_All	GO:0015171	GO:0006865
CL2392.Contig2_All	GO:0015171	GO:0006865
CL2392.Contig3_All	GO:0015171	GO:0006865
CL2392.Contig4_All	GO:0015171	GO:0006865
CL2397.Contig1_All	GO:0005622
CL24.Contig3_All	GO:0006810	GO:0016021	GO:0005215
CL24.Contig4_All	GO:0006810	GO:0016021	GO:0005215
CL24.Contig5_All	GO:0006810	GO:0016021	GO:0005215
CL2400.Contig1_All	GO:0005488
CL2406.Contig3_All	GO:0000398	GO:0071011	GO:0071013
CL2406.Contig4_All	GO:0000398	GO:0071011	GO:0071013
CL2407.Contig1_All	GO:0005097	GO:0005622	GO:0032851
CL2407.Contig2_All	GO:0005097	GO:0005622	GO:0032851
CL2409.Contig1_All	GO:0003824
CL2409.Contig2_All	GO:0016740	GO:0008152	GO:0005739
CL241.Contig1_All	GO:0051287	GO:0008442	GO:0006098	GO:0004616	GO:0006573
CL241.Contig2_All	GO:0051287	GO:0008442	GO:0006098	GO:0004616	GO:0006573
CL2410.Contig1_All	GO:0016558	GO:0005778	GO:0003714	GO:0045892
CL2410.Contig2_All	GO:0016558	GO:0005778	GO:0003714	GO:0045892
CL2410.Contig3_All	GO:0016558	GO:0005778	GO:0003714	GO:0045892
CL2410.Contig4_All	GO:0016558	GO:0005778	GO:0003714	GO:0045892
CL2414.Contig1_All	GO:0007155	GO:0035147	GO:0006911	GO:0008320	GO:0005643	GO:0008045	GO:0005886	GO:0006606	GO:0007476	GO:0016477
CL2414.Contig2_All	GO:0016020	GO:0035147	GO:0044464	GO:0006911	GO:0008045	GO:0007476	GO:0016477
CL242.Contig1_All	GO:0033227	GO:0051033	GO:0016246	GO:0016021
CL242.Contig2_All	GO:0033227	GO:0051033	GO:0016246	GO:0005765	GO:0016021
CL242.Contig4_All	GO:0044699
CL242.Contig5_All	GO:0044699
CL2420.Contig1_All	GO:0016491	GO:0000166	GO:0055114
CL2420.Contig2_All	GO:0016491	GO:0000166	GO:0055114
CL2422.Contig1_All	GO:0016021	GO:0016192
CL2422.Contig3_All	GO:0016021	GO:0016192
CL2422.Contig4_All	GO:0016021	GO:0016192
CL2422.Contig5_All	GO:0016021	GO:0016192
CL2428.Contig1_All	GO:0009156	GO:0009165	GO:0007476	GO:0009116	GO:0000287	GO:0016310	GO:0016301	GO:0004749
CL243.Contig3_All	GO:0009986	GO:0048011	GO:0005525	GO:0030139	GO:0046329	GO:0031532	GO:0007464	GO:0045087	GO:0006935	GO:0007265	GO:0005886	GO:0032154	GO:0000910	GO:0051491	GO:0031755	GO:0007298	GO:0003924	GO:0030165	GO:0022604	GO:0017157	GO:0051665	GO:0007391	GO:0006184	GO:0008593
CL243.Contig4_All	GO:0009986	GO:0048011	GO:0005525	GO:0030139	GO:0046329	GO:0031532	GO:0007464	GO:0045087	GO:0006935	GO:0007265	GO:0005886	GO:0032154	GO:0000910	GO:0051491	GO:0031755	GO:0007298	GO:0003924	GO:0030165	GO:0022604	GO:0017157	GO:0051665	GO:0007391	GO:0006184	GO:0008593
CL2434.Contig2_All	GO:0017186	GO:0016603	GO:0005576	GO:0005739
CL2435.Contig2_All	GO:0016787	GO:0097159	GO:1901363
CL2441.Contig2_All	GO:0042147	GO:0045597	GO:0042692	GO:0030335	GO:0044444	GO:0032501
CL2450.Contig1_All	GO:0016020	GO:0044765	GO:0005215
CL2455.Contig1_All	GO:0015629	GO:0048041	GO:0005100	GO:0007015	GO:0043547
CL2456.Contig1_All	GO:0009987	GO:0006810	GO:0042626	GO:0043190	GO:0000166
CL2456.Contig2_All	GO:0009987	GO:0006810	GO:0042626	GO:0043190	GO:0000166
CL2456.Contig3_All	GO:0009987	GO:0006810	GO:0042626	GO:0043190	GO:0000166
CL2457.Contig1_All	GO:0007062	GO:0005524	GO:0005694	GO:0005634	GO:0030261	GO:0006310	GO:0006281
CL2457.Contig2_All	GO:0008278	GO:0006310	GO:0006281	GO:0030261	GO:0016319	GO:0003677	GO:0005524	GO:0005700	GO:0007062	GO:0010629	GO:0016322	GO:0035327	GO:0048813	GO:0005634
CL2471.Contig3_All	GO:0005604	GO:0005581
CL2473.Contig1_All	GO:0008152	GO:0016787
CL2473.Contig2_All	GO:0003824
CL2473.Contig5_All	GO:0003824
CL2474.Contig1_All	GO:0008152	GO:0052689
CL2475.Contig1_All	GO:0008340	GO:0016183	GO:0022008	GO:0008021	GO:0030123	GO:0030131	GO:0006727	GO:0007269	GO:0007220	GO:0006886	GO:0007040
CL2479.Contig1_All	GO:0005509
CL2479.Contig2_All	GO:0005509
CL2479.Contig4_All	GO:0005509
CL248.Contig1_All	GO:0008654	GO:0004512	GO:0006021	GO:0000166
CL248.Contig2_All	GO:0005737	GO:0008654	GO:0004512	GO:0006021	GO:0000166
CL2482.Contig1_All	GO:0001540
CL2484.Contig2_All	GO:0000122	GO:0016581	GO:0005515
CL2484.Contig3_All	GO:0000122	GO:0016581	GO:0005515
CL2484.Contig4_All	GO:0000122	GO:0016581	GO:0005515
CL249.Contig1_All	GO:0044260	GO:0090304	GO:0003824
CL2490.Contig1_All	GO:0005743	GO:0046872	GO:0006552	GO:0009374	GO:0005524	GO:0004075	GO:0005759	GO:0004485	GO:0006768
CL2490.Contig2_All	GO:0043167	GO:0016874
CL2491.Contig1_All	GO:0051536	GO:0006777
CL2491.Contig2_All	GO:0051536	GO:0006777
CL2491.Contig3_All	GO:0051536	GO:0006777
CL2491.Contig4_All	GO:0051536	GO:0006777
CL2491.Contig5_All	GO:0046872	GO:0006777	GO:0051539	GO:0019008	GO:0003824
CL2491.Contig6_All	GO:0046872	GO:0006777	GO:0051539	GO:0019008	GO:0003824
CL2491.Contig7_All	GO:0051536	GO:0006777
CL2491.Contig8_All	GO:0046872	GO:0006777	GO:0051539	GO:0019008	GO:0003824
CL2493.Contig1_All	GO:0016568	GO:0004407	GO:0006355	GO:0005737	GO:0005634
CL2493.Contig2_All	GO:0016575	GO:0000118	GO:0004407
CL2493.Contig3_All	GO:0016575	GO:0000118	GO:0004407
CL2493.Contig4_All	GO:0004407	GO:0006355	GO:0016575	GO:0000118	GO:0005737
CL2496.Contig1_All	GO:0044444
CL2496.Contig2_All	GO:0005794	GO:0030117	GO:0015031
CL2498.Contig2_All	GO:0005488
CL2499.Contig2_All	GO:0005525	GO:0031982	GO:0007264	GO:0003924
CL2499.Contig3_All	GO:0005525	GO:0007264
CL2503.Contig11_All	GO:0003824
CL2507.Contig1_All	GO:0016746
CL2508.Contig1_All	GO:0007270	GO:0008270	GO:0003707	GO:0006355	GO:0004879	GO:0007464	GO:0005737	GO:0061331	GO:0046982	GO:0007419	GO:0001700	GO:0043401	GO:0043565	GO:0007510	GO:0001078	GO:0030522	GO:0042331	GO:0007462	GO:0042803	GO:0007465	GO:0007503	GO:0005634
CL2508.Contig2_All	GO:0007270	GO:0008270	GO:0007417	GO:0001752	GO:0006355	GO:0005737	GO:0061331	GO:0046982	GO:0043565	GO:0007510	GO:0001078	GO:0042331	GO:0004872	GO:0042803	GO:0005634
CL2514.Contig2_All	GO:0016021	GO:0030425	GO:0004872	GO:0007166	GO:0019236	GO:0043025	GO:0005886
CL2515.Contig1_All	GO:0008142	GO:0006810
CL2515.Contig2_All	GO:0010891	GO:0005543	GO:0045444	GO:0006810	GO:0015485
CL2515.Contig3_All	GO:0006810	GO:0008289
CL2519.Contig3_All	GO:0055085	GO:0016021
CL252.Contig1_All	GO:0005249	GO:0043005	GO:0045433	GO:0008076	GO:0060072	GO:0071805	GO:0005515	GO:0000166	GO:0043025	GO:0042493	GO:0048512
CL252.Contig2_All	GO:0005249	GO:0043005	GO:0045433	GO:0008076	GO:0060072	GO:0071805	GO:0005515	GO:0000166	GO:0043025	GO:0042493	GO:0048512
CL252.Contig3_All	GO:0005249	GO:0043005	GO:0045433	GO:0008076	GO:0060072	GO:0071805	GO:0005515	GO:0000166	GO:0043025	GO:0042493	GO:0048512
CL2521.Contig1_All	GO:0005834	GO:0003924	GO:0016573	GO:0004402	GO:0007186
CL2521.Contig2_All	GO:0005834	GO:0003924	GO:0016573	GO:0004402	GO:0007186
CL2521.Contig3_All	GO:0005834	GO:0003924	GO:0016573	GO:0004402	GO:0007186
CL2525.Contig4_All	GO:0080090	GO:0031323	GO:0044260	GO:0060255
CL2526.Contig1_All	GO:0045214	GO:0007527	GO:0048802	GO:0048734
CL2526.Contig3_All	GO:0048802	GO:0045214	GO:0048734	GO:0007527
CL253.Contig24_All	GO:0005737	GO:0035071	GO:0016236
CL253.Contig25_All	GO:0005737	GO:0035071	GO:0016236
CL2534.Contig1_All	GO:0046872	GO:0035556	GO:0004697	GO:0006468	GO:0005524
CL2534.Contig2_All	GO:0006468	GO:0035556	GO:0045471	GO:0046872	GO:0008285	GO:0005524	GO:0048812	GO:0034389	GO:0007030	GO:0019992	GO:0004698
CL2537.Contig1_All	GO:0030274	GO:0003712	GO:0005634
CL2537.Contig2_All	GO:0030274	GO:0003712	GO:0005634
CL2547.Contig1_All	GO:0008233
CL2547.Contig2_All	GO:0008233
CL2547.Contig3_All	GO:0008233
CL2547.Contig4_All	GO:0008236
CL2548.Contig1_All	GO:0015031	GO:0005737	GO:0006914
CL2548.Contig2_All	GO:0015031	GO:0005737	GO:0006914
CL2548.Contig3_All	GO:0015031	GO:0005737	GO:0006914
CL2549.Contig1_All	GO:0016021	GO:0005509
CL255.Contig1_All	GO:0005737	GO:0043985	GO:0035242	GO:0019919	GO:0044020	GO:0035241
CL255.Contig2_All	GO:0005737	GO:0043985	GO:0035242	GO:0019919	GO:0044020	GO:0035241
CL255.Contig3_All	GO:0005737	GO:0043985	GO:0035242	GO:0019919	GO:0044020	GO:0035241
CL255.Contig4_All	GO:0005737	GO:0043985	GO:0035242	GO:0019919	GO:0044020	GO:0035241
CL2550.Contig1_All	GO:0008233
CL2552.Contig1_All	GO:0022904	GO:0051536	GO:0004174
CL2552.Contig2_All	GO:0022904	GO:0051536	GO:0004174
CL2555.Contig1_All	GO:0016740
CL2555.Contig2_All	GO:0006749	GO:0004364
CL2557.Contig1_All	GO:0003676	GO:0046540	GO:0000398
CL2559.Contig1_All	GO:0005622	GO:0006810	GO:0005215
CL2559.Contig2_All	GO:0005622	GO:0006810	GO:0005215
CL2559.Contig3_All	GO:0005622	GO:0006810	GO:0005215
CL256.Contig1_All	GO:0070593	GO:0051635	GO:0030424	GO:0008046	GO:0006909	GO:0030425	GO:0016319	GO:0007413	GO:0007422	GO:0043025	GO:0021551	GO:0042803	GO:0048846	GO:0005887
CL256.Contig2_All	GO:0070593	GO:0051635	GO:0030424	GO:0008046	GO:0006909	GO:0030425	GO:0016319	GO:0007413	GO:0007422	GO:0043025	GO:0021551	GO:0042803	GO:0048846	GO:0005887
CL2564.Contig1_All	GO:0043170	GO:0044238
CL2569.Contig2_All	GO:0031519	GO:0006357	GO:0007435	GO:0007426	GO:0006342	GO:0005515	GO:0003700
CL2569.Contig3_All	GO:0031519	GO:0006357	GO:0007435	GO:0007426	GO:0006342	GO:0005515	GO:0003700
CL257.Contig1_All	GO:0006355	GO:0016592
CL257.Contig2_All	GO:0007548	GO:0006357	GO:0001104	GO:0008134	GO:0016592	GO:0019101
CL2573.Contig1_All	GO:0000781	GO:0042393	GO:0008270	GO:0070936	GO:0006303	GO:0006511	GO:0000151	GO:0070535	GO:0004842	GO:0007286	GO:0035861	GO:0033523	GO:0010212	GO:0045900	GO:0042803	GO:0003682	GO:0043486	GO:0005634	GO:0045190	GO:0045739
CL2573.Contig2_All	GO:0006974	GO:0006259	GO:0044424	GO:0016567	GO:0005488	GO:0016568
CL2574.Contig1_All	GO:0005230	GO:0044699	GO:0004872	GO:0016020
CL2574.Contig2_All	GO:0005230	GO:0044699	GO:0004872	GO:0016020
CL2574.Contig3_All	GO:0005234	GO:0030054	GO:0030288	GO:0016021	GO:0006811	GO:0035235	GO:0060025	GO:0045211	GO:0015277	GO:0005886
CL2574.Contig4_All	GO:0007274	GO:0004970	GO:0031594	GO:0045211	GO:0008328	GO:0043179
CL2574.Contig6_All	GO:0007274	GO:0004970	GO:0031594	GO:0045211	GO:0008328	GO:0043179
CL2574.Contig7_All	GO:0044763	GO:0016020	GO:0044765	GO:0050794	GO:0005488	GO:0044444
CL2575.Contig1_All	GO:0007498	GO:0042742	GO:0005903	GO:0016459	GO:0042623	GO:0032528	GO:0048803	GO:0005938	GO:0003774	GO:0003779	GO:0000166	GO:0007368
CL2575.Contig2_All	GO:0007498	GO:0042742	GO:0005903	GO:0016459	GO:0042623	GO:0032528	GO:0048803	GO:0005938	GO:0003774	GO:0003779	GO:0000166	GO:0007368
CL2575.Contig3_All	GO:0007498	GO:0042742	GO:0005903	GO:0016459	GO:0042623	GO:0032528	GO:0048803	GO:0005938	GO:0003774	GO:0003779	GO:0000166	GO:0007368
CL2580.Contig1_All	GO:0005737	GO:0043281
CL2580.Contig2_All	GO:0005737	GO:0043281
CL2581.Contig1_All	GO:0048468	GO:0005515	GO:0007399	GO:0016043
CL2581.Contig2_All	GO:0048468	GO:0005515	GO:0007399	GO:0016043
CL2582.Contig1_All	GO:0055085	GO:0016021
CL2582.Contig2_All	GO:0055085	GO:0016021
CL2583.Contig1_All	GO:0005097	GO:0005622	GO:0032851
CL2583.Contig2_All	GO:0005097	GO:0005622	GO:0032851
CL2593.Contig1_All	GO:0007549	GO:0048027	GO:0017148	GO:0007548	GO:0007131	GO:0008083	GO:0000166	GO:0000900	GO:0003730	GO:0048025	GO:0007446	GO:0007541	GO:0005737	GO:0019101	GO:0043234	GO:0007224	GO:0007281	GO:0019099	GO:0000380	GO:0009994	GO:0008266
CL2593.Contig2_All	GO:0007549	GO:0048027	GO:0017148	GO:0007548	GO:0007131	GO:0008083	GO:0000166	GO:0000900	GO:0003730	GO:0048025	GO:0007446	GO:0007541	GO:0005737	GO:0019101	GO:0043234	GO:0007224	GO:0007281	GO:0019099	GO:0000380	GO:0009994	GO:0008266
CL2593.Contig3_All	GO:0000166	GO:0003723
CL2597.Contig1_All	GO:0000166
CL2597.Contig2_All	GO:0000166
CL260.Contig10_All	GO:0004306	GO:0042439	GO:0009058
CL260.Contig11_All	GO:0044763	GO:0004519	GO:0090304	GO:0004527
CL260.Contig4_All	GO:0004306	GO:0042439	GO:0009058
CL260.Contig6_All	GO:0009058	GO:0016779
CL2602.Contig1_All	GO:0016798	GO:0008152	GO:0005886
CL2603.Contig1_All	GO:0042052	GO:0016028	GO:0004560	GO:0046872	GO:0000902	GO:0007616	GO:0005515	GO:0006004	GO:0008355	GO:0005737	GO:0005634	GO:0005886
CL2603.Contig2_All	GO:0042052	GO:0016028	GO:0004560	GO:0046872	GO:0000902	GO:0007616	GO:0005515	GO:0006004	GO:0008355	GO:0005737	GO:0005634	GO:0005886
CL2603.Contig3_All	GO:0042052	GO:0016028	GO:0004560	GO:0046872	GO:0000902	GO:0007616	GO:0005515	GO:0006004	GO:0008355	GO:0005737	GO:0005634	GO:0005886
CL2603.Contig4_All	GO:0042052	GO:0016028	GO:0004560	GO:0046872	GO:0000902	GO:0007616	GO:0005515	GO:0006004	GO:0008355	GO:0005737	GO:0005634	GO:0005886
CL2609.Contig1_All	GO:0008270
CL261.Contig1_All	GO:0007411	GO:0006351	GO:0016319	GO:0010629	GO:0035263	GO:0048098	GO:0042048	GO:0043704	GO:0007479	GO:0008157	GO:0035211	GO:0002121	GO:0042051	GO:0005634	GO:0007483
CL2610.Contig3_All	GO:0009631
CL2611.Contig2_All	GO:0008407	GO:0031987	GO:0001964	GO:0000122	GO:0046331	GO:0003714	GO:0008586	GO:0045466	GO:0007541	GO:0046843	GO:0030381	GO:0008283	GO:0007494	GO:0043392	GO:0005737	GO:0046982	GO:0007391	GO:0008258	GO:0007422	GO:0007286	GO:0042675	GO:0007460	GO:0002121	GO:0048056	GO:0007458	GO:0005634	GO:0048854
CL2613.Contig2_All	GO:0003964	GO:0006278	GO:0003723
CL2621.Contig1_All	GO:0048190	GO:0007269	GO:0031201
CL2624.Contig2_All	GO:0005543	GO:0016773	GO:0035004	GO:0005515	GO:0016310	GO:0016043	GO:0051716
CL2625.Contig1_All	GO:0016021	GO:0055085	GO:0022857
CL2625.Contig2_All	GO:0016021	GO:0055085	GO:0022857
CL2627.Contig1_All	GO:0042060
CL2628.Contig1_All	GO:0030904	GO:0006605	GO:0007040	GO:0007034
CL2629.Contig1_All	GO:0005097	GO:0005509	GO:0005622	GO:0032851
CL264.Contig1_All	GO:0006355	GO:0005667	GO:0003677	GO:0003700
CL2643.Contig1_All	GO:0005463	GO:0005797	GO:0005464	GO:0016021	GO:0000139	GO:0005459	GO:0015789	GO:0015757	GO:0015785	GO:0005351	GO:0005456	GO:0015782	GO:0005461
CL2643.Contig2_All	GO:0005463	GO:0005797	GO:0005464	GO:0005459	GO:0015789	GO:0015757	GO:0015785	GO:0005456	GO:0015782	GO:0016020	GO:0005461
CL2645.Contig1_All	GO:0005852	GO:0006446	GO:0003743
CL2645.Contig2_All	GO:0005852	GO:0006446	GO:0003743
CL2649.Contig1_All	GO:0044763
CL265.Contig1_All	GO:0005488	GO:0016787	GO:0009987
CL2651.Contig1_All	GO:0003723	GO:0006397	GO:0030529	GO:0005634	GO:0000166
CL2651.Contig2_All	GO:0003723	GO:0006397	GO:0030529	GO:0005634	GO:0000166
CL2651.Contig3_All	GO:0003723	GO:0006397	GO:0030529	GO:0005634	GO:0000166
CL2651.Contig4_All	GO:0003723	GO:0006397	GO:0030529	GO:0005634	GO:0000166
CL2651.Contig5_All	GO:0003723	GO:0006397	GO:0030529	GO:0005634	GO:0000166
CL2651.Contig6_All	GO:0003723	GO:0006397	GO:0030529	GO:0005634	GO:0000166
CL2652.Contig1_All	GO:1901363	GO:0097159
CL2652.Contig2_All	GO:0005737	GO:0004535	GO:0006402	GO:0046872	GO:0003723	GO:0005634	GO:0000166
CL2652.Contig3_All	GO:0003723	GO:0046872	GO:0004535	GO:0006402	GO:0000166	GO:0005737	GO:0005634
CL2653.Contig1_All	GO:0006511
CL2653.Contig2_All	GO:0006511
CL2653.Contig3_All	GO:0006511
CL2657.Contig1_All	GO:0051536	GO:0043167	GO:0006777	GO:0003824
CL2659.Contig1_All	GO:0046961	GO:0046034	GO:0015991	GO:0007035	GO:0005769	GO:0005903	GO:0000221	GO:0048471	GO:0005524	GO:0033181
CL2659.Contig2_All	GO:0046961	GO:0046034	GO:0015991	GO:0007035	GO:0005769	GO:0005903	GO:0000221	GO:0048471	GO:0005524	GO:0033181
CL266.Contig2_All	GO:0048190	GO:0007286	GO:0005741	GO:0005524	GO:0016887	GO:0005783
CL2668.Contig1_All	GO:0007349	GO:0005940	GO:0005525	GO:0006184	GO:0045172	GO:0031625	GO:0043065	GO:0005875	GO:0003924	GO:0031105	GO:0007049	GO:0000910
CL2668.Contig2_All	GO:0007349	GO:0005940	GO:0005525	GO:0006184	GO:0045172	GO:0031625	GO:0043065	GO:0005875	GO:0003924	GO:0031105	GO:0007049	GO:0000910
CL2668.Contig3_All	GO:0007349	GO:0005940	GO:0005525	GO:0006184	GO:0045172	GO:0031625	GO:0043065	GO:0005875	GO:0003924	GO:0031105	GO:0007049	GO:0000910
CL267.Contig1_All	GO:0005960	GO:0019464
CL267.Contig2_All	GO:0005960	GO:0019464
CL2670.Contig1_All	GO:0046872	GO:0035556	GO:0019992
CL2676.Contig1_All	GO:0016787
CL2676.Contig2_All	GO:0016787
CL2677.Contig1_All	GO:0005488	GO:0016616	GO:0055114
CL2677.Contig2_All	GO:0005488	GO:0016616	GO:0055114
CL2677.Contig3_All	GO:0006098	GO:0008679	GO:0004616	GO:0050662	GO:0000166
CL2677.Contig4_All	GO:0006098	GO:0008679	GO:0004616	GO:0050662	GO:0000166
CL2677.Contig5_All	GO:0016491
CL2677.Contig6_All	GO:0016491
CL2678.Contig1_All	GO:0048856	GO:0005886	GO:0003006	GO:0044767	GO:0048477
CL2678.Contig2_All	GO:0048856	GO:0005886	GO:0003006	GO:0044767	GO:0048477
CL2679.Contig1_All	GO:0005840	GO:0003735	GO:0006412
CL2679.Contig2_All	GO:0005840	GO:0003735	GO:0006412
CL268.Contig1_All	GO:0004139	GO:0046121
CL268.Contig3_All	GO:0004139	GO:0046121
CL2680.Contig3_All	GO:0006406	GO:0005635
CL2682.Contig1_All	GO:0005484	GO:0007349	GO:0007317	GO:0016021	GO:0006936	GO:0006886	GO:0007482	GO:0016081	GO:0031629	GO:0042335	GO:0008021	GO:0005886	GO:0000910
CL2682.Contig2_All	GO:0005484	GO:0007349	GO:0007317	GO:0016021	GO:0006936	GO:0006886	GO:0007482	GO:0016081	GO:0031629	GO:0042335	GO:0008021	GO:0005886	GO:0000910
CL2682.Contig3_All	GO:0005484	GO:0007349	GO:0007317	GO:0016021	GO:0006936	GO:0006886	GO:0007482	GO:0016081	GO:0031629	GO:0042335	GO:0008021	GO:0005886	GO:0000910
CL2685.Contig1_All	GO:0008152
CL2687.Contig10_All	GO:0016787
CL2687.Contig1_All	GO:0016787
CL2687.Contig2_All	GO:0003824
CL2687.Contig3_All	GO:0003824
CL2687.Contig4_All	GO:0003824
CL2687.Contig5_All	GO:0003824
CL2687.Contig6_All	GO:0003824
CL2687.Contig7_All	GO:0003824
CL2687.Contig8_All	GO:0016787
CL2690.Contig2_All	GO:0003676	GO:0000166
CL2690.Contig3_All	GO:0003676	GO:0000166
CL2690.Contig4_All	GO:0003676	GO:0000166
CL2691.Contig10_All	GO:0016020
CL2691.Contig1_All	GO:0016020
CL2691.Contig2_All	GO:0016020
CL2691.Contig3_All	GO:0016020
CL2691.Contig4_All	GO:0016020
CL2691.Contig5_All	GO:0016020
CL2691.Contig6_All	GO:0016020
CL2691.Contig7_All	GO:0016020
CL2691.Contig8_All	GO:0016020
CL2691.Contig9_All	GO:0016020
CL2699.Contig1_All	GO:0005730	GO:0005840	GO:0030515	GO:0042254	GO:0008270
CL2699.Contig2_All	GO:0016757
CL2700.Contig1_All	GO:0016021
CL2700.Contig2_All	GO:0016021
CL2705.Contig2_All	GO:0090175
CL2705.Contig3_All	GO:0090175
CL2706.Contig2_All	GO:0034472	GO:0005515	GO:0022008	GO:0032039
CL271.Contig1_All	GO:0045879	GO:0008355	GO:0030512	GO:0030727	GO:0008588	GO:0030162	GO:0030713	GO:0046599	GO:0046843	GO:0004842	GO:0030178	GO:0030708	GO:0007088	GO:0007298	GO:0045475	GO:0060253	GO:0051219	GO:0045849	GO:0030720	GO:0046983	GO:0019005
CL2711.Contig1_All	GO:0006796	GO:0016301
CL2711.Contig2_All	GO:0006796	GO:0016301
CL2716.Contig1_All	GO:0008270
CL2716.Contig2_All	GO:0008270
CL2718.Contig1_All	GO:0003333	GO:0015171	GO:0016020	GO:0040008
CL2718.Contig2_All	GO:0003333	GO:0015171	GO:0016021	GO:0040008
CL272.Contig1_All	GO:0030350	GO:0005506	GO:0051539	GO:0003994	GO:0006447
CL272.Contig2_All	GO:0030350	GO:0005506	GO:0051539	GO:0006447	GO:0052632	GO:0052633
CL272.Contig3_All	GO:0005737	GO:0046872	GO:0006101	GO:0010040	GO:0030350	GO:0006099	GO:0051539	GO:0052632	GO:0052633
CL272.Contig4_All	GO:0030350	GO:0005506	GO:0051539	GO:0006447	GO:0052632	GO:0052633
CL272.Contig5_All	GO:0030350	GO:0005506	GO:0051539	GO:0006447	GO:0052632	GO:0052633
CL2721.Contig1_All	GO:0009653	GO:0005622	GO:0044767	GO:0031034	GO:0005488
CL2723.Contig1_All	GO:0016787
CL2723.Contig2_All	GO:0008233
CL2724.Contig1_All	GO:0044699
CL2724.Contig2_All	GO:0044699
CL2724.Contig3_All	GO:0044699
CL2725.Contig1_All	GO:0004252	GO:0006508
CL2725.Contig2_All	GO:0008233
CL2731.Contig1_All	GO:0044710	GO:0016706	GO:0043167	GO:0016222
CL2731.Contig2_All	GO:0051213	GO:0016705	GO:0005783
CL2733.Contig1_All	GO:0046872	GO:0016491
CL2733.Contig2_All	GO:0046872	GO:0016491
CL2739.Contig1_All	GO:0005840	GO:0003735	GO:0006412
CL2739.Contig2_All	GO:0005840	GO:0003735	GO:0006412
CL2739.Contig3_All	GO:0005840	GO:0003735	GO:0006412
CL2744.Contig1_All	GO:0003677	GO:0005622
CL2744.Contig2_All	GO:0005488
CL2751.Contig1_All	GO:0016614
CL2753.Contig1_All	GO:0015031
CL2754.Contig1_All	GO:0006631	GO:0070403	GO:0003857	GO:0055114
CL2754.Contig2_All	GO:0006631	GO:0070403	GO:0003857	GO:0055114
CL2754.Contig3_All	GO:0006631	GO:0070403	GO:0003857	GO:0055114
CL2758.Contig1_All	GO:0009790	GO:0005488	GO:0007165
CL2758.Contig2_All	GO:0005488	GO:0030421	GO:0050954	GO:0007638	GO:0007269	GO:0007165	GO:0007624	GO:0008104	GO:0009790
CL2758.Contig3_All	GO:0005488	GO:0030421	GO:0050954	GO:0007638	GO:0007269	GO:0007165	GO:0007624	GO:0008104	GO:0009790
CL276.Contig1_All	GO:0097211	GO:0007186	GO:0016021	GO:0004968
CL276.Contig2_All	GO:0097211	GO:0007186	GO:0016740	GO:0016021	GO:0004968
CL276.Contig3_All	GO:0097211	GO:0007186	GO:0016740	GO:0016021	GO:0004968
CL2760.Contig2_All	GO:0006351	GO:0008022	GO:0016558	GO:0005730	GO:0005829	GO:0003676	GO:0046872	GO:0060152	GO:0032403	GO:0042623	GO:0005524	GO:0005778
CL2761.Contig1_All	GO:0015671	GO:0005344	GO:0005506	GO:0020037	GO:0019825
CL2761.Contig2_All	GO:0015671	GO:0005344	GO:0005506	GO:0020037	GO:0019825
CL2761.Contig3_All	GO:0015671	GO:0005344	GO:0005506	GO:0020037	GO:0019825
CL2761.Contig4_All	GO:0015671	GO:0005344	GO:0005506	GO:0020037	GO:0019825
CL2763.Contig1_All	GO:0005488
CL2765.Contig1_All	GO:0050660	GO:0016614	GO:0005506	GO:0009055	GO:0051537	GO:0055114
CL2765.Contig2_All	GO:0050660	GO:0016614	GO:0005506	GO:0009055	GO:0051537	GO:0055114
CL2766.Contig1_All	GO:0006996	GO:0044424
CL2767.Contig1_All	GO:0044707
CL2767.Contig2_All	GO:0007605	GO:0022008
CL2767.Contig3_All	GO:0007605	GO:0022008
CL2767.Contig4_All	GO:0044707
CL2767.Contig5_All	GO:0044707
CL2774.Contig2_All	GO:0008586	GO:0042332	GO:0045887	GO:0030178	GO:0006468	GO:0000165	GO:0004707	GO:0007474	GO:0005524	GO:0016318
CL2774.Contig3_All	GO:0008586	GO:0042332	GO:0045887	GO:0030178	GO:0006468	GO:0000165	GO:0004707	GO:0007474	GO:0005524	GO:0016318
CL2775.Contig1_All	GO:0016020	GO:0022008	GO:0005739
CL2784.Contig2_All	GO:0031060	GO:0005622	GO:0048522	GO:0034968	GO:0005488	GO:0045637
CL2788.Contig1_All	GO:0005509
CL2788.Contig2_All	GO:0005509
CL2789.Contig1_All	GO:0003779	GO:0006979
CL2789.Contig2_All	GO:0003779	GO:0006979
CL2792.Contig1_All	GO:0006412
CL2792.Contig2_All	GO:0003746	GO:0005853	GO:0006414
CL2793.Contig1_All	GO:0005488
CL2794.Contig1_All	GO:0005737
CL2794.Contig2_All	GO:0005737
CL2795.Contig1_All	GO:0006811	GO:0015297	GO:0048471
CL2795.Contig2_All	GO:0015385	GO:0055085	GO:0006885	GO:0016021	GO:0006814
CL2795.Contig3_All	GO:0015385	GO:0055085	GO:0006885	GO:0016021	GO:0006814	GO:0048471
CL2795.Contig4_All	GO:0015385	GO:0055085	GO:0006885	GO:0016021	GO:0006814	GO:0048471
CL2795.Contig5_All	GO:0015385	GO:0055085	GO:0006885	GO:0016021	GO:0006814	GO:0048471
CL2795.Contig6_All	GO:0015385	GO:0055085	GO:0006885	GO:0016021	GO:0006814	GO:0048471
CL2797.Contig1_All	GO:0003887	GO:0006351	GO:0003677	GO:0016567	GO:0004842
CL2797.Contig2_All	GO:0003887	GO:0006351	GO:0003677	GO:0016567	GO:0004842
CL2802.Contig2_All	GO:0016740
CL2802.Contig4_All	GO:0016740
CL2804.Contig1_All	GO:0046872
CL2804.Contig2_All	GO:0046872
CL281.Contig1_All	GO:0004591	GO:0006099	GO:0030976
CL281.Contig2_All	GO:0004591	GO:0006099	GO:0030976
CL281.Contig3_All	GO:0004591	GO:0006099	GO:0030976
CL281.Contig4_All	GO:0004591	GO:0006099	GO:0030976
CL281.Contig5_All	GO:0005875	GO:0016491	GO:0008152
CL281.Contig6_All	GO:0008152	GO:0016491
CL281.Contig7_All	GO:0008152	GO:0016491
CL2810.Contig1_All	GO:0035152	GO:0016324	GO:0030246	GO:0007155	GO:0005509	GO:0045746	GO:0005112	GO:0046716
CL2810.Contig2_All	GO:0035152	GO:0016324	GO:0030246	GO:0007155	GO:0005509	GO:0045746	GO:0005112	GO:0046716
CL2818.Contig1_All	GO:0005488
CL2820.Contig1_All	GO:0046872	GO:0006810
CL2822.Contig1_All	GO:0004871	GO:0007165	GO:0016020
CL2824.Contig1_All	GO:0044087	GO:0032956	GO:0003779
CL2824.Contig2_All	GO:0051015	GO:0060297	GO:0030838
CL2827.Contig1_All	GO:0000217	GO:0003727	GO:0031492	GO:0005730	GO:0022008	GO:0043621	GO:0051101	GO:0035101	GO:0003697	GO:0001672
CL2827.Contig2_All	GO:0005634	GO:0003677
CL2827.Contig3_All	GO:0000217	GO:0003727	GO:0031492	GO:0005730	GO:0022008	GO:0043621	GO:0051101	GO:0035101	GO:0003697	GO:0001672
CL2828.Contig1_All	GO:0016301
CL2829.Contig1_All	GO:0016787
CL2829.Contig2_All	GO:0016787
CL2829.Contig3_All	GO:0006810	GO:0005215
CL2832.Contig1_All	GO:0016787
CL2832.Contig2_All	GO:0016787	GO:0008152	GO:0016020
CL2833.Contig2_All	GO:0005369	GO:0006835	GO:0017153	GO:0005886	GO:0015501	GO:0015734	GO:0015183
CL2837.Contig1_All	GO:0030176	GO:0008117	GO:0046331	GO:0030149
CL2837.Contig2_All	GO:0030176	GO:0008117	GO:0046331	GO:0030149
CL2837.Contig3_All	GO:0030176	GO:0008117	GO:0046331	GO:0030149
CL2837.Contig4_All	GO:0030176	GO:0008117	GO:0046331	GO:0030149
CL2839.Contig2_All	GO:0016874
CL2839.Contig3_All	GO:0016884
CL284.Contig1_All	GO:0005759	GO:0004416	GO:0008270	GO:0006750
CL284.Contig3_All	GO:0046872	GO:0016787	GO:0005739
CL285.Contig2_All	GO:0008109	GO:0002121
CL285.Contig3_All	GO:0008109	GO:0002121
CL2851.Contig1_All	GO:0003824	GO:1901605
CL2852.Contig10_All	GO:0043229
CL2852.Contig11_All	GO:0043229
CL2852.Contig12_All	GO:0043229
CL2852.Contig13_All	GO:0043229
CL2852.Contig14_All	GO:0043229
CL2852.Contig1_All	GO:0043229
CL2852.Contig6_All	GO:0000786	GO:0051298	GO:0003677	GO:0006334	GO:0046982	GO:0005811	GO:0005634
CL2852.Contig8_All	GO:0000786	GO:0051298	GO:0003677	GO:0006334	GO:0046982	GO:0005811	GO:0005634
CL2854.Contig1_All	GO:0043060	GO:0004672	GO:0007498	GO:0000705	GO:0031430	GO:0033046	GO:0016321	GO:0000776	GO:0005819	GO:0006096	GO:0006468	GO:0001666	GO:0005813	GO:0032837	GO:0051322	GO:0007100	GO:0030018	GO:0007094	GO:0007095	GO:0004332
CL2854.Contig2_All	GO:0043060	GO:0007498	GO:0000705	GO:0031430	GO:0033046	GO:0016321	GO:0000776	GO:0005819	GO:0006096	GO:0006468	GO:0004674	GO:0001666	GO:0005813	GO:0032837	GO:0051322	GO:0007100	GO:0030018	GO:0007094	GO:0007095	GO:0004332	GO:0005524
CL2856.Contig1_All	GO:0046331	GO:0005811	GO:0005739
CL2857.Contig1_All	GO:0007111	GO:0007110	GO:0000212	GO:0051225	GO:0007112	GO:0000915
CL2857.Contig4_All	GO:0007111	GO:0007110	GO:0000212	GO:0051225	GO:0007112	GO:0000915
CL2858.Contig1_All	GO:0016020	GO:0006810
CL2858.Contig2_All	GO:0016020	GO:0006810
CL286.Contig1_All	GO:0045121	GO:0007010	GO:0043198	GO:0046331	GO:0048190	GO:0031594	GO:0048812	GO:0043066	GO:0030426	GO:0035253	GO:0006816	GO:0016337	GO:0005743	GO:0005765	GO:0009986	GO:0006509	GO:0007220	GO:0043025	GO:0050435	GO:0030424	GO:0004190	GO:0030018	GO:0048471	GO:0042987	GO:0042803	GO:0005887	GO:0005634	GO:0016324	GO:0005938	GO:0008593
CL286.Contig2_All	GO:0045121	GO:0007010	GO:0043198	GO:0046331	GO:0048190	GO:0031594	GO:0048812	GO:0043066	GO:0030426	GO:0035253	GO:0006816	GO:0016337	GO:0005743	GO:0005765	GO:0009986	GO:0006509	GO:0007220	GO:0043025	GO:0050435	GO:0030424	GO:0004190	GO:0030018	GO:0048471	GO:0042987	GO:0042803	GO:0005887	GO:0005634	GO:0016324	GO:0005938	GO:0008593
CL286.Contig3_All	GO:0007010	GO:0043005	GO:0046331	GO:0048190	GO:0048812	GO:0043231	GO:0016337	GO:0044463	GO:0006509	GO:0007220	GO:0031090	GO:0004190	GO:0044446	GO:0043232	GO:0042803	GO:0005887	GO:0016324	GO:0005938	GO:0008593
CL286.Contig4_All	GO:0016021	GO:0004190
CL2861.Contig1_All	GO:0006633	GO:0004768	GO:0005506	GO:0016021	GO:0005783	GO:0055114
CL2861.Contig2_All	GO:0006633	GO:0004768	GO:0005506	GO:0016021	GO:0005783	GO:0055114
CL2863.Contig1_All	GO:0003676
CL2863.Contig2_All	GO:1901363	GO:0097159
CL2865.Contig1_All	GO:0000398	GO:0071011
CL2865.Contig2_All	GO:0008380	GO:0071011	GO:0006397
CL2865.Contig3_All	GO:0008380	GO:0071011	GO:0006397
CL2865.Contig4_All	GO:0046854	GO:0000398	GO:0071011
CL2865.Contig5_All	GO:0000398	GO:0071011
CL2865.Contig6_All	GO:0046854	GO:0000398	GO:0071011
CL2865.Contig7_All	GO:0000398	GO:0071011
CL2865.Contig8_All	GO:0000398	GO:0071011
CL2866.Contig1_All	GO:0007304	GO:0005875	GO:0005488	GO:0001516	GO:0022008	GO:0016491	GO:0006911	GO:0042600
CL2866.Contig2_All	GO:0007304	GO:0005875	GO:0005488	GO:0001516	GO:0022008	GO:0016491	GO:0006911	GO:0042600
CL2866.Contig3_All	GO:0007306	GO:0006979	GO:0005875	GO:0055114	GO:0001516	GO:0022008	GO:0004601	GO:0004666	GO:0006911	GO:0042600	GO:0020037	GO:0005576	GO:0005506
CL287.Contig1_All	GO:0005730	GO:0005525	GO:0042254
CL2872.Contig1_All	GO:0016740
CL2872.Contig2_All	GO:0016740
CL2872.Contig3_All	GO:0016740
CL2873.Contig1_All	GO:0042060	GO:0007427	GO:0008269	GO:0046425	GO:0007269	GO:0006886	GO:0048488
CL2873.Contig2_All	GO:0042060	GO:0007427	GO:0046425	GO:0044765	GO:0007268	GO:0051649
CL2873.Contig4_All	GO:0042060	GO:0007427	GO:0006810	GO:0007259
CL2874.Contig2_All	GO:0016787
CL2877.Contig1_All	GO:0016021
CL2879.Contig2_All	GO:0007411	GO:0003729	GO:0008340	GO:0030529	GO:0008343
CL2884.Contig1_All	GO:0044763	GO:0010467	GO:0002165	GO:0010033	GO:0016070	GO:0048856	GO:0050794	GO:0044767	GO:0005488
CL2884.Contig2_All	GO:0003743	GO:0005852	GO:0016301	GO:0006446
CL2899.Contig1_All	GO:0000381	GO:0003729	GO:0071011
CL2899.Contig2_All	GO:0000381	GO:0003729	GO:0071011	GO:0000166
CL290.Contig2_All	GO:0044424
CL2902.Contig1_All	GO:0006357	GO:0003676	GO:0000289	GO:0030014	GO:0007517	GO:0004535	GO:0005515	GO:0048666	GO:0007095	GO:0005737	GO:0005634
CL2902.Contig2_All	GO:0003676	GO:0005634	GO:0004535
CL2902.Contig3_All	GO:0006357	GO:0003676	GO:0000289	GO:0030014	GO:0007517	GO:0004535	GO:0005515	GO:0048666	GO:0007095	GO:0005737	GO:0005634
CL2904.Contig1_All	GO:0044763	GO:0044260	GO:0006139	GO:0003824
CL2904.Contig2_All	GO:0044700	GO:0007154	GO:0006886	GO:0044424
CL2905.Contig10_All	GO:0003824
CL2905.Contig12_All	GO:0003824
CL2905.Contig13_All	GO:0003824
CL2905.Contig14_All	GO:0016788	GO:0004312
CL2905.Contig15_All	GO:0016788	GO:0004312
CL2905.Contig2_All	GO:0016491	GO:0016788	GO:0004312
CL2905.Contig5_All	GO:0003824
CL2905.Contig6_All	GO:0003824
CL2905.Contig7_All	GO:0003824
CL2905.Contig9_All	GO:0003824
CL2906.Contig1_All	GO:0005215
CL2906.Contig2_All	GO:0005215
CL2907.Contig1_All	GO:0019991	GO:0035151
CL2907.Contig2_All	GO:0019991	GO:0035151
CL2911.Contig2_All	GO:0005215
CL2912.Contig1_All	GO:0016529	GO:0005509
CL2912.Contig2_All	GO:0016529	GO:0005509
CL2914.Contig1_All	GO:0008270	GO:0003676
CL2914.Contig2_All	GO:0008270	GO:0003676
CL2916.Contig1_All	GO:0005847	GO:0005488	GO:0005848	GO:0006379
CL2916.Contig2_All	GO:0005847	GO:0005848	GO:0006379
CL2917.Contig1_All	GO:0070593	GO:0051635	GO:0030424	GO:0008046	GO:0006909	GO:0030425	GO:0016319	GO:0007413	GO:0007422	GO:0043025	GO:0021551	GO:0042803	GO:0048846	GO:0005887
CL2917.Contig2_All	GO:0070593	GO:0051635	GO:0030424	GO:0008046	GO:0006909	GO:0030425	GO:0016319	GO:0007413	GO:0007422	GO:0043025	GO:0021551	GO:0042803	GO:0048846
CL2917.Contig3_All	GO:0070593	GO:0051635	GO:0030424	GO:0008046	GO:0006909	GO:0030425	GO:0016319	GO:0007413	GO:0007422	GO:0043025	GO:0021551	GO:0042803	GO:0048846
CL2917.Contig4_All	GO:0070593	GO:0051635	GO:0030424	GO:0008046	GO:0006909	GO:0030425	GO:0016319	GO:0007413	GO:0007422	GO:0043025	GO:0021551	GO:0042803	GO:0048846	GO:0005887
CL292.Contig1_All	GO:0016070
CL292.Contig2_All	GO:0003676	GO:0000122	GO:0005634
CL292.Contig3_All	GO:0019538	GO:0016874
CL2920.Contig2_All	GO:0043161	GO:0005829	GO:0006470	GO:0046677	GO:0000922	GO:0046872	GO:0010468	GO:0008022	GO:0000775	GO:0008543	GO:0004722	GO:0046580	GO:0046982	GO:0000159	GO:0043066	GO:0042542	GO:0005634
CL2920.Contig8_All	GO:0043161	GO:0005829	GO:0006470	GO:0046677	GO:0000922	GO:0046872	GO:0010468	GO:0008022	GO:0000775	GO:0008543	GO:0004722	GO:0046580	GO:0046982	GO:0000159	GO:0043066	GO:0042542	GO:0005634
CL2921.Contig2_All	GO:0044763	GO:0009620	GO:0007275	GO:0048856	GO:0044765	GO:0050794	GO:0019730	GO:0006952
CL2925.Contig1_All	GO:0055114	GO:0004657	GO:0006537	GO:0007626	GO:0042331	GO:0005759	GO:0006562
CL2925.Contig2_All	GO:0055114	GO:0004657	GO:0006537	GO:0007626	GO:0042331	GO:0005759	GO:0006562
CL2926.Contig2_All	GO:0010629
CL2930.Contig2_All	GO:0007616	GO:0006979	GO:0005886	GO:0045178	GO:0005515	GO:0008355	GO:0008105
CL2930.Contig3_All	GO:0007616	GO:0006979	GO:0005886	GO:0045178	GO:0005515	GO:0008355	GO:0008105
CL2930.Contig4_All	GO:0007616	GO:0006979	GO:0005886	GO:0045178	GO:0005515	GO:0008355	GO:0008105
CL2930.Contig5_All	GO:0007616	GO:0006979	GO:0005886	GO:0045178	GO:0005515	GO:0008355	GO:0008105
CL2930.Contig6_All	GO:0007616	GO:0006979	GO:0005886	GO:0045178	GO:0005515	GO:0008355	GO:0008105	GO:0044425
CL2930.Contig7_All	GO:0007616	GO:0006979	GO:0005886	GO:0045178	GO:0005515	GO:0008355	GO:0008105
CL2931.Contig1_All	GO:0005737	GO:0042787	GO:0004842	GO:0005634
CL2931.Contig3_All	GO:0005737	GO:0042787	GO:0004842	GO:0005634
CL2934.Contig2_All	GO:0015141	GO:0008340	GO:0044763	GO:0044765	GO:0010889	GO:0015137	GO:0005886
CL2934.Contig3_All	GO:0015141	GO:0008340	GO:0010889	GO:0015137	GO:0005886
CL2934.Contig4_All	GO:0015141	GO:0008340	GO:0010889	GO:0015137	GO:0005886
CL2944.Contig1_All	GO:0003700	GO:0005856	GO:0060025	GO:0030010	GO:0007314	GO:0007411	GO:0009925	GO:0007474	GO:0031532	GO:0031594	GO:0046872	GO:0005200	GO:0050699	GO:0030315	GO:0046928	GO:0007427	GO:0045214	GO:0007274	GO:0045944	GO:0016334	GO:0016011	GO:0045197	GO:0046716	GO:0046982	GO:0035147	GO:0007016	GO:0043565	GO:0008307	GO:0007293	GO:0016203	GO:0030018	GO:0008586	GO:0005634	GO:0006110	GO:0048172	GO:0007295	GO:0003779
CL2951.Contig1_All	GO:0009103	GO:0005788	GO:0016757
CL2951.Contig2_All	GO:0003824
CL2951.Contig3_All	GO:0003824
CL2953.Contig1_All	GO:0006537	GO:0050660	GO:0016040	GO:0051536	GO:0005506	GO:0010181	GO:0055114
CL2953.Contig2_All	GO:0006537	GO:0050660	GO:0016040	GO:0051536	GO:0005506	GO:0010181	GO:0055114
CL2953.Contig3_All	GO:0006537	GO:0050660	GO:0016040	GO:0051536	GO:0005506	GO:0010181	GO:0004355	GO:0055114
CL2953.Contig4_All	GO:0006537	GO:0050660	GO:0016040	GO:0051536	GO:0005506	GO:0010181	GO:0004355	GO:0055114
CL2955.Contig1_All	GO:0030170	GO:0006520	GO:0009058	GO:0004069	GO:0080130
CL2960.Contig1_All	GO:0001129	GO:0006352	GO:0046425	GO:0000117	GO:0043565	GO:0005669	GO:0045944	GO:0022008	GO:0008134	GO:0035174	GO:0016573	GO:0001075
CL2960.Contig2_All	GO:0003743	GO:0006413	GO:0008270	GO:0016740
CL2963.Contig1_All	GO:0005703	GO:0061136	GO:0004866	GO:0005705	GO:0005730	GO:0071011	GO:0000398	GO:0008537	GO:2000045	GO:0071013	GO:0061133	GO:0005737
CL2963.Contig2_All	GO:0005703	GO:0061136	GO:0004866	GO:0005705	GO:0005730	GO:0071011	GO:0000398	GO:0008537	GO:2000045	GO:0071013	GO:0061133	GO:0005737
CL2963.Contig3_All	GO:0005703	GO:0061136	GO:0004866	GO:0005705	GO:0005730	GO:0071011	GO:0000398	GO:0008537	GO:2000045	GO:0071013	GO:0061133	GO:0005737
CL2964.Contig5_All	GO:0010468	GO:0044260	GO:0051726	GO:0019538	GO:0048518	GO:0005515	GO:0048523	GO:0044424
CL2964.Contig6_All	GO:0010468	GO:0044260	GO:0051726	GO:0019538	GO:0048518	GO:0005515	GO:0048523	GO:0044424
CL2965.Contig1_All	GO:0008511	GO:0006810
CL2966.Contig1_All	GO:0005875	GO:0003724	GO:0000166
CL2966.Contig3_All	GO:0005875	GO:0003724	GO:1901363	GO:0097159
CL2966.Contig4_All	GO:0005875	GO:0004386
CL2967.Contig1_All	GO:0006139	GO:0016763
CL2967.Contig2_All	GO:0004731	GO:0009116
CL2968.Contig2_All	GO:0004175	GO:0051298	GO:0000059	GO:0048542	GO:0015629	GO:0008283	GO:0042332	GO:0008320	GO:0007291	GO:0007303	GO:0005643	GO:0006607	GO:0007301	GO:0005875	GO:0005811	GO:0005886
CL2968.Contig3_All	GO:0004175	GO:0051298	GO:0000059	GO:0048542	GO:0015629	GO:0008283	GO:0042332	GO:0008320	GO:0007291	GO:0007303	GO:0005643	GO:0006607	GO:0007301	GO:0005875	GO:0005811	GO:0005886
CL2969.Contig1_All	GO:0046872
CL2969.Contig2_All	GO:0008270	GO:0005509
CL2969.Contig3_All	GO:0008270	GO:0005509
CL2970.Contig2_All	GO:0016075	GO:0004525	GO:0006396	GO:0003677	GO:0003725	GO:0005524	GO:0004386
CL2973.Contig1_All	GO:0005615	GO:0032504	GO:0004566
CL2973.Contig2_All	GO:0005615	GO:0032504	GO:0004566
CL2973.Contig3_All	GO:0005615	GO:0032504	GO:0004566
CL2973.Contig4_All	GO:0005615	GO:0032504	GO:0004566
CL2976.Contig1_All	GO:0016491	GO:0005488
CL2978.Contig2_All	GO:0007498	GO:0005509
CL2978.Contig3_All	GO:0007498	GO:0005509
CL2986.Contig1_All	GO:0005846	GO:0071011	GO:0022008	GO:0000339	GO:0003677	GO:0006370	GO:0045292	GO:0045071	GO:0030422	GO:0071013	GO:0035195	GO:0051028
CL2986.Contig2_All	GO:0005846	GO:0071011	GO:0022008	GO:0000339	GO:0003677	GO:0006370	GO:0045292	GO:0045071	GO:0030422	GO:0071013	GO:0035195	GO:0051028
CL299.Contig2_All	GO:0005885	GO:0000902	GO:0034314	GO:0005524	GO:0003779	GO:0005200	GO:0005884
CL2993.Contig2_All	GO:0005488
CL2995.Contig1_All	GO:0016787
CL2995.Contig2_All	GO:0016787
CL2995.Contig3_All	GO:0016787
CL2998.Contig1_All	GO:0006810
CL3.Contig1_All	GO:0046872	GO:0005737	GO:0006801	GO:0004784	GO:0055114
CL3.Contig2_All	GO:0046872	GO:0005737	GO:0006801	GO:0004784	GO:0055114
CL3.Contig3_All	GO:0046872	GO:0005737	GO:0006801	GO:0004784	GO:0055114
CL3.Contig4_All	GO:0046872	GO:0005737	GO:0006801	GO:0004784	GO:0055114
CL3.Contig5_All	GO:0046872	GO:0005737	GO:0006801	GO:0004784	GO:0055114
CL3002.Contig1_All	GO:0003824
CL3004.Contig1_All	GO:0016874
CL3004.Contig2_All	GO:0005737	GO:0006431	GO:0005524	GO:0004825
CL3009.Contig1_All	GO:0046331	GO:0008407	GO:0007602
CL3009.Contig2_All	GO:0032502	GO:0044700	GO:0007154
CL3011.Contig1_All	GO:0006546	GO:0004375	GO:0030170	GO:0032440	GO:0016829	GO:0005960	GO:0055114
CL3011.Contig2_All	GO:0006546	GO:0004375	GO:0030170	GO:0032440	GO:0016829	GO:0005960	GO:0055114
CL3012.Contig1_All	GO:0009987	GO:0006810	GO:0016887	GO:0000166
CL3012.Contig2_All	GO:0009987	GO:0006810	GO:0016887	GO:0000166
CL3012.Contig3_All	GO:0055085	GO:0016021	GO:0042626	GO:0006200	GO:0005524
CL3012.Contig4_All	GO:0055085	GO:0016021	GO:0042626	GO:0006200	GO:0005524
CL3013.Contig1_All	GO:0016757	GO:0005794	GO:0006486	GO:0016021
CL3014.Contig1_All	GO:0005515	GO:0044267	GO:0005737	GO:0006996	GO:0050794	GO:0032502	GO:0032501
CL3014.Contig2_All	GO:0005515	GO:0044267	GO:0005737	GO:0006996	GO:0050794	GO:0032502	GO:0032501
CL3014.Contig4_All	GO:0005515	GO:0044267	GO:0005737	GO:0006996	GO:0050794	GO:0032502	GO:0032501
CL3019.Contig1_All	GO:0031625	GO:0031461	GO:0006511
CL3019.Contig2_All	GO:0000209	GO:0008054	GO:0031208	GO:0017145	GO:0007369	GO:0016055	GO:0032467	GO:0006513	GO:0035024	GO:0040016	GO:0005794	GO:0007229	GO:0004842	GO:0031625	GO:0001831	GO:0005827	GO:0048208	GO:0043149	GO:0000090	GO:0030332	GO:0005634	GO:0016477	GO:0031463
CL3019.Contig3_All	GO:0000209	GO:0008054	GO:0031208	GO:0017145	GO:0007369	GO:0016055	GO:0032467	GO:0006513	GO:0035024	GO:0040016	GO:0005794	GO:0007229	GO:0004842	GO:0031625	GO:0001831	GO:0005827	GO:0048208	GO:0043149	GO:0000090	GO:0030332	GO:0005634	GO:0016477	GO:0031463
CL3025.Contig2_All	GO:0097159	GO:1901363
CL3026.Contig4_All	GO:0015991	GO:0033179	GO:0015078	GO:0016021
CL3027.Contig1_All	GO:0044464
CL303.Contig2_All	GO:0004842	GO:0016567
CL303.Contig3_All	GO:0007523	GO:0031965	GO:0015629	GO:0040023	GO:0060361	GO:0007303	GO:0003779	GO:0008305	GO:0007015	GO:0007519	GO:0034654	GO:0008335	GO:0030018	GO:0048471	GO:0016477
CL3031.Contig1_All	GO:0055114	GO:0033743
CL3031.Contig2_All	GO:0055114	GO:0033743
CL3037.Contig1_All	GO:0005975	GO:0043169	GO:0003824
CL3037.Contig2_All	GO:0005975	GO:0043169	GO:0003824
CL3038.Contig6_All	GO:0005543	GO:0003779	GO:0007165
CL3039.Contig2_All	GO:0016458	GO:0000166	GO:0017053	GO:0034720	GO:0007474	GO:0048477	GO:0070828	GO:0008593
CL304.Contig1_All	GO:0048038	GO:0051287	GO:0008137	GO:0005747	GO:0048812	GO:0046331	GO:0006120
CL304.Contig2_All	GO:0048038	GO:0051287	GO:0008137	GO:0005747	GO:0048812	GO:0046331	GO:0006120
CL3042.Contig1_All	GO:0048072	GO:0006508	GO:0005758	GO:0007005	GO:0042981	GO:0004252	GO:0048749	GO:0016020
CL3047.Contig1_All	GO:0006470	GO:0008138
CL3047.Contig2_All	GO:0006470	GO:0008138
CL3048.Contig1_All	GO:0043167	GO:0000166
CL3048.Contig2_All	GO:0006184	GO:0003924	GO:0005525
CL305.Contig16_All	GO:0044699
CL3051.Contig3_All	GO:0004930	GO:0007186	GO:0016740	GO:0016021
CL3051.Contig4_All	GO:0007186	GO:0004715	GO:0004989	GO:0006355	GO:0016021	GO:0045887	GO:0043565	GO:0003700
CL306.Contig1_All	GO:0004809	GO:0006400
CL306.Contig2_All	GO:0008168	GO:0008033
CL3060.Contig1_All	GO:0009653	GO:0016772	GO:0007127	GO:0007275	GO:0065008	GO:0006310	GO:0051276	GO:0006302	GO:0044774	GO:0000077	GO:0051128	GO:0044767	GO:0000076	GO:0007346	GO:0050793
CL3060.Contig2_All	GO:0009653	GO:0016772	GO:0007127	GO:0007275	GO:0065008	GO:0006310	GO:0051276	GO:0006302	GO:0044774	GO:0000077	GO:0051128	GO:0044767	GO:0000076	GO:0007346	GO:0050793
CL3063.Contig1_All	GO:0005915	GO:0007016	GO:0007163	GO:0030055	GO:0030720	GO:0016342	GO:0045296	GO:0007155	GO:0003779	GO:0015629	GO:0005198	GO:0005914
CL3063.Contig2_All	GO:0005915	GO:0007016	GO:0007163	GO:0030055	GO:0030720	GO:0016342	GO:0045296	GO:0007155	GO:0003779	GO:0015629	GO:0005198	GO:0005914
CL3065.Contig2_All	GO:0044710	GO:0016706	GO:0043167	GO:0016222
CL3066.Contig1_All	GO:0004519	GO:0003676
CL3066.Contig2_All	GO:0004523	GO:0003964	GO:0006278	GO:0003723
CL3067.Contig1_All	GO:0006098	GO:0046872	GO:0042803	GO:0004750	GO:0044424
CL3067.Contig2_All	GO:0003824
CL3072.Contig10_All	GO:0008062	GO:0003729	GO:0045475	GO:0007303	GO:0008270	GO:0071011	GO:0000398	GO:0030036	GO:0007067	GO:0000166	GO:0040011	GO:0071013	GO:0005737	GO:0008104	GO:0045804	GO:0009790
CL3072.Contig11_All	GO:0008062	GO:0003729	GO:0045475	GO:0007303	GO:0008270	GO:0071011	GO:0000398	GO:0030036	GO:0007067	GO:0000166	GO:0040011	GO:0071013	GO:0005737	GO:0008104	GO:0045804	GO:0009790
CL3072.Contig12_All	GO:0008062	GO:0003729	GO:0045475	GO:0007303	GO:0008270	GO:0071011	GO:0000398	GO:0030036	GO:0007067	GO:0000166	GO:0040011	GO:0071013	GO:0005737	GO:0008104	GO:0045804	GO:0009790
CL3072.Contig13_All	GO:0008062	GO:0003723	GO:0045475	GO:0007303	GO:0008270	GO:0071011	GO:0000398	GO:0030036	GO:0007067	GO:0000166	GO:0040011	GO:0071013	GO:0005737	GO:0008104	GO:0045804	GO:0009790
CL3072.Contig14_All	GO:0008062	GO:0003729	GO:0045475	GO:0007303	GO:0008270	GO:0071011	GO:0000398	GO:0030036	GO:0007067	GO:0000166	GO:0040011	GO:0071013	GO:0005737	GO:0008104	GO:0045804	GO:0009790
CL3072.Contig15_All	GO:0008062	GO:0003729	GO:0045475	GO:0007303	GO:0008270	GO:0071011	GO:0000398	GO:0030036	GO:0007067	GO:0000166	GO:0040011	GO:0071013	GO:0005737	GO:0008104	GO:0045804	GO:0009790
CL3072.Contig16_All	GO:0008062	GO:0003729	GO:0045475	GO:0007303	GO:0008270	GO:0071011	GO:0000398	GO:0030036	GO:0007067	GO:0000166	GO:0040011	GO:0071013	GO:0005737	GO:0008104	GO:0045804	GO:0009790
CL3072.Contig17_All	GO:0008062	GO:0003729	GO:0045475	GO:0007303	GO:0008270	GO:0071011	GO:0000398	GO:0030036	GO:0007067	GO:0000166	GO:0040011	GO:0071013	GO:0005737	GO:0008104	GO:0045804	GO:0009790
CL3072.Contig1_All	GO:0044763	GO:0008270	GO:0003676	GO:0007562	GO:0007623	GO:0000166	GO:0005634
CL3072.Contig2_All	GO:0008062	GO:0003729	GO:0045475	GO:0007303	GO:0008270	GO:0071011	GO:0000398	GO:0030036	GO:0007067	GO:0000166	GO:0040011	GO:0071013	GO:0005737	GO:0008104	GO:0045804	GO:0009790
CL3072.Contig3_All	GO:0008062	GO:0003729	GO:0045475	GO:0007303	GO:0008270	GO:0071011	GO:0000398	GO:0030036	GO:0007067	GO:0000166	GO:0040011	GO:0071013	GO:0005737	GO:0008104	GO:0045804	GO:0009790
CL3072.Contig4_All	GO:0051179	GO:0006996	GO:0005681	GO:0008270	GO:0003676	GO:0007562	GO:0000166	GO:0048477	GO:0048512
CL3072.Contig5_All	GO:0009987	GO:0003676	GO:0007275	GO:0044424
CL3072.Contig6_All	GO:0008062	GO:0003729	GO:0045475	GO:0007303	GO:0008270	GO:0071011	GO:0000398	GO:0030036	GO:0007067	GO:0000166	GO:0040011	GO:0071013	GO:0005737	GO:0008104	GO:0045804	GO:0009790
CL3072.Contig7_All	GO:0008062	GO:0003729	GO:0045475	GO:0007303	GO:0008270	GO:0071011	GO:0000398	GO:0030036	GO:0007067	GO:0000166	GO:0040011	GO:0071013	GO:0005737	GO:0008104	GO:0045804	GO:0009790
CL3072.Contig8_All	GO:0008062	GO:0003723	GO:0045475	GO:0007303	GO:0008270	GO:0071011	GO:0000398	GO:0030036	GO:0007067	GO:0000166	GO:0040011	GO:0071013	GO:0005737	GO:0008104	GO:0045804	GO:0009790
CL3072.Contig9_All	GO:0008062	GO:0003729	GO:0045475	GO:0007303	GO:0008270	GO:0071011	GO:0000398	GO:0030036	GO:0007067	GO:0000166	GO:0040011	GO:0071013	GO:0005737	GO:0008104	GO:0045804	GO:0009790
CL3076.Contig1_All	GO:0003824
CL3077.Contig2_All	GO:0005737	GO:0046570	GO:0046872	GO:0019509
CL3077.Contig3_All	GO:0005737	GO:0046570	GO:0046872	GO:0019509
CL3078.Contig1_All	GO:0080090	GO:0044427	GO:0031323	GO:0044260	GO:0060255
CL3078.Contig2_All	GO:0080090	GO:0044427	GO:0031323	GO:0044260	GO:0060255
CL308.Contig1_All	GO:0016021	GO:0008271	GO:0008272
CL3084.Contig2_All	GO:0050794	GO:0005488
CL3085.Contig2_All	GO:0005730	GO:0008380	GO:1901363	GO:0097159
CL3085.Contig3_All	GO:0005730	GO:0006396
CL3085.Contig4_All	GO:0043484	GO:0017025	GO:0003727	GO:0005730	GO:0071013	GO:0005737
CL309.Contig1_All	GO:0031625	GO:0031461	GO:0006511
CL309.Contig2_All	GO:0007307	GO:0000152	GO:0042787	GO:0051533	GO:0031461	GO:0004842	GO:0031625	GO:0007095
CL309.Contig3_All	GO:0031625	GO:0031461	GO:0006511
CL3090.Contig1_All	GO:0016567	GO:0006511	GO:0034450	GO:0000151
CL3090.Contig2_All	GO:0016567	GO:0006511	GO:0034450	GO:0000151
CL3093.Contig2_All	GO:0044260	GO:0006139	GO:0003824
CL3093.Contig3_All	GO:0044238	GO:0009790	GO:0051726	GO:0010605	GO:0044774	GO:0044237	GO:0000226	GO:0000077	GO:0048523	GO:0044424	GO:0008168	GO:0016301
CL3094.Contig1_All	GO:0007098	GO:0000022	GO:0005515	GO:0044430	GO:0015630	GO:1901576	GO:0060236	GO:0044710	GO:0043234	GO:0007059	GO:0090307	GO:0006725	GO:0046483	GO:1901360	GO:0090306	GO:0007018	GO:0044249	GO:0005085	GO:0048066
CL31.Contig1_All	GO:0055085	GO:0008559	GO:0016021	GO:0006200	GO:0043190	GO:0005524
CL31.Contig2_All	GO:0055085	GO:0016021	GO:0042626	GO:0006200	GO:0005524
CL3100.Contig1_All	GO:0016491	GO:0055114	GO:0000166	GO:0003723
CL3100.Contig2_All	GO:0016491	GO:0055114	GO:0000166	GO:0003723
CL3103.Contig1_All	GO:0042127	GO:0008360	GO:0008362	GO:0007426	GO:0035159	GO:0042052	GO:0003382	GO:0007009	GO:0007464	GO:0007402	GO:0007419	GO:0043565	GO:0007428	GO:0003700	GO:0045944	GO:0042803	GO:0061041	GO:0005634
CL3103.Contig2_All	GO:0042127	GO:0008360	GO:0008362	GO:0007426	GO:0035159	GO:0042052	GO:0003382	GO:0007009	GO:0007464	GO:0007402	GO:0007419	GO:0043565	GO:0007428	GO:0003700	GO:0045944	GO:0042803	GO:0061041	GO:0005634
CL3103.Contig3_All	GO:0042127	GO:0008360	GO:0008362	GO:0007426	GO:0035159	GO:0042052	GO:0003382	GO:0007009	GO:0007464	GO:0007402	GO:0043565	GO:0007428	GO:0003700	GO:0045944	GO:0042803	GO:0061041	GO:0005634
CL3103.Contig4_All	GO:0042127	GO:0008360	GO:0008362	GO:0007426	GO:0035159	GO:0042052	GO:0003382	GO:0007009	GO:0007464	GO:0007402	GO:0007419	GO:0043565	GO:0007428	GO:0003700	GO:0045944	GO:0042803	GO:0061041	GO:0005634
CL3103.Contig5_All	GO:0042127	GO:0008360	GO:0008362	GO:0007426	GO:0035159	GO:0042052	GO:0003382	GO:0007009	GO:0007464	GO:0007402	GO:0043565	GO:0007428	GO:0003700	GO:0045944	GO:0042803	GO:0061041	GO:0005634
CL3103.Contig6_All	GO:0042127	GO:0008360	GO:0008362	GO:0007426	GO:0035159	GO:0042052	GO:0003382	GO:0007009	GO:0007464	GO:0007402	GO:0043565	GO:0007428	GO:0003700	GO:0045944	GO:0042803	GO:0061041	GO:0005634
CL3106.Contig1_All	GO:0004739	GO:0043231	GO:0006096	GO:0055114
CL3107.Contig1_All	GO:0007219	GO:0008103	GO:0008586	GO:0000900	GO:0003730	GO:2001020	GO:0005737	GO:0007291	GO:0008587	GO:0007319	GO:0008187	GO:0000398	GO:0030529
CL3107.Contig2_All	GO:0007219	GO:0008103	GO:0008586	GO:0000900	GO:0003730	GO:2001020	GO:0005737	GO:0007291	GO:0008587	GO:0007319	GO:0008187	GO:0000398	GO:0030529
CL3109.Contig1_All	GO:0016787
CL3109.Contig2_All	GO:0016787
CL3110.Contig1_All	GO:0001676	GO:0004467
CL3110.Contig2_All	GO:0001676	GO:0004467
CL3110.Contig3_All	GO:0001676	GO:0004467
CL3111.Contig1_All	GO:0003824
CL3111.Contig2_All	GO:0016787
CL3113.Contig2_All	GO:0009987
CL3114.Contig4_All	GO:0005875	GO:0000922	GO:0005876	GO:0035046	GO:0007279	GO:0005813	GO:0000226	GO:0005515	GO:0044444	GO:0007067	GO:0071822	GO:0008104
CL3115.Contig1_All	GO:0005875	GO:0003676	GO:0004824	GO:0005524	GO:0006430	GO:0005737
CL3115.Contig2_All	GO:0005875	GO:0003676	GO:0004824	GO:0005524	GO:0006430	GO:0005737
CL3126.Contig1_All	GO:0007411	GO:0008594	GO:0005912	GO:0004672	GO:0051017	GO:0046664	GO:0016310	GO:0007394	GO:0005886
CL3126.Contig2_All	GO:0007411	GO:0006468	GO:0008594	GO:0005912	GO:0051017	GO:0046664	GO:0004713	GO:0000166	GO:0007394	GO:0005737	GO:0005886
CL3129.Contig2_All	GO:0005488
CL313.Contig1_All	GO:0016021	GO:0005737	GO:0016627	GO:0006629
CL313.Contig2_All	GO:0016021	GO:0005737	GO:0016627	GO:0006629
CL313.Contig3_All	GO:0016021	GO:0005737	GO:0016627	GO:0006629
CL3132.Contig1_All	GO:0005840	GO:0003735	GO:0006412
CL3132.Contig2_All	GO:0005840	GO:0003735	GO:0006412
CL3134.Contig1_All	GO:0005247	GO:0055085	GO:0016021	GO:0006821
CL3134.Contig2_All	GO:0005247	GO:0055085	GO:0016021	GO:0006821
CL3137.Contig1_All	GO:0020037	GO:0016705	GO:0004497	GO:0005506	GO:0009055	GO:0055114
CL3139.Contig1_All	GO:0004004	GO:1901363	GO:0022008	GO:0097159
CL3139.Contig2_All	GO:0003676	GO:0005524	GO:0008026
CL314.Contig20_All	GO:0016070	GO:0003723	GO:0046331
CL314.Contig4_All	GO:0046331
CL314.Contig7_All	GO:0046331
CL314.Contig8_All	GO:0009987
CL314.Contig9_All	GO:0046331
CL3141.Contig1_All	GO:0006509	GO:0016021	GO:0004222	GO:0008270
CL3141.Contig2_All	GO:0006509	GO:0016021	GO:0004222	GO:0008270
CL3147.Contig1_All	GO:0052689
CL3147.Contig2_All	GO:0052689
CL315.Contig4_All	GO:0006165	GO:0009124	GO:0005737	GO:0019136
CL3152.Contig3_All	GO:0044260	GO:0006139	GO:0003824
CL3153.Contig1_All	GO:0009987
CL3156.Contig1_All	GO:0005488
CL3159.Contig1_All	GO:0003729	GO:0007446	GO:0045165	GO:0000381	GO:0000785	GO:0008134	GO:0035107	GO:0035062	GO:0008283	GO:0005737
CL3159.Contig2_All	GO:0003729	GO:0007446	GO:0045165	GO:0000381	GO:0000785	GO:0008134	GO:0030529	GO:0035107	GO:0035062	GO:0008283	GO:0005737
CL3159.Contig4_All	GO:0003729	GO:0007446	GO:0045165	GO:0000381	GO:0000785	GO:0008134	GO:0035107	GO:0035062	GO:0008283	GO:0005737
CL316.Contig1_All	GO:0008353	GO:0006468	GO:0005524
CL3168.Contig1_All	GO:0006879	GO:0016491	GO:0008199	GO:0006826	GO:0055114
CL3168.Contig2_All	GO:0006879	GO:0016491	GO:0008199	GO:0006826	GO:0055114
CL317.Contig11_All	GO:0003964	GO:0006278	GO:0003723
CL317.Contig12_All	GO:0003964	GO:0006278	GO:0003723
CL317.Contig1_All	GO:0003824
CL317.Contig4_All	GO:0003964	GO:0006278	GO:0003723
CL317.Contig5_All	GO:0003964	GO:0006278	GO:0003723
CL317.Contig6_All	GO:0003964	GO:0006278	GO:0003723
CL317.Contig9_All	GO:0003964	GO:0006278	GO:0003723
CL3171.Contig1_All	GO:0020037	GO:0016705	GO:0004497	GO:0005506	GO:0009055	GO:0055114
CL3171.Contig2_All	GO:0020037	GO:0016705	GO:0004497	GO:0005506	GO:0009055	GO:0055114
CL3172.Contig1_All	GO:0016798	GO:0071704
CL3173.Contig1_All	GO:0000166
CL3175.Contig1_All	GO:0003677
CL3175.Contig2_All	GO:0003677
CL3180.Contig1_All	GO:0006260	GO:0003700	GO:0005634	GO:0006355
CL3180.Contig2_All	GO:0006351	GO:0003700	GO:0005634
CL3180.Contig3_All	GO:0006351	GO:0005622
CL3181.Contig1_All	GO:0007603	GO:0006810	GO:0016028	GO:0031965	GO:0016021	GO:0003755	GO:0016023	GO:0016063	GO:0005788	GO:0006458	GO:0016018	GO:0070059
CL3182.Contig1_All	GO:0006355	GO:0008026	GO:0003677	GO:0005524	GO:0005634
CL3182.Contig2_All	GO:0008026	GO:0006355	GO:0005703	GO:0005705	GO:0003677	GO:0035042	GO:0048477	GO:0003682	GO:0005634	GO:0005524	GO:0007476
CL3184.Contig1_All	GO:0016020	GO:0006508	GO:0008239	GO:0008236
CL3185.Contig1_All	GO:0006120	GO:0008137	GO:0005747
CL3185.Contig2_All	GO:0006120	GO:0008137	GO:0005747
CL3191.Contig4_All	GO:0009888	GO:0060538	GO:0005515	GO:0034613	GO:0044425	GO:0016043	GO:0055001	GO:0065007	GO:0005886
CL3192.Contig1_All	GO:0045316	GO:0008270	GO:0003676	GO:0005622	GO:0007552	GO:0035075
[truncated: 11,562 more rows]
[truncated: 68 more columns]
