# Supplementary material for: Transcriptome differences between Cry1Ab resistant and susceptible strains of Asian corn borer
Source: BMC Genomics. 2015 Mar 12;16(1):173. doi: 10.1186/s12864-015-1362-2 (PMC4406038; doi:10.1186/s12864-015-1362-2)
Supplement: Additional file 7: Table S4. — The unigenes which were mapped into KEGG pathways. [file 12864_2015_1362_MOESM7_ESM.xlsx]

## Sheet: Sheet1
Table S4 The unigenes which were mapped into KEGG pathways
Query_id	Subject_id	Subject_annotation
CL4229.Contig1_All	acs:100556967	protein SSXT-like; K15623 protein SSXT
CL4229.Contig1_All	mdo:100010183	protein SSXT-like; K15623 protein SSXT
CL4229.Contig1_All	hsa:6760	SS18, MGC116875, SSXT, SYT; synovial sarcoma translocation, chromosome 18; K15623 protein SSXT
CL4229.Contig1_All	pon:100189625	DKFZP469C1722 protein; K15623 protein SSXT
CL4229.Contig1_All	ptr:455345	SS18; synovial sarcoma translocation, chromosome 18; K15623 protein SSXT
CL4229.Contig1_All	tgu:100229790	synovial sarcoma translocation, chromosome 18; K15623 protein SSXT
CL4229.Contig1_All	rno:361295	Ss18; synovial sarcoma translocation, Chromosome 18; K15623 protein SSXT
CL4229.Contig1_All	oaa:100073669	protein SSXT-like; K15623 protein SSXT
CL4229.Contig1_All	bta:540947	SS18, MGC138909; synovial sarcoma translocation, chromosome 18; K15623 protein SSXT
CL4229.Contig1_All	ecb:100051844	protein SSXT-like; K15623 protein SSXT
CL4229.Contig1_All	mgp:100541141	protein SSXT-like; K15623 protein SSXT
CL4229.Contig1_All	ssc:100513410	SS18; synovial sarcoma translocation, chromosome 18; K15623 protein SSXT
CL4229.Contig1_All	mmu:268996	Ss18, D130059H17, Ssxt, Syt; synovial sarcoma translocation, Chromosome 18; K15623 protein SSXT
CL4229.Contig1_All	aml:100480722	protein SSXT-like; K15623 protein SSXT
CL4229.Contig1_All	mcc:709897	protein SSXT-like; K15623 protein SSXT
CL4229.Contig1_All	xtr:780399	ss18, MGC79487; synovial sarcoma translocation, chromosome 18; K15623 protein SSXT
CL4229.Contig1_All	gga:421085	SS18; synovial sarcoma translocation, chromosome 18; K15623 protein SSXT
CL4229.Contig1_All	cfa:480171	SS18; synovial sarcoma translocation, chromosome 18; K15623 protein SSXT
CL4229.Contig1_All	xla:380314	ss18, MGC52761; synovial sarcoma translocation, chromosome 18; K15623 protein SSXT
CL4229.Contig1_All	pon:100444154	uncharacterized LOC100444154; K13911 basic salivary proline-rich protein 1/2
CL4229.Contig2_All	rno:361295	Ss18; synovial sarcoma translocation, Chromosome 18; K15623 protein SSXT
CL4229.Contig2_All	bta:540947	SS18, MGC138909; synovial sarcoma translocation, chromosome 18; K15623 protein SSXT
CL4229.Contig2_All	acs:100556967	protein SSXT-like; K15623 protein SSXT
CL4229.Contig2_All	ssc:100513410	SS18; synovial sarcoma translocation, chromosome 18; K15623 protein SSXT
CL4229.Contig2_All	aml:100480722	protein SSXT-like; K15623 protein SSXT
CL4229.Contig2_All	mmu:268996	Ss18, D130059H17, Ssxt, Syt; synovial sarcoma translocation, Chromosome 18; K15623 protein SSXT
CL4229.Contig2_All	cfa:480171	SS18; synovial sarcoma translocation, chromosome 18; K15623 protein SSXT
CL4229.Contig2_All	gga:421085	SS18; synovial sarcoma translocation, chromosome 18; K15623 protein SSXT
CL4229.Contig2_All	mdo:100010183	protein SSXT-like; K15623 protein SSXT
CL4229.Contig2_All	xtr:780399	ss18, MGC79487; synovial sarcoma translocation, chromosome 18; K15623 protein SSXT
CL4229.Contig2_All	xla:380314	ss18, MGC52761; synovial sarcoma translocation, chromosome 18; K15623 protein SSXT
CL4229.Contig2_All	pon:100189625	DKFZP469C1722 protein; K15623 protein SSXT
CL4229.Contig2_All	ptr:455345	SS18; synovial sarcoma translocation, chromosome 18; K15623 protein SSXT
CL4229.Contig2_All	hsa:6760	SS18, MGC116875, SSXT, SYT; synovial sarcoma translocation, chromosome 18; K15623 protein SSXT
CL4229.Contig2_All	tgu:100229790	synovial sarcoma translocation, chromosome 18; K15623 protein SSXT
CL4229.Contig2_All	dre:326668	ss18, wu:fe02e04, zgc:55812; synovial sarcoma translocation, chromosome 18 (H. sapiens); K15623 protein SSXT
CL4229.Contig2_All	mgp:100541141	protein SSXT-like; K15623 protein SSXT
CL4229.Contig2_All	ecb:100051844	protein SSXT-like; K15623 protein SSXT
CL4229.Contig2_All	mcc:709897	protein SSXT-like; K15623 protein SSXT
CL4229.Contig2_All	oaa:100073669	protein SSXT-like; K15623 protein SSXT
CL4230.Contig1_All	rno:690559	Zfp758; zinc finger protein 758; K09228 KRAB domain-containing zinc finger protein
CL4230.Contig1_All	mdo:100022195	zinc finger and SCAN domain-containing protein 16-like; K09230 SCAN domain-containing zinc finger protein
CL4230.Contig1_All	ptr:473478	ZNF208; zinc finger protein 208; K09228 KRAB domain-containing zinc finger protein
CL4230.Contig1_All	ptr:455898	ZNF257, ZNF208, ZNF729; zinc finger protein 257; K09228 KRAB domain-containing zinc finger protein
CL4230.Contig1_All	ptr:455885	ZNF728, ZNF91; zinc finger protein 728; K09228 KRAB domain-containing zinc finger protein
CL4230.Contig1_All	ptr:748715	ZNF845; zinc finger protein 845; K09228 KRAB domain-containing zinc finger protein
CL4230.Contig1_All	ptr:468988	ZNF534; zinc finger protein 534; K09228 KRAB domain-containing zinc finger protein
CL4230.Contig1_All	ptr:468783	ZNF93; zinc finger protein 93; K09228 KRAB domain-containing zinc finger protein
CL4230.Contig1_All	hsa:81931	ZNF93, HPF34, HTF34, TF34, ZNF505; zinc finger protein 93; K09228 KRAB domain-containing zinc finger protein
CL4230.Contig1_All	hsa:147658	ZNF534, FLJ25344, KRBO3; zinc finger protein 534; K09228 KRAB domain-containing zinc finger protein
CL4230.Contig1_All	hsa:7652	ZNF99, C19orf9, F8281, MGC24986; zinc finger protein 99; K09228 KRAB domain-containing zinc finger protein
CL4230.Contig1_All	acs:100563074	zbtb11; zinc finger and BTB domain containing 11; K10498 zinc finger and BTB domain-containing protein 11
CL4230.Contig1_All	xtr:100216012	znf510; zinc finger protein 510; K09228 KRAB domain-containing zinc finger protein
CL4230.Contig1_All	rno:680258	Zfp748; zinc finger protein 748; K09228 KRAB domain-containing zinc finger protein
CL4230.Contig1_All	rno:682131	similar to KRAB-zinc finger protein; K09228 KRAB domain-containing zinc finger protein
CL4230.Contig1_All	mmu:212276	Zfp748, 2610014M12Rik, BC055310, KIAA4236, KRAB-O, MGC60742, Zfp208, mKIAA4236, mszf54; zinc finger protein 748; K09228 KRAB domain-containing zinc finger protein
CL4230.Contig1_All	mcc:100430377	ZNF43; zinc finger protein 43; K09228 KRAB domain-containing zinc finger protein
CL4230.Contig1_All	ptr:469069	ZNF91; zinc finger protein 91; K09228 KRAB domain-containing zinc finger protein
CL4230.Contig1_All	ecb:100060003	ZNF311; zinc finger protein 311; K09228 KRAB domain-containing zinc finger protein
CL4230.Contig1_All	mmu:210853	Zfp947, 6720451E15, EG210853, Gm4769, MGC141638; zinc finger protein 947; K09228 KRAB domain-containing zinc finger protein
CL4230.Contig2_All	mcc:100429705	zinc finger protein 726-like; K09228 KRAB domain-containing zinc finger protein
CL4230.Contig2_All	mmu:545471	Zfp345, OTTMUSG00000015743; zinc finger protein 345; K09228 KRAB domain-containing zinc finger protein
CL4230.Contig2_All	hsa:162967	ZNF320, DKFZp686G16228, ZFPL; zinc finger protein 320; K09228 KRAB domain-containing zinc finger protein
CL4230.Contig2_All	mcc:100423743	ZNF221; zinc finger protein 221; K09228 KRAB domain-containing zinc finger protein
CL4230.Contig2_All	ptr:455898	ZNF257, ZNF208, ZNF729; zinc finger protein 257; K09228 KRAB domain-containing zinc finger protein
CL4230.Contig2_All	ptr:468993	ZNF320; zinc finger protein 320; K09228 KRAB domain-containing zinc finger protein
CL4230.Contig2_All	mmu:234358	Zfp930; zinc finger protein 930; K09228 KRAB domain-containing zinc finger protein
CL4230.Contig2_All	mcc:711905	ZNF225; zinc finger protein 225; K09228 KRAB domain-containing zinc finger protein
CL4230.Contig2_All	mcc:720434	ZNF93; zinc finger protein 93; K09228 KRAB domain-containing zinc finger protein
CL4230.Contig2_All	hsa:7652	ZNF99, C19orf9, F8281, MGC24986; zinc finger protein 99; K09228 KRAB domain-containing zinc finger protein
CL4230.Contig2_All	bta:100139758	zinc finger protein 677-like; K09228 KRAB domain-containing zinc finger protein
CL4230.Contig2_All	ptr:468783	ZNF93; zinc finger protein 93; K09228 KRAB domain-containing zinc finger protein
CL4230.Contig2_All	hsa:81931	ZNF93, HPF34, HTF34, TF34, ZNF505; zinc finger protein 93; K09228 KRAB domain-containing zinc finger protein
CL4230.Contig2_All	ptr:100610803	ZNF234; zinc finger protein 234; K09228 KRAB domain-containing zinc finger protein
CL4230.Contig2_All	pon:100437981	ZNF234; zinc finger protein 234; K09228 KRAB domain-containing zinc finger protein
CL4230.Contig2_All	ptr:743641	ZNF225, ZNF234; zinc finger protein 225; K09228 KRAB domain-containing zinc finger protein
CL4230.Contig2_All	hsa:10780	ZNF234, HZF4, ZNF269; zinc finger protein 234; K09228 KRAB domain-containing zinc finger protein
CL4230.Contig2_All	hsa:147658	ZNF534, FLJ25344, KRBO3; zinc finger protein 534; K09228 KRAB domain-containing zinc finger protein
CL4230.Contig2_All	aml:100464323	zinc finger protein 420-like; K09228 KRAB domain-containing zinc finger protein
CL4230.Contig2_All	cfa:484365	ZNF30; zinc finger protein 420-like; K09228 KRAB domain-containing zinc finger protein
CL4232.Contig1_All	cqu:CpipJ_CPIJ014256	alanine aminotransferase; K00814 alanine transaminase [EC:2.6.1.2]
CL4232.Contig1_All	aag:AaeL_AAEL009872	alanine aminotransferase; K00814 alanine transaminase [EC:2.6.1.2]
CL4232.Contig1_All	api:100164899	alanine aminotransferase 2-like; K00814 alanine transaminase [EC:2.6.1.2]
CL4232.Contig1_All	aga:AgaP_AGAP000901	AGAP000901-PA; K00814 alanine transaminase [EC:2.6.1.2]
CL4232.Contig1_All	ame:409196	alanine aminotransferase 2-like; K00814 alanine transaminase [EC:2.6.1.2]
CL4232.Contig1_All	dme:Dmel_CG1640	CG1640 gene product from transcript CG1640-RB (EC:2.6.1.2); K00814 alanine transaminase [EC:2.6.1.2]
CL4232.Contig1_All	nvi:100116238	NV13995; alanine aminotransferase 2-like; K00814 alanine transaminase [EC:2.6.1.2]
CL4232.Contig1_All	dwi:Dwil_GK17070	GK17070 gene product from transcript GK17070-RA; K00814 alanine transaminase [EC:2.6.1.2]
CL4232.Contig1_All	dpo:Dpse_GA22670	GA22670 gene product from transcript GA22670-RA; K00814 alanine transaminase [EC:2.6.1.2]
CL4232.Contig1_All	der:Dere_GG17777	GG17777 gene product from transcript GG17777-RA; K00814 alanine transaminase [EC:2.6.1.2]
CL4232.Contig1_All	dvi:Dvir_GJ14820	GJ14820 gene product from transcript GJ14820-RA; K00814 alanine transaminase [EC:2.6.1.2]
CL4232.Contig1_All	cin:100181336	similar to glutamic pyruvate transaminase (alanine aminotransferase) 2; K00814 alanine transaminase [EC:2.6.1.2]
CL4232.Contig1_All	dre:403086	gpt2l, gpt2, im:6791811, wu:fd46f01; glutamic pyruvate transaminase (alanine aminotransferase) 2, like (EC:2.6.1.2); K00814 alanine transaminase [EC:2.6.1.2]
CL4232.Contig1_All	mdo:100019438	GPT; glutamic-pyruvate transaminase (alanine aminotransferase); K00814 alanine transaminase [EC:2.6.1.2]
CL4232.Contig1_All	hsa:2875	GPT, AAT1, ALT1, GPT1; glutamic-pyruvate transaminase (alanine aminotransferase) (EC:2.6.1.2); K00814 alanine transaminase [EC:2.6.1.2]
CL4232.Contig1_All	ssc:100524618	alanine aminotransferase 1-like; K00814 alanine transaminase [EC:2.6.1.2]
CL4232.Contig1_All	xtr:549559	gpt2; glutamic pyruvate transaminase (alanine aminotransferase) 2 (EC:2.6.1.2); K00814 alanine transaminase [EC:2.6.1.2]
CL4232.Contig1_All	xla:444533	gpt2, MGC82097; glutamic pyruvate transaminase (alanine aminotransferase) 2 (EC:2.6.1.2); K00814 alanine transaminase [EC:2.6.1.2]
CL4232.Contig1_All	mcc:703122	GPT; glutamic-pyruvate transaminase (alanine aminotransferase); K00814 alanine transaminase [EC:2.6.1.2]
CL4232.Contig1_All	bta:539188	GPT; glutamic-pyruvate transaminase (alanine aminotransferase) (EC:2.6.1.2); K00814 alanine transaminase [EC:2.6.1.2]
CL4232.Contig2_All	cqu:CpipJ_CPIJ014256	alanine aminotransferase; K00814 alanine transaminase [EC:2.6.1.2]
CL4232.Contig2_All	aag:AaeL_AAEL009872	alanine aminotransferase; K00814 alanine transaminase [EC:2.6.1.2]
CL4232.Contig2_All	api:100164899	alanine aminotransferase 2-like; K00814 alanine transaminase [EC:2.6.1.2]
CL4232.Contig2_All	aga:AgaP_AGAP000901	AGAP000901-PA; K00814 alanine transaminase [EC:2.6.1.2]
CL4232.Contig2_All	ame:409196	alanine aminotransferase 2-like; K00814 alanine transaminase [EC:2.6.1.2]
CL4232.Contig2_All	dme:Dmel_CG1640	CG1640 gene product from transcript CG1640-RB (EC:2.6.1.2); K00814 alanine transaminase [EC:2.6.1.2]
CL4232.Contig2_All	nvi:100116238	NV13995; alanine aminotransferase 2-like; K00814 alanine transaminase [EC:2.6.1.2]
CL4232.Contig2_All	dwi:Dwil_GK17070	GK17070 gene product from transcript GK17070-RA; K00814 alanine transaminase [EC:2.6.1.2]
CL4232.Contig2_All	dpo:Dpse_GA22670	GA22670 gene product from transcript GA22670-RA; K00814 alanine transaminase [EC:2.6.1.2]
CL4232.Contig2_All	der:Dere_GG17777	GG17777 gene product from transcript GG17777-RA; K00814 alanine transaminase [EC:2.6.1.2]
CL4232.Contig2_All	dvi:Dvir_GJ14820	GJ14820 gene product from transcript GJ14820-RA; K00814 alanine transaminase [EC:2.6.1.2]
CL4232.Contig2_All	cin:100181336	similar to glutamic pyruvate transaminase (alanine aminotransferase) 2; K00814 alanine transaminase [EC:2.6.1.2]
CL4232.Contig2_All	dre:403086	gpt2l, gpt2, im:6791811, wu:fd46f01; glutamic pyruvate transaminase (alanine aminotransferase) 2, like (EC:2.6.1.2); K00814 alanine transaminase [EC:2.6.1.2]
CL4232.Contig2_All	mdo:100019438	GPT; glutamic-pyruvate transaminase (alanine aminotransferase); K00814 alanine transaminase [EC:2.6.1.2]
CL4232.Contig2_All	hsa:2875	GPT, AAT1, ALT1, GPT1; glutamic-pyruvate transaminase (alanine aminotransferase) (EC:2.6.1.2); K00814 alanine transaminase [EC:2.6.1.2]
CL4232.Contig2_All	ssc:100524618	alanine aminotransferase 1-like; K00814 alanine transaminase [EC:2.6.1.2]
CL4232.Contig2_All	xtr:549559	gpt2; glutamic pyruvate transaminase (alanine aminotransferase) 2 (EC:2.6.1.2); K00814 alanine transaminase [EC:2.6.1.2]
CL4232.Contig2_All	xla:444533	gpt2, MGC82097; glutamic pyruvate transaminase (alanine aminotransferase) 2 (EC:2.6.1.2); K00814 alanine transaminase [EC:2.6.1.2]
CL4232.Contig2_All	mcc:703122	GPT; glutamic-pyruvate transaminase (alanine aminotransferase); K00814 alanine transaminase [EC:2.6.1.2]
CL4232.Contig2_All	bta:539188	GPT; glutamic-pyruvate transaminase (alanine aminotransferase) (EC:2.6.1.2); K00814 alanine transaminase [EC:2.6.1.2]
CL4232.Contig3_All	cqu:CpipJ_CPIJ014256	alanine aminotransferase; K00814 alanine transaminase [EC:2.6.1.2]
CL4232.Contig3_All	aag:AaeL_AAEL009872	alanine aminotransferase; K00814 alanine transaminase [EC:2.6.1.2]
CL4232.Contig3_All	api:100164899	alanine aminotransferase 2-like; K00814 alanine transaminase [EC:2.6.1.2]
CL4232.Contig3_All	aga:AgaP_AGAP000901	AGAP000901-PA; K00814 alanine transaminase [EC:2.6.1.2]
CL4232.Contig3_All	ame:409196	alanine aminotransferase 2-like; K00814 alanine transaminase [EC:2.6.1.2]
CL4232.Contig3_All	dme:Dmel_CG1640	CG1640 gene product from transcript CG1640-RB (EC:2.6.1.2); K00814 alanine transaminase [EC:2.6.1.2]
CL4232.Contig3_All	nvi:100116238	NV13995; alanine aminotransferase 2-like; K00814 alanine transaminase [EC:2.6.1.2]
CL4232.Contig3_All	dwi:Dwil_GK17070	GK17070 gene product from transcript GK17070-RA; K00814 alanine transaminase [EC:2.6.1.2]
CL4232.Contig3_All	dpo:Dpse_GA22670	GA22670 gene product from transcript GA22670-RA; K00814 alanine transaminase [EC:2.6.1.2]
CL4232.Contig3_All	der:Dere_GG17777	GG17777 gene product from transcript GG17777-RA; K00814 alanine transaminase [EC:2.6.1.2]
CL4232.Contig3_All	dvi:Dvir_GJ14820	GJ14820 gene product from transcript GJ14820-RA; K00814 alanine transaminase [EC:2.6.1.2]
CL4232.Contig3_All	cin:100181336	similar to glutamic pyruvate transaminase (alanine aminotransferase) 2; K00814 alanine transaminase [EC:2.6.1.2]
CL4232.Contig3_All	dre:403086	gpt2l, gpt2, im:6791811, wu:fd46f01; glutamic pyruvate transaminase (alanine aminotransferase) 2, like (EC:2.6.1.2); K00814 alanine transaminase [EC:2.6.1.2]
CL4232.Contig3_All	mdo:100019438	GPT; glutamic-pyruvate transaminase (alanine aminotransferase); K00814 alanine transaminase [EC:2.6.1.2]
CL4232.Contig3_All	hsa:2875	GPT, AAT1, ALT1, GPT1; glutamic-pyruvate transaminase (alanine aminotransferase) (EC:2.6.1.2); K00814 alanine transaminase [EC:2.6.1.2]
CL4232.Contig3_All	ssc:100524618	alanine aminotransferase 1-like; K00814 alanine transaminase [EC:2.6.1.2]
CL4232.Contig3_All	xtr:549559	gpt2; glutamic pyruvate transaminase (alanine aminotransferase) 2 (EC:2.6.1.2); K00814 alanine transaminase [EC:2.6.1.2]
CL4232.Contig3_All	xla:444533	gpt2, MGC82097; glutamic pyruvate transaminase (alanine aminotransferase) 2 (EC:2.6.1.2); K00814 alanine transaminase [EC:2.6.1.2]
CL4232.Contig3_All	mcc:703122	GPT; glutamic-pyruvate transaminase (alanine aminotransferase); K00814 alanine transaminase [EC:2.6.1.2]
CL4232.Contig3_All	bta:539188	GPT; glutamic-pyruvate transaminase (alanine aminotransferase) (EC:2.6.1.2); K00814 alanine transaminase [EC:2.6.1.2]
CL4237.Contig2_All	acs:100553572	zinc finger protein 326-like; K13204 zinc finger protein 326
CL4237.Contig2_All	mgp:100546149	zinc finger protein 326-like; K13204 zinc finger protein 326
CL4237.Contig2_All	mdo:100018249	uncharacterized LOC100018249; K13172 serine/arginine repetitive matrix protein 2
CL4237.Contig2_All	dya:Dyak_GE24725	GE24725 gene product from transcript GE24725-RA; K10297 F-box protein 11
CL4237.Contig2_All	gga:424512	ZNF326; zinc finger protein 326; K13204 zinc finger protein 326
CL4237.Contig2_All	dmo:Dmoj_GI11474	GI11474 gene product from transcript GI11474-RA; K14946 RNA binding protein fox-1
CL4237.Contig2_All	dsi:Dsim_GD20755	GD20755 gene product from transcript GD20755-RA; K10297 F-box protein 11
CL4237.Contig3_All	mdo:100018249	uncharacterized LOC100018249; K13172 serine/arginine repetitive matrix protein 2
CL4237.Contig3_All	ptr:450139	HSPA2; heat shock 70kDa protein 2; K03283 heat shock 70kDa protein 1/8
CL4237.Contig3_All	rno:302969	Srrm2; serine/arginine repetitive matrix 2; K13172 serine/arginine repetitive matrix protein 2
CL4237.Contig3_All	dmo:Dmoj_GI11474	GI11474 gene product from transcript GI11474-RA; K14946 RNA binding protein fox-1
CL4237.Contig3_All	mgp:100546149	zinc finger protein 326-like; K13204 zinc finger protein 326
CL4237.Contig3_All	dsi:Dsim_GD20755	GD20755 gene product from transcript GD20755-RA; K10297 F-box protein 11
CL4237.Contig3_All	oaa:100081385	DNA replication factor Cdt1-like; K10727 chromatin licensing and DNA replication factor 1
CL4237.Contig3_All	oaa:100075123	uncharacterized LOC100075123; K13172 serine/arginine repetitive matrix protein 2
CL4237.Contig3_All	mmu:75956	Srrm2, 5033413A03Rik, AA410130, SRm300, mKIAA0324; serine/arginine repetitive matrix 2; K13172 serine/arginine repetitive matrix protein 2
CL4237.Contig3_All	dya:Dyak_GE24725	GE24725 gene product from transcript GE24725-RA; K10297 F-box protein 11
CL4237.Contig3_All	dpo:Dpse_GA22933	GA22933 gene product from transcript GA22933-RA; K09185 nuclear receptor subfamily 6 group A
CL4237.Contig3_All	gga:424512	ZNF326; zinc finger protein 326; K13204 zinc finger protein 326
CL4237.Contig3_All	acs:100553572	zinc finger protein 326-like; K13204 zinc finger protein 326
CL4237.Contig3_All	der:Dere_GG17321	GG17321 gene product from transcript GG17321-RA; K10297 F-box protein 11
CL4238.Contig2_All	tca:662914	similar to AGAP011308-PA; K15084 solute carrier family 25 (mitochondrial carrier protein), member 16
CL4238.Contig2_All	ame:551811	graves disease carrier protein homolog; K15084 solute carrier family 25 (mitochondrial carrier protein), member 16
CL4238.Contig2_All	aga:AgaP_AGAP011308	AGAP011308-PA; K15084 solute carrier family 25 (mitochondrial carrier protein), member 16
CL4238.Contig2_All	api:100165274	graves disease carrier protein-like; K15084 solute carrier family 25 (mitochondrial carrier protein), member 16
CL4238.Contig2_All	tgu:100224562	solute carrier family 25 (mitochondrial carrier; Graves disease autoantigen), member 16; K15084 solute carrier family 25 (mitochondrial carrier protein), member 16
CL4238.Contig2_All	acs:100565186	graves disease carrier protein-like; K15084 solute carrier family 25 (mitochondrial carrier protein), member 16
CL4238.Contig2_All	gga:423689	SLC25A16; solute carrier family 25 (mitochondrial carrier; Graves disease autoantigen), member 16; K15084 solute carrier family 25 (mitochondrial carrier protein), member 16
CL4238.Contig2_All	cqu:CpipJ_CPIJ001256	mitochondrial uncoupling protein; K15084 solute carrier family 25 (mitochondrial carrier protein), member 16
CL4238.Contig2_All	oaa:100091775	graves disease carrier protein-like; K15084 solute carrier family 25 (mitochondrial carrier protein), member 16
CL4238.Contig2_All	mdo:100014785	graves disease carrier protein-like; K15084 solute carrier family 25 (mitochondrial carrier protein), member 16
CL4238.Contig2_All	bta:282524	SLC25A16; solute carrier family 25 (mitochondrial carrier; Graves disease autoantigen), member 16; K15084 solute carrier family 25 (mitochondrial carrier protein), member 16
CL4238.Contig2_All	xtr:100216243	slc25a16, d10s105e, gda, gdc, hgt.1, hml7, ml7; solute carrier family 25 (mitochondrial carrier; Graves disease autoantigen), member 16; K15084 solute carrier family 25 (mitochondrial carrier protein), member 16
CL4238.Contig2_All	ecb:100072614	graves disease carrier protein-like; K15084 solute carrier family 25 (mitochondrial carrier protein), member 16
CL4238.Contig2_All	rno:361836	Slc25a16; solute carrier family 25 (mitochondrial carrier, Graves disease autoantigen), member 16; K15084 solute carrier family 25 (mitochondrial carrier protein), member 16
CL4238.Contig2_All	cin:100180500	similar to solute carrier family 25, member 16; K15084 solute carrier family 25 (mitochondrial carrier protein), member 16
CL4238.Contig2_All	aml:100478204	graves disease carrier protein-like; K15084 solute carrier family 25 (mitochondrial carrier protein), member 16
CL4238.Contig2_All	mmu:73132	Slc25a16, 3110021G18Rik, GDA, GDC, HGT.1, ML7; solute carrier family 25 (mitochondrial carrier, Graves disease autoantigen), member 16; K15084 solute carrier family 25 (mitochondrial carrier protein), member 16
CL4238.Contig2_All	hsa:8034	SLC25A16, D10S105E, GDA, GDC, HGT.1, MGC39851, ML7, hML7; solute carrier family 25 (mitochondrial carrier; Graves disease autoantigen), member 16; K15084 solute carrier family 25 (mitochondrial carrier protein), member 16
CL4238.Contig2_All	cfa:489016	SLC25A16; solute carrier family 25 (mitochondrial carrier; Graves disease autoantigen), member 16; K15084 solute carrier family 25 (mitochondrial carrier protein), member 16
CL4238.Contig2_All	dre:324578	slc25a16, wu:fc33c08, zgc:56187, zgc:77742; solute carrier family 25, member 16; K15084 solute carrier family 25 (mitochondrial carrier protein), member 16
CL4240.Contig1_All	aga:AgaP_AGAP008332	AGAP008332-PA; K10739 replication factor A2
CL4240.Contig1_All	dya:Dyak_GE13014	GE13014 gene product from transcript GE13014-RA; K10739 replication factor A2
CL4240.Contig1_All	dwi:Dwil_GK24313	GK24313 gene product from transcript GK24313-RA; K10739 replication factor A2
CL4240.Contig1_All	der:Dere_GG21537	GG21537 gene product from transcript GG21537-RA; K10739 replication factor A2
CL4240.Contig1_All	dsi:Dsim_GD21666	GD21666 gene product from transcript GD21666-RA; K10739 replication factor A2
CL4240.Contig1_All	dse:Dsec_GM23291	GM23291 gene product from transcript GM23291-RA; K10739 replication factor A2
CL4240.Contig1_All	dme:Dmel_CG9273	RPA2; Replication protein A2; K10739 replication factor A2
CL4240.Contig1_All	dan:Dana_GF24241	GF24241 gene product from transcript GF24241-RA; K10739 replication factor A2
CL4240.Contig1_All	aag:AaeL_AAEL014250	insect replication protein a; K10739 replication factor A2
CL4240.Contig1_All	dpe:Dper_GL19582	GL19582 gene product from transcript GL19582-RA; K10739 replication factor A2
CL4240.Contig1_All	dpo:Dpse_GA21663	GA21663 gene product from transcript GA21663-RA; K10739 replication factor A2
CL4240.Contig1_All	cqu:CpipJ_CPIJ006691	insect replication protein a; K10739 replication factor A2
CL4240.Contig1_All	tca:658683	Rpa2; replication protein A2; K10739 replication factor A2
CL4240.Contig1_All	ssc:100514295	RPA2; replication protein A2, 32kDa; K10739 replication factor A2
CL4240.Contig2_All	aga:AgaP_AGAP008332	AGAP008332-PA; K10739 replication factor A2
CL4240.Contig2_All	dya:Dyak_GE13014	GE13014 gene product from transcript GE13014-RA; K10739 replication factor A2
CL4240.Contig2_All	dwi:Dwil_GK24313	GK24313 gene product from transcript GK24313-RA; K10739 replication factor A2
CL4240.Contig2_All	der:Dere_GG21537	GG21537 gene product from transcript GG21537-RA; K10739 replication factor A2
CL4240.Contig2_All	dsi:Dsim_GD21666	GD21666 gene product from transcript GD21666-RA; K10739 replication factor A2
CL4240.Contig2_All	dse:Dsec_GM23291	GM23291 gene product from transcript GM23291-RA; K10739 replication factor A2
CL4240.Contig2_All	dme:Dmel_CG9273	RPA2; Replication protein A2; K10739 replication factor A2
CL4240.Contig2_All	dan:Dana_GF24241	GF24241 gene product from transcript GF24241-RA; K10739 replication factor A2
CL4240.Contig2_All	aag:AaeL_AAEL014250	insect replication protein a; K10739 replication factor A2
CL4240.Contig2_All	dpe:Dper_GL19582	GL19582 gene product from transcript GL19582-RA; K10739 replication factor A2
CL4240.Contig2_All	dpo:Dpse_GA21663	GA21663 gene product from transcript GA21663-RA; K10739 replication factor A2
CL4240.Contig2_All	ptr:456680	RPA2; replication protein A2, 32kDa; K10739 replication factor A2
CL4240.Contig2_All	cqu:CpipJ_CPIJ006691	insect replication protein a; K10739 replication factor A2
CL4240.Contig2_All	tca:658683	Rpa2; replication protein A2; K10739 replication factor A2
CL4240.Contig2_All	ssc:100514295	RPA2; replication protein A2, 32kDa; K10739 replication factor A2
CL4240.Contig3_All	dpe:Dper_GL19582	GL19582 gene product from transcript GL19582-RA; K10739 replication factor A2
CL4240.Contig3_All	dpo:Dpse_GA21663	GA21663 gene product from transcript GA21663-RA; K10739 replication factor A2
CL4240.Contig3_All	dan:Dana_GF24241	GF24241 gene product from transcript GF24241-RA; K10739 replication factor A2
CL4240.Contig3_All	der:Dere_GG21537	GG21537 gene product from transcript GG21537-RA; K10739 replication factor A2
CL4240.Contig3_All	dsi:Dsim_GD21666	GD21666 gene product from transcript GD21666-RA; K10739 replication factor A2
CL4240.Contig3_All	dme:Dmel_CG9273	RPA2; Replication protein A2; K10739 replication factor A2
CL4240.Contig3_All	dse:Dsec_GM23291	GM23291 gene product from transcript GM23291-RA; K10739 replication factor A2
CL4240.Contig3_All	dwi:Dwil_GK24313	GK24313 gene product from transcript GK24313-RA; K10739 replication factor A2
CL4240.Contig3_All	dya:Dyak_GE13014	GE13014 gene product from transcript GE13014-RA; K10739 replication factor A2
CL4240.Contig3_All	dmo:Dmoj_GI18202	GI18202 gene product from transcript GI18202-RA; K10739 replication factor A2
CL4240.Contig3_All	dgr:Dgri_GH13058	GH13058 gene product from transcript GH13058-RA; K10739 replication factor A2
CL4240.Contig3_All	dvi:Dvir_GJ14710	GJ14710 gene product from transcript GJ14710-RA; K10739 replication factor A2
CL4240.Contig3_All	aga:AgaP_AGAP008332	AGAP008332-PA; K10739 replication factor A2
CL4240.Contig3_All	cqu:CpipJ_CPIJ006691	insect replication protein a; K10739 replication factor A2
CL4240.Contig3_All	ptr:456680	RPA2; replication protein A2, 32kDa; K10739 replication factor A2
CL4240.Contig3_All	rno:59102	Rpa2; replication protein A2; K10739 replication factor A2
CL4240.Contig3_All	tca:658683	Rpa2; replication protein A2; K10739 replication factor A2
CL4240.Contig3_All	aml:100468802	replication protein A 32 kDa subunit-like; K10739 replication factor A2
CL4240.Contig3_All	mmu:19891	Rpa2, AA409079, AI325195, AU020965, RPA34, Rf-A2; replication protein A2; K10739 replication factor A2
CL4240.Contig3_All	ssc:100514295	RPA2; replication protein A2, 32kDa; K10739 replication factor A2
CL4241.Contig1_All	ame:409286	bsk; JNK MAP kinase basket; K04440 c-Jun N-terminal kinase [EC:2.7.11.24]
CL4241.Contig1_All	tca:663836	bsk; basket; K04440 c-Jun N-terminal kinase [EC:2.7.11.24]
CL4241.Contig1_All	cqu:CpipJ_CPIJ001158	jnk; K04440 c-Jun N-terminal kinase [EC:2.7.11.24]
CL4241.Contig1_All	aga:AgaP_AGAP009461	AGAP009461-PA; K04440 c-Jun N-terminal kinase [EC:2.7.11.24]
CL4241.Contig1_All	nvi:100121916	NV11643; basket-like; K04440 c-Jun N-terminal kinase [EC:2.7.11.24]
CL4241.Contig1_All	api:100163276	stress-activated protein kinase JNK-like; K04440 c-Jun N-terminal kinase [EC:2.7.11.24]
CL4241.Contig1_All	dmo:Dmoj_GI10639	GI10639 gene product from transcript GI10639-RA; K04440 c-Jun N-terminal kinase [EC:2.7.11.24]
CL4241.Contig1_All	der:Dere_GG23964	GG23964 gene product from transcript GG23964-RA; K04440 c-Jun N-terminal kinase [EC:2.7.11.24]
CL4241.Contig1_All	dwi:Dwil_GK12444	GK12444 gene product from transcript GK12444-RA; K04440 c-Jun N-terminal kinase [EC:2.7.11.24]
CL4241.Contig1_All	dvi:Dvir_GJ21884	GJ21884 gene product from transcript GJ21884-RA; K04440 c-Jun N-terminal kinase [EC:2.7.11.24]
CL4241.Contig1_All	dya:Dyak_GE26274	GE26274 gene product from transcript GE26274-RA; K04440 c-Jun N-terminal kinase [EC:2.7.11.24]
CL4241.Contig1_All	dsi:Dsim_GD22289	GD22289 gene product from transcript GD22289-RA; K04440 c-Jun N-terminal kinase [EC:2.7.11.24]
CL4241.Contig1_All	dse:Dsec_GM11912	GM11912 gene product from transcript GM11912-RA; K04440 c-Jun N-terminal kinase [EC:2.7.11.24]
CL4241.Contig1_All	dme:Dmel_CG5680	bsk; basket (EC:2.7.11.- 2.7.11.19 2.7.11.24); K04440 c-Jun N-terminal kinase [EC:2.7.11.24]
CL4241.Contig1_All	dan:Dana_GF14126	GF14126 gene product from transcript GF14126-RA; K04440 c-Jun N-terminal kinase [EC:2.7.11.24]
CL4241.Contig1_All	dgr:Dgri_GH13559	GH13559 gene product from transcript GH13559-RA; K04440 c-Jun N-terminal kinase [EC:2.7.11.24]
CL4241.Contig1_All	dpe:Dper_GL18977	GL18977 gene product from transcript GL18977-RA; K04440 c-Jun N-terminal kinase [EC:2.7.11.24]
CL4241.Contig1_All	aag:AaeL_AAEL008634	jnk; K04440 c-Jun N-terminal kinase [EC:2.7.11.24]
CL4241.Contig1_All	bta:539941	MAPK8, JNK1; mitogen-activated protein kinase 8 (EC:2.7.11.24); K04440 c-Jun N-terminal kinase [EC:2.7.11.24]
CL4241.Contig1_All	mdo:100014343	MAPK8; mitogen-activated protein kinase 8; K04440 c-Jun N-terminal kinase [EC:2.7.11.24]
CL4241.Contig2_All	tca:663836	bsk; basket; K04440 c-Jun N-terminal kinase [EC:2.7.11.24]
CL4241.Contig2_All	nvi:100121916	NV11643; basket-like; K04440 c-Jun N-terminal kinase [EC:2.7.11.24]
CL4241.Contig2_All	ame:409286	bsk; JNK MAP kinase basket; K04440 c-Jun N-terminal kinase [EC:2.7.11.24]
CL4241.Contig2_All	cqu:CpipJ_CPIJ001158	jnk; K04440 c-Jun N-terminal kinase [EC:2.7.11.24]
CL4241.Contig2_All	aga:AgaP_AGAP009461	AGAP009461-PA; K04440 c-Jun N-terminal kinase [EC:2.7.11.24]
CL4241.Contig2_All	api:100163276	stress-activated protein kinase JNK-like; K04440 c-Jun N-terminal kinase [EC:2.7.11.24]
CL4241.Contig2_All	aag:AaeL_AAEL008634	jnk; K04440 c-Jun N-terminal kinase [EC:2.7.11.24]
CL4241.Contig2_All	der:Dere_GG23964	GG23964 gene product from transcript GG23964-RA; K04440 c-Jun N-terminal kinase [EC:2.7.11.24]
CL4241.Contig2_All	dya:Dyak_GE26274	GE26274 gene product from transcript GE26274-RA; K04440 c-Jun N-terminal kinase [EC:2.7.11.24]
CL4241.Contig2_All	dsi:Dsim_GD22289	GD22289 gene product from transcript GD22289-RA; K04440 c-Jun N-terminal kinase [EC:2.7.11.24]
CL4241.Contig2_All	dse:Dsec_GM11912	GM11912 gene product from transcript GM11912-RA; K04440 c-Jun N-terminal kinase [EC:2.7.11.24]
CL4241.Contig2_All	dme:Dmel_CG5680	bsk; basket (EC:2.7.11.- 2.7.11.19 2.7.11.24); K04440 c-Jun N-terminal kinase [EC:2.7.11.24]
CL4241.Contig2_All	dan:Dana_GF14126	GF14126 gene product from transcript GF14126-RA; K04440 c-Jun N-terminal kinase [EC:2.7.11.24]
CL4241.Contig2_All	dpe:Dper_GL18977	GL18977 gene product from transcript GL18977-RA; K04440 c-Jun N-terminal kinase [EC:2.7.11.24]
CL4241.Contig2_All	dmo:Dmoj_GI10639	GI10639 gene product from transcript GI10639-RA; K04440 c-Jun N-terminal kinase [EC:2.7.11.24]
CL4241.Contig2_All	dwi:Dwil_GK12444	GK12444 gene product from transcript GK12444-RA; K04440 c-Jun N-terminal kinase [EC:2.7.11.24]
CL4241.Contig2_All	dvi:Dvir_GJ21884	GJ21884 gene product from transcript GJ21884-RA; K04440 c-Jun N-terminal kinase [EC:2.7.11.24]
CL4241.Contig2_All	dgr:Dgri_GH13559	GH13559 gene product from transcript GH13559-RA; K04440 c-Jun N-terminal kinase [EC:2.7.11.24]
CL4241.Contig2_All	bta:539941	MAPK8, JNK1; mitogen-activated protein kinase 8 (EC:2.7.11.24); K04440 c-Jun N-terminal kinase [EC:2.7.11.24]
CL4241.Contig2_All	gga:423778	MAPK8; mitogen-activated protein kinase 8; K04440 c-Jun N-terminal kinase [EC:2.7.11.24]
CL4241.Contig3_All	tca:663836	bsk; basket; K04440 c-Jun N-terminal kinase [EC:2.7.11.24]
CL4241.Contig3_All	nvi:100121916	NV11643; basket-like; K04440 c-Jun N-terminal kinase [EC:2.7.11.24]
CL4241.Contig3_All	ame:409286	bsk; JNK MAP kinase basket; K04440 c-Jun N-terminal kinase [EC:2.7.11.24]
CL4241.Contig3_All	cqu:CpipJ_CPIJ001158	jnk; K04440 c-Jun N-terminal kinase [EC:2.7.11.24]
CL4241.Contig3_All	aga:AgaP_AGAP009461	AGAP009461-PA; K04440 c-Jun N-terminal kinase [EC:2.7.11.24]
CL4241.Contig3_All	api:100163276	stress-activated protein kinase JNK-like; K04440 c-Jun N-terminal kinase [EC:2.7.11.24]
CL4241.Contig3_All	aag:AaeL_AAEL008634	jnk; K04440 c-Jun N-terminal kinase [EC:2.7.11.24]
CL4241.Contig3_All	der:Dere_GG23964	GG23964 gene product from transcript GG23964-RA; K04440 c-Jun N-terminal kinase [EC:2.7.11.24]
CL4241.Contig3_All	dya:Dyak_GE26274	GE26274 gene product from transcript GE26274-RA; K04440 c-Jun N-terminal kinase [EC:2.7.11.24]
CL4241.Contig3_All	dsi:Dsim_GD22289	GD22289 gene product from transcript GD22289-RA; K04440 c-Jun N-terminal kinase [EC:2.7.11.24]
CL4241.Contig3_All	dse:Dsec_GM11912	GM11912 gene product from transcript GM11912-RA; K04440 c-Jun N-terminal kinase [EC:2.7.11.24]
CL4241.Contig3_All	dme:Dmel_CG5680	bsk; basket (EC:2.7.11.- 2.7.11.19 2.7.11.24); K04440 c-Jun N-terminal kinase [EC:2.7.11.24]
CL4241.Contig3_All	dan:Dana_GF14126	GF14126 gene product from transcript GF14126-RA; K04440 c-Jun N-terminal kinase [EC:2.7.11.24]
CL4241.Contig3_All	dpe:Dper_GL18977	GL18977 gene product from transcript GL18977-RA; K04440 c-Jun N-terminal kinase [EC:2.7.11.24]
CL4241.Contig3_All	dmo:Dmoj_GI10639	GI10639 gene product from transcript GI10639-RA; K04440 c-Jun N-terminal kinase [EC:2.7.11.24]
CL4241.Contig3_All	dwi:Dwil_GK12444	GK12444 gene product from transcript GK12444-RA; K04440 c-Jun N-terminal kinase [EC:2.7.11.24]
CL4241.Contig3_All	dvi:Dvir_GJ21884	GJ21884 gene product from transcript GJ21884-RA; K04440 c-Jun N-terminal kinase [EC:2.7.11.24]
CL4241.Contig3_All	dgr:Dgri_GH13559	GH13559 gene product from transcript GH13559-RA; K04440 c-Jun N-terminal kinase [EC:2.7.11.24]
CL4241.Contig3_All	bta:539941	MAPK8, JNK1; mitogen-activated protein kinase 8 (EC:2.7.11.24); K04440 c-Jun N-terminal kinase [EC:2.7.11.24]
CL4241.Contig3_All	gga:423778	MAPK8; mitogen-activated protein kinase 8; K04440 c-Jun N-terminal kinase [EC:2.7.11.24]
CL4241.Contig4_All	ame:409286	bsk; JNK MAP kinase basket; K04440 c-Jun N-terminal kinase [EC:2.7.11.24]
CL4241.Contig4_All	tca:663836	bsk; basket; K04440 c-Jun N-terminal kinase [EC:2.7.11.24]
CL4241.Contig4_All	cqu:CpipJ_CPIJ001158	jnk; K04440 c-Jun N-terminal kinase [EC:2.7.11.24]
CL4241.Contig4_All	aga:AgaP_AGAP009461	AGAP009461-PA; K04440 c-Jun N-terminal kinase [EC:2.7.11.24]
CL4241.Contig4_All	nvi:100121916	NV11643; basket-like; K04440 c-Jun N-terminal kinase [EC:2.7.11.24]
CL4241.Contig4_All	api:100163276	stress-activated protein kinase JNK-like; K04440 c-Jun N-terminal kinase [EC:2.7.11.24]
CL4241.Contig4_All	dmo:Dmoj_GI10639	GI10639 gene product from transcript GI10639-RA; K04440 c-Jun N-terminal kinase [EC:2.7.11.24]
CL4241.Contig4_All	der:Dere_GG23964	GG23964 gene product from transcript GG23964-RA; K04440 c-Jun N-terminal kinase [EC:2.7.11.24]
CL4241.Contig4_All	dwi:Dwil_GK12444	GK12444 gene product from transcript GK12444-RA; K04440 c-Jun N-terminal kinase [EC:2.7.11.24]
CL4241.Contig4_All	dvi:Dvir_GJ21884	GJ21884 gene product from transcript GJ21884-RA; K04440 c-Jun N-terminal kinase [EC:2.7.11.24]
CL4241.Contig4_All	dya:Dyak_GE26274	GE26274 gene product from transcript GE26274-RA; K04440 c-Jun N-terminal kinase [EC:2.7.11.24]
CL4241.Contig4_All	dsi:Dsim_GD22289	GD22289 gene product from transcript GD22289-RA; K04440 c-Jun N-terminal kinase [EC:2.7.11.24]
CL4241.Contig4_All	dse:Dsec_GM11912	GM11912 gene product from transcript GM11912-RA; K04440 c-Jun N-terminal kinase [EC:2.7.11.24]
CL4241.Contig4_All	dme:Dmel_CG5680	bsk; basket (EC:2.7.11.- 2.7.11.19 2.7.11.24); K04440 c-Jun N-terminal kinase [EC:2.7.11.24]
CL4241.Contig4_All	dan:Dana_GF14126	GF14126 gene product from transcript GF14126-RA; K04440 c-Jun N-terminal kinase [EC:2.7.11.24]
CL4241.Contig4_All	dgr:Dgri_GH13559	GH13559 gene product from transcript GH13559-RA; K04440 c-Jun N-terminal kinase [EC:2.7.11.24]
CL4241.Contig4_All	dpe:Dper_GL18977	GL18977 gene product from transcript GL18977-RA; K04440 c-Jun N-terminal kinase [EC:2.7.11.24]
CL4241.Contig4_All	aag:AaeL_AAEL008634	jnk; K04440 c-Jun N-terminal kinase [EC:2.7.11.24]
CL4241.Contig4_All	bta:539941	MAPK8, JNK1; mitogen-activated protein kinase 8 (EC:2.7.11.24); K04440 c-Jun N-terminal kinase [EC:2.7.11.24]
CL4241.Contig4_All	mdo:100014343	MAPK8; mitogen-activated protein kinase 8; K04440 c-Jun N-terminal kinase [EC:2.7.11.24]
CL4241.Contig5_All	nvi:100121916	NV11643; basket-like; K04440 c-Jun N-terminal kinase [EC:2.7.11.24]
CL4241.Contig5_All	tca:663836	bsk; basket; K04440 c-Jun N-terminal kinase [EC:2.7.11.24]
CL4241.Contig5_All	ame:409286	bsk; JNK MAP kinase basket; K04440 c-Jun N-terminal kinase [EC:2.7.11.24]
CL4241.Contig5_All	cqu:CpipJ_CPIJ001158	jnk; K04440 c-Jun N-terminal kinase [EC:2.7.11.24]
CL4241.Contig5_All	aga:AgaP_AGAP009461	AGAP009461-PA; K04440 c-Jun N-terminal kinase [EC:2.7.11.24]
CL4241.Contig5_All	api:100163276	stress-activated protein kinase JNK-like; K04440 c-Jun N-terminal kinase [EC:2.7.11.24]
CL4241.Contig5_All	aag:AaeL_AAEL008634	jnk; K04440 c-Jun N-terminal kinase [EC:2.7.11.24]
CL4241.Contig5_All	der:Dere_GG23964	GG23964 gene product from transcript GG23964-RA; K04440 c-Jun N-terminal kinase [EC:2.7.11.24]
CL4241.Contig5_All	dya:Dyak_GE26274	GE26274 gene product from transcript GE26274-RA; K04440 c-Jun N-terminal kinase [EC:2.7.11.24]
CL4241.Contig5_All	dsi:Dsim_GD22289	GD22289 gene product from transcript GD22289-RA; K04440 c-Jun N-terminal kinase [EC:2.7.11.24]
CL4241.Contig5_All	dse:Dsec_GM11912	GM11912 gene product from transcript GM11912-RA; K04440 c-Jun N-terminal kinase [EC:2.7.11.24]
CL4241.Contig5_All	dme:Dmel_CG5680	bsk; basket (EC:2.7.11.- 2.7.11.19 2.7.11.24); K04440 c-Jun N-terminal kinase [EC:2.7.11.24]
CL4241.Contig5_All	dan:Dana_GF14126	GF14126 gene product from transcript GF14126-RA; K04440 c-Jun N-terminal kinase [EC:2.7.11.24]
CL4241.Contig5_All	dpe:Dper_GL18977	GL18977 gene product from transcript GL18977-RA; K04440 c-Jun N-terminal kinase [EC:2.7.11.24]
CL4241.Contig5_All	dmo:Dmoj_GI10639	GI10639 gene product from transcript GI10639-RA; K04440 c-Jun N-terminal kinase [EC:2.7.11.24]
CL4241.Contig5_All	dwi:Dwil_GK12444	GK12444 gene product from transcript GK12444-RA; K04440 c-Jun N-terminal kinase [EC:2.7.11.24]
CL4241.Contig5_All	dvi:Dvir_GJ21884	GJ21884 gene product from transcript GJ21884-RA; K04440 c-Jun N-terminal kinase [EC:2.7.11.24]
CL4241.Contig5_All	dgr:Dgri_GH13559	GH13559 gene product from transcript GH13559-RA; K04440 c-Jun N-terminal kinase [EC:2.7.11.24]
CL4241.Contig5_All	bta:539941	MAPK8, JNK1; mitogen-activated protein kinase 8 (EC:2.7.11.24); K04440 c-Jun N-terminal kinase [EC:2.7.11.24]
CL4241.Contig5_All	gga:423778	MAPK8; mitogen-activated protein kinase 8; K04440 c-Jun N-terminal kinase [EC:2.7.11.24]
CL4241.Contig6_All	ame:409286	bsk; JNK MAP kinase basket; K04440 c-Jun N-terminal kinase [EC:2.7.11.24]
CL4241.Contig6_All	tca:663836	bsk; basket; K04440 c-Jun N-terminal kinase [EC:2.7.11.24]
CL4241.Contig6_All	cqu:CpipJ_CPIJ001158	jnk; K04440 c-Jun N-terminal kinase [EC:2.7.11.24]
CL4241.Contig6_All	aga:AgaP_AGAP009461	AGAP009461-PA; K04440 c-Jun N-terminal kinase [EC:2.7.11.24]
CL4241.Contig6_All	nvi:100121916	NV11643; basket-like; K04440 c-Jun N-terminal kinase [EC:2.7.11.24]
CL4241.Contig6_All	api:100163276	stress-activated protein kinase JNK-like; K04440 c-Jun N-terminal kinase [EC:2.7.11.24]
CL4241.Contig6_All	dmo:Dmoj_GI10639	GI10639 gene product from transcript GI10639-RA; K04440 c-Jun N-terminal kinase [EC:2.7.11.24]
CL4241.Contig6_All	der:Dere_GG23964	GG23964 gene product from transcript GG23964-RA; K04440 c-Jun N-terminal kinase [EC:2.7.11.24]
CL4241.Contig6_All	dwi:Dwil_GK12444	GK12444 gene product from transcript GK12444-RA; K04440 c-Jun N-terminal kinase [EC:2.7.11.24]
CL4241.Contig6_All	dvi:Dvir_GJ21884	GJ21884 gene product from transcript GJ21884-RA; K04440 c-Jun N-terminal kinase [EC:2.7.11.24]
CL4241.Contig6_All	dya:Dyak_GE26274	GE26274 gene product from transcript GE26274-RA; K04440 c-Jun N-terminal kinase [EC:2.7.11.24]
CL4241.Contig6_All	dsi:Dsim_GD22289	GD22289 gene product from transcript GD22289-RA; K04440 c-Jun N-terminal kinase [EC:2.7.11.24]
CL4241.Contig6_All	dse:Dsec_GM11912	GM11912 gene product from transcript GM11912-RA; K04440 c-Jun N-terminal kinase [EC:2.7.11.24]
CL4241.Contig6_All	dme:Dmel_CG5680	bsk; basket (EC:2.7.11.- 2.7.11.19 2.7.11.24); K04440 c-Jun N-terminal kinase [EC:2.7.11.24]
CL4241.Contig6_All	dan:Dana_GF14126	GF14126 gene product from transcript GF14126-RA; K04440 c-Jun N-terminal kinase [EC:2.7.11.24]
CL4241.Contig6_All	dgr:Dgri_GH13559	GH13559 gene product from transcript GH13559-RA; K04440 c-Jun N-terminal kinase [EC:2.7.11.24]
CL4241.Contig6_All	dpe:Dper_GL18977	GL18977 gene product from transcript GL18977-RA; K04440 c-Jun N-terminal kinase [EC:2.7.11.24]
CL4241.Contig6_All	aag:AaeL_AAEL008634	jnk; K04440 c-Jun N-terminal kinase [EC:2.7.11.24]
CL4241.Contig6_All	bta:539941	MAPK8, JNK1; mitogen-activated protein kinase 8 (EC:2.7.11.24); K04440 c-Jun N-terminal kinase [EC:2.7.11.24]
CL4241.Contig6_All	mdo:100014343	MAPK8; mitogen-activated protein kinase 8; K04440 c-Jun N-terminal kinase [EC:2.7.11.24]
CL4245.Contig1_All	cqu:CpipJ_CPIJ001972	organic anion transporter; K14354 solute carrier organic anion transporter family, member 4A
CL4245.Contig1_All	aag:AaeL_AAEL001812	organic anion transporter; K14354 solute carrier organic anion transporter family, member 4A
CL4245.Contig1_All	aga:AgaP_AGAP008712	AGAP008712-PA; K14354 solute carrier organic anion transporter family, member 4A
CL4245.Contig1_All	der:Dere_GG23606	GG23606 gene product from transcript GG23606-RA; K14354 solute carrier organic anion transporter family, member 4A
CL4245.Contig1_All	dwi:Dwil_GK24772	GK24772 gene product from transcript GK24772-RA; K14354 solute carrier organic anion transporter family, member 4A
CL4245.Contig1_All	dan:Dana_GF15446	GF15446 gene product from transcript GF15446-RA; K14354 solute carrier organic anion transporter family, member 4A
CL4245.Contig1_All	dpe:Dper_GL26208	GL26208 gene product from transcript GL26208-RA; K14354 solute carrier organic anion transporter family, member 4A
CL4245.Contig1_All	dpo:Dpse_GA16350	GA16350 gene product from transcript GA16350-RA; K14354 solute carrier organic anion transporter family, member 4A
CL4245.Contig1_All	dsi:Dsim_GD22561	GD22561 gene product from transcript GD22561-RA; K14354 solute carrier organic anion transporter family, member 4A
CL4245.Contig1_All	dse:Dsec_GM14067	GM14067 gene product from transcript GM14067-RA; K14354 solute carrier organic anion transporter family, member 4A
CL4245.Contig1_All	dme:Dmel_CG31634	Oatp26F; Organic anion transporting polypeptide 26F; K14354 solute carrier organic anion transporter family, member 4A
CL4245.Contig1_All	dvi:Dvir_GJ21507	GJ21507 gene product from transcript GJ21507-RA; K14354 solute carrier organic anion transporter family, member 4A
CL4245.Contig1_All	dya:Dyak_GE18425	GE18425 gene product from transcript GE18425-RA; K14354 solute carrier organic anion transporter family, member 4A
CL4245.Contig1_All	dgr:Dgri_GH13583	GH13583 gene product from transcript GH13583-RA; K14354 solute carrier organic anion transporter family, member 4A
CL4245.Contig1_All	dmo:Dmoj_GI24249	GI24249 gene product from transcript GI24249-RA; K14354 solute carrier organic anion transporter family, member 4A
CL4245.Contig1_All	mgp:100545755	SLCO4A1; solute carrier organic anion transporter family, member 4A1; K14354 solute carrier organic anion transporter family, member 4A
CL4245.Contig1_All	gga:419231	SLCO4A1; solute carrier organic anion transporter family, member 4A1; K14354 solute carrier organic anion transporter family, member 4A
CL4245.Contig1_All	tgu:100229563	solute carrier organic anion transporter family member 4A1; K14354 solute carrier organic anion transporter family, member 4A
CL4245.Contig1_All	acs:100553242	solute carrier organic anion transporter family member 4A1-like; K14354 solute carrier organic anion transporter family, member 4A
CL4245.Contig1_All	mdo:100025845	SLCO4A1; solute carrier organic anion transporter family, member 4A1; K14354 solute carrier organic anion transporter family, member 4A
CL4245.Contig2_All	aag:AaeL_AAEL001812	organic anion transporter; K14354 solute carrier organic anion transporter family, member 4A
CL4245.Contig2_All	dvi:Dvir_GJ21507	GJ21507 gene product from transcript GJ21507-RA; K14354 solute carrier organic anion transporter family, member 4A
CL4245.Contig2_All	dsi:Dsim_GD22561	GD22561 gene product from transcript GD22561-RA; K14354 solute carrier organic anion transporter family, member 4A
CL4245.Contig2_All	dse:Dsec_GM14067	GM14067 gene product from transcript GM14067-RA; K14354 solute carrier organic anion transporter family, member 4A
CL4245.Contig2_All	dya:Dyak_GE18425	GE18425 gene product from transcript GE18425-RA; K14354 solute carrier organic anion transporter family, member 4A
CL4245.Contig2_All	dme:Dmel_CG31634	Oatp26F; Organic anion transporting polypeptide 26F; K14354 solute carrier organic anion transporter family, member 4A
CL4245.Contig2_All	dmo:Dmoj_GI24249	GI24249 gene product from transcript GI24249-RA; K14354 solute carrier organic anion transporter family, member 4A
CL4245.Contig2_All	dpe:Dper_GL26208	GL26208 gene product from transcript GL26208-RA; K14354 solute carrier organic anion transporter family, member 4A
CL4245.Contig2_All	dpo:Dpse_GA16350	GA16350 gene product from transcript GA16350-RA; K14354 solute carrier organic anion transporter family, member 4A
CL4245.Contig2_All	dan:Dana_GF15446	GF15446 gene product from transcript GF15446-RA; K14354 solute carrier organic anion transporter family, member 4A
CL4245.Contig2_All	dwi:Dwil_GK24772	GK24772 gene product from transcript GK24772-RA; K14354 solute carrier organic anion transporter family, member 4A
CL4245.Contig2_All	dgr:Dgri_GH13583	GH13583 gene product from transcript GH13583-RA; K14354 solute carrier organic anion transporter family, member 4A
CL4245.Contig2_All	der:Dere_GG23606	GG23606 gene product from transcript GG23606-RA; K14354 solute carrier organic anion transporter family, member 4A
CL4245.Contig2_All	aga:AgaP_AGAP008712	AGAP008712-PA; K14354 solute carrier organic anion transporter family, member 4A
CL4245.Contig2_All	mgp:100545755	SLCO4A1; solute carrier organic anion transporter family, member 4A1; K14354 solute carrier organic anion transporter family, member 4A
CL4245.Contig2_All	gga:419231	SLCO4A1; solute carrier organic anion transporter family, member 4A1; K14354 solute carrier organic anion transporter family, member 4A
CL4245.Contig2_All	tgu:100229563	solute carrier organic anion transporter family member 4A1; K14354 solute carrier organic anion transporter family, member 4A
CL4245.Contig2_All	dre:567865	slco4a1; solute carrier organic anion transporter family, member 4A1; K14354 solute carrier organic anion transporter family, member 4A
CL4245.Contig2_All	mdo:100025845	SLCO4A1; solute carrier organic anion transporter family, member 4A1; K14354 solute carrier organic anion transporter family, member 4A
CL4245.Contig2_All	acs:100553242	solute carrier organic anion transporter family member 4A1-like; K14354 solute carrier organic anion transporter family, member 4A
CL4247.Contig1_All	xtr:780230	nefm, nef-m, nef3; neurofilament, medium polypeptide; K04573 neurofilament medium polypeptide (neurofilament 3)
CL4247.Contig1_All	tgu:100219403	uncharacterized LOC100219403; K14822 rRNA-processing protein CGR1
CL4247.Contig1_All	mgp:100542078	THOC2; THO complex 2; K12879 THO complex subunit 2
CL4247.Contig1_All	gga:419107	TAF3; TAF3 RNA polymerase II, TATA box binding protein (TBP)-associated factor, 140kDa; K14650 transcription initiation factor TFIID subunit 3
CL4247.Contig1_All	mdo:100031345	transcription elongation factor SPT5-like; K15172 transcription elongation factor SPT5
CL4247.Contig1_All	mgp:100549246	transcription initiation factor TFIID subunit 3-like; K14650 transcription initiation factor TFIID subunit 3
CL4247.Contig1_All	rno:83686	Cngb1, Gm1959; cyclic nucleotide gated channel beta 1; K04952 cyclic nucleotide gated channel beta 1
CL4247.Contig1_All	acs:100563216	transcription initiation factor TFIID subunit 3-like; K14650 transcription initiation factor TFIID subunit 3
CL4247.Contig1_All	rno:24588	Nefm, Nef3, Nfm; neurofilament, medium polypeptide; K04573 neurofilament medium polypeptide (neurofilament 3)
CL4247.Contig1_All	xtr:100101753	nefh, nfh; neurofilament, heavy polypeptide; K04574 neurofilament heavy polypeptide
CL4247.Contig1_All	tgu:100190435	mitochondrial ATP synthase gamma chain-like; K14650 transcription initiation factor TFIID subunit 3
CL4247.Contig1_All	aga:AgaP_AGAP003331	ENOPH_ANOGA; AGAP003331-PA; K09880 enolase-phosphatase E1 [EC:3.1.3.77]
CL4247.Contig1_All	xtr:100145575	thoc2; THO complex 2; K12879 THO complex subunit 2
CL4247.Contig1_All	dme:Dmel_CG18255	Strn-Mlck; Stretchin-Mlck (EC:2.7.11.- 2.7.11.17 2.7.11.18); K00907 myosin-light-chain kinase [EC:2.7.11.18]
CL4247.Contig1_All	mgp:100540648	translocation protein SEC62-like; K12275 translocation protein SEC62
CL4247.Contig1_All	gga:424993	SEC62, TLOC1; SEC62 homolog (S. cerevisiae); K12275 translocation protein SEC62
CL4247.Contig1_All	gga:422361	THOC2; THO complex 2; K12879 THO complex subunit 2
CL4247.Contig1_All	mmu:333329	Cngb1, Cngb1b, Gm1959, MGC27656; cyclic nucleotide gated channel beta 1; K04952 cyclic nucleotide gated channel beta 1
CL4247.Contig1_All	oaa:100083306	translocation protein SEC62-like; K12275 translocation protein SEC62
CL4247.Contig1_All	bmy:Bm1_30420	Zinc knuckle family protein; K10624 E3 ubiquitin-protein ligase RBBP6 [EC:6.3.2.19]
CL4247.Contig2_All	tgu:100219403	uncharacterized LOC100219403; K14822 rRNA-processing protein CGR1
CL4247.Contig2_All	xtr:780230	nefm, nef-m, nef3; neurofilament, medium polypeptide; K04573 neurofilament medium polypeptide (neurofilament 3)
CL4247.Contig2_All	mgp:100542078	THOC2; THO complex 2; K12879 THO complex subunit 2
CL4247.Contig2_All	gga:419107	TAF3; TAF3 RNA polymerase II, TATA box binding protein (TBP)-associated factor, 140kDa; K14650 transcription initiation factor TFIID subunit 3
CL4247.Contig2_All	mgp:100549246	transcription initiation factor TFIID subunit 3-like; K14650 transcription initiation factor TFIID subunit 3
CL4247.Contig2_All	rno:83686	Cngb1, Gm1959; cyclic nucleotide gated channel beta 1; K04952 cyclic nucleotide gated channel beta 1
CL4247.Contig2_All	acs:100563216	transcription initiation factor TFIID subunit 3-like; K14650 transcription initiation factor TFIID subunit 3
CL4247.Contig2_All	xtr:100101753	nefh, nfh; neurofilament, heavy polypeptide; K04574 neurofilament heavy polypeptide
CL4247.Contig2_All	rno:24588	Nefm, Nef3, Nfm; neurofilament, medium polypeptide; K04573 neurofilament medium polypeptide (neurofilament 3)
CL4247.Contig2_All	xtr:100145575	thoc2; THO complex 2; K12879 THO complex subunit 2
CL4247.Contig2_All	mgp:100540648	translocation protein SEC62-like; K12275 translocation protein SEC62
CL4247.Contig2_All	gga:424993	SEC62, TLOC1; SEC62 homolog (S. cerevisiae); K12275 translocation protein SEC62
CL4247.Contig2_All	gga:422361	THOC2; THO complex 2; K12879 THO complex subunit 2
CL4247.Contig2_All	mmu:333329	Cngb1, Cngb1b, Gm1959, MGC27656; cyclic nucleotide gated channel beta 1; K04952 cyclic nucleotide gated channel beta 1
CL4247.Contig2_All	oaa:100083306	translocation protein SEC62-like; K12275 translocation protein SEC62
CL4247.Contig2_All	bmy:Bm1_30420	Zinc knuckle family protein; K10624 E3 ubiquitin-protein ligase RBBP6 [EC:6.3.2.19]
CL4247.Contig2_All	aga:AgaP_AGAP003331	ENOPH_ANOGA; AGAP003331-PA; K09880 enolase-phosphatase E1 [EC:3.1.3.77]
CL4247.Contig2_All	dgr:Dgri_GH16034	GH16034 gene product from transcript GH16034-RA; K11423 histone-lysine N-methyltransferase SETD2 [EC:2.1.1.43]
CL4247.Contig2_All	mdo:100011374	translocation protein SEC62-like; K12275 translocation protein SEC62
CL4247.Contig2_All	ecb:100054129	neurofilament medium polypeptide-like; K04573 neurofilament medium polypeptide (neurofilament 3)
CL4247.Contig3_All	mgp:100542078	THOC2; THO complex 2; K12879 THO complex subunit 2
CL4247.Contig3_All	tgu:100219403	uncharacterized LOC100219403; K14822 rRNA-processing protein CGR1
CL4247.Contig3_All	gga:422361	THOC2; THO complex 2; K12879 THO complex subunit 2
CL4247.Contig3_All	gga:419107	TAF3; TAF3 RNA polymerase II, TATA box binding protein (TBP)-associated factor, 140kDa; K14650 transcription initiation factor TFIID subunit 3
CL4247.Contig3_All	mgp:100549246	transcription initiation factor TFIID subunit 3-like; K14650 transcription initiation factor TFIID subunit 3
CL4247.Contig3_All	rno:83686	Cngb1, Gm1959; cyclic nucleotide gated channel beta 1; K04952 cyclic nucleotide gated channel beta 1
CL4247.Contig3_All	xtr:780230	nefm, nef-m, nef3; neurofilament, medium polypeptide; K04573 neurofilament medium polypeptide (neurofilament 3)
CL4247.Contig3_All	tgu:100190435	mitochondrial ATP synthase gamma chain-like; K14650 transcription initiation factor TFIID subunit 3
CL4247.Contig3_All	acs:100563216	transcription initiation factor TFIID subunit 3-like; K14650 transcription initiation factor TFIID subunit 3
CL4247.Contig3_All	xtr:100101753	nefh, nfh; neurofilament, heavy polypeptide; K04574 neurofilament heavy polypeptide
CL4247.Contig3_All	rno:24588	Nefm, Nef3, Nfm; neurofilament, medium polypeptide; K04573 neurofilament medium polypeptide (neurofilament 3)
CL4247.Contig3_All	gga:424993	SEC62, TLOC1; SEC62 homolog (S. cerevisiae); K12275 translocation protein SEC62
CL4247.Contig3_All	mgp:100540648	translocation protein SEC62-like; K12275 translocation protein SEC62
CL4247.Contig3_All	mmu:333329	Cngb1, Cngb1b, Gm1959, MGC27656; cyclic nucleotide gated channel beta 1; K04952 cyclic nucleotide gated channel beta 1
CL4247.Contig3_All	oaa:100083306	translocation protein SEC62-like; K12275 translocation protein SEC62
CL4247.Contig3_All	xtr:100145575	thoc2; THO complex 2; K12879 THO complex subunit 2
CL4247.Contig3_All	mdo:100011374	translocation protein SEC62-like; K12275 translocation protein SEC62
CL4247.Contig3_All	bmy:Bm1_30420	Zinc knuckle family protein; K10624 E3 ubiquitin-protein ligase RBBP6 [EC:6.3.2.19]
CL4247.Contig3_All	mdo:100031345	transcription elongation factor SPT5-like; K15172 transcription elongation factor SPT5
CL4247.Contig3_All	ecb:100054129	neurofilament medium polypeptide-like; K04573 neurofilament medium polypeptide (neurofilament 3)
CL4248.Contig1_All	tca:100142517	hsp68b, GLEAN_09126, hsp-68b; heat shock protein 68b; K03283 heat shock 70kDa protein 1/8
CL4248.Contig1_All	tca:100142317	hsp68a, GLEAN_09706, hsp-68a; heat shock protein 68a; K03283 heat shock 70kDa protein 1/8
CL4248.Contig1_All	tca:663293	similar to Heat shock protein 68; K03283 heat shock 70kDa protein 1/8
CL4248.Contig1_All	dmo:Dmoj_GI24163	GI24163 gene product from transcript GI24163-RA; K03283 heat shock 70kDa protein 1/8
CL4248.Contig1_All	tca:655234	heat shock protein TC005094; K03283 heat shock 70kDa protein 1/8
CL4248.Contig1_All	dvi:Dvir_GJ14196	GJ14196 gene product from transcript GJ14196-RA; K03283 heat shock 70kDa protein 1/8
CL4248.Contig1_All	dan:Dana_GF17965	GF17965 gene product from transcript GF17965-RA; K03283 heat shock 70kDa protein 1/8
CL4248.Contig1_All	dgr:Dgri_GH19098	GH19098 gene product from transcript GH19098-RA; K03283 heat shock 70kDa protein 1/8
CL4248.Contig1_All	dpe:Dper_GL24150	GL24150 gene product from transcript GL24150-RA; K03283 heat shock 70kDa protein 1/8
CL4248.Contig1_All	dpo:Dpse_GA18881	GA18881 gene product from transcript GA18881-RA; K03283 heat shock 70kDa protein 1/8
CL4248.Contig1_All	dsi:Dsim_GD20560	Dsim_Hsp70Ba; GD20560 gene product from transcript GD20560-RA; K03283 heat shock 70kDa protein 1/8
CL4248.Contig1_All	dme:Dmel_CG18743	Hsp70Ab; Heat-shock-protein-70Ab; K03283 heat shock 70kDa protein 1/8
CL4248.Contig1_All	dme:Dmel_CG31366	Hsp70Aa; Heat-shock-protein-70Aa; K03283 heat shock 70kDa protein 1/8
CL4248.Contig1_All	dgr:Dgri_GH18489	GH18489 gene product from transcript GH18489-RA; K03283 heat shock 70kDa protein 1/8
CL4248.Contig1_All	der:Dere_GG12378	Dere_Hsp68; GG12378 gene product from transcript GG12378-RA; K03283 heat shock 70kDa protein 1/8
CL4248.Contig1_All	dme:Dmel_CG31449	Hsp70Ba; Heat-shock-protein-70Ba; K03283 heat shock 70kDa protein 1/8
CL4248.Contig1_All	dme:Dmel_CG6489	Hsp70Bc; Heat-shock-protein-70Bc; K03283 heat shock 70kDa protein 1/8
CL4248.Contig1_All	dme:Dmel_CG31359	Hsp70Bb; Heat-shock-protein-70Bb; K03283 heat shock 70kDa protein 1/8
CL4248.Contig1_All	cqu:CpipJ_CPIJ011082	heat shock protein 70 B2; K03283 heat shock 70kDa protein 1/8
CL4248.Contig1_All	cqu:CpipJ_CPIJ011081	heat shock protein 70 B2; K03283 heat shock 70kDa protein 1/8
CL4248.Contig2_All	dsi:Dsim_GD20621	Dsim_Hsp70Aa; Heat-shock-protein-70Aa; K03283 heat shock 70kDa protein 1/8
CL4248.Contig2_All	dsi:Dsim_GD20560	Dsim_Hsp70Ba; GD20560 gene product from transcript GD20560-RA; K03283 heat shock 70kDa protein 1/8
CL4248.Contig2_All	dse:Dsec_GM23988	GM23988 gene product from transcript GM23988-RA; K03283 heat shock 70kDa protein 1/8
CL4248.Contig2_All	dpe:Dper_GL24150	GL24150 gene product from transcript GL24150-RA; K03283 heat shock 70kDa protein 1/8
CL4248.Contig2_All	der:Dere_GG17178	GG17178 gene product from transcript GG17178-RA; K03283 heat shock 70kDa protein 1/8
CL4248.Contig2_All	der:Dere_GG19027	GG19027 gene product from transcript GG19027-RA; K03283 heat shock 70kDa protein 1/8
CL4248.Contig2_All	der:Dere_GG19049	GG19049 gene product from transcript GG19049-RA; K03283 heat shock 70kDa protein 1/8
CL4248.Contig2_All	der:Dere_GG17119	GG17119 gene product from transcript GG17119-RA; K03283 heat shock 70kDa protein 1/8
CL4248.Contig2_All	dpo:Dpse_GA18881	GA18881 gene product from transcript GA18881-RA; K03283 heat shock 70kDa protein 1/8
CL4248.Contig2_All	dme:Dmel_CG31449	Hsp70Ba; Heat-shock-protein-70Ba; K03283 heat shock 70kDa protein 1/8
CL4248.Contig2_All	dme:Dmel_CG5834	Hsp70Bbb; CG5834 gene product from transcript CG5834-RA; K03283 heat shock 70kDa protein 1/8
CL4248.Contig2_All	dme:Dmel_CG6489	Hsp70Bc; Heat-shock-protein-70Bc; K03283 heat shock 70kDa protein 1/8
CL4248.Contig2_All	dme:Dmel_CG31359	Hsp70Bb; Heat-shock-protein-70Bb; K03283 heat shock 70kDa protein 1/8
CL4248.Contig2_All	dvi:Dvir_GJ11059	Dvir_Hsp70b; GJ11059 gene product from transcript GJ11059-RA; K03283 heat shock 70kDa protein 1/8
CL4248.Contig2_All	dmo:Dmoj_GI10256	GI10256 gene product from transcript GI10256-RA; K03283 heat shock 70kDa protein 1/8
CL4248.Contig2_All	dmo:Dmoj_GI10255	GI10255 gene product from transcript GI10255-RA; K03283 heat shock 70kDa protein 1/8
CL4248.Contig2_All	dmo:Dmoj_GI10254	GI10254 gene product from transcript GI10254-RA; K03283 heat shock 70kDa protein 1/8
CL4248.Contig2_All	dmo:Dmoj_GI10253	GI10253 gene product from transcript GI10253-RA; K03283 heat shock 70kDa protein 1/8
CL4248.Contig2_All	dmo:Dmoj_GI22498	GI22498 gene product from transcript GI22498-RA; K03283 heat shock 70kDa protein 1/8
CL4248.Contig2_All	dmo:Dmoj_GI22499	GI22499 gene product from transcript GI22499-RA; K03283 heat shock 70kDa protein 1/8
CL4251.Contig1_All	dya:Dyak_GE15308	GE15308 gene product from transcript GE15308-RA; K05643 ATP-binding cassette, subfamily A (ABC1), member 3
CL4251.Contig1_All	dse:Dsec_GM22632	GM22632 gene product from transcript GM22632-RA; K05643 ATP-binding cassette, subfamily A (ABC1), member 3
CL4251.Contig1_All	der:Dere_GG17548	GG17548 gene product from transcript GG17548-RA; K05643 ATP-binding cassette, subfamily A (ABC1), member 3
CL4251.Contig1_All	cqu:CpipJ_CPIJ010067	ATP-binding cassette sub-family A member 3; K05643 ATP-binding cassette, subfamily A (ABC1), member 3
CL4251.Contig1_All	aga:AgaP_AGAP012155	AGAP012155-PA; K05643 ATP-binding cassette, subfamily A (ABC1), member 3
CL4251.Contig1_All	aga:AgaP_AGAP006380	AGAP006380-PA; K05643 ATP-binding cassette, subfamily A (ABC1), member 3
CL4251.Contig1_All	dwi:Dwil_GK19932	GK19932 gene product from transcript GK19932-RA; K05643 ATP-binding cassette, subfamily A (ABC1), member 3
CL4251.Contig1_All	dan:Dana_GF21847	GF21847 gene product from transcript GF21847-RA; K05643 ATP-binding cassette, subfamily A (ABC1), member 3
CL4251.Contig1_All	aga:AgaP_AGAP012156	AGAP012156-PA; K05643 ATP-binding cassette, subfamily A (ABC1), member 3
CL4251.Contig1_All	tca:659344	similar to CG1718-PA; K05643 ATP-binding cassette, subfamily A (ABC1), member 3
CL4251.Contig1_All	xtr:100490925	abca3; ATP-binding cassette, sub-family A (ABC1), member 3; K05643 ATP-binding cassette, subfamily A (ABC1), member 3
CL4251.Contig1_All	hmg:100197302	similar to ATP-binding cassette, sub-family A member 3; K05643 ATP-binding cassette, subfamily A (ABC1), member 3
CL4251.Contig1_All	gga:416386	ABCA3; ATP-binding cassette, sub-family A (ABC1), member 3; K05643 ATP-binding cassette, subfamily A (ABC1), member 3
CL4251.Contig1_All	mdo:100013281	ATP-binding cassette sub-family A member 3-like; K05643 ATP-binding cassette, subfamily A (ABC1), member 3
CL4251.Contig1_All	ssc:100518064	ABCA3; ATP-binding cassette, sub-family A (ABC1), member 3; K05643 ATP-binding cassette, subfamily A (ABC1), member 3
CL4251.Contig1_All	dgr:Dgri_GH12892	GH12892 gene product from transcript GH12892-RA; K05643 ATP-binding cassette, subfamily A (ABC1), member 3
CL4251.Contig1_All	dre:564344	abca3; ATP-binding cassette, sub-family A (ABC1), member 3; K05643 ATP-binding cassette, subfamily A (ABC1), member 3
CL4251.Contig1_All	bta:505787	ABCA3; ATP-binding cassette, sub-family A (ABC1), member 3; K05643 ATP-binding cassette, subfamily A (ABC1), member 3
CL4251.Contig1_All	ecb:100068313	ATP-binding cassette sub-family A member 3-like; K05643 ATP-binding cassette, subfamily A (ABC1), member 3
CL4251.Contig1_All	cfa:479879	ABCA3; ATP-binding cassette, sub-family A (ABC1), member 3; K05643 ATP-binding cassette, subfamily A (ABC1), member 3
CL4251.Contig2_All	aga:AgaP_AGAP012155	AGAP012155-PA; K05643 ATP-binding cassette, subfamily A (ABC1), member 3
CL4251.Contig2_All	cqu:CpipJ_CPIJ010067	ATP-binding cassette sub-family A member 3; K05643 ATP-binding cassette, subfamily A (ABC1), member 3
CL4251.Contig2_All	aga:AgaP_AGAP012156	AGAP012156-PA; K05643 ATP-binding cassette, subfamily A (ABC1), member 3
CL4251.Contig2_All	aga:AgaP_AGAP006380	AGAP006380-PA; K05643 ATP-binding cassette, subfamily A (ABC1), member 3
CL4251.Contig2_All	tca:659344	similar to CG1718-PA; K05643 ATP-binding cassette, subfamily A (ABC1), member 3
CL4251.Contig2_All	dya:Dyak_GE15308	GE15308 gene product from transcript GE15308-RA; K05643 ATP-binding cassette, subfamily A (ABC1), member 3
CL4251.Contig2_All	dse:Dsec_GM22632	GM22632 gene product from transcript GM22632-RA; K05643 ATP-binding cassette, subfamily A (ABC1), member 3
CL4251.Contig2_All	der:Dere_GG17548	GG17548 gene product from transcript GG17548-RA; K05643 ATP-binding cassette, subfamily A (ABC1), member 3
CL4251.Contig2_All	spu:586285	similar to ENSANGP00000009155; K05643 ATP-binding cassette, subfamily A (ABC1), member 3
CL4251.Contig2_All	mdo:100013281	ATP-binding cassette sub-family A member 3-like; K05643 ATP-binding cassette, subfamily A (ABC1), member 3
CL4251.Contig2_All	dwi:Dwil_GK19932	GK19932 gene product from transcript GK19932-RA; K05643 ATP-binding cassette, subfamily A (ABC1), member 3
CL4251.Contig2_All	dan:Dana_GF21847	GF21847 gene product from transcript GF21847-RA; K05643 ATP-binding cassette, subfamily A (ABC1), member 3
CL4251.Contig2_All	xtr:100490925	abca3; ATP-binding cassette, sub-family A (ABC1), member 3; K05643 ATP-binding cassette, subfamily A (ABC1), member 3
CL4251.Contig2_All	gga:416386	ABCA3; ATP-binding cassette, sub-family A (ABC1), member 3; K05643 ATP-binding cassette, subfamily A (ABC1), member 3
CL4251.Contig2_All	dgr:Dgri_GH12892	GH12892 gene product from transcript GH12892-RA; K05643 ATP-binding cassette, subfamily A (ABC1), member 3
CL4251.Contig2_All	dpe:Dper_GL16575	GL16575 gene product from transcript GL16575-RA; K05643 ATP-binding cassette, subfamily A (ABC1), member 3
CL4251.Contig2_All	bta:505787	ABCA3; ATP-binding cassette, sub-family A (ABC1), member 3; K05643 ATP-binding cassette, subfamily A (ABC1), member 3
CL4251.Contig2_All	cfa:479879	ABCA3; ATP-binding cassette, sub-family A (ABC1), member 3; K05643 ATP-binding cassette, subfamily A (ABC1), member 3
CL4251.Contig2_All	ssc:100518064	ABCA3; ATP-binding cassette, sub-family A (ABC1), member 3; K05643 ATP-binding cassette, subfamily A (ABC1), member 3
CL4251.Contig2_All	rno:302973	Abca3; ATP-binding cassette, subfamily A (ABC1), member 3; K05643 ATP-binding cassette, subfamily A (ABC1), member 3
CL4255.Contig1_All	aag:AaeL_AAEL001656	sodium-dependent phosphate transporter; K08193 MFS transporter, ACS family, solute carrier family 17 (sodium-dependent inorganic phosphate cotransporter), other
CL4255.Contig1_All	cqu:CpipJ_CPIJ008812	sodium-dependent phosphate transporter; K08193 MFS transporter, ACS family, solute carrier family 17 (sodium-dependent inorganic phosphate cotransporter), other
CL4255.Contig1_All	tca:656782	similar to CG5304-PA; K08193 MFS transporter, ACS family, solute carrier family 17 (sodium-dependent inorganic phosphate cotransporter), other
CL4255.Contig1_All	dpo:Dpse_GA18795	GA18795 gene product from transcript GA18795-RA; K08193 MFS transporter, ACS family, solute carrier family 17 (sodium-dependent inorganic phosphate cotransporter), other
CL4255.Contig1_All	dse:Dsec_GM26698	GM26698 gene product from transcript GM26698-RA; K04255 r-opsin
CL4255.Contig1_All	aga:AgaP_AGAP007732	AGAP007732-PA; K08193 MFS transporter, ACS family, solute carrier family 17 (sodium-dependent inorganic phosphate cotransporter), other
CL4255.Contig1_All	dme:Dmel_CG9254	CG9254 gene product from transcript CG9254-RA; K08193 MFS transporter, ACS family, solute carrier family 17 (sodium-dependent inorganic phosphate cotransporter), other
CL4255.Contig1_All	xla:100158341	slc17a5; solute carrier family 17 (anion/sugar transporter), member 5; K12301 MFS transporter, ACS family, solute carrier family 17 (sodium-dependent inorganic phosphate cotransporter), member 5
CL4255.Contig1_All	dmo:Dmoj_GI16367	GI16367 gene product from transcript GI16367-RA; K12301 MFS transporter, ACS family, solute carrier family 17 (sodium-dependent inorganic phosphate cotransporter), member 5
CL4255.Contig1_All	rno:363103	Slc17a5; solute carrier family 17 (anion/sugar transporter), member 5; K12301 MFS transporter, ACS family, solute carrier family 17 (sodium-dependent inorganic phosphate cotransporter), member 5
CL4255.Contig1_All	aml:100469318	SLC17A5; solute carrier family 17 (anion/sugar transporter), member 5; K12301 MFS transporter, ACS family, solute carrier family 17 (sodium-dependent inorganic phosphate cotransporter), member 5
CL4255.Contig1_All	xtr:780284	slc17a5, MGC147538, ast, issd, nsd, sialin, siasd, sld; solute carrier family 17 (anion/sugar transporter), member 5; K12301 MFS transporter, ACS family, solute carrier family 17 (sodium-dependent inorganic phosphate cotransporter), member 5
CL4255.Contig1_All	ptr:462823	SLC17A5; solute carrier family 17 (anion/sugar transporter), member 5; K12301 MFS transporter, ACS family, solute carrier family 17 (sodium-dependent inorganic phosphate cotransporter), member 5
CL4255.Contig1_All	cfa:474969	SLC17A5; solute carrier family 17 (anion/sugar transporter), member 5; K12301 MFS transporter, ACS family, solute carrier family 17 (sodium-dependent inorganic phosphate cotransporter), member 5
CL4255.Contig1_All	mcc:716100	SLC17A5; solute carrier family 17 (anion/sugar transporter), member 5; K12301 MFS transporter, ACS family, solute carrier family 17 (sodium-dependent inorganic phosphate cotransporter), member 5
CL4255.Contig1_All	hsa:26503	SLC17A5, AST, FLJ22227, FLJ23268, ISSD, NSD, SD, SIALIN, SIASD, SLD; solute carrier family 17 (anion/sugar transporter), member 5; K12301 MFS transporter, ACS family, solute carrier family 17 (sodium-dependent inorganic phosphate cotransporter), member 5
CL4255.Contig1_All	mmu:235504	Slc17a5, 4631416G20Rik, 4732491M05, AST, ISSD, NSD, SD, SIALIN, SIASD, SLD; solute carrier family 17 (anion/sugar transporter), member 5; K12301 MFS transporter, ACS family, solute carrier family 17 (sodium-dependent inorganic phosphate cotransporter), member 5
CL4255.Contig1_All	dre:767760	slc17a5, sb:cb809, zgc:153077; solute carrier family 17 (anion/sugar transporter), member 5; K12301 MFS transporter, ACS family, solute carrier family 17 (sodium-dependent inorganic phosphate cotransporter), member 5
CL4255.Contig1_All	cin:100187364	similar to Sialin (Solute carrier family 17 member 5) (Sodium/sialic acid cotransporter) (AST) (Membrane glycoprotein HP59); K12301 MFS transporter, ACS family, solute carrier family 17 (sodium-dependent inorganic phosphate cotransporter), member 5
CL4255.Contig1_All	bta:530164	SLC17A5; solute carrier family 17 (anion/sugar transporter), member 5; K12301 MFS transporter, ACS family, solute carrier family 17 (sodium-dependent inorganic phosphate cotransporter), member 5
CL4255.Contig2_All	cqu:CpipJ_CPIJ008812	sodium-dependent phosphate transporter; K08193 MFS transporter, ACS family, solute carrier family 17 (sodium-dependent inorganic phosphate cotransporter), other
CL4255.Contig2_All	aag:AaeL_AAEL001656	sodium-dependent phosphate transporter; K08193 MFS transporter, ACS family, solute carrier family 17 (sodium-dependent inorganic phosphate cotransporter), other
CL4255.Contig2_All	tca:656782	similar to CG5304-PA; K08193 MFS transporter, ACS family, solute carrier family 17 (sodium-dependent inorganic phosphate cotransporter), other
CL4255.Contig2_All	dpo:Dpse_GA18795	GA18795 gene product from transcript GA18795-RA; K08193 MFS transporter, ACS family, solute carrier family 17 (sodium-dependent inorganic phosphate cotransporter), other
CL4255.Contig2_All	aga:AgaP_AGAP007732	AGAP007732-PA; K08193 MFS transporter, ACS family, solute carrier family 17 (sodium-dependent inorganic phosphate cotransporter), other
CL4255.Contig2_All	dse:Dsec_GM26698	GM26698 gene product from transcript GM26698-RA; K04255 r-opsin
CL4255.Contig2_All	dme:Dmel_CG9254	CG9254 gene product from transcript CG9254-RA; K08193 MFS transporter, ACS family, solute carrier family 17 (sodium-dependent inorganic phosphate cotransporter), other
CL4255.Contig2_All	xla:100158341	slc17a5; solute carrier family 17 (anion/sugar transporter), member 5; K12301 MFS transporter, ACS family, solute carrier family 17 (sodium-dependent inorganic phosphate cotransporter), member 5
CL4255.Contig2_All	xtr:780284	slc17a5, MGC147538, ast, issd, nsd, sialin, siasd, sld; solute carrier family 17 (anion/sugar transporter), member 5; K12301 MFS transporter, ACS family, solute carrier family 17 (sodium-dependent inorganic phosphate cotransporter), member 5
CL4255.Contig2_All	ptr:462823	SLC17A5; solute carrier family 17 (anion/sugar transporter), member 5; K12301 MFS transporter, ACS family, solute carrier family 17 (sodium-dependent inorganic phosphate cotransporter), member 5
CL4255.Contig2_All	rno:363103	Slc17a5; solute carrier family 17 (anion/sugar transporter), member 5; K12301 MFS transporter, ACS family, solute carrier family 17 (sodium-dependent inorganic phosphate cotransporter), member 5
CL4255.Contig2_All	hsa:26503	SLC17A5, AST, FLJ22227, FLJ23268, ISSD, NSD, SD, SIALIN, SIASD, SLD; solute carrier family 17 (anion/sugar transporter), member 5; K12301 MFS transporter, ACS family, solute carrier family 17 (sodium-dependent inorganic phosphate cotransporter), member 5
CL4255.Contig2_All	mcc:716100	SLC17A5; solute carrier family 17 (anion/sugar transporter), member 5; K12301 MFS transporter, ACS family, solute carrier family 17 (sodium-dependent inorganic phosphate cotransporter), member 5
CL4255.Contig2_All	aml:100469318	SLC17A5; solute carrier family 17 (anion/sugar transporter), member 5; K12301 MFS transporter, ACS family, solute carrier family 17 (sodium-dependent inorganic phosphate cotransporter), member 5
CL4255.Contig2_All	cfa:474969	SLC17A5; solute carrier family 17 (anion/sugar transporter), member 5; K12301 MFS transporter, ACS family, solute carrier family 17 (sodium-dependent inorganic phosphate cotransporter), member 5
CL4255.Contig2_All	mmu:235504	Slc17a5, 4631416G20Rik, 4732491M05, AST, ISSD, NSD, SD, SIALIN, SIASD, SLD; solute carrier family 17 (anion/sugar transporter), member 5; K12301 MFS transporter, ACS family, solute carrier family 17 (sodium-dependent inorganic phosphate cotransporter), member 5
CL4255.Contig2_All	dre:767760	slc17a5, sb:cb809, zgc:153077; solute carrier family 17 (anion/sugar transporter), member 5; K12301 MFS transporter, ACS family, solute carrier family 17 (sodium-dependent inorganic phosphate cotransporter), member 5
CL4255.Contig2_All	tgu:100223041	sialin; K12301 MFS transporter, ACS family, solute carrier family 17 (sodium-dependent inorganic phosphate cotransporter), member 5
CL4255.Contig2_All	bta:530164	SLC17A5; solute carrier family 17 (anion/sugar transporter), member 5; K12301 MFS transporter, ACS family, solute carrier family 17 (sodium-dependent inorganic phosphate cotransporter), member 5
CL4255.Contig2_All	ecb:100068130	sialin-like; K12301 MFS transporter, ACS family, solute carrier family 17 (sodium-dependent inorganic phosphate cotransporter), member 5
CL4257.Contig1_All	dwi:Dwil_GK11957	GK11957 gene product from transcript GK11957-RA; K00884 N-acetylglucosamine kinase [EC:2.7.1.59]
CL4257.Contig1_All	dya:Dyak_GE26388	GE26388 gene product from transcript GE26388-RA; K00884 N-acetylglucosamine kinase [EC:2.7.1.59]
CL4257.Contig1_All	dsi:Dsim_GD20360	GD20360 gene product from transcript GD20360-RA; K00884 N-acetylglucosamine kinase [EC:2.7.1.59]
CL4257.Contig1_All	dse:Dsec_GM25783	GM25783 gene product from transcript GM25783-RA; K00884 N-acetylglucosamine kinase [EC:2.7.1.59]
CL4257.Contig1_All	der:Dere_GG20660	GG20660 gene product from transcript GG20660-RA; K00884 N-acetylglucosamine kinase [EC:2.7.1.59]
CL4257.Contig1_All	dme:Dmel_CG6218	CG6218 gene product from transcript CG6218-RA; K00884 N-acetylglucosamine kinase [EC:2.7.1.59]
CL4257.Contig1_All	dan:Dana_GF23238	GF23238 gene product from transcript GF23238-RA; K00884 N-acetylglucosamine kinase [EC:2.7.1.59]
CL4257.Contig1_All	dgr:Dgri_GH21802	GH21802 gene product from transcript GH21802-RA; K00884 N-acetylglucosamine kinase [EC:2.7.1.59]
CL4257.Contig1_All	dvi:Dvir_GJ14287	GJ14287 gene product from transcript GJ14287-RA; K00884 N-acetylglucosamine kinase [EC:2.7.1.59]
CL4257.Contig1_All	dpo:Dpse_GA19449	GA19449 gene product from transcript GA19449-RA; K00884 N-acetylglucosamine kinase [EC:2.7.1.59]
CL4257.Contig1_All	dpe:Dper_GL24295	GL24295 gene product from transcript GL24295-RA; K00884 N-acetylglucosamine kinase [EC:2.7.1.59]
CL4257.Contig1_All	dmo:Dmoj_GI21927	GI21927 gene product from transcript GI21927-RA; K00884 N-acetylglucosamine kinase [EC:2.7.1.59]
CL4257.Contig1_All	aga:AgaP_AGAP000241	AGAP000241-PA; K00884 N-acetylglucosamine kinase [EC:2.7.1.59]
CL4257.Contig1_All	nvi:100122843	NV10186; N-acetyl-D-glucosamine kinase-like; K00884 N-acetylglucosamine kinase [EC:2.7.1.59]
CL4257.Contig1_All	ame:551847	n-acetyl-D-glucosamine kinase-like; K00884 N-acetylglucosamine kinase [EC:2.7.1.59]
CL4257.Contig1_All	tca:660901	similar to CG6218-PA; K00884 N-acetylglucosamine kinase [EC:2.7.1.59]
CL4257.Contig1_All	mcc:703976	NAGK; N-acetylglucosamine kinase; K00884 N-acetylglucosamine kinase [EC:2.7.1.59]
CL4257.Contig1_All	bta:508132	NAGK, MGC127109; N-acetylglucosamine kinase (EC:2.7.1.59); K00884 N-acetylglucosamine kinase [EC:2.7.1.59]
CL4257.Contig1_All	hsa:55577	NAGK, GNK, HSA242910; N-acetylglucosamine kinase (EC:2.7.1.59); K00884 N-acetylglucosamine kinase [EC:2.7.1.59]
CL4257.Contig1_All	rno:297393	Nagk; N-acetylglucosamine kinase (EC:2.7.1.59); K00884 N-acetylglucosamine kinase [EC:2.7.1.59]
CL4257.Contig2_All	dwi:Dwil_GK11957	GK11957 gene product from transcript GK11957-RA; K00884 N-acetylglucosamine kinase [EC:2.7.1.59]
CL4257.Contig2_All	dan:Dana_GF23238	GF23238 gene product from transcript GF23238-RA; K00884 N-acetylglucosamine kinase [EC:2.7.1.59]
CL4257.Contig2_All	dgr:Dgri_GH21802	GH21802 gene product from transcript GH21802-RA; K00884 N-acetylglucosamine kinase [EC:2.7.1.59]
CL4257.Contig2_All	dme:Dmel_CG6218	CG6218 gene product from transcript CG6218-RA; K00884 N-acetylglucosamine kinase [EC:2.7.1.59]
CL4257.Contig2_All	dsi:Dsim_GD20360	GD20360 gene product from transcript GD20360-RA; K00884 N-acetylglucosamine kinase [EC:2.7.1.59]
CL4257.Contig2_All	dse:Dsec_GM25783	GM25783 gene product from transcript GM25783-RA; K00884 N-acetylglucosamine kinase [EC:2.7.1.59]
CL4257.Contig2_All	dya:Dyak_GE26388	GE26388 gene product from transcript GE26388-RA; K00884 N-acetylglucosamine kinase [EC:2.7.1.59]
CL4257.Contig2_All	der:Dere_GG20660	GG20660 gene product from transcript GG20660-RA; K00884 N-acetylglucosamine kinase [EC:2.7.1.59]
CL4257.Contig2_All	aga:AgaP_AGAP000241	AGAP000241-PA; K00884 N-acetylglucosamine kinase [EC:2.7.1.59]
CL4257.Contig2_All	dpe:Dper_GL24295	GL24295 gene product from transcript GL24295-RA; K00884 N-acetylglucosamine kinase [EC:2.7.1.59]
CL4257.Contig2_All	dpo:Dpse_GA19449	GA19449 gene product from transcript GA19449-RA; K00884 N-acetylglucosamine kinase [EC:2.7.1.59]
CL4257.Contig2_All	nvi:100122843	NV10186; N-acetyl-D-glucosamine kinase-like; K00884 N-acetylglucosamine kinase [EC:2.7.1.59]
CL4257.Contig2_All	dvi:Dvir_GJ14287	GJ14287 gene product from transcript GJ14287-RA; K00884 N-acetylglucosamine kinase [EC:2.7.1.59]
CL4257.Contig2_All	ame:551847	n-acetyl-D-glucosamine kinase-like; K00884 N-acetylglucosamine kinase [EC:2.7.1.59]
CL4257.Contig2_All	tca:660901	similar to CG6218-PA; K00884 N-acetylglucosamine kinase [EC:2.7.1.59]
CL4257.Contig2_All	dmo:Dmoj_GI21927	GI21927 gene product from transcript GI21927-RA; K00884 N-acetylglucosamine kinase [EC:2.7.1.59]
CL4257.Contig2_All	mmu:56174	Nagk, Gnk; N-acetylglucosamine kinase (EC:2.7.1.59); K00884 N-acetylglucosamine kinase [EC:2.7.1.59]
CL4257.Contig2_All	bta:508132	NAGK, MGC127109; N-acetylglucosamine kinase (EC:2.7.1.59); K00884 N-acetylglucosamine kinase [EC:2.7.1.59]
CL4257.Contig2_All	hsa:55577	NAGK, GNK, HSA242910; N-acetylglucosamine kinase (EC:2.7.1.59); K00884 N-acetylglucosamine kinase [EC:2.7.1.59]
CL4257.Contig2_All	mcc:703976	NAGK; N-acetylglucosamine kinase; K00884 N-acetylglucosamine kinase [EC:2.7.1.59]
CL4259.Contig1_All	tca:657776	similar to poly A binding protein; K13126 polyadenylate-binding protein
CL4259.Contig1_All	api:100169275	polyadenylate-binding protein 1-like; K13126 polyadenylate-binding protein
CL4259.Contig1_All	bmy:Bm1_16080	polyadenylate-binding protein 1; K13126 polyadenylate-binding protein
CL4259.Contig1_All	api:100159585	polyadenylate-binding protein 1-like; K13126 polyadenylate-binding protein
CL4259.Contig1_All	bmy:Bm1_06880	polyadenylate-binding protein 4; K13126 polyadenylate-binding protein
CL4259.Contig1_All	cbr:CBG02207	Cbr-pab-1; C. briggsae CBR-PAB-1 protein; K13126 polyadenylate-binding protein
CL4259.Contig1_All	aga:AgaP_AGAP011092	AGAP011092-PA; K13126 polyadenylate-binding protein
CL4259.Contig1_All	dya:Dyak_GE11925	GE11925 gene product from transcript GE11925-RA; K13126 polyadenylate-binding protein
CL4259.Contig1_All	cbr:CBG07431	Cbr-pab-2; C. briggsae CBR-PAB-2 protein; K13126 polyadenylate-binding protein
CL4259.Contig1_All	cqu:CpipJ_CPIJ007980	polyadenylate-binding protein 1; K13126 polyadenylate-binding protein
CL4259.Contig1_All	aag:AaeL_AAEL010318	polyadenylate-binding protein; K13126 polyadenylate-binding protein
CL4259.Contig1_All	der:Dere_GG21846	GG21846 gene product from transcript GG21846-RA; K13126 polyadenylate-binding protein
CL4259.Contig1_All	smm:Smp_024140.1	polyadenylate binding protein; K13126 polyadenylate-binding protein
CL4259.Contig1_All	smm:Smp_024140.3	polyadenylate binding protein; K13126 polyadenylate-binding protein
CL4259.Contig1_All	nvi:100113726	NV16210; polyadenylate-binding protein 1-like; K13126 polyadenylate-binding protein
CL4259.Contig1_All	dan:Dana_GF12652	GF12652 gene product from transcript GF12652-RA; K13126 polyadenylate-binding protein
CL4259.Contig1_All	api:100164720	polyadenylate-binding protein 1-like; K13126 polyadenylate-binding protein
CL4259.Contig1_All	dsi:Dsim_GD11341	GD11341 gene product from transcript GD11341-RA; K13126 polyadenylate-binding protein
CL4259.Contig1_All	dse:Dsec_GM21847	GM21847 gene product from transcript GM21847-RA; K13126 polyadenylate-binding protein
CL4259.Contig1_All	dme:Dmel_CG5119	pAbp; polyA-binding protein; K13126 polyadenylate-binding protein
CL4261.Contig1_All	tgu:100226545	similar to collagen IV alpha 5 chain; K06237 collagen, type IV, alpha
CL4261.Contig1_All	gga:422348	COL4A5; collagen, type IV, alpha 5; K06237 collagen, type IV, alpha
CL4261.Contig1_All	mmu:12830	Col4a5; collagen, type IV, alpha 5; K06237 collagen, type IV, alpha
CL4261.Contig1_All	rno:363457	Col4a5, RGD1565499; collagen, type IV, alpha 5; K06237 collagen, type IV, alpha
CL4261.Contig1_All	bta:510833	COL3A1, MGC139882; collagen, type III, alpha 1; K06236 collagen, type I/II/III/V/XI, alpha
CL4261.Contig1_All	ecb:100054545	collagen alpha-5(IV) chain-like; K06237 collagen, type IV, alpha
CL4261.Contig1_All	pon:100457807	uncharacterized LOC100457807; K06237 collagen, type IV, alpha
CL4261.Contig1_All	hsa:1287	COL4A5, ASLN, ATS, CA54, DKFZp686G1497, MGC167109, MGC42377; collagen, type IV, alpha 5; K06237 collagen, type IV, alpha
CL4261.Contig1_All	ssc:100519180	COL4A5; collagen, type IV, alpha 5; K06237 collagen, type IV, alpha
CL4261.Contig1_All	aml:100480195	collagen alpha-5(IV) chain-like; K06237 collagen, type IV, alpha
CL4261.Contig1_All	ssc:100152001	COL3A1; collagen, type III, alpha 1; K06236 collagen, type I/II/III/V/XI, alpha
CL4261.Contig1_All	cfa:403466	COL4A5; collagen, type IV, alpha 5; K06237 collagen, type IV, alpha
CL4261.Contig1_All	mcc:703814	COL4A5; collagen, type IV, alpha 5; K06237 collagen, type IV, alpha
CL4261.Contig1_All	mcc:574131	COL3A1; collagen, type III, alpha 1; K06236 collagen, type I/II/III/V/XI, alpha
CL4261.Contig1_All	mdo:100021728	collagen alpha-4(IV) chain-like; K06237 collagen, type IV, alpha
CL4261.Contig1_All	bta:511602	COL4A5; collagen, type IV, alpha 5; K06237 collagen, type IV, alpha
CL4261.Contig1_All	cfa:478835	COL3A1; collagen, type III, alpha 1; K06236 collagen, type I/II/III/V/XI, alpha
CL4261.Contig1_All	ptr:459815	COL3A1; collagen, type III, alpha 1; K06236 collagen, type I/II/III/V/XI, alpha
CL4261.Contig1_All	hsa:1281	COL3A1, EDS4A, FLJ34534; collagen, type III, alpha 1; K06236 collagen, type I/II/III/V/XI, alpha
CL4261.Contig1_All	ecb:100034123	COL3A1; collagen, type III, alpha 1; K06236 collagen, type I/II/III/V/XI, alpha
CL4261.Contig2_All	tgu:100226545	similar to collagen IV alpha 5 chain; K06237 collagen, type IV, alpha
CL4261.Contig2_All	gga:422348	COL4A5; collagen, type IV, alpha 5; K06237 collagen, type IV, alpha
CL4261.Contig2_All	hsa:1287	COL4A5, ASLN, ATS, CA54, DKFZp686G1497, MGC167109, MGC42377; collagen, type IV, alpha 5; K06237 collagen, type IV, alpha
CL4261.Contig2_All	rno:363457	Col4a5, RGD1565499; collagen, type IV, alpha 5; K06237 collagen, type IV, alpha
CL4261.Contig2_All	mcc:703814	COL4A5; collagen, type IV, alpha 5; K06237 collagen, type IV, alpha
CL4261.Contig2_All	ecb:100054545	collagen alpha-5(IV) chain-like; K06237 collagen, type IV, alpha
CL4261.Contig2_All	mcc:574131	COL3A1; collagen, type III, alpha 1; K06236 collagen, type I/II/III/V/XI, alpha
CL4261.Contig2_All	pon:100457807	uncharacterized LOC100457807; K06237 collagen, type IV, alpha
CL4261.Contig2_All	ssc:100519180	COL4A5; collagen, type IV, alpha 5; K06237 collagen, type IV, alpha
CL4261.Contig2_All	mmu:12830	Col4a5; collagen, type IV, alpha 5; K06237 collagen, type IV, alpha
CL4261.Contig2_All	bta:510833	COL3A1, MGC139882; collagen, type III, alpha 1; K06236 collagen, type I/II/III/V/XI, alpha
CL4261.Contig2_All	aml:100480195	collagen alpha-5(IV) chain-like; K06237 collagen, type IV, alpha
CL4261.Contig2_All	pon:100457897	collagen alpha-1(III) chain-like; K06236 collagen, type I/II/III/V/XI, alpha
CL4261.Contig2_All	ptr:459815	COL3A1; collagen, type III, alpha 1; K06236 collagen, type I/II/III/V/XI, alpha
CL4261.Contig2_All	hsa:1281	COL3A1, EDS4A, FLJ34534; collagen, type III, alpha 1; K06236 collagen, type I/II/III/V/XI, alpha
CL4261.Contig2_All	bta:511602	COL4A5; collagen, type IV, alpha 5; K06237 collagen, type IV, alpha
CL4261.Contig2_All	cfa:403466	COL4A5; collagen, type IV, alpha 5; K06237 collagen, type IV, alpha
CL4261.Contig2_All	mdo:100021728	collagen alpha-4(IV) chain-like; K06237 collagen, type IV, alpha
CL4261.Contig2_All	ssc:100152001	COL3A1; collagen, type III, alpha 1; K06236 collagen, type I/II/III/V/XI, alpha
CL4261.Contig2_All	cfa:478835	COL3A1; collagen, type III, alpha 1; K06236 collagen, type I/II/III/V/XI, alpha
CL4261.Contig3_All	ssc:100621403	COL4A4; collagen, type IV, alpha 4; K06237 collagen, type IV, alpha
CL4261.Contig3_All	rno:305104	Col9a1; collagen, type IX, alpha 1; K08131 collagen, type IX, alpha
CL4261.Contig3_All	mmu:12839	Col9a1, Col9a-1; collagen, type IX, alpha 1; K08131 collagen, type IX, alpha
CL4261.Contig3_All	tgu:100226545	similar to collagen IV alpha 5 chain; K06237 collagen, type IV, alpha
CL4261.Contig3_All	aml:100476237	uncharacterized LOC100476237; K06236 collagen, type I/II/III/V/XI, alpha
CL4261.Contig3_All	aml:100472350	uncharacterized LOC100472350; K06236 collagen, type I/II/III/V/XI, alpha
CL4261.Contig3_All	cfa:403651	COL1A1; collagen, type I, alpha 1; K06236 collagen, type I/II/III/V/XI, alpha
CL4261.Contig3_All	xtr:100494168	uncharacterized LOC100494168; K05480 ectodysplasin-A
CL4261.Contig3_All	mcc:574201	COL1A1; collagen, type I, alpha 1; K06236 collagen, type I/II/III/V/XI, alpha
CL4261.Contig3_All	pon:100438152	uncharacterized LOC100438152; K06236 collagen, type I/II/III/V/XI, alpha
CL4261.Contig3_All	ptr:455117	COL1A1; collagen, type I, alpha 1; K06236 collagen, type I/II/III/V/XI, alpha
CL4261.Contig3_All	hsa:1277	COL1A1, OI4; collagen, type I, alpha 1; K06236 collagen, type I/II/III/V/XI, alpha
CL4261.Contig3_All	ssc:100518887	ectodysplasin-A-like; K05480 ectodysplasin-A
CL4261.Contig3_All	xla:398983	col3a1, MGC69046; collagen, type III, alpha 1 (Ehlers-Danlos syndrome type IV, autosomal dominant); K06236 collagen, type I/II/III/V/XI, alpha
CL4261.Contig3_All	mdo:100014487	ectodysplasin-A-like; K05480 ectodysplasin-A
CL4261.Contig3_All	mdo:100020680	collagen alpha-1(IX) chain-like; K08131 collagen, type IX, alpha
CL4261.Contig3_All	bta:616179	EDA, ED1; ectodysplasin A; K05480 ectodysplasin-A
CL4261.Contig3_All	aml:100475055	ectodysplasin-A-like; K05480 ectodysplasin-A
CL4261.Contig3_All	cfa:491935	EDA; ectodysplasin A; K05480 ectodysplasin-A
CL4261.Contig3_All	rno:302424	Eda, RGD1563178; ectodysplasin-A; K05480 ectodysplasin-A
CL4262.Contig2_All	tca:663861	similar to CG8291-PA, isoform A; K05336 solute carrier family 6 (neurotransmitter transporter), invertebrate
CL4262.Contig2_All	nvi:100123368	NV12041; uncharacterized LOC100123368; K05336 solute carrier family 6 (neurotransmitter transporter), invertebrate
CL4262.Contig2_All	aag:AaeL_AAEL006800	sodium/chloride dependent transporter; K05336 solute carrier family 6 (neurotransmitter transporter), invertebrate
CL4262.Contig2_All	cqu:CpipJ_CPIJ010535	sodium/chloride dependent transporter; K05336 solute carrier family 6 (neurotransmitter transporter), invertebrate
CL4262.Contig2_All	dan:Dana_GF13338	GF13338 gene product from transcript GF13338-RA; K05336 solute carrier family 6 (neurotransmitter transporter), invertebrate
CL4262.Contig2_All	dvi:Dvir_GJ20902	GJ20902 gene product from transcript GJ20902-RA; K05336 solute carrier family 6 (neurotransmitter transporter), invertebrate
CL4262.Contig2_All	api:100169555	sodium- and chloride-dependent glycine transporter 1-like; K05336 solute carrier family 6 (neurotransmitter transporter), invertebrate
CL4262.Contig2_All	dya:Dyak_GE14119	GE14119 gene product from transcript GE14119-RA; K05336 solute carrier family 6 (neurotransmitter transporter), invertebrate
CL4262.Contig2_All	dsi:Dsim_GD25588	GD25588 gene product from transcript GD25588-RA; K05336 solute carrier family 6 (neurotransmitter transporter), invertebrate
CL4262.Contig2_All	dse:Dsec_GM20111	GM20111 gene product from transcript GM20111-RA; K05336 solute carrier family 6 (neurotransmitter transporter), invertebrate
CL4262.Contig2_All	der:Dere_GG22323	GG22323 gene product from transcript GG22323-RA; K05336 solute carrier family 6 (neurotransmitter transporter), invertebrate
CL4262.Contig2_All	dme:Dmel_CG8291	bdg; bedraggled; K05336 solute carrier family 6 (neurotransmitter transporter), invertebrate
CL4262.Contig2_All	dmo:Dmoj_GI21300	GI21300 gene product from transcript GI21300-RA; K05336 solute carrier family 6 (neurotransmitter transporter), invertebrate
CL4262.Contig2_All	dpe:Dper_GL16261	GL16261 gene product from transcript GL16261-RA; K05336 solute carrier family 6 (neurotransmitter transporter), invertebrate
CL4262.Contig2_All	dpo:Dpse_GA20961	GA20961 gene product from transcript GA20961-RA; K05336 solute carrier family 6 (neurotransmitter transporter), invertebrate
CL4262.Contig2_All	dgr:Dgri_GH20963	GH20963 gene product from transcript GH20963-RA; K05336 solute carrier family 6 (neurotransmitter transporter), invertebrate
CL4262.Contig2_All	dwi:Dwil_GK19541	GK19541 gene product from transcript GK19541-RA; K05336 solute carrier family 6 (neurotransmitter transporter), invertebrate
CL4262.Contig2_All	ame:412081	NT-12; neurotransmitter transporter 12; K05336 solute carrier family 6 (neurotransmitter transporter), invertebrate
CL4262.Contig3_All	tca:663861	similar to CG8291-PA, isoform A; K05336 solute carrier family 6 (neurotransmitter transporter), invertebrate
CL4262.Contig3_All	nvi:100123368	NV12041; uncharacterized LOC100123368; K05336 solute carrier family 6 (neurotransmitter transporter), invertebrate
CL4262.Contig3_All	api:100169555	sodium- and chloride-dependent glycine transporter 1-like; K05336 solute carrier family 6 (neurotransmitter transporter), invertebrate
CL4262.Contig3_All	cqu:CpipJ_CPIJ010535	sodium/chloride dependent transporter; K05336 solute carrier family 6 (neurotransmitter transporter), invertebrate
CL4262.Contig3_All	aag:AaeL_AAEL006800	sodium/chloride dependent transporter; K05336 solute carrier family 6 (neurotransmitter transporter), invertebrate
CL4262.Contig3_All	dan:Dana_GF13338	GF13338 gene product from transcript GF13338-RA; K05336 solute carrier family 6 (neurotransmitter transporter), invertebrate
CL4262.Contig3_All	der:Dere_GG22323	GG22323 gene product from transcript GG22323-RA; K05336 solute carrier family 6 (neurotransmitter transporter), invertebrate
CL4262.Contig3_All	dme:Dmel_CG8291	bdg; bedraggled; K05336 solute carrier family 6 (neurotransmitter transporter), invertebrate
CL4262.Contig3_All	dse:Dsec_GM20111	GM20111 gene product from transcript GM20111-RA; K05336 solute carrier family 6 (neurotransmitter transporter), invertebrate
CL4262.Contig3_All	dvi:Dvir_GJ20902	GJ20902 gene product from transcript GJ20902-RA; K05336 solute carrier family 6 (neurotransmitter transporter), invertebrate
CL4262.Contig3_All	dmo:Dmoj_GI21300	GI21300 gene product from transcript GI21300-RA; K05336 solute carrier family 6 (neurotransmitter transporter), invertebrate
CL4262.Contig3_All	dya:Dyak_GE14119	GE14119 gene product from transcript GE14119-RA; K05336 solute carrier family 6 (neurotransmitter transporter), invertebrate
CL4262.Contig3_All	dsi:Dsim_GD25588	GD25588 gene product from transcript GD25588-RA; K05336 solute carrier family 6 (neurotransmitter transporter), invertebrate
CL4262.Contig3_All	dgr:Dgri_GH20963	GH20963 gene product from transcript GH20963-RA; K05336 solute carrier family 6 (neurotransmitter transporter), invertebrate
CL4262.Contig3_All	dwi:Dwil_GK19541	GK19541 gene product from transcript GK19541-RA; K05336 solute carrier family 6 (neurotransmitter transporter), invertebrate
CL4262.Contig3_All	dpe:Dper_GL16261	GL16261 gene product from transcript GL16261-RA; K05336 solute carrier family 6 (neurotransmitter transporter), invertebrate
CL4262.Contig3_All	dpo:Dpse_GA20961	GA20961 gene product from transcript GA20961-RA; K05336 solute carrier family 6 (neurotransmitter transporter), invertebrate
CL4262.Contig3_All	ame:412081	NT-12; neurotransmitter transporter 12; K05336 solute carrier family 6 (neurotransmitter transporter), invertebrate
CL4262.Contig3_All	xtr:100492204	sodium- and chloride-dependent glycine transporter 1-like; K05038 solute carrier family 6 (neurotransmitter transporter, amino acid) member 5/7/9/14
CL4262.Contig3_All	acs:100567457	slc6a9; solute carrier family 6 (neurotransmitter transporter, glycine), member 9; K05038 solute carrier family 6 (neurotransmitter transporter, amino acid) member 5/7/9/14
CL4262.Contig4_All	tca:663861	similar to CG8291-PA, isoform A; K05336 solute carrier family 6 (neurotransmitter transporter), invertebrate
CL4262.Contig4_All	nvi:100123368	NV12041; uncharacterized LOC100123368; K05336 solute carrier family 6 (neurotransmitter transporter), invertebrate
CL4262.Contig4_All	api:100169555	sodium- and chloride-dependent glycine transporter 1-like; K05336 solute carrier family 6 (neurotransmitter transporter), invertebrate
CL4262.Contig4_All	cqu:CpipJ_CPIJ010535	sodium/chloride dependent transporter; K05336 solute carrier family 6 (neurotransmitter transporter), invertebrate
CL4262.Contig4_All	aag:AaeL_AAEL006800	sodium/chloride dependent transporter; K05336 solute carrier family 6 (neurotransmitter transporter), invertebrate
CL4262.Contig4_All	ame:412081	NT-12; neurotransmitter transporter 12; K05336 solute carrier family 6 (neurotransmitter transporter), invertebrate
CL4262.Contig4_All	der:Dere_GG22323	GG22323 gene product from transcript GG22323-RA; K05336 solute carrier family 6 (neurotransmitter transporter), invertebrate
CL4262.Contig4_All	dan:Dana_GF13338	GF13338 gene product from transcript GF13338-RA; K05336 solute carrier family 6 (neurotransmitter transporter), invertebrate
CL4262.Contig4_All	dme:Dmel_CG8291	bdg; bedraggled; K05336 solute carrier family 6 (neurotransmitter transporter), invertebrate
CL4262.Contig4_All	dse:Dsec_GM20111	GM20111 gene product from transcript GM20111-RA; K05336 solute carrier family 6 (neurotransmitter transporter), invertebrate
CL4262.Contig4_All	dya:Dyak_GE14119	GE14119 gene product from transcript GE14119-RA; K05336 solute carrier family 6 (neurotransmitter transporter), invertebrate
CL4262.Contig4_All	dsi:Dsim_GD25588	GD25588 gene product from transcript GD25588-RA; K05336 solute carrier family 6 (neurotransmitter transporter), invertebrate
CL4262.Contig4_All	dwi:Dwil_GK19541	GK19541 gene product from transcript GK19541-RA; K05336 solute carrier family 6 (neurotransmitter transporter), invertebrate
CL4262.Contig4_All	dgr:Dgri_GH20963	GH20963 gene product from transcript GH20963-RA; K05336 solute carrier family 6 (neurotransmitter transporter), invertebrate
CL4262.Contig4_All	dvi:Dvir_GJ20902	GJ20902 gene product from transcript GJ20902-RA; K05336 solute carrier family 6 (neurotransmitter transporter), invertebrate
CL4262.Contig4_All	dpe:Dper_GL16261	GL16261 gene product from transcript GL16261-RA; K05336 solute carrier family 6 (neurotransmitter transporter), invertebrate
CL4262.Contig4_All	dmo:Dmoj_GI21300	GI21300 gene product from transcript GI21300-RA; K05336 solute carrier family 6 (neurotransmitter transporter), invertebrate
CL4262.Contig4_All	dpo:Dpse_GA20961	GA20961 gene product from transcript GA20961-RA; K05336 solute carrier family 6 (neurotransmitter transporter), invertebrate
CL4262.Contig4_All	ecb:100060390	sodium-dependent proline transporter-like; K05038 solute carrier family 6 (neurotransmitter transporter, amino acid) member 5/7/9/14
CL4262.Contig4_All	bfo:BRAFLDRAFT_117748	GLYT2.2; solute carrier family 6, member 5; K05038 solute carrier family 6 (neurotransmitter transporter, amino acid) member 5/7/9/14
CL4267.Contig2_All	spu:593855	ago1; argonaute 1; K11593 eukaryotic translation initiation factor 2C
CL4267.Contig2_All	spu:587854	similar to formin binding protein 11-related protein; K12821 pre-mRNA-processing factor 40
CL4267.Contig2_All	xtr:733754	diaph1, dfna1, dia1, diap1, drf1, lfhl1; diaphanous homolog 1; K05740 diaphanous 1
CL4267.Contig2_All	nvi:100116536	NV16034; uncharacterized LOC100116536; K12841 calcium homeostasis endoplasmic reticulum protein
CL4267.Contig2_All	cel:F25B5.7	psf-1; Polypyrimidine-tract-binding protein (PTB)-associated-Splicing Factor homolog family member (psf-1); K13219 splicing factor, proline- and glutamine-rich
CL4267.Contig2_All	gga:396340	COL3A1; collagen, type III, alpha 1; K06236 collagen, type I/II/III/V/XI, alpha
CL4267.Contig2_All	spu:577326	similar to Cpsf6 protein; K13911 basic salivary proline-rich protein 1/2
CL4267.Contig2_All	xtr:448171	wbp11, MGC69268; WW domain binding protein 11; K12866 WW domain-binding protein 11
CL4267.Contig2_All	xla:379655	uncharacterized protein MGC68961; K12866 WW domain-binding protein 11
CL4267.Contig2_All	dwi:Dwil_GK23758	GK23758 gene product from transcript GK23758-RA; K11657 remodeling and spacing factor 1
CL4267.Contig2_All	xla:443914	MGC80202 protein; K06274 vasodilator-stimulated phosphoprotein
CL4267.Contig2_All	mmu:18996	Pou4f1, Brn-3, Brn-3.0, Brn3, Brn3.0, Brn3a, E130119J07Rik; POU domain, class 4, transcription factor 1; K09366 POU domain transcription factor, class 4
CL4272.Contig1_All	aag:AaeL_AAEL007926	retinoid-inducible serine carboxypeptidase (serine carboxypeptidase; K09646 serine carboxypeptidase 1 [EC:3.4.16.-]
CL4272.Contig1_All	dgr:Dgri_GH16039	GH16039 gene product from transcript GH16039-RA; K09646 serine carboxypeptidase 1 [EC:3.4.16.-]
CL4272.Contig1_All	cqu:CpipJ_CPIJ002911	retinoid-inducible serine carboxypeptidase; K09646 serine carboxypeptidase 1 [EC:3.4.16.-]
CL4272.Contig1_All	tca:664192	similar to CG3344 CG3344-PA; K09646 serine carboxypeptidase 1 [EC:3.4.16.-]
CL4272.Contig1_All	dmo:Dmoj_GI12303	GI12303 gene product from transcript GI12303-RA; K09646 serine carboxypeptidase 1 [EC:3.4.16.-]
CL4272.Contig1_All	mgp:100548005	retinoid-inducible serine carboxypeptidase-like; K09646 serine carboxypeptidase 1 [EC:3.4.16.-]
CL4272.Contig1_All	dgr:Dgri_GH16040	GH16040 gene product from transcript GH16040-RA; K09646 serine carboxypeptidase 1 [EC:3.4.16.-]
CL4272.Contig1_All	aga:AgaP_AGAP011442	AGAP011442-PA; K09646 serine carboxypeptidase 1 [EC:3.4.16.-]
CL4272.Contig1_All	gga:417403	SCPEP1; serine carboxypeptidase 1; K09646 serine carboxypeptidase 1 [EC:3.4.16.-]
CL4272.Contig1_All	dya:Dyak_GE21005	GE21005 gene product from transcript GE21005-RA; K09646 serine carboxypeptidase 1 [EC:3.4.16.-]
CL4272.Contig1_All	dvi:Dvir_GJ13239	GJ13239 gene product from transcript GJ13239-RA; K09646 serine carboxypeptidase 1 [EC:3.4.16.-]
CL4272.Contig1_All	dvi:Dvir_GJ13240	GJ13240 gene product from transcript GJ13240-RA; K09646 serine carboxypeptidase 1 [EC:3.4.16.-]
CL4272.Contig1_All	dsi:Dsim_GD13517	GD13517 gene product from transcript GD13517-RA; K09646 serine carboxypeptidase 1 [EC:3.4.16.-]
CL4272.Contig1_All	ame:409162	retinoid-inducible serine carboxypeptidase-like; K09646 serine carboxypeptidase 1 [EC:3.4.16.-]
CL4272.Contig1_All	der:Dere_GG14645	GG14645 gene product from transcript GG14645-RA; K09646 serine carboxypeptidase 1 [EC:3.4.16.-]
CL4272.Contig1_All	dme:Dmel_CG32483	CG32483 gene product from transcript CG32483-RA (EC:3.4.16.-); K01289 carboxypeptidase [EC:3.4.16.-]
CL4272.Contig1_All	dwi:Dwil_GK16683	GK16683 gene product from transcript GK16683-RA; K09646 serine carboxypeptidase 1 [EC:3.4.16.-]
CL4272.Contig1_All	dwi:Dwil_GK16682	GK16682 gene product from transcript GK16682-RA; K09646 serine carboxypeptidase 1 [EC:3.4.16.-]
CL4272.Contig1_All	dan:Dana_GF24075	GF24075 gene product from transcript GF24075-RA; K09646 serine carboxypeptidase 1 [EC:3.4.16.-]
CL4272.Contig1_All	tgu:100228422	similar to serine carboxypeptidase 1; K09646 serine carboxypeptidase 1 [EC:3.4.16.-]
CL4275.Contig1_All	bta:404191	ANPEP, APN, CD13, P150; alanyl (membrane) aminopeptidase (EC:3.4.11.2); K11140 aminopeptidase N [EC:3.4.11.2]
CL4275.Contig1_All	ecb:100050397	ANPEP, CD13; alanyl (membrane) aminopeptidase; K11140 aminopeptidase N [EC:3.4.11.2]
CL4275.Contig1_All	oaa:100084185	aminopeptidase N-like; K11140 aminopeptidase N [EC:3.4.11.2]
CL4275.Contig1_All	rno:81641	Anpep, AP-M, AP-N, Apm, Apn, KZP, Lap1, rAPN; alanyl (membrane) aminopeptidase (EC:3.4.11.2); K11140 aminopeptidase N [EC:3.4.11.2]
CL4275.Contig1_All	cfa:403913	ANPEP, APN; alanyl (membrane) aminopeptidase (EC:3.4.11.2); K11140 aminopeptidase N [EC:3.4.11.2]
CL4275.Contig1_All	nvi:100122611	NV12289; aminopeptidase N-like; K11140 aminopeptidase N [EC:3.4.11.2]
CL4275.Contig1_All	ssc:397520	ANPEP, PEPN; alanyl (membrane) aminopeptidase (EC:3.4.11.2); K11140 aminopeptidase N [EC:3.4.11.2]
CL4275.Contig1_All	tca:657312	similar to CG11956-PA, isoform A; K11140 aminopeptidase N [EC:3.4.11.2]
CL4275.Contig1_All	pon:100440397	ANPEP; alanyl (membrane) aminopeptidase; K11140 aminopeptidase N [EC:3.4.11.2]
CL4275.Contig1_All	ptr:467758	ANPEP; alanyl (membrane) aminopeptidase; K11140 aminopeptidase N [EC:3.4.11.2]
CL4275.Contig1_All	hsa:290	ANPEP, APN, CD13, GP150, LAP1, P150, PEPN; alanyl (membrane) aminopeptidase (EC:3.4.11.2); K11140 aminopeptidase N [EC:3.4.11.2]
CL4275.Contig1_All	mcc:701117	ANPEP; alanyl (membrane) aminopeptidase; K11140 aminopeptidase N [EC:3.4.11.2]
CL4275.Contig1_All	mmu:16790	Anpep, AP-M, AP-N, Apn, Cd13, P150; alanyl (membrane) aminopeptidase (EC:3.4.11.2); K11140 aminopeptidase N [EC:3.4.11.2]
CL4275.Contig1_All	gga:395667	ANPEP, APDE; alanyl (membrane) aminopeptidase (aminopeptidase N, aminopeptidase M, microsomal aminopeptidase, CD13, p150) (EC:3.4.11.2 3.4.11.20); K11140 aminopeptidase N [EC:3.4.11.2]
CL4275.Contig1_All	aml:100483644	aminopeptidase N-like; K11140 aminopeptidase N [EC:3.4.11.2]
CL4275.Contig1_All	acs:100562984	aminopeptidase N-like; K11140 aminopeptidase N [EC:3.4.11.2]
CL4275.Contig1_All	dmo:Dmoj_GI22347	GI22347 gene product from transcript GI22347-RA; K11140 aminopeptidase N [EC:3.4.11.2]
CL4275.Contig1_All	cqu:CpipJ_CPIJ001047	protease m1 zinc metalloprotease; K11140 aminopeptidase N [EC:3.4.11.2]
CL4275.Contig1_All	dsi:Dsim_GD17884	GD17884 gene product from transcript GD17884-RA; K11140 aminopeptidase N [EC:3.4.11.2]
CL4275.Contig1_All	cqu:CpipJ_CPIJ014660	protease m1 zinc metalloprotease; K11140 aminopeptidase N [EC:3.4.11.2]
CL4275.Contig2_All	nvi:100122611	NV12289; aminopeptidase N-like; K11140 aminopeptidase N [EC:3.4.11.2]
CL4275.Contig2_All	api:100569721	aminopeptidase N-like; K11140 aminopeptidase N [EC:3.4.11.2]
CL4275.Contig2_All	nvi:100124286	NV10584; aminopeptidase N-like; K11140 aminopeptidase N [EC:3.4.11.2]
CL4275.Contig2_All	tca:657312	similar to CG11956-PA, isoform A; K11140 aminopeptidase N [EC:3.4.11.2]
CL4275.Contig2_All	ame:412808	aminopeptidase N-like; K11140 aminopeptidase N [EC:3.4.11.2]
CL4275.Contig2_All	dmo:Dmoj_GI22347	GI22347 gene product from transcript GI22347-RA; K11140 aminopeptidase N [EC:3.4.11.2]
CL4275.Contig2_All	aag:AaeL_AAEL012217	protease m1 zinc metalloprotease; K11140 aminopeptidase N [EC:3.4.11.2]
CL4275.Contig2_All	aga:AgaP_AGAP013001	AGAP013001-PA; K11140 aminopeptidase N [EC:3.4.11.2]
CL4275.Contig2_All	dan:Dana_GF22895	GF22895 gene product from transcript GF22895-RA; K11140 aminopeptidase N [EC:3.4.11.2]
CL4275.Contig2_All	dpo:Dpse_GA26842	GA26842 gene product from transcript GA26842-RA; K11140 aminopeptidase N [EC:3.4.11.2]
CL4275.Contig2_All	dwi:Dwil_GK11892	GK11892 gene product from transcript GK11892-RA; K11140 aminopeptidase N [EC:3.4.11.2]
CL4275.Contig2_All	der:Dere_GG11647	GG11647 gene product from transcript GG11647-RA; K11140 aminopeptidase N [EC:3.4.11.2]
CL4275.Contig2_All	dpe:Dper_GL13602	GL13602 gene product from transcript GL13602-RA; K11140 aminopeptidase N [EC:3.4.11.2]
CL4275.Contig2_All	dwi:Dwil_GK22491	GK22491 gene product from transcript GK22491-RA; K11140 aminopeptidase N [EC:3.4.11.2]
CL4275.Contig2_All	dvi:Dvir_GJ14226	GJ14226 gene product from transcript GJ14226-RA; K11140 aminopeptidase N [EC:3.4.11.2]
CL4275.Contig2_All	dya:Dyak_GE23837	GE23837 gene product from transcript GE23837-RA; K11140 aminopeptidase N [EC:3.4.11.2]
CL4275.Contig2_All	aga:AgaP_AGAP000885	AGAP000885-PA; K11140 aminopeptidase N [EC:3.4.11.2]
CL4275.Contig2_All	dme:Dmel_CG14516	CG14516 gene product from transcript CG14516-RB (EC:3.4.11.-); K11140 aminopeptidase N [EC:3.4.11.2]
CL4275.Contig2_All	dse:Dsec_GM12769	GM12769 gene product from transcript GM12769-RA; K11140 aminopeptidase N [EC:3.4.11.2]
CL4275.Contig2_All	der:Dere_GG12022	GG12022 gene product from transcript GG12022-RA; K11140 aminopeptidase N [EC:3.4.11.2]
CL4276.Contig1_All	bta:100852255	neurofilament medium polypeptide-like; K04573 neurofilament medium polypeptide (neurofilament 3)
CL4276.Contig1_All	bta:281347	NEF3, NF-M; neurofilament, medium polypeptide; K04573 neurofilament medium polypeptide (neurofilament 3)
CL4276.Contig1_All	acs:100551869	nuclear autoantigenic sperm protein-like; K11291 nuclear autoantigenic sperm protein
CL4276.Contig1_All	ecb:100054129	neurofilament medium polypeptide-like; K04573 neurofilament medium polypeptide (neurofilament 3)
CL4276.Contig1_All	tca:662406	similar to CG1716-PA; K11423 histone-lysine N-methyltransferase SETD2 [EC:2.1.1.43]
CL4277.Contig1_All	hmg:100210084	similar to reverse transcriptase-like protein; K12839 survival of motor neuron-related-splicing factor 30
CL4278.Contig2_All	dmo:Dmoj_GI12231	GI12231 gene product from transcript GI12231-RA; K06497 CD63 antigen
CL4278.Contig2_All	dvi:Dvir_GJ17850	GJ17850 gene product from transcript GJ17850-RA; K06497 CD63 antigen
CL4278.Contig2_All	dan:Dana_GF14328	GF14328 gene product from transcript GF14328-RA; K06497 CD63 antigen
CL4278.Contig2_All	dpe:Dper_GL26662	GL26662 gene product from transcript GL26662-RA; K06497 CD63 antigen
CL4278.Contig2_All	dpo:Dpse_GA21246	GA21246 gene product from transcript GA21246-RA; K06497 CD63 antigen
CL4278.Contig2_All	dgr:Dgri_GH13315	GH13315 gene product from transcript GH13315-RA; K06497 CD63 antigen
CL4278.Contig2_All	dwi:Dwil_GK18739	GK18739 gene product from transcript GK18739-RA; K06497 CD63 antigen
CL4278.Contig2_All	der:Dere_GG21299	GG21299 gene product from transcript GG21299-RA; K06497 CD63 antigen
CL4278.Contig2_All	dya:Dyak_GE12914	GE12914 gene product from transcript GE12914-RA; K06497 CD63 antigen
CL4278.Contig2_All	dme:Dmel_CG8666	Tsp39D; Tetraspanin 39D; K06497 CD63 antigen
CL4278.Contig2_All	tca:655706	similar to CG18817-PA, isoform A; K06497 CD63 antigen
CL4278.Contig2_All	nvi:100117457	NV12131; CD63 antigen-like; K06497 CD63 antigen
CL4278.Contig2_All	dsi:Dsim_GD24319	GD24319 gene product from transcript GD24319-RA; K06497 CD63 antigen
CL4278.Contig2_All	aga:AgaP_AGAP007209	AGAP007209-PD; K06497 CD63 antigen
CL4278.Contig2_All	dse:Dsec_GM23410	GM23410 gene product from transcript GM23410-RA; K06497 CD63 antigen
CL4278.Contig2_All	acs:100561059	CD63 antigen-like; K06497 CD63 antigen
CL4278.Contig2_All	nvi:100121424	NV13556; CD63 antigen-like; K06497 CD63 antigen
CL4278.Contig2_All	xtr:549167	cd63; CD63 molecule; K06497 CD63 antigen
CL4278.Contig2_All	cqu:CpipJ_CPIJ011268	tetraspanin; K06497 CD63 antigen
CL4278.Contig2_All	xla:380212	cd63, MGC64331; CD63 molecule; K06497 CD63 antigen
CL4278.Contig3_All	xtr:100379714	mgam; maltase-glucoamylase (alpha-glucosidase); K12047 maltase-glucoamylase [EC:3.2.1.20 3.2.1.3]
CL4278.Contig3_All	dmo:Dmoj_GI12231	GI12231 gene product from transcript GI12231-RA; K06497 CD63 antigen
CL4278.Contig3_All	tca:655706	similar to CG18817-PA, isoform A; K06497 CD63 antigen
CL4278.Contig3_All	dvi:Dvir_GJ17850	GJ17850 gene product from transcript GJ17850-RA; K06497 CD63 antigen
CL4278.Contig3_All	dan:Dana_GF14328	GF14328 gene product from transcript GF14328-RA; K06497 CD63 antigen
CL4278.Contig3_All	dgr:Dgri_GH13315	GH13315 gene product from transcript GH13315-RA; K06497 CD63 antigen
CL4278.Contig3_All	dpe:Dper_GL26662	GL26662 gene product from transcript GL26662-RA; K06497 CD63 antigen
CL4278.Contig3_All	dpo:Dpse_GA21246	GA21246 gene product from transcript GA21246-RA; K06497 CD63 antigen
CL4278.Contig3_All	dwi:Dwil_GK18739	GK18739 gene product from transcript GK18739-RA; K06497 CD63 antigen
CL4278.Contig3_All	der:Dere_GG21299	GG21299 gene product from transcript GG21299-RA; K06497 CD63 antigen
CL4278.Contig3_All	nvi:100117457	NV12131; CD63 antigen-like; K06497 CD63 antigen
CL4278.Contig3_All	acs:100561059	CD63 antigen-like; K06497 CD63 antigen
CL4278.Contig3_All	dya:Dyak_GE12914	GE12914 gene product from transcript GE12914-RA; K06497 CD63 antigen
CL4278.Contig3_All	dme:Dmel_CG8666	Tsp39D; Tetraspanin 39D; K06497 CD63 antigen
CL4278.Contig3_All	xtr:549167	cd63; CD63 molecule; K06497 CD63 antigen
CL4278.Contig3_All	nvi:100121424	NV13556; CD63 antigen-like; K06497 CD63 antigen
CL4278.Contig3_All	aga:AgaP_AGAP007209	AGAP007209-PD; K06497 CD63 antigen
CL4278.Contig3_All	xla:380212	cd63, MGC64331; CD63 molecule; K06497 CD63 antigen
CL4278.Contig3_All	xla:398555	similar to CD63 antigen; K06497 CD63 antigen
CL4278.Contig3_All	dsi:Dsim_GD24319	GD24319 gene product from transcript GD24319-RA; K06497 CD63 antigen
CL4278.Contig5_All	dmo:Dmoj_GI12231	GI12231 gene product from transcript GI12231-RA; K06497 CD63 antigen
CL4278.Contig5_All	dvi:Dvir_GJ17850	GJ17850 gene product from transcript GJ17850-RA; K06497 CD63 antigen
CL4278.Contig5_All	dan:Dana_GF14328	GF14328 gene product from transcript GF14328-RA; K06497 CD63 antigen
CL4278.Contig5_All	dpe:Dper_GL26662	GL26662 gene product from transcript GL26662-RA; K06497 CD63 antigen
CL4278.Contig5_All	dpo:Dpse_GA21246	GA21246 gene product from transcript GA21246-RA; K06497 CD63 antigen
CL4278.Contig5_All	dgr:Dgri_GH13315	GH13315 gene product from transcript GH13315-RA; K06497 CD63 antigen
CL4278.Contig5_All	dwi:Dwil_GK18739	GK18739 gene product from transcript GK18739-RA; K06497 CD63 antigen
CL4278.Contig5_All	der:Dere_GG21299	GG21299 gene product from transcript GG21299-RA; K06497 CD63 antigen
CL4278.Contig5_All	dya:Dyak_GE12914	GE12914 gene product from transcript GE12914-RA; K06497 CD63 antigen
CL4278.Contig5_All	dme:Dmel_CG8666	Tsp39D; Tetraspanin 39D; K06497 CD63 antigen
CL4278.Contig5_All	tca:655706	similar to CG18817-PA, isoform A; K06497 CD63 antigen
CL4278.Contig5_All	nvi:100117457	NV12131; CD63 antigen-like; K06497 CD63 antigen
CL4278.Contig5_All	dsi:Dsim_GD24319	GD24319 gene product from transcript GD24319-RA; K06497 CD63 antigen
CL4278.Contig5_All	aga:AgaP_AGAP007209	AGAP007209-PD; K06497 CD63 antigen
CL4278.Contig5_All	dse:Dsec_GM23410	GM23410 gene product from transcript GM23410-RA; K06497 CD63 antigen
CL4278.Contig5_All	acs:100561059	CD63 antigen-like; K06497 CD63 antigen
CL4278.Contig5_All	nvi:100121424	NV13556; CD63 antigen-like; K06497 CD63 antigen
CL4278.Contig5_All	xtr:549167	cd63; CD63 molecule; K06497 CD63 antigen
CL4278.Contig5_All	cqu:CpipJ_CPIJ011268	tetraspanin; K06497 CD63 antigen
CL4278.Contig5_All	xla:380212	cd63, MGC64331; CD63 molecule; K06497 CD63 antigen
CL4280.Contig1_All	dpe:Dper_GL26848	GL26848 gene product from transcript GL26848-RA; K10693 E3 ubiquitin-protein ligase MYCBP2 [EC:6.3.2.19]
CL4280.Contig2_All	dre:100151502	uncharacterized LOC100151502; K04228 arginine vasopressin receptor 2
CL4280.Contig2_All	hmg:100202027	similar to gag-pol polyprotein; K15196 transcription factor IIIB 90 kDa subunit
CL4280.Contig2_All	spu:576401	similar to Brd8 protein; K11321 bromodomain-containing protein 8
CL4280.Contig2_All	spu:578716	similar to zn-finger, CCHC type and RNA-directed DNA polymerase and Integrase, catalytic domain containing protein family member (1E419); K03364 cell division cycle 20-like protein 1, cofactor of APC complex
CL4280.Contig2_All	xtr:100486226	uncharacterized LOC100486226; K09365 POU domain transcription factor, class 3
CL4280.Contig2_All	acs:100566993	sex comb on midleg-like protein 2-like; K11465 sex comb on midleg-like protein 2
CL4280.Contig2_All	hmg:100214305	similar to vascular endothelial growth factor receptor; K05098 kinase insert domain protein receptor [EC:2.7.10.1]
CL4280.Contig2_All	hmg:100210099	similar to LOC494758 protein; K15196 transcription factor IIIB 90 kDa subunit
CL4280.Contig2_All	mdo:100029583	KPNA2; karyopherin alpha 2 (RAG cohort 1, importin alpha 1); K15043 importin subunit alpha-2
CL4280.Contig2_All	dre:559800	uncharacterized LOC559800; K12375 arylsulfatase I/J [EC:3.1.6.-]
CL4280.Contig2_All	spu:589304	similar to xylulokinase homolog; K00854 xylulokinase [EC:2.7.1.17]
CL4284.Contig1_All	cqu:CpipJ_CPIJ011503	solute carrier family 39; K14717 solute carrier family 39 (zinc transporter), member 11
CL4284.Contig1_All	aga:AgaP_AGAP007713	AGAP007713-PD; K14717 solute carrier family 39 (zinc transporter), member 11
CL4284.Contig1_All	tca:659638	similar to CG13189-PA; K14717 solute carrier family 39 (zinc transporter), member 11
CL4284.Contig1_All	dan:Dana_GF13106	GF13106 gene product from transcript GF13106-RA; K14717 solute carrier family 39 (zinc transporter), member 11
CL4284.Contig1_All	dya:Dyak_GE12390	GE12390 gene product from transcript GE12390-RA; K14717 solute carrier family 39 (zinc transporter), member 11
CL4284.Contig1_All	der:Dere_GG20230	GG20230 gene product from transcript GG20230-RA; K14717 solute carrier family 39 (zinc transporter), member 11
CL4284.Contig1_All	dvi:Dvir_GJ17898	GJ17898 gene product from transcript GJ17898-RA; K14717 solute carrier family 39 (zinc transporter), member 11
CL4284.Contig1_All	dsi:Dsim_GD10823	GD10823 gene product from transcript GD10823-RA; K14717 solute carrier family 39 (zinc transporter), member 11
CL4284.Contig1_All	dse:Dsec_GM21317	GM21317 gene product from transcript GM21317-RA; K14717 solute carrier family 39 (zinc transporter), member 11
CL4284.Contig1_All	dwi:Dwil_GK22049	GK22049 gene product from transcript GK22049-RA; K14717 solute carrier family 39 (zinc transporter), member 11
CL4284.Contig1_All	dmo:Dmoj_GI19957	GI19957 gene product from transcript GI19957-RA; K14717 solute carrier family 39 (zinc transporter), member 11
CL4284.Contig1_All	dpe:Dper_GL10093	GL10093 gene product from transcript GL10093-RA; K14717 solute carrier family 39 (zinc transporter), member 11
CL4284.Contig1_All	dpo:Dpse_GA12104	GA12104 gene product from transcript GA12104-RA; K14717 solute carrier family 39 (zinc transporter), member 11
CL4284.Contig1_All	dme:Dmel_CG13189	CG13189 gene product from transcript CG13189-RA; K14717 solute carrier family 39 (zinc transporter), member 11
CL4284.Contig1_All	nvi:100117269	NV11918; zinc transporter ZIP11-like; K14717 solute carrier family 39 (zinc transporter), member 11
CL4284.Contig1_All	dgr:Dgri_GH21479	GH21479 gene product from transcript GH21479-RA; K14717 solute carrier family 39 (zinc transporter), member 11
CL4284.Contig1_All	ame:410567	zinc transporter ZIP11-like; K14717 solute carrier family 39 (zinc transporter), member 11
CL4284.Contig1_All	xtr:549475	slc39a11; solute carrier family 39 (metal ion transporter), member 11; K14717 solute carrier family 39 (zinc transporter), member 11
CL4284.Contig1_All	mdo:100024014	zinc transporter ZIP11-like; K14717 solute carrier family 39 (zinc transporter), member 11
CL4284.Contig1_All	hmg:100207369	similar to solute carrier family 39 (metal ion transporter), member 11; K14717 solute carrier family 39 (zinc transporter), member 11
CL4284.Contig2_All	cqu:CpipJ_CPIJ011503	solute carrier family 39; K14717 solute carrier family 39 (zinc transporter), member 11
CL4284.Contig2_All	aga:AgaP_AGAP007713	AGAP007713-PD; K14717 solute carrier family 39 (zinc transporter), member 11
CL4284.Contig2_All	tca:659638	similar to CG13189-PA; K14717 solute carrier family 39 (zinc transporter), member 11
CL4284.Contig2_All	dan:Dana_GF13106	GF13106 gene product from transcript GF13106-RA; K14717 solute carrier family 39 (zinc transporter), member 11
CL4284.Contig2_All	dya:Dyak_GE12390	GE12390 gene product from transcript GE12390-RA; K14717 solute carrier family 39 (zinc transporter), member 11
CL4284.Contig2_All	der:Dere_GG20230	GG20230 gene product from transcript GG20230-RA; K14717 solute carrier family 39 (zinc transporter), member 11
CL4284.Contig2_All	dvi:Dvir_GJ17898	GJ17898 gene product from transcript GJ17898-RA; K14717 solute carrier family 39 (zinc transporter), member 11
CL4284.Contig2_All	dsi:Dsim_GD10823	GD10823 gene product from transcript GD10823-RA; K14717 solute carrier family 39 (zinc transporter), member 11
CL4284.Contig2_All	dse:Dsec_GM21317	GM21317 gene product from transcript GM21317-RA; K14717 solute carrier family 39 (zinc transporter), member 11
CL4284.Contig2_All	dwi:Dwil_GK22049	GK22049 gene product from transcript GK22049-RA; K14717 solute carrier family 39 (zinc transporter), member 11
CL4284.Contig2_All	dmo:Dmoj_GI19957	GI19957 gene product from transcript GI19957-RA; K14717 solute carrier family 39 (zinc transporter), member 11
CL4284.Contig2_All	dpe:Dper_GL10093	GL10093 gene product from transcript GL10093-RA; K14717 solute carrier family 39 (zinc transporter), member 11
CL4284.Contig2_All	dpo:Dpse_GA12104	GA12104 gene product from transcript GA12104-RA; K14717 solute carrier family 39 (zinc transporter), member 11
CL4284.Contig2_All	dme:Dmel_CG13189	CG13189 gene product from transcript CG13189-RA; K14717 solute carrier family 39 (zinc transporter), member 11
CL4284.Contig2_All	dgr:Dgri_GH21479	GH21479 gene product from transcript GH21479-RA; K14717 solute carrier family 39 (zinc transporter), member 11
CL4284.Contig2_All	nvi:100117269	NV11918; zinc transporter ZIP11-like; K14717 solute carrier family 39 (zinc transporter), member 11
CL4284.Contig2_All	ame:410567	zinc transporter ZIP11-like; K14717 solute carrier family 39 (zinc transporter), member 11
CL4284.Contig2_All	xtr:549475	slc39a11; solute carrier family 39 (metal ion transporter), member 11; K14717 solute carrier family 39 (zinc transporter), member 11
CL4284.Contig2_All	mdo:100024014	zinc transporter ZIP11-like; K14717 solute carrier family 39 (zinc transporter), member 11
CL4284.Contig2_All	hmg:100207369	similar to solute carrier family 39 (metal ion transporter), member 11; K14717 solute carrier family 39 (zinc transporter), member 11
CL4286.Contig1_All	tca:662023	similar to CG3808-PA; K15332 tRNA (uracil-5-)-methyltransferase
CL4286.Contig1_All	aag:AaeL_AAEL000674	RNA m5u methyltransferase; K15332 tRNA (uracil-5-)-methyltransferase
CL4286.Contig1_All	cqu:CpipJ_CPIJ005218	RNA m5u methyltransferase; K15332 tRNA (uracil-5-)-methyltransferase
CL4286.Contig1_All	cqu:CpipJ_CPIJ013558	23S rRNA methyltransferase; K15332 tRNA (uracil-5-)-methyltransferase
CL4286.Contig1_All	aga:AgaP_AGAP012408	AGAP012408-PA; K15332 tRNA (uracil-5-)-methyltransferase
CL4286.Contig1_All	nvi:100120113	NV14328; tRNA (uracil-5-)-methyltransferase homolog A-like; K15332 tRNA (uracil-5-)-methyltransferase
CL4286.Contig1_All	ame:413087	tRNA (uracil-5-)-methyltransferase homolog A-like; K15332 tRNA (uracil-5-)-methyltransferase
CL4286.Contig1_All	api:100160926	tRNA (uracil-5-)-methyltransferase homolog A-like; K15332 tRNA (uracil-5-)-methyltransferase
CL4286.Contig1_All	dpo:Dpse_GA17699	GA17699 gene product from transcript GA17699-RA; K15332 tRNA (uracil-5-)-methyltransferase
CL4286.Contig1_All	dmo:Dmoj_GI11815	GI11815 gene product from transcript GI11815-RA; K15332 tRNA (uracil-5-)-methyltransferase
CL4286.Contig1_All	dme:Dmel_CG3808	CG3808 gene product from transcript CG3808-RA (EC:2.1.1.-); K15332 tRNA (uracil-5-)-methyltransferase
CL4286.Contig1_All	dya:Dyak_GE22791	GE22791 gene product from transcript GE22791-RA; K15332 tRNA (uracil-5-)-methyltransferase
CL4286.Contig1_All	dya:Dyak_GE22531	GE22531 gene product from transcript GE22531-RA; K15332 tRNA (uracil-5-)-methyltransferase
CL4286.Contig1_All	der:Dere_GG13433	GG13433 gene product from transcript GG13433-RA; K15332 tRNA (uracil-5-)-methyltransferase
CL4286.Contig1_All	dse:Dsec_GM14902	GM14902 gene product from transcript GM14902-RA; K15332 tRNA (uracil-5-)-methyltransferase
CL4286.Contig1_All	dvi:Dvir_GJ13518	GJ13518 gene product from transcript GJ13518-RA; K15332 tRNA (uracil-5-)-methyltransferase
CL4286.Contig1_All	dan:Dana_GF10790	GF10790 gene product from transcript GF10790-RA; K15332 tRNA (uracil-5-)-methyltransferase
CL4286.Contig1_All	dwi:Dwil_GK12558	GK12558 gene product from transcript GK12558-RA; K15332 tRNA (uracil-5-)-methyltransferase
CL4286.Contig1_All	dsi:Dsim_GD12311	GD12311 gene product from transcript GD12311-RA; K15332 tRNA (uracil-5-)-methyltransferase
CL4286.Contig1_All	dgr:Dgri_GH16956	GH16956 gene product from transcript GH16956-RA; K15332 tRNA (uracil-5-)-methyltransferase
CL4286.Contig2_All	tca:662023	similar to CG3808-PA; K15332 tRNA (uracil-5-)-methyltransferase
CL4286.Contig2_All	ame:413087	tRNA (uracil-5-)-methyltransferase homolog A-like; K15332 tRNA (uracil-5-)-methyltransferase
CL4286.Contig2_All	nvi:100120113	NV14328; tRNA (uracil-5-)-methyltransferase homolog A-like; K15332 tRNA (uracil-5-)-methyltransferase
CL4286.Contig2_All	api:100160926	tRNA (uracil-5-)-methyltransferase homolog A-like; K15332 tRNA (uracil-5-)-methyltransferase
CL4286.Contig2_All	aga:AgaP_AGAP012408	AGAP012408-PA; K15332 tRNA (uracil-5-)-methyltransferase
CL4286.Contig2_All	xtr:100145545	trmt2a, htf9c; TRM2 tRNA methyltransferase 2 homolog A; K15332 tRNA (uracil-5-)-methyltransferase
CL4286.Contig2_All	xla:100101284	trmt2a, htf9c; TRM2 tRNA methyltransferase 2 homolog A; K15332 tRNA (uracil-5-)-methyltransferase
CL4286.Contig2_All	cqu:CpipJ_CPIJ005218	RNA m5u methyltransferase; K15332 tRNA (uracil-5-)-methyltransferase
CL4286.Contig2_All	aag:AaeL_AAEL000674	RNA m5u methyltransferase; K15332 tRNA (uracil-5-)-methyltransferase
CL4286.Contig2_All	dre:334936	trmt2a, fa10b06, htf9c, wu:fa10b06, zgc:55519; trm2 tRNA methyltransferase 2 homolog A (S. cerevisiae); K15332 tRNA (uracil-5-)-methyltransferase
CL4286.Contig2_All	cqu:CpipJ_CPIJ013558	23S rRNA methyltransferase; K15332 tRNA (uracil-5-)-methyltransferase
CL4286.Contig2_All	der:Dere_GG13433	GG13433 gene product from transcript GG13433-RA; K15332 tRNA (uracil-5-)-methyltransferase
CL4286.Contig2_All	dsi:Dsim_GD12311	GD12311 gene product from transcript GD12311-RA; K15332 tRNA (uracil-5-)-methyltransferase
CL4286.Contig2_All	dan:Dana_GF10790	GF10790 gene product from transcript GF10790-RA; K15332 tRNA (uracil-5-)-methyltransferase
CL4286.Contig2_All	dme:Dmel_CG3808	CG3808 gene product from transcript CG3808-RA (EC:2.1.1.-); K15332 tRNA (uracil-5-)-methyltransferase
CL4286.Contig2_All	dya:Dyak_GE22791	GE22791 gene product from transcript GE22791-RA; K15332 tRNA (uracil-5-)-methyltransferase
CL4286.Contig2_All	dya:Dyak_GE22531	GE22531 gene product from transcript GE22531-RA; K15332 tRNA (uracil-5-)-methyltransferase
CL4286.Contig2_All	dvi:Dvir_GJ13518	GJ13518 gene product from transcript GJ13518-RA; K15332 tRNA (uracil-5-)-methyltransferase
CL4286.Contig2_All	dse:Dsec_GM14902	GM14902 gene product from transcript GM14902-RA; K15332 tRNA (uracil-5-)-methyltransferase
CL4286.Contig2_All	dgr:Dgri_GH16956	GH16956 gene product from transcript GH16956-RA; K15332 tRNA (uracil-5-)-methyltransferase
CL4287.Contig1_All	dpe:Dper_GL16489	GL16489 gene product from transcript GL16489-RA; K13628 iron-sulfur cluster assembly protein
CL4287.Contig1_All	dpo:Dpse_GA20890	GA20890 gene product from transcript GA20890-RA; K13628 iron-sulfur cluster assembly protein
CL4287.Contig1_All	nvi:100124241	NV10530; iron-sulfur cluster assembly 1 homolog, mitochondrial-like; K13628 iron-sulfur cluster assembly protein
CL4287.Contig1_All	aga:AgaP_AGAP002730	AGAP002730-PA; K13628 iron-sulfur cluster assembly protein
CL4287.Contig1_All	dwi:Dwil_GK25017	GK25017 gene product from transcript GK25017-RA; K13628 iron-sulfur cluster assembly protein
CL4287.Contig1_All	dmo:Dmoj_GI16259	GI16259 gene product from transcript GI16259-RA; K13628 iron-sulfur cluster assembly protein
CL4287.Contig1_All	dan:Dana_GF21925	GF21925 gene product from transcript GF21925-RA; K13628 iron-sulfur cluster assembly protein
CL4287.Contig1_All	ame:552616	iron-sulfur cluster assembly 1 homolog, mitochondrial-like; K13628 iron-sulfur cluster assembly protein
CL4287.Contig1_All	dya:Dyak_GE17212	GE17212 gene product from transcript GE17212-RA; K13628 iron-sulfur cluster assembly protein
CL4287.Contig1_All	dse:Dsec_GM22570	GM22570 gene product from transcript GM22570-RA; K13628 iron-sulfur cluster assembly protein
CL4287.Contig1_All	der:Dere_GG17904	GG17904 gene product from transcript GG17904-RA; K13628 iron-sulfur cluster assembly protein
CL4287.Contig1_All	dme:Dmel_CG8198	l(1)G0136; lethal (1) G0136; K13628 iron-sulfur cluster assembly protein
CL4287.Contig1_All	dre:573999	isca1, zgc:114185; iron-sulfur cluster assembly 1 (EC:2.7.7.52); K13628 iron-sulfur cluster assembly protein
CL4287.Contig1_All	dsi:Dsim_GD17232	GD17232 gene product from transcript GD17232-RA; K13628 iron-sulfur cluster assembly protein
CL4287.Contig1_All	dvi:Dvir_GJ16900	GJ16900 gene product from transcript GJ16900-RA; K13628 iron-sulfur cluster assembly protein
CL4287.Contig1_All	dgr:Dgri_GH24545	GH24545 gene product from transcript GH24545-RA; K13628 iron-sulfur cluster assembly protein
CL4287.Contig1_All	aml:100472332	iron-sulfur cluster assembly 1 homolog, mitochondrial-like; K13628 iron-sulfur cluster assembly protein
CL4287.Contig1_All	cfa:607596	ISCA1; iron-sulfur cluster assembly 1 homolog (S. cerevisiae); K13628 iron-sulfur cluster assembly protein
CL4287.Contig1_All	ssc:100516824	iron-sulfur cluster assembly 1 homolog, mitochondrial-like; K13628 iron-sulfur cluster assembly protein
CL4287.Contig1_All	bta:514652	ISCA1, MGC127704; iron-sulfur cluster assembly 1 homolog (S. cerevisiae) (EC:2.7.7.52); K13628 iron-sulfur cluster assembly protein
CL4287.Contig2_All	dpe:Dper_GL16489	GL16489 gene product from transcript GL16489-RA; K13628 iron-sulfur cluster assembly protein
CL4287.Contig2_All	dpo:Dpse_GA20890	GA20890 gene product from transcript GA20890-RA; K13628 iron-sulfur cluster assembly protein
CL4287.Contig2_All	nvi:100124241	NV10530; iron-sulfur cluster assembly 1 homolog, mitochondrial-like; K13628 iron-sulfur cluster assembly protein
CL4287.Contig2_All	aga:AgaP_AGAP002730	AGAP002730-PA; K13628 iron-sulfur cluster assembly protein
CL4287.Contig2_All	dwi:Dwil_GK25017	GK25017 gene product from transcript GK25017-RA; K13628 iron-sulfur cluster assembly protein
CL4287.Contig2_All	dmo:Dmoj_GI16259	GI16259 gene product from transcript GI16259-RA; K13628 iron-sulfur cluster assembly protein
CL4287.Contig2_All	dan:Dana_GF21925	GF21925 gene product from transcript GF21925-RA; K13628 iron-sulfur cluster assembly protein
CL4287.Contig2_All	ame:552616	iron-sulfur cluster assembly 1 homolog, mitochondrial-like; K13628 iron-sulfur cluster assembly protein
CL4287.Contig2_All	dya:Dyak_GE17212	GE17212 gene product from transcript GE17212-RA; K13628 iron-sulfur cluster assembly protein
CL4287.Contig2_All	dse:Dsec_GM22570	GM22570 gene product from transcript GM22570-RA; K13628 iron-sulfur cluster assembly protein
CL4287.Contig2_All	der:Dere_GG17904	GG17904 gene product from transcript GG17904-RA; K13628 iron-sulfur cluster assembly protein
CL4287.Contig2_All	dme:Dmel_CG8198	l(1)G0136; lethal (1) G0136; K13628 iron-sulfur cluster assembly protein
CL4287.Contig2_All	dre:573999	isca1, zgc:114185; iron-sulfur cluster assembly 1 (EC:2.7.7.52); K13628 iron-sulfur cluster assembly protein
CL4287.Contig2_All	dsi:Dsim_GD17232	GD17232 gene product from transcript GD17232-RA; K13628 iron-sulfur cluster assembly protein
CL4287.Contig2_All	dvi:Dvir_GJ16900	GJ16900 gene product from transcript GJ16900-RA; K13628 iron-sulfur cluster assembly protein
CL4287.Contig2_All	dgr:Dgri_GH24545	GH24545 gene product from transcript GH24545-RA; K13628 iron-sulfur cluster assembly protein
CL4287.Contig2_All	aml:100472332	iron-sulfur cluster assembly 1 homolog, mitochondrial-like; K13628 iron-sulfur cluster assembly protein
CL4287.Contig2_All	cfa:607596	ISCA1; iron-sulfur cluster assembly 1 homolog (S. cerevisiae); K13628 iron-sulfur cluster assembly protein
CL4287.Contig2_All	ssc:100516824	iron-sulfur cluster assembly 1 homolog, mitochondrial-like; K13628 iron-sulfur cluster assembly protein
CL4287.Contig2_All	bta:514652	ISCA1, MGC127704; iron-sulfur cluster assembly 1 homolog (S. cerevisiae) (EC:2.7.7.52); K13628 iron-sulfur cluster assembly protein
CL4289.Contig1_All	tca:655345	similar to CG8768-PA; K07071
CL4289.Contig1_All	aga:AgaP_AGAP000649	AGAP000649-PA; K07071
CL4289.Contig1_All	nvi:100117197	NV17403; epimerase family protein SDR39U1-like; K07071
CL4289.Contig1_All	ame:412276	epimerase family protein SDR39U1-like; K07071
CL4289.Contig1_All	dwi:Dwil_GK21688	GK21688 gene product from transcript GK21688-RA; K07071
CL4289.Contig1_All	pon:100431307	epimerase family protein SDR39U1-like; K07071
CL4289.Contig1_All	mcc:716309	epimerase family protein SDR39U1-like; K07071
CL4289.Contig1_All	der:Dere_GG22555	GG22555 gene product from transcript GG22555-RA; K07071
CL4289.Contig1_All	mmu:654795	Sdr39u1, 2310014G06Rik; short chain dehydrogenase/reductase family 39U, member 1; K07071
CL4289.Contig1_All	dsi:Dsim_GD25817	GD25817 gene product from transcript GD25817-RA; K07071
CL4289.Contig1_All	dse:Dsec_GM20339	GM20339 gene product from transcript GM20339-RA; K07071
CL4289.Contig1_All	dya:Dyak_GE13425	GE13425 gene product from transcript GE13425-RA; K07071
CL4289.Contig1_All	dme:Dmel_CG8768	CG8768 gene product from transcript CG8768-RA; K07071
CL4289.Contig1_All	bta:520897	SDR39U1, C10H14orf124, C14orf124, MGC140661; short chain dehydrogenase/reductase family 39U, member 1; K07071
CL4289.Contig1_All	hsa:56948	SDR39U1, C14orf124, HCDI; short chain dehydrogenase/reductase family 39U, member 1; K07071
CL4289.Contig1_All	rno:361044	Sdr39u1, RGD1309307; short chain dehydrogenase/reductase family 39U, member 1; K07071
CL4289.Contig1_All	ptr:452823	epimerase family protein SDR39U1-like; K07071
CL4289.Contig1_All	cfa:608506	SDR39U1; short chain dehydrogenase/reductase family 39U, member 1; K07071
CL4289.Contig1_All	dvi:Dvir_GJ15081	GJ15081 gene product from transcript GJ15081-RA; K07071
CL4289.Contig1_All	dan:Dana_GF13097	GF13097 gene product from transcript GF13097-RA; K07071
CL4289.Contig2_All	aga:AgaP_AGAP000649	AGAP000649-PA; K07071
CL4289.Contig2_All	ame:412276	epimerase family protein SDR39U1-like; K07071
CL4289.Contig2_All	tca:655345	similar to CG8768-PA; K07071
CL4289.Contig2_All	nvi:100117197	NV17403; epimerase family protein SDR39U1-like; K07071
CL4289.Contig2_All	dre:767637	zgc:153633; K07071
CL4289.Contig2_All	ecb:100050941	epimerase family protein SDR39U1-like; K07071
CL4289.Contig2_All	tsp:Tsp_04198	NAD-dependent epimerase/dehydratase family protein; K07071
CL4289.Contig2_All	aml:100470948	epimerase family protein SDR39U1-like; K07071
CL4289.Contig2_All	rno:361044	Sdr39u1, RGD1309307; short chain dehydrogenase/reductase family 39U, member 1; K07071
CL4289.Contig2_All	spu:584209	uncharacterized LOC584209; K07071
CL4289.Contig2_All	ssc:100152844	epimerase family protein SDR39U1-like; K07071
CL4289.Contig2_All	dvi:Dvir_GJ15081	GJ15081 gene product from transcript GJ15081-RA; K07071
CL4289.Contig2_All	bta:520897	SDR39U1, C10H14orf124, C14orf124, MGC140661; short chain dehydrogenase/reductase family 39U, member 1; K07071
CL4289.Contig2_All	mcc:716309	epimerase family protein SDR39U1-like; K07071
CL4289.Contig2_All	pon:100431307	epimerase family protein SDR39U1-like; K07071
CL4289.Contig2_All	dsi:Dsim_GD25817	GD25817 gene product from transcript GD25817-RA; K07071
CL4289.Contig2_All	dse:Dsec_GM20339	GM20339 gene product from transcript GM20339-RA; K07071
CL4289.Contig2_All	dme:Dmel_CG8768	CG8768 gene product from transcript CG8768-RA; K07071
CL4289.Contig2_All	dwi:Dwil_GK21688	GK21688 gene product from transcript GK21688-RA; K07071
CL4289.Contig2_All	der:Dere_GG22555	GG22555 gene product from transcript GG22555-RA; K07071
CL4291.Contig2_All	xtr:100379714	mgam; maltase-glucoamylase (alpha-glucosidase); K12047 maltase-glucoamylase [EC:3.2.1.20 3.2.1.3]
CL4291.Contig2_All	dre:100150892	novel protein similar to vertebrate chloride channel 2 (CLCN2); K05011 chloride channel 2
CL4291.Contig2_All	hmg:100215019	similar to nuclear transcription factor, X-box binding-like 1; K15683 NF-X1-type zinc finger protein NFXL1
CL4291.Contig4_All	xtr:100379714	mgam; maltase-glucoamylase (alpha-glucosidase); K12047 maltase-glucoamylase [EC:3.2.1.20 3.2.1.3]
CL4291.Contig4_All	dre:100150892	novel protein similar to vertebrate chloride channel 2 (CLCN2); K05011 chloride channel 2
CL4291.Contig4_All	dan:Dana_GF13988	GF13988 gene product from transcript GF13988-RA; K14963 COMPASS component SWD3
CL4291.Contig4_All	api:100165064	Bloom syndrome protein homolog; K10901 bloom syndrome protein [EC:3.6.4.12]
CL4291.Contig4_All	hmg:100215019	similar to nuclear transcription factor, X-box binding-like 1; K15683 NF-X1-type zinc finger protein NFXL1
CL4294.Contig1_All	mdo:100033382	EML4; echinoderm microtubule associated protein like 4; K15420 echinoderm microtubule-associated protein-like 4
CL4294.Contig1_All	ssc:100515021	EML4; echinoderm microtubule associated protein like 4; K15420 echinoderm microtubule-associated protein-like 4
CL4294.Contig1_All	aml:100475514	EML4; echinoderm microtubule associated protein like 4; K15420 echinoderm microtubule-associated protein-like 4
CL4294.Contig1_All	cfa:483048	EML4; echinoderm microtubule associated protein like 4; K15420 echinoderm microtubule-associated protein-like 4
CL4294.Contig1_All	tgu:100219108	uncharacterized LOC100219108; K15420 echinoderm microtubule-associated protein-like 4
CL4294.Contig1_All	rno:313861	Eml4; echinoderm microtubule associated protein like 4; K15420 echinoderm microtubule-associated protein-like 4
CL4294.Contig1_All	ptr:459180	EML4; echinoderm microtubule associated protein like 4; K15420 echinoderm microtubule-associated protein-like 4
CL4294.Contig1_All	mgp:100541442	EML4; echinoderm microtubule associated protein like 4; K15420 echinoderm microtubule-associated protein-like 4
CL4294.Contig1_All	gga:771345	EML4; echinoderm microtubule associated protein like 4; K15420 echinoderm microtubule-associated protein-like 4
CL4294.Contig1_All	bta:540187	EML4; echinoderm microtubule associated protein like 4; K15420 echinoderm microtubule-associated protein-like 4
CL4294.Contig1_All	mmu:78798	Eml4, 4930443C24Rik, AI644019, MGC90779; echinoderm microtubule associated protein like 4; K15420 echinoderm microtubule-associated protein-like 4
CL4294.Contig1_All	mcc:715091	EML4; echinoderm microtubule-associated protein-like 4-like; K15420 echinoderm microtubule-associated protein-like 4
CL4294.Contig1_All	pon:100453034	EML4; echinoderm microtubule associated protein like 4; K15420 echinoderm microtubule-associated protein-like 4
CL4294.Contig1_All	hsa:27436	EML4, C2orf2, DKFZp686P18118, ELP120, EMAP-4, EMAPL4, FLJ10942, FLJ32318, ROPP120; echinoderm microtubule associated protein like 4; K15420 echinoderm microtubule-associated protein-like 4
CL4294.Contig1_All	xla:735022	eml4, MGC132199; echinoderm microtubule associated protein like 4; K15420 echinoderm microtubule-associated protein-like 4
CL4294.Contig1_All	ecb:100053784	EML4; echinoderm microtubule associated protein like 4; K15420 echinoderm microtubule-associated protein-like 4
CL4294.Contig1_All	xtr:448764	eml4, MGC89332; echinoderm microtubule associated protein like 4; K15420 echinoderm microtubule-associated protein-like 4
CL4294.Contig2_All	aml:100475514	EML4; echinoderm microtubule associated protein like 4; K15420 echinoderm microtubule-associated protein-like 4
CL4294.Contig2_All	mdo:100033382	EML4; echinoderm microtubule associated protein like 4; K15420 echinoderm microtubule-associated protein-like 4
CL4294.Contig2_All	bta:540187	EML4; echinoderm microtubule associated protein like 4; K15420 echinoderm microtubule-associated protein-like 4
CL4294.Contig2_All	ssc:100515021	EML4; echinoderm microtubule associated protein like 4; K15420 echinoderm microtubule-associated protein-like 4
CL4294.Contig2_All	mgp:100541442	EML4; echinoderm microtubule associated protein like 4; K15420 echinoderm microtubule-associated protein-like 4
CL4294.Contig2_All	pon:100453034	EML4; echinoderm microtubule associated protein like 4; K15420 echinoderm microtubule-associated protein-like 4
CL4294.Contig2_All	tgu:100219108	uncharacterized LOC100219108; K15420 echinoderm microtubule-associated protein-like 4
CL4294.Contig2_All	mmu:78798	Eml4, 4930443C24Rik, AI644019, MGC90779; echinoderm microtubule associated protein like 4; K15420 echinoderm microtubule-associated protein-like 4
CL4294.Contig2_All	gga:771345	EML4; echinoderm microtubule associated protein like 4; K15420 echinoderm microtubule-associated protein-like 4
CL4294.Contig2_All	ptr:459180	EML4; echinoderm microtubule associated protein like 4; K15420 echinoderm microtubule-associated protein-like 4
CL4294.Contig2_All	cfa:483048	EML4; echinoderm microtubule associated protein like 4; K15420 echinoderm microtubule-associated protein-like 4
CL4294.Contig2_All	xla:735022	eml4, MGC132199; echinoderm microtubule associated protein like 4; K15420 echinoderm microtubule-associated protein-like 4
CL4294.Contig2_All	ecb:100053784	EML4; echinoderm microtubule associated protein like 4; K15420 echinoderm microtubule-associated protein-like 4
CL4294.Contig2_All	xtr:448764	eml4, MGC89332; echinoderm microtubule associated protein like 4; K15420 echinoderm microtubule-associated protein-like 4
CL4294.Contig2_All	hsa:27436	EML4, C2orf2, DKFZp686P18118, ELP120, EMAP-4, EMAPL4, FLJ10942, FLJ32318, ROPP120; echinoderm microtubule associated protein like 4; K15420 echinoderm microtubule-associated protein-like 4
CL4294.Contig2_All	rno:313861	Eml4; echinoderm microtubule associated protein like 4; K15420 echinoderm microtubule-associated protein-like 4
CL4294.Contig2_All	mcc:715091	EML4; echinoderm microtubule-associated protein-like 4-like; K15420 echinoderm microtubule-associated protein-like 4
CL4294.Contig2_All	spu:591782	uncharacterized LOC591782; K12602 WD repeat-containing protein 61
CL4294.Contig2_All	tca:664186	similar to AGAP007626-PA; K12602 WD repeat-containing protein 61
CL4294.Contig2_All	spu:584519	similar to telomerase-associated protein 1; K11127 telomerase protein component 1
CL4298.Contig1_All	tca:656524	similar to spermine synthase; K00802 spermine synthase [EC:2.5.1.22]
CL4298.Contig1_All	aga:AgaP_AGAP005325	AGAP005325-PA; K00802 spermine synthase [EC:2.5.1.22]
CL4298.Contig1_All	aag:AaeL_AAEL001378	spermine synthase; K00802 spermine synthase [EC:2.5.1.22]
CL4298.Contig1_All	nvi:100116075	NV11021; spermine synthase-like; K00802 spermine synthase [EC:2.5.1.22]
CL4298.Contig1_All	ame:410080	spermine synthase-like; K00802 spermine synthase [EC:2.5.1.22]
CL4298.Contig1_All	dme:Dmel_CG4300	CG4300 gene product from transcript CG4300-RB (EC:2.5.1.16 2.5.1.22); K00802 spermine synthase [EC:2.5.1.22]
CL4298.Contig1_All	cqu:CpipJ_CPIJ002256	spermine synthase; K00802 spermine synthase [EC:2.5.1.22]
CL4298.Contig1_All	der:Dere_GG13840	GG13840 gene product from transcript GG13840-RA; K00802 spermine synthase [EC:2.5.1.22]
CL4298.Contig1_All	dwi:Dwil_GK12827	GK12827 gene product from transcript GK12827-RA; K00802 spermine synthase [EC:2.5.1.22]
CL4298.Contig1_All	dan:Dana_GF24990	GF24990 gene product from transcript GF24990-RA; K00802 spermine synthase [EC:2.5.1.22]
CL4298.Contig1_All	dpe:Dper_GL25003	GL25003 gene product from transcript GL25003-RA; K00802 spermine synthase [EC:2.5.1.22]
CL4298.Contig1_All	dpo:Dpse_GA18092	GA18092 gene product from transcript GA18092-RA; K00802 spermine synthase [EC:2.5.1.22]
CL4298.Contig1_All	dvi:Dvir_GJ12230	GJ12230 gene product from transcript GJ12230-RA; K00802 spermine synthase [EC:2.5.1.22]
CL4298.Contig1_All	dse:Dsec_GM24668	GM24668 gene product from transcript GM24668-RA; K00802 spermine synthase [EC:2.5.1.22]
CL4298.Contig1_All	dgr:Dgri_GH16076	GH16076 gene product from transcript GH16076-RA; K00802 spermine synthase [EC:2.5.1.22]
CL4298.Contig1_All	dmo:Dmoj_GI12338	GI12338 gene product from transcript GI12338-RA; K00802 spermine synthase [EC:2.5.1.22]
CL4298.Contig1_All	dsi:Dsim_GD12732	GD12732 gene product from transcript GD12732-RA; K00802 spermine synthase [EC:2.5.1.22]
CL4298.Contig1_All	dya:Dyak_GE20131	GE20131 gene product from transcript GE20131-RA; K00802 spermine synthase [EC:2.5.1.22]
CL4298.Contig1_All	xtr:100497747	sms, mrsr, spmsy, sps, srs; spermine synthase; K00802 spermine synthase [EC:2.5.1.22]
CL4298.Contig1_All	tgu:100228014	spermine synthase; K00802 spermine synthase [EC:2.5.1.22]
CL4298.Contig2_All	tca:656524	similar to spermine synthase; K00802 spermine synthase [EC:2.5.1.22]
CL4298.Contig2_All	aga:AgaP_AGAP005325	AGAP005325-PA; K00802 spermine synthase [EC:2.5.1.22]
CL4298.Contig2_All	aag:AaeL_AAEL001378	spermine synthase; K00802 spermine synthase [EC:2.5.1.22]
CL4298.Contig2_All	dme:Dmel_CG4300	CG4300 gene product from transcript CG4300-RB (EC:2.5.1.16 2.5.1.22); K00802 spermine synthase [EC:2.5.1.22]
CL4298.Contig2_All	nvi:100116075	NV11021; spermine synthase-like; K00802 spermine synthase [EC:2.5.1.22]
CL4298.Contig2_All	cqu:CpipJ_CPIJ002256	spermine synthase; K00802 spermine synthase [EC:2.5.1.22]
CL4298.Contig2_All	ame:410080	spermine synthase-like; K00802 spermine synthase [EC:2.5.1.22]
CL4298.Contig2_All	der:Dere_GG13840	GG13840 gene product from transcript GG13840-RA; K00802 spermine synthase [EC:2.5.1.22]
CL4298.Contig2_All	dpe:Dper_GL25003	GL25003 gene product from transcript GL25003-RA; K00802 spermine synthase [EC:2.5.1.22]
CL4298.Contig2_All	dpo:Dpse_GA18092	GA18092 gene product from transcript GA18092-RA; K00802 spermine synthase [EC:2.5.1.22]
CL4298.Contig2_All	dwi:Dwil_GK12827	GK12827 gene product from transcript GK12827-RA; K00802 spermine synthase [EC:2.5.1.22]
CL4298.Contig2_All	dan:Dana_GF24990	GF24990 gene product from transcript GF24990-RA; K00802 spermine synthase [EC:2.5.1.22]
CL4298.Contig2_All	dsi:Dsim_GD12732	GD12732 gene product from transcript GD12732-RA; K00802 spermine synthase [EC:2.5.1.22]
CL4298.Contig2_All	dvi:Dvir_GJ12230	GJ12230 gene product from transcript GJ12230-RA; K00802 spermine synthase [EC:2.5.1.22]
CL4298.Contig2_All	dse:Dsec_GM24668	GM24668 gene product from transcript GM24668-RA; K00802 spermine synthase [EC:2.5.1.22]
CL4298.Contig2_All	dgr:Dgri_GH16076	GH16076 gene product from transcript GH16076-RA; K00802 spermine synthase [EC:2.5.1.22]
CL4298.Contig2_All	dmo:Dmoj_GI12338	GI12338 gene product from transcript GI12338-RA; K00802 spermine synthase [EC:2.5.1.22]
CL4298.Contig2_All	dya:Dyak_GE20131	GE20131 gene product from transcript GE20131-RA; K00802 spermine synthase [EC:2.5.1.22]
CL4299.Contig1_All	dsi:Dsim_GD13454	GD13454 gene product from transcript GD13454-RA; K13172 serine/arginine repetitive matrix protein 2
CL4299.Contig1_All	dpo:Dpse_GA23474	GA23474 gene product from transcript GA23474-RA; K13172 serine/arginine repetitive matrix protein 2
CL4299.Contig1_All	aga:AgaP_AGAP006038	AGAP006038-PA; K13172 serine/arginine repetitive matrix protein 2
CL4299.Contig1_All	mmu:51796	Srrm1, AA407769, POP101, Srm160; serine/arginine repetitive matrix 1; K13171 serine/arginine repetitive matrix protein 1
CL4299.Contig1_All	dya:Dyak_GE20934	GE20934 gene product from transcript GE20934-RA; K13172 serine/arginine repetitive matrix protein 2
CL4299.Contig1_All	oaa:100078424	uncharacterized LOC100078424; K13171 serine/arginine repetitive matrix protein 1
CL4299.Contig1_All	der:Dere_GG14576	GG14576 gene product from transcript GG14576-RA; K13172 serine/arginine repetitive matrix protein 2
CL4299.Contig1_All	gga:428216	SRRM1; serine/arginine repetitive matrix 1; K13171 serine/arginine repetitive matrix protein 1
CL4299.Contig1_All	dan:Dana_GF22528	GF22528 gene product from transcript GF22528-RA; K11423 histone-lysine N-methyltransferase SETD2 [EC:2.1.1.43]
CL4299.Contig1_All	mdo:100030735	NEFH; neurofilament, heavy polypeptide; K04574 neurofilament heavy polypeptide
CL4299.Contig1_All	aml:100474834	SRRM2; serine/arginine repetitive matrix 2; K13172 serine/arginine repetitive matrix protein 2
CL4299.Contig1_All	cfa:442940	NEFH, NFH; neurofilament, heavy polypeptide; K04574 neurofilament heavy polypeptide
CL4299.Contig1_All	xtr:100170551	srrm2; serine/arginine repetitive matrix 2; K13172 serine/arginine repetitive matrix protein 2
CL4299.Contig1_All	dre:553531	srrm2, zgc:110023; serine/arginine repetitive matrix 2; K13172 serine/arginine repetitive matrix protein 2
CL4299.Contig1_All	rno:313620	Srrm1; serine/arginine repetitive matrix 1; K13171 serine/arginine repetitive matrix protein 1
CL4299.Contig1_All	acs:100567164	uncharacterized LOC100567164; K13171 serine/arginine repetitive matrix protein 1
CL4299.Contig1_All	dwi:Dwil_GK17071	GK17071 gene product from transcript GK17071-RA; K13172 serine/arginine repetitive matrix protein 2
CL4299.Contig1_All	xla:445881	srrm1, pop101, srm160; serine/arginine repetitive matrix 1; K13171 serine/arginine repetitive matrix protein 1
CL4299.Contig1_All	mgp:100546733	serine/arginine repetitive matrix protein 1-like; K13171 serine/arginine repetitive matrix protein 1
CL4299.Contig1_All	dme:Dmel_CG7971	CG7971 gene product from transcript CG7971-RC; K13172 serine/arginine repetitive matrix protein 2
CL4299.Contig2_All	oaa:100078424	uncharacterized LOC100078424; K13171 serine/arginine repetitive matrix protein 1
CL4299.Contig2_All	mdo:100030735	NEFH; neurofilament, heavy polypeptide; K04574 neurofilament heavy polypeptide
CL4299.Contig2_All	bta:528842	NEFH; neurofilament, heavy polypeptide; K04574 neurofilament heavy polypeptide
CL4299.Contig2_All	xla:494754	MGC180089; serine/arginine repetitive matrix 1; K13171 serine/arginine repetitive matrix protein 1
CL4299.Contig2_All	dya:Dyak_GE20934	GE20934 gene product from transcript GE20934-RA; K13172 serine/arginine repetitive matrix protein 2
CL4299.Contig2_All	dwi:Dwil_GK20099	GK20099 gene product from transcript GK20099-RA; K15425 serine/threonine-protein phosphatase 4 regulatory subunit 2
CL4299.Contig2_All	mdo:100018249	uncharacterized LOC100018249; K13172 serine/arginine repetitive matrix protein 2
CL4299.Contig2_All	hsa:23524	SRRM2, 300-KD, CWF21, Cwc21, DKFZp667L0421, DKFZp686O15166, FLJ21926, FLJ22250, KIAA0324, MGC40295, SRL300, SRm300; serine/arginine repetitive matrix 2; K13172 serine/arginine repetitive matrix protein 2
CL4299.Contig2_All	pon:100456654	SRRM2; serine/arginine repetitive matrix 2; K13172 serine/arginine repetitive matrix protein 2
CL4299.Contig2_All	dsi:Dsim_GD13454	GD13454 gene product from transcript GD13454-RA; K13172 serine/arginine repetitive matrix protein 2
CL4299.Contig2_All	mdo:100010857	uncharacterized LOC100010857; K13171 serine/arginine repetitive matrix protein 1
CL4299.Contig2_All	pon:100173713	SRRM1; serine/arginine repetitive matrix 1; K13171 serine/arginine repetitive matrix protein 1
CL4299.Contig2_All	pon:100441417	NEFH; neurofilament, heavy polypeptide; K04574 neurofilament heavy polypeptide
CL4299.Contig2_All	mmu:75956	Srrm2, 5033413A03Rik, AA410130, SRm300, mKIAA0324; serine/arginine repetitive matrix 2; K13172 serine/arginine repetitive matrix protein 2
CL4299.Contig2_All	oaa:100075123	uncharacterized LOC100075123; K13172 serine/arginine repetitive matrix protein 2
CL4299.Contig2_All	bta:784123	SRRM1; serine/arginine repetitive matrix 1; K13171 serine/arginine repetitive matrix protein 1
CL4299.Contig2_All	cfa:609646	SRRM2; serine/arginine repetitive matrix 2; K13172 serine/arginine repetitive matrix protein 2
CL4299.Contig2_All	spu:592424	similar to TAFII140 protein; K14650 transcription initiation factor TFIID subunit 3
CL4299.Contig2_All	oaa:100087063	neurofilament heavy polypeptide-like; K04574 neurofilament heavy polypeptide
CL4299.Contig2_All	ssc:100521629	SRRM1; serine/arginine repetitive matrix 1; K13171 serine/arginine repetitive matrix protein 1
CL4300.Contig1_All	acs:100551555	uncharacterized LOC100551555; K13172 serine/arginine repetitive matrix protein 2
CL4300.Contig1_All	gga:424829	HES6; hairy and enhancer of split 6 (Drosophila); K09087 hairy and enhancer of split 2/6/7
CL4300.Contig1_All	gga:373886	FZD9; frizzled family receptor 9; K02842 frizzled 9/10
CL4300.Contig1_All	oaa:100075123	uncharacterized LOC100075123; K13172 serine/arginine repetitive matrix protein 2
CL4300.Contig1_All	gga:396544	NACA, PTGES3, TEBP, cPGES; nascent polypeptide-associated complex alpha subunit; K03626 nascent polypeptide-associated complex subunit alpha
CL4300.Contig1_All	mdo:100018249	uncharacterized LOC100018249; K13172 serine/arginine repetitive matrix protein 2
CL4300.Contig1_All	aml:100474834	SRRM2; serine/arginine repetitive matrix 2; K13172 serine/arginine repetitive matrix protein 2
CL4300.Contig1_All	ptr:450139	HSPA2; heat shock 70kDa protein 2; K03283 heat shock 70kDa protein 1/8
CL4300.Contig1_All	cel:F28D9.1	rsr-1; SR protein related family member (rsr-1); K13171 serine/arginine repetitive matrix protein 1
CL4300.Contig1_All	gga:420766	CDK13, CDC2L5; cyclin-dependent kinase 13; K08819 cyclin-dependent kinase 12/13 [EC:2.7.11.22 2.7.11.23]
CL4300.Contig1_All	rno:302969	Srrm2; serine/arginine repetitive matrix 2; K13172 serine/arginine repetitive matrix protein 2
CL4300.Contig1_All	cbr:CBG07956	Cbr-rsr-1; C. briggsae CBR-RSR-1 protein; K13171 serine/arginine repetitive matrix protein 1
CL4300.Contig1_All	oaa:100076318	uncharacterized LOC100076318; K06688 ubiquitin-conjugating enzyme E2 C [EC:6.3.2.19]
CL4300.Contig1_All	dsi:Dsim_GD23050	GD23050 gene product from transcript GD23050-RA; K07365 NCK adaptor protein
CL4300.Contig1_All	dse:Dsec_GM16771	GM16771 gene product from transcript GM16771-RA; K07365 NCK adaptor protein
CL4300.Contig1_All	der:Dere_GG24749	GG24749 gene product from transcript GG24749-RA; K07365 NCK adaptor protein
CL4300.Contig1_All	dme:Dmel_CG3727	dock; dreadlocks; K07365 NCK adaptor protein
CL4300.Contig1_All	mmu:75956	Srrm2, 5033413A03Rik, AA410130, SRm300, mKIAA0324; serine/arginine repetitive matrix 2; K13172 serine/arginine repetitive matrix protein 2
CL4300.Contig1_All	mmu:228980	Taf4a, 135kDa, AI450312, TAFII130, TAFII135, Taf2c1; TAF4A RNA polymerase II, TATA box binding protein (TBP)-associated factor; K03129 transcription initiation factor TFIID subunit 4
CL4300.Contig2_All	oaa:100075123	uncharacterized LOC100075123; K13172 serine/arginine repetitive matrix protein 2
CL4300.Contig2_All	ptr:450139	HSPA2; heat shock 70kDa protein 2; K03283 heat shock 70kDa protein 1/8
CL4300.Contig2_All	mdo:100018249	uncharacterized LOC100018249; K13172 serine/arginine repetitive matrix protein 2
CL4300.Contig2_All	aml:100474834	SRRM2; serine/arginine repetitive matrix 2; K13172 serine/arginine repetitive matrix protein 2
CL4300.Contig2_All	hsa:23524	SRRM2, 300-KD, CWF21, Cwc21, DKFZp667L0421, DKFZp686O15166, FLJ21926, FLJ22250, KIAA0324, MGC40295, SRL300, SRm300; serine/arginine repetitive matrix 2; K13172 serine/arginine repetitive matrix protein 2
CL4300.Contig2_All	gga:424829	HES6; hairy and enhancer of split 6 (Drosophila); K09087 hairy and enhancer of split 2/6/7
CL4300.Contig2_All	hsa:6874	TAF4, FLJ41943, TAF2C, TAF2C1, TAF4A, TAFII130, TAFII135; TAF4 RNA polymerase II, TATA box binding protein (TBP)-associated factor, 135kDa; K03129 transcription initiation factor TFIID subunit 4
CL4300.Contig2_All	gga:396544	NACA, PTGES3, TEBP, cPGES; nascent polypeptide-associated complex alpha subunit; K03626 nascent polypeptide-associated complex subunit alpha
CL4300.Contig2_All	gga:420766	CDK13, CDC2L5; cyclin-dependent kinase 13; K08819 cyclin-dependent kinase 12/13 [EC:2.7.11.22 2.7.11.23]
CL4300.Contig2_All	mmu:75956	Srrm2, 5033413A03Rik, AA410130, SRm300, mKIAA0324; serine/arginine repetitive matrix 2; K13172 serine/arginine repetitive matrix protein 2
CL4300.Contig2_All	dsi:Dsim_GD23050	GD23050 gene product from transcript GD23050-RA; K07365 NCK adaptor protein
CL4300.Contig2_All	dse:Dsec_GM16771	GM16771 gene product from transcript GM16771-RA; K07365 NCK adaptor protein
CL4300.Contig2_All	der:Dere_GG24749	GG24749 gene product from transcript GG24749-RA; K07365 NCK adaptor protein
CL4300.Contig2_All	dme:Dmel_CG3727	dock; dreadlocks; K07365 NCK adaptor protein
CL4300.Contig2_All	rno:302969	Srrm2; serine/arginine repetitive matrix 2; K13172 serine/arginine repetitive matrix protein 2
CL4300.Contig3_All	ptr:450139	HSPA2; heat shock 70kDa protein 2; K03283 heat shock 70kDa protein 1/8
CL4300.Contig3_All	gga:424829	HES6; hairy and enhancer of split 6 (Drosophila); K09087 hairy and enhancer of split 2/6/7
CL4300.Contig3_All	oaa:100075123	uncharacterized LOC100075123; K13172 serine/arginine repetitive matrix protein 2
CL4300.Contig3_All	gga:396544	NACA, PTGES3, TEBP, cPGES; nascent polypeptide-associated complex alpha subunit; K03626 nascent polypeptide-associated complex subunit alpha
CL4300.Contig3_All	mdo:100018249	uncharacterized LOC100018249; K13172 serine/arginine repetitive matrix protein 2
CL4300.Contig3_All	aml:100474834	SRRM2; serine/arginine repetitive matrix 2; K13172 serine/arginine repetitive matrix protein 2
CL4300.Contig3_All	hsa:23524	SRRM2, 300-KD, CWF21, Cwc21, DKFZp667L0421, DKFZp686O15166, FLJ21926, FLJ22250, KIAA0324, MGC40295, SRL300, SRm300; serine/arginine repetitive matrix 2; K13172 serine/arginine repetitive matrix protein 2
CL4300.Contig3_All	acs:100551555	uncharacterized LOC100551555; K13172 serine/arginine repetitive matrix protein 2
CL4300.Contig3_All	hsa:6874	TAF4, FLJ41943, TAF2C, TAF2C1, TAF4A, TAFII130, TAFII135; TAF4 RNA polymerase II, TATA box binding protein (TBP)-associated factor, 135kDa; K03129 transcription initiation factor TFIID subunit 4
CL4300.Contig3_All	gga:420766	CDK13, CDC2L5; cyclin-dependent kinase 13; K08819 cyclin-dependent kinase 12/13 [EC:2.7.11.22 2.7.11.23]
CL4300.Contig3_All	mcc:713460	uncharacterized LOC713460; K05759 profilin
CL4300.Contig3_All	mmu:228980	Taf4a, 135kDa, AI450312, TAFII130, TAFII135, Taf2c1; TAF4A RNA polymerase II, TATA box binding protein (TBP)-associated factor; K03129 transcription initiation factor TFIID subunit 4
CL4300.Contig3_All	cfa:100684979	uncharacterized LOC100684979; K09211 krueppel-like factor 17
CL4300.Contig3_All	rno:302969	Srrm2; serine/arginine repetitive matrix 2; K13172 serine/arginine repetitive matrix protein 2
CL4300.Contig3_All	mmu:75956	Srrm2, 5033413A03Rik, AA410130, SRm300, mKIAA0324; serine/arginine repetitive matrix 2; K13172 serine/arginine repetitive matrix protein 2
CL4300.Contig3_All	dsi:Dsim_GD23050	GD23050 gene product from transcript GD23050-RA; K07365 NCK adaptor protein
CL4300.Contig3_All	dse:Dsec_GM16771	GM16771 gene product from transcript GM16771-RA; K07365 NCK adaptor protein
CL4300.Contig3_All	der:Dere_GG24749	GG24749 gene product from transcript GG24749-RA; K07365 NCK adaptor protein
CL4300.Contig3_All	dme:Dmel_CG3727	dock; dreadlocks; K07365 NCK adaptor protein
CL4303.Contig2_All	api:100160214	protocadherin-like wing polarity protein stan-like; K04600 cadherin EGF LAG seven-pass G-type receptor 1 (flamingo)
CL4303.Contig2_All	nvi:100118524	NV17102; protocadherin-like wing polarity protein stan-like; K04600 cadherin EGF LAG seven-pass G-type receptor 1 (flamingo)
CL4303.Contig2_All	ame:551848	protocadherin-like wing polarity protein stan-like; K04600 cadherin EGF LAG seven-pass G-type receptor 1 (flamingo)
CL4303.Contig2_All	cqu:CpipJ_CPIJ017258	neural-cadherin; K04600 cadherin EGF LAG seven-pass G-type receptor 1 (flamingo)
CL4303.Contig2_All	gga:423718	CDH23; cadherin-related 23; K06813 cadherin 23
CL4303.Contig2_All	tca:656624	similar to cadherin; K04600 cadherin EGF LAG seven-pass G-type receptor 1 (flamingo)
CL4303.Contig2_All	rno:114102	Cdh23, W; cadherin-related 23; K06813 cadherin 23
CL4303.Contig2_All	hsa:100653137	cadherin-23-like; K06813 cadherin 23
CL4303.Contig2_All	hsa:64072	CDH23, CDHR23, DKFZp434P2350, FLJ00233, FLJ36499, KIAA1774, KIAA1812, MGC102761, USH1D, DFNB12; cadherin-related 23; K06813 cadherin 23
CL4303.Contig2_All	der:Dere_GG20142	GG20142 gene product from transcript GG20142-RA; K04600 cadherin EGF LAG seven-pass G-type receptor 1 (flamingo)
CL4303.Contig2_All	mcc:709433	CDH23; cadherin-related 23; K06813 cadherin 23
CL4303.Contig2_All	ptr:450516	CDH23; cadherin-related 23; K06813 cadherin 23
CL4303.Contig2_All	dya:Dyak_GE12832	GE12832 gene product from transcript GE12832-RA; K04600 cadherin EGF LAG seven-pass G-type receptor 1 (flamingo)
CL4303.Contig2_All	ssc:100157198	CDH23; cadherin-related 23; K06813 cadherin 23
CL4303.Contig2_All	oaa:100077192	CDH23; cadherin-related 23; K06813 cadherin 23
CL4303.Contig2_All	acs:100558927	cadherin-23-like; K06813 cadherin 23
CL4303.Contig2_All	mmu:22295	Cdh23, 4930542A03Rik, USH1D, ahl, ahl1, bob, bus, mdfw, nmf112, nmf181, nmf252, sals, v; cadherin 23 (otocadherin); K06813 cadherin 23
CL4303.Contig2_All	bta:784716	CDH23; cadherin-related 23; K06813 cadherin 23
CL4303.Contig2_All	pon:100448461	cadherin-23-like; K06813 cadherin 23
CL4303.Contig2_All	aag:AaeL_AAEL000246	cadherin; K04600 cadherin EGF LAG seven-pass G-type receptor 1 (flamingo)
CL4303.Contig3_All	aga:AgaP_AGAP004850	GPRSTN; AGAP004850-PA; K04600 cadherin EGF LAG seven-pass G-type receptor 1 (flamingo)
CL4303.Contig3_All	dwi:Dwil_GK19483	GK19483 gene product from transcript GK19483-RA; K04600 cadherin EGF LAG seven-pass G-type receptor 1 (flamingo)
CL4303.Contig3_All	dre:556520	celsr1b, fmi1b; cadherin EGF LAG seven-pass G-type receptor 1b; K04600 cadherin EGF LAG seven-pass G-type receptor 1 (flamingo)
CL4303.Contig3_All	api:100160214	protocadherin-like wing polarity protein stan-like; K04600 cadherin EGF LAG seven-pass G-type receptor 1 (flamingo)
CL4303.Contig3_All	dan:Dana_GF13772	GF13772 gene product from transcript GF13772-RA; K04600 cadherin EGF LAG seven-pass G-type receptor 1 (flamingo)
CL4303.Contig3_All	dpe:Dper_GL17301	GL17301 gene product from transcript GL17301-RA; K04600 cadherin EGF LAG seven-pass G-type receptor 1 (flamingo)
CL4303.Contig3_All	dpo:Dpse_GA11265	GA11265 gene product from transcript GA11265-RA; K04600 cadherin EGF LAG seven-pass G-type receptor 1 (flamingo)
CL4303.Contig3_All	dsi:Dsim_GD10750	GD10750 gene product from transcript GD10750-RA; K04600 cadherin EGF LAG seven-pass G-type receptor 1 (flamingo)
CL4303.Contig3_All	dse:Dsec_GM21230	GM21230 gene product from transcript GM21230-RA; K04600 cadherin EGF LAG seven-pass G-type receptor 1 (flamingo)
CL4303.Contig3_All	dme:Dmel_CG11895	stan; starry night; K04600 cadherin EGF LAG seven-pass G-type receptor 1 (flamingo)
CL4303.Contig3_All	mgp:100547657	CELSR2; cadherin, EGF LAG seven-pass G-type receptor 2 (flamingo homolog, Drosophila); K04601 cadherin EGF LAG seven-pass G-type receptor 2 (flamingo)
CL4303.Contig3_All	dya:Dyak_GE12832	GE12832 gene product from transcript GE12832-RA; K04600 cadherin EGF LAG seven-pass G-type receptor 1 (flamingo)
CL4303.Contig3_All	der:Dere_GG20142	GG20142 gene product from transcript GG20142-RA; K04600 cadherin EGF LAG seven-pass G-type receptor 1 (flamingo)
CL4303.Contig3_All	dre:100008568	celsr3; cadherin, EGF LAG seven-pass G-type receptor 3; K04602 cadherin EGF LAG seven-pass G-type receptor 3 (flamingo)
CL4303.Contig3_All	xtr:100038051	celsr1, cdhf9, fmi2, hfmi2, me2; cadherin, EGF LAG seven-pass G-type receptor 1; K04600 cadherin EGF LAG seven-pass G-type receptor 1 (flamingo)
CL4303.Contig3_All	acs:100557297	cadherin EGF LAG seven-pass G-type receptor 1-like; K04600 cadherin EGF LAG seven-pass G-type receptor 1 (flamingo)
CL4303.Contig3_All	dre:368436	celsr1a, CELSR, EGF, LAG, celsr1, fb15b11, fmi1a, si:bz6l08.1, wu:fb15b11, zfmi1a; cadherin EGF LAG seven-pass G-type receptor 1a; K04600 cadherin EGF LAG seven-pass G-type receptor 1 (flamingo)
CL4303.Contig3_All	hsa:1951	CELSR3, CDHF11, EGFL1, FMI1, HFMI1, MEGF2, RESDA1; cadherin, EGF LAG seven-pass G-type receptor 3 (flamingo homolog, Drosophila); K04602 cadherin EGF LAG seven-pass G-type receptor 3 (flamingo)
CL4303.Contig3_All	mcc:709315	cadherin EGF LAG seven-pass G-type receptor 3-like; K04602 cadherin EGF LAG seven-pass G-type receptor 3 (flamingo)
CL4303.Contig3_All	ptr:460350	CELSR3; cadherin, EGF LAG seven-pass G-type receptor 3 (flamingo homolog, Drosophila); K04602 cadherin EGF LAG seven-pass G-type receptor 3 (flamingo)
CL4303.Contig4_All	api:100160214	protocadherin-like wing polarity protein stan-like; K04600 cadherin EGF LAG seven-pass G-type receptor 1 (flamingo)
CL4303.Contig4_All	nvi:100118524	NV17102; protocadherin-like wing polarity protein stan-like; K04600 cadherin EGF LAG seven-pass G-type receptor 1 (flamingo)
CL4303.Contig4_All	gga:423718	CDH23; cadherin-related 23; K06813 cadherin 23
CL4303.Contig4_All	tca:656624	similar to cadherin; K04600 cadherin EGF LAG seven-pass G-type receptor 1 (flamingo)
CL4303.Contig4_All	acs:100558927	cadherin-23-like; K06813 cadherin 23
CL4303.Contig4_All	dre:407978	cdh23; cadherin-like 23; K06813 cadherin 23
CL4303.Contig4_All	acs:100557297	cadherin EGF LAG seven-pass G-type receptor 1-like; K04600 cadherin EGF LAG seven-pass G-type receptor 1 (flamingo)
CL4303.Contig4_All	xtr:100495786	celsr2; cadherin, EGF LAG seven-pass G-type receptor 2 (flamingo homolog, Drosophila); K04601 cadherin EGF LAG seven-pass G-type receptor 2 (flamingo)
CL4303.Contig4_All	pon:100436189	CELSR2; cadherin, EGF LAG seven-pass G-type receptor 2 (flamingo homolog, Drosophila); K04601 cadherin EGF LAG seven-pass G-type receptor 2 (flamingo)
CL4303.Contig4_All	hsa:1952	CELSR2, CDHF10, EGFL2, FLJ34118, FLJ42737, FLJ45143, FLJ45845, Flamingo1, KIAA0279, MEGF3; cadherin, EGF LAG seven-pass G-type receptor 2 (flamingo homolog, Drosophila); K04601 cadherin EGF LAG seven-pass G-type receptor 2 (flamingo)
CL4303.Contig4_All	rno:83465	Celsr2, Megf3; cadherin, EGF LAG seven-pass G-type receptor 2 (flamingo homolog, Drosophila); K04601 cadherin EGF LAG seven-pass G-type receptor 2 (flamingo)
CL4303.Contig4_All	ptr:457086	cadherin EGF LAG seven-pass G-type receptor 2-like; K04601 cadherin EGF LAG seven-pass G-type receptor 2 (flamingo)
CL4303.Contig4_All	ame:551848	protocadherin-like wing polarity protein stan-like; K04600 cadherin EGF LAG seven-pass G-type receptor 1 (flamingo)
CL4303.Contig4_All	mmu:53883	Celsr2, EGFL2, Flamingo1, KIAA0279, mKIAA0279, mfmi1; cadherin, EGF LAG seven-pass G-type receptor 2 (flamingo homolog, Drosophila); K04601 cadherin EGF LAG seven-pass G-type receptor 2 (flamingo)
CL4303.Contig4_All	xtr:100038051	celsr1, cdhf9, fmi2, hfmi2, me2; cadherin, EGF LAG seven-pass G-type receptor 1; K04600 cadherin EGF LAG seven-pass G-type receptor 1 (flamingo)
CL4303.Contig4_All	ecb:100061311	CELSR2; cadherin, EGF LAG seven-pass G-type receptor 2 (flamingo homolog, Drosophila); K04601 cadherin EGF LAG seven-pass G-type receptor 2 (flamingo)
CL4303.Contig4_All	bta:538194	CELSR2; cadherin, EGF LAG seven-pass G-type receptor 2 (flamingo homolog, Drosophila); K04601 cadherin EGF LAG seven-pass G-type receptor 2 (flamingo)
CL4303.Contig4_All	acs:100554355	celsr2; cadherin, EGF LAG seven-pass G-type receptor 2 (flamingo homolog, Drosophila); K04601 cadherin EGF LAG seven-pass G-type receptor 2 (flamingo)
CL4303.Contig4_All	aml:100481249	cadherin EGF LAG seven-pass G-type receptor 2-like; K04601 cadherin EGF LAG seven-pass G-type receptor 2 (flamingo)
CL4303.Contig4_All	cqu:CpipJ_CPIJ017258	neural-cadherin; K04600 cadherin EGF LAG seven-pass G-type receptor 1 (flamingo)
CL4304.Contig1_All	ame:411640	DNA replication licensing factor Mcm2-like; K02540 minichromosome maintenance protein 2
CL4304.Contig1_All	aag:AaeL_AAEL007007	DNA replication licensing factor MCM2; K02540 minichromosome maintenance protein 2
CL4304.Contig1_All	cqu:CpipJ_CPIJ002555	DNA replication licensing factor Mcm2; K02540 minichromosome maintenance protein 2
CL4304.Contig1_All	aga:AgaP_AGAP004275	AGAP004275-PA; K02540 minichromosome maintenance protein 2
CL4304.Contig1_All	dpo:Dpse_GA20424	GA20424 gene product from transcript GA20424-RA; K02540 minichromosome maintenance protein 2
CL4304.Contig1_All	dan:Dana_GF18817	GF18817 gene product from transcript GF18817-RA; K02540 minichromosome maintenance protein 2
CL4304.Contig1_All	dya:Dyak_GE25859	GE25859 gene product from transcript GE25859-RA; K02540 minichromosome maintenance protein 2
CL4304.Contig1_All	dse:Dsec_GM23713	GM23713 gene product from transcript GM23713-RA; K02540 minichromosome maintenance protein 2
CL4304.Contig1_All	dvi:Dvir_GJ24206	GJ24206 gene product from transcript GJ24206-RA; K02540 minichromosome maintenance protein 2
CL4304.Contig1_All	dme:Dmel_CG7538	Mcm2; Minichromosome maintenance 2; K02540 minichromosome maintenance protein 2
CL4304.Contig1_All	der:Dere_GG24143	GG24143 gene product from transcript GG24143-RA; K02540 minichromosome maintenance protein 2
CL4304.Contig1_All	dwi:Dwil_GK11732	GK11732 gene product from transcript GK11732-RA; K02540 minichromosome maintenance protein 2
CL4304.Contig1_All	dmo:Dmoj_GI22091	GI22091 gene product from transcript GI22091-RA; K02540 minichromosome maintenance protein 2
CL4304.Contig1_All	dgr:Dgri_GH14181	GH14181 gene product from transcript GH14181-RA; K02540 minichromosome maintenance protein 2
CL4304.Contig1_All	nvi:100120235	NV14878; DNA replication licensing factor Mcm2-like; K02540 minichromosome maintenance protein 2
CL4304.Contig1_All	api:100162075	DNA replication licensing factor Mcm2-like; K02540 minichromosome maintenance protein 2
CL4304.Contig1_All	xtr:448458	mcm2, MGC89529, XMcm2, bm28, ccnl1, cdc19, cdcl1, mitotin; minichromosome maintenance complex component 2 (EC:3.6.4.12); K02540 minichromosome maintenance protein 2
CL4304.Contig1_All	spu:579797	similar to MCM2 minichromosome maintenance deficient 2, mitotin (S. cerevisiae); K02540 minichromosome maintenance protein 2
CL4304.Contig1_All	xla:380451	mcm2, MGC53486, bm28, ccnl1, cdc19, cdcl1, mitotin; minichromosome maintenance complex component 2 (EC:3.6.4.12); K02540 minichromosome maintenance protein 2
CL4304.Contig1_All	pon:100432206	MCM7, MCM2; minichromosome maintenance complex component 7; K02540 minichromosome maintenance protein 2
CL4304.Contig2_All	ame:411640	DNA replication licensing factor Mcm2-like; K02540 minichromosome maintenance protein 2
CL4304.Contig2_All	aag:AaeL_AAEL007007	DNA replication licensing factor MCM2; K02540 minichromosome maintenance protein 2
CL4304.Contig2_All	dvi:Dvir_GJ24206	GJ24206 gene product from transcript GJ24206-RA; K02540 minichromosome maintenance protein 2
CL4304.Contig2_All	dpe:Dper_GL23360	GL23360 gene product from transcript GL23360-RA; K02540 minichromosome maintenance protein 2
CL4304.Contig2_All	dpo:Dpse_GA20424	GA20424 gene product from transcript GA20424-RA; K02540 minichromosome maintenance protein 2
CL4304.Contig2_All	dwi:Dwil_GK11732	GK11732 gene product from transcript GK11732-RA; K02540 minichromosome maintenance protein 2
CL4304.Contig2_All	dya:Dyak_GE25859	GE25859 gene product from transcript GE25859-RA; K02540 minichromosome maintenance protein 2
CL4304.Contig2_All	der:Dere_GG24143	GG24143 gene product from transcript GG24143-RA; K02540 minichromosome maintenance protein 2
CL4304.Contig2_All	dme:Dmel_CG7538	Mcm2; Minichromosome maintenance 2; K02540 minichromosome maintenance protein 2
CL4304.Contig2_All	dmo:Dmoj_GI22091	GI22091 gene product from transcript GI22091-RA; K02540 minichromosome maintenance protein 2
CL4304.Contig2_All	dsi:Dsim_GD18528	GD18528 gene product from transcript GD18528-RA; K02540 minichromosome maintenance protein 2
CL4304.Contig2_All	dse:Dsec_GM23713	GM23713 gene product from transcript GM23713-RA; K02540 minichromosome maintenance protein 2
CL4304.Contig2_All	dan:Dana_GF18817	GF18817 gene product from transcript GF18817-RA; K02540 minichromosome maintenance protein 2
CL4304.Contig2_All	cqu:CpipJ_CPIJ002555	DNA replication licensing factor Mcm2; K02540 minichromosome maintenance protein 2
CL4304.Contig2_All	api:100162075	DNA replication licensing factor Mcm2-like; K02540 minichromosome maintenance protein 2
CL4304.Contig2_All	dgr:Dgri_GH14181	GH14181 gene product from transcript GH14181-RA; K02540 minichromosome maintenance protein 2
CL4304.Contig2_All	aga:AgaP_AGAP004275	AGAP004275-PA; K02540 minichromosome maintenance protein 2
CL4304.Contig2_All	gga:416027	MCM2; minichromosome maintenance complex component 2 (EC:3.6.4.12); K02540 minichromosome maintenance protein 2
CL4304.Contig2_All	acs:100559976	DNA replication licensing factor mcm2-like; K02540 minichromosome maintenance protein 2
CL4304.Contig2_All	dre:192338	mcm2, cb737, chunp6905; MCM2 minichromosome maintenance deficient 2, mitotin (S. cerevisiae) (EC:3.6.4.12); K02540 minichromosome maintenance protein 2
CL4305.Contig1_All	cqu:CpipJ_CPIJ015637	antioxidant enzyme; K07213 copper chaperone
CL4305.Contig1_All	aga:AgaP_AGAP012028	AGAP012028-PA; K07213 copper chaperone
CL4305.Contig1_All	dya:Dyak_GE19782	GE19782 gene product from transcript GE19782-RA; K07213 copper chaperone
CL4305.Contig1_All	der:Dere_GG16213	GG16213 gene product from transcript GG16213-RA; K07213 copper chaperone
CL4305.Contig1_All	dse:Dsec_GM22395	GM22395 gene product from transcript GM22395-RA; K07213 copper chaperone
CL4305.Contig1_All	dme:Dmel_CG32446	Atox1; CG32446 gene product from transcript CG32446-RA; K07213 copper chaperone
CL4305.Contig1_All	dvi:Dvir_GJ11130	GJ11130 gene product from transcript GJ11130-RA; K07213 copper chaperone
CL4305.Contig1_All	dsi:Dsim_GD14984	GD14984 gene product from transcript GD14984-RA; K07213 copper chaperone
CL4305.Contig1_All	dpo:Dpse_GA16911	GA16911 gene product from transcript GA16911-RA; K07213 copper chaperone
CL4305.Contig1_All	dgr:Dgri_GH16365	GH16365 gene product from transcript GH16365-RA; K07213 copper chaperone
CL4305.Contig1_All	hmg:100215319	similar to ATX1 (antioxidant protein 1) homolog 1; K07213 copper chaperone
CL4305.Contig1_All	dwi:Dwil_GK17053	GK17053 gene product from transcript GK17053-RA; K07213 copper chaperone
CL4305.Contig1_All	mdo:100029538	uncharacterized LOC100029538; K07213 copper chaperone
CL4305.Contig1_All	dmo:Dmoj_GI11557	GI11557 gene product from transcript GI11557-RA; K07213 copper chaperone
CL4305.Contig1_All	ame:725138	copper transport protein ATOX1-like; K07213 copper chaperone
CL4305.Contig1_All	acs:100561384	copper transport protein ATOX1-like; K07213 copper chaperone
CL4305.Contig1_All	tgu:100229023	similar to SA hypertension-associated homolog; K07213 copper chaperone
CL4305.Contig1_All	bmy:Bm1_23935	heavy metal-associated domain containing protein; K07213 copper chaperone
CL4305.Contig1_All	aml:100470863	copper transport protein ATOX1-like; K07213 copper chaperone
CL4305.Contig1_All	cfa:403713	ATOX1; ATX1 antioxidant protein 1 homolog (yeast) (EC:6.2.1.2); K07213 copper chaperone
CL4305.Contig2_All	cqu:CpipJ_CPIJ015637	antioxidant enzyme; K07213 copper chaperone
CL4305.Contig2_All	aga:AgaP_AGAP012028	AGAP012028-PA; K07213 copper chaperone
CL4305.Contig2_All	dya:Dyak_GE19782	GE19782 gene product from transcript GE19782-RA; K07213 copper chaperone
CL4305.Contig2_All	der:Dere_GG16213	GG16213 gene product from transcript GG16213-RA; K07213 copper chaperone
CL4305.Contig2_All	dse:Dsec_GM22395	GM22395 gene product from transcript GM22395-RA; K07213 copper chaperone
CL4305.Contig2_All	dme:Dmel_CG32446	Atox1; CG32446 gene product from transcript CG32446-RA; K07213 copper chaperone
CL4305.Contig2_All	dvi:Dvir_GJ11130	GJ11130 gene product from transcript GJ11130-RA; K07213 copper chaperone
CL4305.Contig2_All	dsi:Dsim_GD14984	GD14984 gene product from transcript GD14984-RA; K07213 copper chaperone
CL4305.Contig2_All	dpo:Dpse_GA16911	GA16911 gene product from transcript GA16911-RA; K07213 copper chaperone
CL4305.Contig2_All	dgr:Dgri_GH16365	GH16365 gene product from transcript GH16365-RA; K07213 copper chaperone
CL4305.Contig2_All	hmg:100215319	similar to ATX1 (antioxidant protein 1) homolog 1; K07213 copper chaperone
CL4305.Contig2_All	dwi:Dwil_GK17053	GK17053 gene product from transcript GK17053-RA; K07213 copper chaperone
CL4305.Contig2_All	mdo:100029538	uncharacterized LOC100029538; K07213 copper chaperone
CL4305.Contig2_All	dmo:Dmoj_GI11557	GI11557 gene product from transcript GI11557-RA; K07213 copper chaperone
CL4305.Contig2_All	ame:725138	copper transport protein ATOX1-like; K07213 copper chaperone
CL4305.Contig2_All	acs:100561384	copper transport protein ATOX1-like; K07213 copper chaperone
CL4305.Contig2_All	tgu:100229023	similar to SA hypertension-associated homolog; K07213 copper chaperone
CL4305.Contig2_All	bmy:Bm1_23935	heavy metal-associated domain containing protein; K07213 copper chaperone
CL4305.Contig2_All	aml:100470863	copper transport protein ATOX1-like; K07213 copper chaperone
CL4305.Contig2_All	cfa:403713	ATOX1; ATX1 antioxidant protein 1 homolog (yeast) (EC:6.2.1.2); K07213 copper chaperone
CL4305.Contig3_All	cqu:CpipJ_CPIJ015637	antioxidant enzyme; K07213 copper chaperone
CL4305.Contig3_All	aga:AgaP_AGAP012028	AGAP012028-PA; K07213 copper chaperone
CL4305.Contig3_All	dya:Dyak_GE19782	GE19782 gene product from transcript GE19782-RA; K07213 copper chaperone
CL4305.Contig3_All	der:Dere_GG16213	GG16213 gene product from transcript GG16213-RA; K07213 copper chaperone
CL4305.Contig3_All	dse:Dsec_GM22395	GM22395 gene product from transcript GM22395-RA; K07213 copper chaperone
CL4305.Contig3_All	dme:Dmel_CG32446	Atox1; CG32446 gene product from transcript CG32446-RA; K07213 copper chaperone
CL4305.Contig3_All	dvi:Dvir_GJ11130	GJ11130 gene product from transcript GJ11130-RA; K07213 copper chaperone
CL4305.Contig3_All	dsi:Dsim_GD14984	GD14984 gene product from transcript GD14984-RA; K07213 copper chaperone
CL4305.Contig3_All	dpo:Dpse_GA16911	GA16911 gene product from transcript GA16911-RA; K07213 copper chaperone
CL4305.Contig3_All	dgr:Dgri_GH16365	GH16365 gene product from transcript GH16365-RA; K07213 copper chaperone
CL4305.Contig3_All	hmg:100215319	similar to ATX1 (antioxidant protein 1) homolog 1; K07213 copper chaperone
CL4305.Contig3_All	dwi:Dwil_GK17053	GK17053 gene product from transcript GK17053-RA; K07213 copper chaperone
CL4305.Contig3_All	mdo:100029538	uncharacterized LOC100029538; K07213 copper chaperone
CL4305.Contig3_All	dmo:Dmoj_GI11557	GI11557 gene product from transcript GI11557-RA; K07213 copper chaperone
CL4305.Contig3_All	ame:725138	copper transport protein ATOX1-like; K07213 copper chaperone
CL4305.Contig3_All	acs:100561384	copper transport protein ATOX1-like; K07213 copper chaperone
CL4305.Contig3_All	tgu:100229023	similar to SA hypertension-associated homolog; K07213 copper chaperone
CL4305.Contig3_All	bmy:Bm1_23935	heavy metal-associated domain containing protein; K07213 copper chaperone
CL4305.Contig3_All	aml:100470863	copper transport protein ATOX1-like; K07213 copper chaperone
CL4305.Contig3_All	cfa:403713	ATOX1; ATX1 antioxidant protein 1 homolog (yeast) (EC:6.2.1.2); K07213 copper chaperone
CL4306.Contig1_All	ame:726161	Vhl; von Hippel-Lindau; K03871 von Hippel-Lindau disease tumor supressor
CL4306.Contig1_All	tca:657278	similar to CG2991 CG2991-PB; K03871 von Hippel-Lindau disease tumor supressor
CL4306.Contig1_All	aga:AgaP_AGAP002496	AGAP002496-PA; K03871 von Hippel-Lindau disease tumor supressor
CL4306.Contig1_All	cel:F08G12.4	vhl-1; Von Hippel-Lindau tumor suppressor homolog family member (vhl-1); K03871 von Hippel-Lindau disease tumor supressor
CL4306.Contig1_All	dya:Dyak_GE12873	GE12873 gene product from transcript GE12873-RA; K03871 von Hippel-Lindau disease tumor supressor
CL4306.Contig1_All	dsi:Dsim_GD10785	GD10785 gene product from transcript GD10785-RA; K03871 von Hippel-Lindau disease tumor supressor
CL4306.Contig1_All	dre:791202	vhl, zgc:158722; von Hippel-Lindau tumor suppressor; K03871 von Hippel-Lindau disease tumor supressor
CL4306.Contig1_All	dwi:Dwil_GK21683	GK21683 gene product from transcript GK21683-RA; K03871 von Hippel-Lindau disease tumor supressor
CL4306.Contig1_All	dse:Dsec_GM21273	GM21273 gene product from transcript GM21273-RA; K03871 von Hippel-Lindau disease tumor supressor
CL4306.Contig1_All	dme:Dmel_CG13221	Vhl; von Hippel-Lindau (EC:6.3.2.19); K03871 von Hippel-Lindau disease tumor supressor
CL4306.Contig1_All	dpe:Dper_GL17723	GL17723 gene product from transcript GL17723-RA; K03871 von Hippel-Lindau disease tumor supressor
CL4306.Contig1_All	der:Dere_GG20185	GG20185 gene product from transcript GG20185-RA; K03871 von Hippel-Lindau disease tumor supressor
CL4306.Contig1_All	dpo:Dpse_GA12133	GA12133 gene product from transcript GA12133-RA; K03871 von Hippel-Lindau disease tumor supressor
CL4306.Contig1_All	api:100163806	protein Vhl-like; K03871 von Hippel-Lindau disease tumor supressor
CL4306.Contig1_All	dre:795635	vhll, zgc:194223; von Hippel-Lindau tumor suppressor like; K03871 von Hippel-Lindau disease tumor supressor
CL4306.Contig1_All	dan:Dana_GF12540	GF12540 gene product from transcript GF12540-RA; K03871 von Hippel-Lindau disease tumor supressor
CL4306.Contig1_All	acs:100560920	von Hippel-Lindau disease tumor suppressor-like; K03871 von Hippel-Lindau disease tumor supressor
CL4306.Contig1_All	cqu:CpipJ_CPIJ009992	von Hippel-Lindau disease tumor suppressor; K03871 von Hippel-Lindau disease tumor supressor
CL4306.Contig2_All	ame:726161	Vhl; von Hippel-Lindau; K03871 von Hippel-Lindau disease tumor supressor
CL4306.Contig2_All	tca:657278	similar to CG2991 CG2991-PB; K03871 von Hippel-Lindau disease tumor supressor
CL4306.Contig2_All	aga:AgaP_AGAP002496	AGAP002496-PA; K03871 von Hippel-Lindau disease tumor supressor
CL4306.Contig2_All	cel:F08G12.4	vhl-1; Von Hippel-Lindau tumor suppressor homolog family member (vhl-1); K03871 von Hippel-Lindau disease tumor supressor
CL4306.Contig2_All	dya:Dyak_GE12873	GE12873 gene product from transcript GE12873-RA; K03871 von Hippel-Lindau disease tumor supressor
CL4306.Contig2_All	dsi:Dsim_GD10785	GD10785 gene product from transcript GD10785-RA; K03871 von Hippel-Lindau disease tumor supressor
CL4306.Contig2_All	dre:791202	vhl, zgc:158722; von Hippel-Lindau tumor suppressor; K03871 von Hippel-Lindau disease tumor supressor
CL4306.Contig2_All	dwi:Dwil_GK21683	GK21683 gene product from transcript GK21683-RA; K03871 von Hippel-Lindau disease tumor supressor
CL4306.Contig2_All	dse:Dsec_GM21273	GM21273 gene product from transcript GM21273-RA; K03871 von Hippel-Lindau disease tumor supressor
CL4306.Contig2_All	dme:Dmel_CG13221	Vhl; von Hippel-Lindau (EC:6.3.2.19); K03871 von Hippel-Lindau disease tumor supressor
CL4306.Contig2_All	dpe:Dper_GL17723	GL17723 gene product from transcript GL17723-RA; K03871 von Hippel-Lindau disease tumor supressor
CL4306.Contig2_All	der:Dere_GG20185	GG20185 gene product from transcript GG20185-RA; K03871 von Hippel-Lindau disease tumor supressor
CL4306.Contig2_All	dpo:Dpse_GA12133	GA12133 gene product from transcript GA12133-RA; K03871 von Hippel-Lindau disease tumor supressor
CL4306.Contig2_All	api:100163806	protein Vhl-like; K03871 von Hippel-Lindau disease tumor supressor
CL4306.Contig2_All	dre:795635	vhll, zgc:194223; von Hippel-Lindau tumor suppressor like; K03871 von Hippel-Lindau disease tumor supressor
CL4306.Contig2_All	dan:Dana_GF12540	GF12540 gene product from transcript GF12540-RA; K03871 von Hippel-Lindau disease tumor supressor
CL4306.Contig2_All	acs:100560920	von Hippel-Lindau disease tumor suppressor-like; K03871 von Hippel-Lindau disease tumor supressor
CL4306.Contig3_All	ame:726161	Vhl; von Hippel-Lindau; K03871 von Hippel-Lindau disease tumor supressor
CL4306.Contig3_All	tca:657278	similar to CG2991 CG2991-PB; K03871 von Hippel-Lindau disease tumor supressor
CL4306.Contig3_All	aga:AgaP_AGAP002496	AGAP002496-PA; K03871 von Hippel-Lindau disease tumor supressor
CL4306.Contig3_All	cel:F08G12.4	vhl-1; Von Hippel-Lindau tumor suppressor homolog family member (vhl-1); K03871 von Hippel-Lindau disease tumor supressor
CL4306.Contig3_All	dya:Dyak_GE12873	GE12873 gene product from transcript GE12873-RA; K03871 von Hippel-Lindau disease tumor supressor
CL4306.Contig3_All	dsi:Dsim_GD10785	GD10785 gene product from transcript GD10785-RA; K03871 von Hippel-Lindau disease tumor supressor
CL4306.Contig3_All	dre:791202	vhl, zgc:158722; von Hippel-Lindau tumor suppressor; K03871 von Hippel-Lindau disease tumor supressor
CL4306.Contig3_All	dwi:Dwil_GK21683	GK21683 gene product from transcript GK21683-RA; K03871 von Hippel-Lindau disease tumor supressor
CL4306.Contig3_All	dse:Dsec_GM21273	GM21273 gene product from transcript GM21273-RA; K03871 von Hippel-Lindau disease tumor supressor
CL4306.Contig3_All	dme:Dmel_CG13221	Vhl; von Hippel-Lindau (EC:6.3.2.19); K03871 von Hippel-Lindau disease tumor supressor
CL4306.Contig3_All	dpe:Dper_GL17723	GL17723 gene product from transcript GL17723-RA; K03871 von Hippel-Lindau disease tumor supressor
CL4306.Contig3_All	der:Dere_GG20185	GG20185 gene product from transcript GG20185-RA; K03871 von Hippel-Lindau disease tumor supressor
CL4306.Contig3_All	dpo:Dpse_GA12133	GA12133 gene product from transcript GA12133-RA; K03871 von Hippel-Lindau disease tumor supressor
CL4306.Contig3_All	api:100163806	protein Vhl-like; K03871 von Hippel-Lindau disease tumor supressor
CL4306.Contig3_All	dre:795635	vhll, zgc:194223; von Hippel-Lindau tumor suppressor like; K03871 von Hippel-Lindau disease tumor supressor
CL4306.Contig3_All	dan:Dana_GF12540	GF12540 gene product from transcript GF12540-RA; K03871 von Hippel-Lindau disease tumor supressor
CL4306.Contig3_All	acs:100560920	von Hippel-Lindau disease tumor suppressor-like; K03871 von Hippel-Lindau disease tumor supressor
CL4306.Contig3_All	cqu:CpipJ_CPIJ009992	von Hippel-Lindau disease tumor suppressor; K03871 von Hippel-Lindau disease tumor supressor
CL4306.Contig3_All	dmo:Dmoj_GI19906	GI19906 gene product from transcript GI19906-RA; K03871 von Hippel-Lindau disease tumor supressor
CL4307.Contig1_All	aga:AgaP_AGAP008300	AGAP008300-PA; K07739 elongator complex protein 3 [EC:2.3.1.48]
CL4307.Contig1_All	dvi:Dvir_GJ20018	GJ20018 gene product from transcript GJ20018-RA; K07739 elongator complex protein 3 [EC:2.3.1.48]
CL4307.Contig1_All	dgr:Dgri_GH10129	GH10129 gene product from transcript GH10129-RA; K07739 elongator complex protein 3 [EC:2.3.1.48]
CL4307.Contig1_All	dya:Dyak_GE18291	GE18291 gene product from transcript GE18291-RA; K07739 elongator complex protein 3 [EC:2.3.1.48]
CL4307.Contig1_All	dsi:Dsim_GD23288	GD23288 gene product from transcript GD23288-RA; K07739 elongator complex protein 3 [EC:2.3.1.48]
CL4307.Contig1_All	dse:Dsec_GM18474	GM18474 gene product from transcript GM18474-RA; K07739 elongator complex protein 3 [EC:2.3.1.48]
CL4307.Contig1_All	dme:Dmel_CG15433	Elp3; Elongator complex protein 3 (EC:2.3.1.- 2.7.1.- 2.7.11.19); K07739 elongator complex protein 3 [EC:2.3.1.48]
CL4307.Contig1_All	der:Dere_GG25004	GG25004 gene product from transcript GG25004-RA; K07739 elongator complex protein 3 [EC:2.3.1.48]
CL4307.Contig1_All	dpe:Dper_GL15175	GL15175 gene product from transcript GL15175-RA; K07739 elongator complex protein 3 [EC:2.3.1.48]
CL4307.Contig1_All	dwi:Dwil_GK24679	GK24679 gene product from transcript GK24679-RA; K07739 elongator complex protein 3 [EC:2.3.1.48]
CL4307.Contig1_All	dpo:Dpse_GA13723	GA13723 gene product from transcript GA13723-RA; K07739 elongator complex protein 3 [EC:2.3.1.48]
CL4307.Contig1_All	ame:100576866	probable elongator complex protein 3-like; K07739 elongator complex protein 3 [EC:2.3.1.48]
CL4307.Contig1_All	dmo:Dmoj_GI22150	GI22150 gene product from transcript GI22150-RA; K07739 elongator complex protein 3 [EC:2.3.1.48]
CL4307.Contig1_All	gga:422021	ELP3; elongation protein 3 homolog (S. cerevisiae) (EC:2.3.1.48); K07739 elongator complex protein 3 [EC:2.3.1.48]
CL4307.Contig1_All	acs:100564617	elongator complex protein 3-like; K07739 elongator complex protein 3 [EC:2.3.1.48]
CL4307.Contig1_All	xla:496354	elp3; elongation protein 3 homolog (EC:2.3.1.48); K07739 elongator complex protein 3 [EC:2.3.1.48]
CL4307.Contig1_All	xtr:407885	elp3, MGC69446; elongation protein 3 homolog (EC:2.3.1.48); K07739 elongator complex protein 3 [EC:2.3.1.48]
CL4307.Contig1_All	dre:541509	elp3, si:ch211-63o20.8, zgc:113140; elongation protein 3 homolog (S. cerevisiae) (EC:2.3.1.48); K07739 elongator complex protein 3 [EC:2.3.1.48]
CL4307.Contig1_All	dan:Dana_GF21222	GF21222 gene product from transcript GF21222-RA; K07739 elongator complex protein 3 [EC:2.3.1.48]
CL4307.Contig1_All	hsa:55140	ELP3, FLJ10422, KAT9; elongation protein 3 homolog (S. cerevisiae) (EC:2.3.1.48); K07739 elongator complex protein 3 [EC:2.3.1.48]
CL4307.Contig2_All	aga:AgaP_AGAP008300	AGAP008300-PA; K07739 elongator complex protein 3 [EC:2.3.1.48]
CL4307.Contig2_All	dvi:Dvir_GJ20018	GJ20018 gene product from transcript GJ20018-RA; K07739 elongator complex protein 3 [EC:2.3.1.48]
CL4307.Contig2_All	dgr:Dgri_GH10129	GH10129 gene product from transcript GH10129-RA; K07739 elongator complex protein 3 [EC:2.3.1.48]
CL4307.Contig2_All	dmo:Dmoj_GI22150	GI22150 gene product from transcript GI22150-RA; K07739 elongator complex protein 3 [EC:2.3.1.48]
CL4307.Contig2_All	dpe:Dper_GL15175	GL15175 gene product from transcript GL15175-RA; K07739 elongator complex protein 3 [EC:2.3.1.48]
CL4307.Contig2_All	dpo:Dpse_GA13723	GA13723 gene product from transcript GA13723-RA; K07739 elongator complex protein 3 [EC:2.3.1.48]
CL4307.Contig2_All	ame:100576866	probable elongator complex protein 3-like; K07739 elongator complex protein 3 [EC:2.3.1.48]
CL4307.Contig2_All	dya:Dyak_GE18291	GE18291 gene product from transcript GE18291-RA; K07739 elongator complex protein 3 [EC:2.3.1.48]
CL4307.Contig2_All	dwi:Dwil_GK24679	GK24679 gene product from transcript GK24679-RA; K07739 elongator complex protein 3 [EC:2.3.1.48]
CL4307.Contig2_All	der:Dere_GG25004	GG25004 gene product from transcript GG25004-RA; K07739 elongator complex protein 3 [EC:2.3.1.48]
CL4307.Contig2_All	dan:Dana_GF21222	GF21222 gene product from transcript GF21222-RA; K07739 elongator complex protein 3 [EC:2.3.1.48]
CL4307.Contig2_All	dsi:Dsim_GD23288	GD23288 gene product from transcript GD23288-RA; K07739 elongator complex protein 3 [EC:2.3.1.48]
CL4307.Contig2_All	dse:Dsec_GM18474	GM18474 gene product from transcript GM18474-RA; K07739 elongator complex protein 3 [EC:2.3.1.48]
CL4307.Contig2_All	dme:Dmel_CG15433	Elp3; Elongator complex protein 3 (EC:2.3.1.- 2.7.1.- 2.7.11.19); K07739 elongator complex protein 3 [EC:2.3.1.48]
CL4307.Contig2_All	acs:100564617	elongator complex protein 3-like; K07739 elongator complex protein 3 [EC:2.3.1.48]
CL4307.Contig2_All	mdo:100033182	ELP3; elongation protein 3 homolog (S. cerevisiae); K07739 elongator complex protein 3 [EC:2.3.1.48]
CL4307.Contig2_All	xla:496354	elp3; elongation protein 3 homolog (EC:2.3.1.48); K07739 elongator complex protein 3 [EC:2.3.1.48]
CL4307.Contig2_All	xtr:407885	elp3, MGC69446; elongation protein 3 homolog (EC:2.3.1.48); K07739 elongator complex protein 3 [EC:2.3.1.48]
CL4307.Contig2_All	api:100161632	elongator complex protein 3-like; K07739 elongator complex protein 3 [EC:2.3.1.48]
CL4307.Contig2_All	aml:100477535	elongator complex protein 3-like; K07739 elongator complex protein 3 [EC:2.3.1.48]
CL4307.Contig3_All	dvi:Dvir_GJ20018	GJ20018 gene product from transcript GJ20018-RA; K07739 elongator complex protein 3 [EC:2.3.1.48]
CL4307.Contig3_All	aga:AgaP_AGAP008300	AGAP008300-PA; K07739 elongator complex protein 3 [EC:2.3.1.48]
CL4307.Contig3_All	dgr:Dgri_GH10129	GH10129 gene product from transcript GH10129-RA; K07739 elongator complex protein 3 [EC:2.3.1.48]
CL4307.Contig3_All	dpe:Dper_GL15175	GL15175 gene product from transcript GL15175-RA; K07739 elongator complex protein 3 [EC:2.3.1.48]
CL4307.Contig3_All	dpo:Dpse_GA13723	GA13723 gene product from transcript GA13723-RA; K07739 elongator complex protein 3 [EC:2.3.1.48]
CL4307.Contig3_All	ame:100576866	probable elongator complex protein 3-like; K07739 elongator complex protein 3 [EC:2.3.1.48]
CL4307.Contig3_All	dan:Dana_GF21222	GF21222 gene product from transcript GF21222-RA; K07739 elongator complex protein 3 [EC:2.3.1.48]
CL4307.Contig3_All	dmo:Dmoj_GI22150	GI22150 gene product from transcript GI22150-RA; K07739 elongator complex protein 3 [EC:2.3.1.48]
CL4307.Contig3_All	dya:Dyak_GE18291	GE18291 gene product from transcript GE18291-RA; K07739 elongator complex protein 3 [EC:2.3.1.48]
CL4307.Contig3_All	der:Dere_GG25004	GG25004 gene product from transcript GG25004-RA; K07739 elongator complex protein 3 [EC:2.3.1.48]
CL4307.Contig3_All	dwi:Dwil_GK24679	GK24679 gene product from transcript GK24679-RA; K07739 elongator complex protein 3 [EC:2.3.1.48]
CL4307.Contig3_All	dsi:Dsim_GD23288	GD23288 gene product from transcript GD23288-RA; K07739 elongator complex protein 3 [EC:2.3.1.48]
CL4307.Contig3_All	dse:Dsec_GM18474	GM18474 gene product from transcript GM18474-RA; K07739 elongator complex protein 3 [EC:2.3.1.48]
CL4307.Contig3_All	dme:Dmel_CG15433	Elp3; Elongator complex protein 3 (EC:2.3.1.- 2.7.1.- 2.7.11.19); K07739 elongator complex protein 3 [EC:2.3.1.48]
CL4307.Contig3_All	tca:656399	similar to CG15433-PA; K07739 elongator complex protein 3 [EC:2.3.1.48]
CL4307.Contig3_All	acs:100564617	elongator complex protein 3-like; K07739 elongator complex protein 3 [EC:2.3.1.48]
CL4307.Contig3_All	gga:422021	ELP3; elongation protein 3 homolog (S. cerevisiae) (EC:2.3.1.48); K07739 elongator complex protein 3 [EC:2.3.1.48]
CL4307.Contig3_All	xla:496354	elp3; elongation protein 3 homolog (EC:2.3.1.48); K07739 elongator complex protein 3 [EC:2.3.1.48]
CL4307.Contig3_All	dre:541509	elp3, si:ch211-63o20.8, zgc:113140; elongation protein 3 homolog (S. cerevisiae) (EC:2.3.1.48); K07739 elongator complex protein 3 [EC:2.3.1.48]
CL4307.Contig3_All	xtr:407885	elp3, MGC69446; elongation protein 3 homolog (EC:2.3.1.48); K07739 elongator complex protein 3 [EC:2.3.1.48]
CL4307.Contig4_All	dsi:Dsim_GD23288	GD23288 gene product from transcript GD23288-RA; K07739 elongator complex protein 3 [EC:2.3.1.48]
CL4307.Contig4_All	dse:Dsec_GM18474	GM18474 gene product from transcript GM18474-RA; K07739 elongator complex protein 3 [EC:2.3.1.48]
CL4307.Contig4_All	dme:Dmel_CG15433	Elp3; Elongator complex protein 3 (EC:2.3.1.- 2.7.1.- 2.7.11.19); K07739 elongator complex protein 3 [EC:2.3.1.48]
CL4307.Contig4_All	dya:Dyak_GE18291	GE18291 gene product from transcript GE18291-RA; K07739 elongator complex protein 3 [EC:2.3.1.48]
CL4307.Contig4_All	der:Dere_GG25004	GG25004 gene product from transcript GG25004-RA; K07739 elongator complex protein 3 [EC:2.3.1.48]
CL4307.Contig4_All	dwi:Dwil_GK24679	GK24679 gene product from transcript GK24679-RA; K07739 elongator complex protein 3 [EC:2.3.1.48]
CL4307.Contig4_All	aga:AgaP_AGAP008300	AGAP008300-PA; K07739 elongator complex protein 3 [EC:2.3.1.48]
CL4307.Contig4_All	dgr:Dgri_GH10129	GH10129 gene product from transcript GH10129-RA; K07739 elongator complex protein 3 [EC:2.3.1.48]
CL4307.Contig4_All	dpe:Dper_GL15175	GL15175 gene product from transcript GL15175-RA; K07739 elongator complex protein 3 [EC:2.3.1.48]
CL4307.Contig4_All	cqu:CpipJ_CPIJ004187	elongator component; K07739 elongator complex protein 3 [EC:2.3.1.48]
CL4307.Contig4_All	ame:100576866	probable elongator complex protein 3-like; K07739 elongator complex protein 3 [EC:2.3.1.48]
CL4307.Contig4_All	dpo:Dpse_GA13723	GA13723 gene product from transcript GA13723-RA; K07739 elongator complex protein 3 [EC:2.3.1.48]
CL4307.Contig4_All	dvi:Dvir_GJ20018	GJ20018 gene product from transcript GJ20018-RA; K07739 elongator complex protein 3 [EC:2.3.1.48]
CL4307.Contig4_All	xtr:407885	elp3, MGC69446; elongation protein 3 homolog (EC:2.3.1.48); K07739 elongator complex protein 3 [EC:2.3.1.48]
CL4307.Contig4_All	xla:496354	elp3; elongation protein 3 homolog (EC:2.3.1.48); K07739 elongator complex protein 3 [EC:2.3.1.48]
CL4307.Contig4_All	gga:422021	ELP3; elongation protein 3 homolog (S. cerevisiae) (EC:2.3.1.48); K07739 elongator complex protein 3 [EC:2.3.1.48]
CL4307.Contig4_All	mgp:100542008	elongator complex protein 3-like; K07739 elongator complex protein 3 [EC:2.3.1.48]
CL4307.Contig4_All	pon:100455168	ELP3; elongation protein 3 homolog (S. cerevisiae); K07739 elongator complex protein 3 [EC:2.3.1.48]
CL4307.Contig4_All	ptr:464081	ELP3; elongation protein 3 homolog (S. cerevisiae); K07739 elongator complex protein 3 [EC:2.3.1.48]
CL4307.Contig4_All	hsa:55140	ELP3, FLJ10422, KAT9; elongation protein 3 homolog (S. cerevisiae) (EC:2.3.1.48); K07739 elongator complex protein 3 [EC:2.3.1.48]
CL4312.Contig1_All	aag:AaeL_AAEL007023	estradiol 17 beta-dehydrogenase; K12405 3-hydroxyacyl-CoA dehydrogenase / 3a,7a,12a-trihydroxy-5b-cholest-24-enoyl-CoA hydratase [EC:1.1.1.35 4.2.1.107]
CL4312.Contig1_All	tca:663655	17-beta-HD4; hydroxysteroid (17-beta) dehydrogenase 4; K12405 3-hydroxyacyl-CoA dehydrogenase / 3a,7a,12a-trihydroxy-5b-cholest-24-enoyl-CoA hydratase [EC:1.1.1.35 4.2.1.107]
CL4312.Contig1_All	cqu:CpipJ_CPIJ001576	peroxisomal multifunctional enzyme type 2; K12405 3-hydroxyacyl-CoA dehydrogenase / 3a,7a,12a-trihydroxy-5b-cholest-24-enoyl-CoA hydratase [EC:1.1.1.35 4.2.1.107]
CL4312.Contig1_All	aga:AgaP_AGAP008667	AGAP008667-PA; K12405 3-hydroxyacyl-CoA dehydrogenase / 3a,7a,12a-trihydroxy-5b-cholest-24-enoyl-CoA hydratase [EC:1.1.1.35 4.2.1.107]
CL4312.Contig1_All	api:100167575	peroxisomal multifunctional enzyme type 2-like; K12405 3-hydroxyacyl-CoA dehydrogenase / 3a,7a,12a-trihydroxy-5b-cholest-24-enoyl-CoA hydratase [EC:1.1.1.35 4.2.1.107]
CL4312.Contig1_All	nvi:100123018	NV16550; peroxisomal multifunctional enzyme type 2-like; K12405 3-hydroxyacyl-CoA dehydrogenase / 3a,7a,12a-trihydroxy-5b-cholest-24-enoyl-CoA hydratase [EC:1.1.1.35 4.2.1.107]
CL4312.Contig1_All	xla:444492	hsd17b4, MGC81885; hydroxysteroid (17-beta) dehydrogenase 4; K12405 3-hydroxyacyl-CoA dehydrogenase / 3a,7a,12a-trihydroxy-5b-cholest-24-enoyl-CoA hydratase [EC:1.1.1.35 4.2.1.107]
CL4312.Contig1_All	ame:409986	peroxisomal multifunctional enzyme type 2-like; K12405 3-hydroxyacyl-CoA dehydrogenase / 3a,7a,12a-trihydroxy-5b-cholest-24-enoyl-CoA hydratase [EC:1.1.1.35 4.2.1.107]
CL4312.Contig1_All	rno:79244	Hsd17b4, MPF-2; hydroxysteroid (17-beta) dehydrogenase 4 (EC:4.2.1.107 4.2.1.119); K12405 3-hydroxyacyl-CoA dehydrogenase / 3a,7a,12a-trihydroxy-5b-cholest-24-enoyl-CoA hydratase [EC:1.1.1.35 4.2.1.107]
CL4312.Contig1_All	xtr:613082	hsd17b4, MGC108050; hydroxysteroid (17-beta) dehydrogenase 4; K12405 3-hydroxyacyl-CoA dehydrogenase / 3a,7a,12a-trihydroxy-5b-cholest-24-enoyl-CoA hydratase [EC:1.1.1.35 4.2.1.107]
CL4312.Contig1_All	cfa:474630	HSD17B4; hydroxysteroid (17-beta) dehydrogenase 4; K12405 3-hydroxyacyl-CoA dehydrogenase / 3a,7a,12a-trihydroxy-5b-cholest-24-enoyl-CoA hydratase [EC:1.1.1.35 4.2.1.107]
CL4312.Contig1_All	spu:581580	similar to 17-beta-hydroxysteroid dehydrogenase type 4; K12405 3-hydroxyacyl-CoA dehydrogenase / 3a,7a,12a-trihydroxy-5b-cholest-24-enoyl-CoA hydratase [EC:1.1.1.35 4.2.1.107]
CL4312.Contig1_All	acs:100558484	hsd17b4; hydroxysteroid (17-beta) dehydrogenase 4; K12405 3-hydroxyacyl-CoA dehydrogenase / 3a,7a,12a-trihydroxy-5b-cholest-24-enoyl-CoA hydratase [EC:1.1.1.35 4.2.1.107]
CL4312.Contig1_All	aml:100471749	HSD17B4; hydroxysteroid (17-beta) dehydrogenase 4; K12405 3-hydroxyacyl-CoA dehydrogenase / 3a,7a,12a-trihydroxy-5b-cholest-24-enoyl-CoA hydratase [EC:1.1.1.35 4.2.1.107]
CL4312.Contig1_All	mmu:15488	Hsd17b4, 17-beta-HSD, 17[b]-HSD, 4, DBP, MFE-2, MFP2, MPF-2, Mfp-2, perMFE-2; hydroxysteroid (17-beta) dehydrogenase 4 (EC:4.2.1.107 4.2.1.119); K12405 3-hydroxyacyl-CoA dehydrogenase / 3a,7a,12a-trihydroxy-5b-cholest-24-enoyl-CoA hydratase [EC:1.1.1.35 4.2.1.107]
CL4312.Contig1_All	pon:100448539	peroxisomal multifunctional enzyme type 2-like; K12405 3-hydroxyacyl-CoA dehydrogenase / 3a,7a,12a-trihydroxy-5b-cholest-24-enoyl-CoA hydratase [EC:1.1.1.35 4.2.1.107]
CL4312.Contig1_All	mdo:100028098	HSD17B4; hydroxysteroid (17-beta) dehydrogenase 4; K12405 3-hydroxyacyl-CoA dehydrogenase / 3a,7a,12a-trihydroxy-5b-cholest-24-enoyl-CoA hydratase [EC:1.1.1.35 4.2.1.107]
CL4312.Contig1_All	ecb:100034046	HSD17B4; hydroxysteroid (17-beta) dehydrogenase 4; K12405 3-hydroxyacyl-CoA dehydrogenase / 3a,7a,12a-trihydroxy-5b-cholest-24-enoyl-CoA hydratase [EC:1.1.1.35 4.2.1.107]
CL4312.Contig1_All	ptr:462019	HSD17B4; hydroxysteroid (17-beta) dehydrogenase 4; K12405 3-hydroxyacyl-CoA dehydrogenase / 3a,7a,12a-trihydroxy-5b-cholest-24-enoyl-CoA hydratase [EC:1.1.1.35 4.2.1.107]
CL4312.Contig1_All	mcc:698369	HSD17B4; hydroxysteroid (17-beta) dehydrogenase 4; K12405 3-hydroxyacyl-CoA dehydrogenase / 3a,7a,12a-trihydroxy-5b-cholest-24-enoyl-CoA hydratase [EC:1.1.1.35 4.2.1.107]
CL4312.Contig2_All	aag:AaeL_AAEL007023	estradiol 17 beta-dehydrogenase; K12405 3-hydroxyacyl-CoA dehydrogenase / 3a,7a,12a-trihydroxy-5b-cholest-24-enoyl-CoA hydratase [EC:1.1.1.35 4.2.1.107]
CL4312.Contig2_All	tca:663655	17-beta-HD4; hydroxysteroid (17-beta) dehydrogenase 4; K12405 3-hydroxyacyl-CoA dehydrogenase / 3a,7a,12a-trihydroxy-5b-cholest-24-enoyl-CoA hydratase [EC:1.1.1.35 4.2.1.107]
CL4312.Contig2_All	cqu:CpipJ_CPIJ001576	peroxisomal multifunctional enzyme type 2; K12405 3-hydroxyacyl-CoA dehydrogenase / 3a,7a,12a-trihydroxy-5b-cholest-24-enoyl-CoA hydratase [EC:1.1.1.35 4.2.1.107]
CL4312.Contig2_All	aga:AgaP_AGAP008667	AGAP008667-PA; K12405 3-hydroxyacyl-CoA dehydrogenase / 3a,7a,12a-trihydroxy-5b-cholest-24-enoyl-CoA hydratase [EC:1.1.1.35 4.2.1.107]
CL4312.Contig2_All	api:100167575	peroxisomal multifunctional enzyme type 2-like; K12405 3-hydroxyacyl-CoA dehydrogenase / 3a,7a,12a-trihydroxy-5b-cholest-24-enoyl-CoA hydratase [EC:1.1.1.35 4.2.1.107]
CL4312.Contig2_All	nvi:100123018	NV16550; peroxisomal multifunctional enzyme type 2-like; K12405 3-hydroxyacyl-CoA dehydrogenase / 3a,7a,12a-trihydroxy-5b-cholest-24-enoyl-CoA hydratase [EC:1.1.1.35 4.2.1.107]
CL4312.Contig2_All	xla:444492	hsd17b4, MGC81885; hydroxysteroid (17-beta) dehydrogenase 4; K12405 3-hydroxyacyl-CoA dehydrogenase / 3a,7a,12a-trihydroxy-5b-cholest-24-enoyl-CoA hydratase [EC:1.1.1.35 4.2.1.107]
CL4312.Contig2_All	ame:409986	peroxisomal multifunctional enzyme type 2-like; K12405 3-hydroxyacyl-CoA dehydrogenase / 3a,7a,12a-trihydroxy-5b-cholest-24-enoyl-CoA hydratase [EC:1.1.1.35 4.2.1.107]
CL4312.Contig2_All	rno:79244	Hsd17b4, MPF-2; hydroxysteroid (17-beta) dehydrogenase 4 (EC:4.2.1.107 4.2.1.119); K12405 3-hydroxyacyl-CoA dehydrogenase / 3a,7a,12a-trihydroxy-5b-cholest-24-enoyl-CoA hydratase [EC:1.1.1.35 4.2.1.107]
CL4312.Contig2_All	xtr:613082	hsd17b4, MGC108050; hydroxysteroid (17-beta) dehydrogenase 4; K12405 3-hydroxyacyl-CoA dehydrogenase / 3a,7a,12a-trihydroxy-5b-cholest-24-enoyl-CoA hydratase [EC:1.1.1.35 4.2.1.107]
CL4312.Contig2_All	cfa:474630	HSD17B4; hydroxysteroid (17-beta) dehydrogenase 4; K12405 3-hydroxyacyl-CoA dehydrogenase / 3a,7a,12a-trihydroxy-5b-cholest-24-enoyl-CoA hydratase [EC:1.1.1.35 4.2.1.107]
CL4312.Contig2_All	spu:581580	similar to 17-beta-hydroxysteroid dehydrogenase type 4; K12405 3-hydroxyacyl-CoA dehydrogenase / 3a,7a,12a-trihydroxy-5b-cholest-24-enoyl-CoA hydratase [EC:1.1.1.35 4.2.1.107]
CL4312.Contig2_All	acs:100558484	hsd17b4; hydroxysteroid (17-beta) dehydrogenase 4; K12405 3-hydroxyacyl-CoA dehydrogenase / 3a,7a,12a-trihydroxy-5b-cholest-24-enoyl-CoA hydratase [EC:1.1.1.35 4.2.1.107]
CL4312.Contig2_All	aml:100471749	HSD17B4; hydroxysteroid (17-beta) dehydrogenase 4; K12405 3-hydroxyacyl-CoA dehydrogenase / 3a,7a,12a-trihydroxy-5b-cholest-24-enoyl-CoA hydratase [EC:1.1.1.35 4.2.1.107]
CL4312.Contig2_All	mmu:15488	Hsd17b4, 17-beta-HSD, 17[b]-HSD, 4, DBP, MFE-2, MFP2, MPF-2, Mfp-2, perMFE-2; hydroxysteroid (17-beta) dehydrogenase 4 (EC:4.2.1.107 4.2.1.119); K12405 3-hydroxyacyl-CoA dehydrogenase / 3a,7a,12a-trihydroxy-5b-cholest-24-enoyl-CoA hydratase [EC:1.1.1.35 4.2.1.107]
CL4312.Contig2_All	pon:100448539	peroxisomal multifunctional enzyme type 2-like; K12405 3-hydroxyacyl-CoA dehydrogenase / 3a,7a,12a-trihydroxy-5b-cholest-24-enoyl-CoA hydratase [EC:1.1.1.35 4.2.1.107]
CL4312.Contig2_All	mdo:100028098	HSD17B4; hydroxysteroid (17-beta) dehydrogenase 4; K12405 3-hydroxyacyl-CoA dehydrogenase / 3a,7a,12a-trihydroxy-5b-cholest-24-enoyl-CoA hydratase [EC:1.1.1.35 4.2.1.107]
CL4312.Contig2_All	ecb:100034046	HSD17B4; hydroxysteroid (17-beta) dehydrogenase 4; K12405 3-hydroxyacyl-CoA dehydrogenase / 3a,7a,12a-trihydroxy-5b-cholest-24-enoyl-CoA hydratase [EC:1.1.1.35 4.2.1.107]
CL4312.Contig2_All	ptr:462019	HSD17B4; hydroxysteroid (17-beta) dehydrogenase 4; K12405 3-hydroxyacyl-CoA dehydrogenase / 3a,7a,12a-trihydroxy-5b-cholest-24-enoyl-CoA hydratase [EC:1.1.1.35 4.2.1.107]
CL4312.Contig2_All	mcc:698369	HSD17B4; hydroxysteroid (17-beta) dehydrogenase 4; K12405 3-hydroxyacyl-CoA dehydrogenase / 3a,7a,12a-trihydroxy-5b-cholest-24-enoyl-CoA hydratase [EC:1.1.1.35 4.2.1.107]
CL4312.Contig3_All	tca:663655	17-beta-HD4; hydroxysteroid (17-beta) dehydrogenase 4; K12405 3-hydroxyacyl-CoA dehydrogenase / 3a,7a,12a-trihydroxy-5b-cholest-24-enoyl-CoA hydratase [EC:1.1.1.35 4.2.1.107]
CL4312.Contig3_All	aag:AaeL_AAEL007023	estradiol 17 beta-dehydrogenase; K12405 3-hydroxyacyl-CoA dehydrogenase / 3a,7a,12a-trihydroxy-5b-cholest-24-enoyl-CoA hydratase [EC:1.1.1.35 4.2.1.107]
CL4312.Contig3_All	cqu:CpipJ_CPIJ001576	peroxisomal multifunctional enzyme type 2; K12405 3-hydroxyacyl-CoA dehydrogenase / 3a,7a,12a-trihydroxy-5b-cholest-24-enoyl-CoA hydratase [EC:1.1.1.35 4.2.1.107]
CL4312.Contig3_All	api:100167575	peroxisomal multifunctional enzyme type 2-like; K12405 3-hydroxyacyl-CoA dehydrogenase / 3a,7a,12a-trihydroxy-5b-cholest-24-enoyl-CoA hydratase [EC:1.1.1.35 4.2.1.107]
CL4312.Contig3_All	aga:AgaP_AGAP008667	AGAP008667-PA; K12405 3-hydroxyacyl-CoA dehydrogenase / 3a,7a,12a-trihydroxy-5b-cholest-24-enoyl-CoA hydratase [EC:1.1.1.35 4.2.1.107]
CL4312.Contig3_All	nvi:100123018	NV16550; peroxisomal multifunctional enzyme type 2-like; K12405 3-hydroxyacyl-CoA dehydrogenase / 3a,7a,12a-trihydroxy-5b-cholest-24-enoyl-CoA hydratase [EC:1.1.1.35 4.2.1.107]
CL4312.Contig3_All	ame:409986	peroxisomal multifunctional enzyme type 2-like; K12405 3-hydroxyacyl-CoA dehydrogenase / 3a,7a,12a-trihydroxy-5b-cholest-24-enoyl-CoA hydratase [EC:1.1.1.35 4.2.1.107]
CL4312.Contig3_All	xla:444492	hsd17b4, MGC81885; hydroxysteroid (17-beta) dehydrogenase 4; K12405 3-hydroxyacyl-CoA dehydrogenase / 3a,7a,12a-trihydroxy-5b-cholest-24-enoyl-CoA hydratase [EC:1.1.1.35 4.2.1.107]
CL4312.Contig3_All	dre:393105	hsd17b4, zgc:55545, zgc:77300; hydroxysteroid (17-beta) dehydrogenase 4; K12405 3-hydroxyacyl-CoA dehydrogenase / 3a,7a,12a-trihydroxy-5b-cholest-24-enoyl-CoA hydratase [EC:1.1.1.35 4.2.1.107]
CL4312.Contig3_All	xtr:613082	hsd17b4, MGC108050; hydroxysteroid (17-beta) dehydrogenase 4; K12405 3-hydroxyacyl-CoA dehydrogenase / 3a,7a,12a-trihydroxy-5b-cholest-24-enoyl-CoA hydratase [EC:1.1.1.35 4.2.1.107]
CL4312.Contig3_All	rno:79244	Hsd17b4, MPF-2; hydroxysteroid (17-beta) dehydrogenase 4 (EC:4.2.1.107 4.2.1.119); K12405 3-hydroxyacyl-CoA dehydrogenase / 3a,7a,12a-trihydroxy-5b-cholest-24-enoyl-CoA hydratase [EC:1.1.1.35 4.2.1.107]
CL4312.Contig3_All	hsa:3295	HSD17B4, DBP, MFE-2, MPF-2, SDR8C1; hydroxysteroid (17-beta) dehydrogenase 4 (EC:4.2.1.107 4.2.1.119); K12405 3-hydroxyacyl-CoA dehydrogenase / 3a,7a,12a-trihydroxy-5b-cholest-24-enoyl-CoA hydratase [EC:1.1.1.35 4.2.1.107]
CL4312.Contig3_All	mmu:15488	Hsd17b4, 17-beta-HSD, 17[b]-HSD, 4, DBP, MFE-2, MFP2, MPF-2, Mfp-2, perMFE-2; hydroxysteroid (17-beta) dehydrogenase 4 (EC:4.2.1.107 4.2.1.119); K12405 3-hydroxyacyl-CoA dehydrogenase / 3a,7a,12a-trihydroxy-5b-cholest-24-enoyl-CoA hydratase [EC:1.1.1.35 4.2.1.107]
CL4312.Contig3_All	ecb:100034046	HSD17B4; hydroxysteroid (17-beta) dehydrogenase 4; K12405 3-hydroxyacyl-CoA dehydrogenase / 3a,7a,12a-trihydroxy-5b-cholest-24-enoyl-CoA hydratase [EC:1.1.1.35 4.2.1.107]
CL4312.Contig3_All	gga:395785	HSD17B4; hydroxysteroid (17-beta) dehydrogenase 4; K12405 3-hydroxyacyl-CoA dehydrogenase / 3a,7a,12a-trihydroxy-5b-cholest-24-enoyl-CoA hydratase [EC:1.1.1.35 4.2.1.107]
CL4312.Contig3_All	acs:100558484	hsd17b4; hydroxysteroid (17-beta) dehydrogenase 4; K12405 3-hydroxyacyl-CoA dehydrogenase / 3a,7a,12a-trihydroxy-5b-cholest-24-enoyl-CoA hydratase [EC:1.1.1.35 4.2.1.107]
CL4312.Contig3_All	cfa:474630	HSD17B4; hydroxysteroid (17-beta) dehydrogenase 4; K12405 3-hydroxyacyl-CoA dehydrogenase / 3a,7a,12a-trihydroxy-5b-cholest-24-enoyl-CoA hydratase [EC:1.1.1.35 4.2.1.107]
CL4312.Contig3_All	spu:581580	similar to 17-beta-hydroxysteroid dehydrogenase type 4; K12405 3-hydroxyacyl-CoA dehydrogenase / 3a,7a,12a-trihydroxy-5b-cholest-24-enoyl-CoA hydratase [EC:1.1.1.35 4.2.1.107]
CL4312.Contig3_All	bta:493643	HSD17B4, MGC139512; hydroxysteroid (17-beta) dehydrogenase 4; K12405 3-hydroxyacyl-CoA dehydrogenase / 3a,7a,12a-trihydroxy-5b-cholest-24-enoyl-CoA hydratase [EC:1.1.1.35 4.2.1.107]
CL4312.Contig3_All	mcc:698369	HSD17B4; hydroxysteroid (17-beta) dehydrogenase 4; K12405 3-hydroxyacyl-CoA dehydrogenase / 3a,7a,12a-trihydroxy-5b-cholest-24-enoyl-CoA hydratase [EC:1.1.1.35 4.2.1.107]
CL4313.Contig1_All	acs:100565852	zinc finger and BTB domain-containing protein 41-like; K10513 zinc finger and BTB domain-containing protein 41
CL4313.Contig1_All	xtr:496558	zbtb17, Miz-1, Miz1, phz-67, znf151, znf60; zinc finger and BTB domain containing 17; K10500 zinc finger and BTB domain-containing protein 17
CL4313.Contig1_All	mdo:100619919	zinc finger and BTB domain-containing protein 17-like; K10500 zinc finger and BTB domain-containing protein 17
CL4313.Contig1_All	rno:313666	Zbtb17, Zfp100; zinc finger and BTB domain containing 17; K10500 zinc finger and BTB domain-containing protein 17
CL4313.Contig1_All	mmu:22642	Zbtb17, AA589413, Lp-1, Miz1, Zfp100, mZ13; zinc finger and BTB domain containing 17; K10500 zinc finger and BTB domain-containing protein 17
CL4313.Contig1_All	bta:512915	ZBTB17; zinc finger and BTB domain containing 17; K10500 zinc finger and BTB domain-containing protein 17
CL4313.Contig1_All	ecb:100050436	ZBTB17; zinc finger and BTB domain containing 17; K10500 zinc finger and BTB domain-containing protein 17
CL4313.Contig1_All	mcc:696327	ZBTB17; zinc finger and BTB domain containing 17; K10500 zinc finger and BTB domain-containing protein 17
CL4313.Contig1_All	pon:100454123	ZBTB17; zinc finger and BTB domain containing 17; K10500 zinc finger and BTB domain-containing protein 17
CL4313.Contig1_All	ptr:740453	ZBTB17; zinc finger and BTB domain containing 17; K10500 zinc finger and BTB domain-containing protein 17
CL4313.Contig1_All	hsa:7709	ZBTB17, MIZ-1, ZNF151, ZNF60, pHZ-67; zinc finger and BTB domain containing 17; K10500 zinc finger and BTB domain-containing protein 17
CL4313.Contig1_All	tgu:100224545	zinc finger and BTB domain containing 17; K10500 zinc finger and BTB domain-containing protein 17
CL4313.Contig1_All	xla:735068	zbtb17, MGC85135, Miz-1, Miz1; zinc finger and BTB domain containing 17; K10500 zinc finger and BTB domain-containing protein 17
CL4313.Contig1_All	oaa:100080988	ZBTB48; zinc finger and BTB domain containing 48; K10519 zinc finger and BTB domain-containing protein 48
CL4313.Contig1_All	rno:499563	Zfp458; zinc finger protein 458; K09228 KRAB domain-containing zinc finger protein
CL4313.Contig1_All	rno:100365715	rCG31761-like; K09228 KRAB domain-containing zinc finger protein
CL4313.Contig1_All	mmu:434377	Zfp560, 2310030G09Rik, Znf560; zinc finger protein 560; K09228 KRAB domain-containing zinc finger protein
CL4313.Contig1_All	cfa:486429	ZNF836; zinc finger protein 135-like; K09228 KRAB domain-containing zinc finger protein
CL4313.Contig1_All	bta:534608	ZBTB48; zinc finger and BTB domain containing 48; K10519 zinc finger and BTB domain-containing protein 48
CL4313.Contig1_All	cfa:608070	ZBTB48; zinc finger and BTB domain containing 48; K10519 zinc finger and BTB domain-containing protein 48
CL4316.Contig1_All	dmo:Dmoj_GI15081	GI15081 gene product from transcript GI15081-RA; K12373 hexosaminidase [EC:3.2.1.52]
CL4316.Contig1_All	dan:Dana_GF19129	GF19129 gene product from transcript GF19129-RA; K12373 hexosaminidase [EC:3.2.1.52]
CL4316.Contig1_All	dpo:Dpse_GA14705	GA14705 gene product from transcript GA14705-RA; K12373 hexosaminidase [EC:3.2.1.52]
CL4316.Contig1_All	aag:AaeL_AAEL007839	beta-hexosaminidase; K12373 hexosaminidase [EC:3.2.1.52]
CL4316.Contig1_All	dgr:Dgri_GH24516	GH24516 gene product from transcript GH24516-RA; K12373 hexosaminidase [EC:3.2.1.52]
CL4316.Contig1_All	der:Dere_GG18269	GG18269 gene product from transcript GG18269-RA; K12373 hexosaminidase [EC:3.2.1.52]
CL4316.Contig1_All	dme:Dmel_CG1787	Hexo2; Hexosaminidase 2 (EC:3.2.1.52); K12373 hexosaminidase [EC:3.2.1.52]
CL4316.Contig1_All	tca:658249	Nag2; beta-N-acetylglucosaminidase NAG2; K12373 hexosaminidase [EC:3.2.1.52]
CL4316.Contig1_All	dya:Dyak_GE15800	GE15800 gene product from transcript GE15800-RA; K12373 hexosaminidase [EC:3.2.1.52]
CL4316.Contig1_All	dvi:Dvir_GJ18889	GJ18889 gene product from transcript GJ18889-RA; K12373 hexosaminidase [EC:3.2.1.52]
CL4316.Contig1_All	dwi:Dwil_GK10305	GK10305 gene product from transcript GK10305-RA; K12373 hexosaminidase [EC:3.2.1.52]
CL4316.Contig1_All	dse:Dsec_GM21777	GM21777 gene product from transcript GM21777-RA; K12373 hexosaminidase [EC:3.2.1.52]
CL4316.Contig1_All	nvi:100119475	NV13911; chitooligosaccharidolytic beta-N-acetylglucosaminidase-like; K12373 hexosaminidase [EC:3.2.1.52]
CL4316.Contig1_All	cqu:CpipJ_CPIJ001041	chitooligosaccharidolytic beta-N-acetylglucosaminidase; K12373 hexosaminidase [EC:3.2.1.52]
CL4316.Contig1_All	aga:AgaP_AGAP012453	AGAP012453-PA; K12373 hexosaminidase [EC:3.2.1.52]
CL4316.Contig1_All	dpe:Dper_GL12954	GL12954 gene product from transcript GL12954-RA; K12373 hexosaminidase [EC:3.2.1.52]
CL4316.Contig1_All	api:100169353	chitooligosaccharidolytic beta-N-acetylglucosaminidase-like; K12373 hexosaminidase [EC:3.2.1.52]
CL4316.Contig1_All	dpe:Dper_GL13089	GL13089 gene product from transcript GL13089-RA; K12373 hexosaminidase [EC:3.2.1.52]
CL4316.Contig1_All	dpo:Dpse_GA26101	GA26101 gene product from transcript GA26101-RA; K12373 hexosaminidase [EC:3.2.1.52]
CL4316.Contig1_All	dsi:Dsim_GD16914	GD16914 gene product from transcript GD16914-RA; K12373 hexosaminidase [EC:3.2.1.52]
CL4316.Contig2_All	dmo:Dmoj_GI15081	GI15081 gene product from transcript GI15081-RA; K12373 hexosaminidase [EC:3.2.1.52]
CL4316.Contig2_All	dan:Dana_GF19129	GF19129 gene product from transcript GF19129-RA; K12373 hexosaminidase [EC:3.2.1.52]
CL4316.Contig2_All	dpo:Dpse_GA14705	GA14705 gene product from transcript GA14705-RA; K12373 hexosaminidase [EC:3.2.1.52]
CL4316.Contig2_All	aag:AaeL_AAEL007839	beta-hexosaminidase; K12373 hexosaminidase [EC:3.2.1.52]
CL4316.Contig2_All	dgr:Dgri_GH24516	GH24516 gene product from transcript GH24516-RA; K12373 hexosaminidase [EC:3.2.1.52]
CL4316.Contig2_All	tca:658249	Nag2; beta-N-acetylglucosaminidase NAG2; K12373 hexosaminidase [EC:3.2.1.52]
CL4316.Contig2_All	der:Dere_GG18269	GG18269 gene product from transcript GG18269-RA; K12373 hexosaminidase [EC:3.2.1.52]
CL4316.Contig2_All	dme:Dmel_CG1787	Hexo2; Hexosaminidase 2 (EC:3.2.1.52); K12373 hexosaminidase [EC:3.2.1.52]
CL4316.Contig2_All	dya:Dyak_GE15800	GE15800 gene product from transcript GE15800-RA; K12373 hexosaminidase [EC:3.2.1.52]
CL4316.Contig2_All	dvi:Dvir_GJ18889	GJ18889 gene product from transcript GJ18889-RA; K12373 hexosaminidase [EC:3.2.1.52]
CL4316.Contig2_All	dwi:Dwil_GK10305	GK10305 gene product from transcript GK10305-RA; K12373 hexosaminidase [EC:3.2.1.52]
CL4316.Contig2_All	dse:Dsec_GM21777	GM21777 gene product from transcript GM21777-RA; K12373 hexosaminidase [EC:3.2.1.52]
CL4316.Contig2_All	nvi:100119475	NV13911; chitooligosaccharidolytic beta-N-acetylglucosaminidase-like; K12373 hexosaminidase [EC:3.2.1.52]
CL4316.Contig2_All	cqu:CpipJ_CPIJ001041	chitooligosaccharidolytic beta-N-acetylglucosaminidase; K12373 hexosaminidase [EC:3.2.1.52]
CL4316.Contig2_All	aga:AgaP_AGAP012453	AGAP012453-PA; K12373 hexosaminidase [EC:3.2.1.52]
CL4316.Contig2_All	dpe:Dper_GL12954	GL12954 gene product from transcript GL12954-RA; K12373 hexosaminidase [EC:3.2.1.52]
CL4316.Contig2_All	api:100169353	chitooligosaccharidolytic beta-N-acetylglucosaminidase-like; K12373 hexosaminidase [EC:3.2.1.52]
CL4316.Contig2_All	dpe:Dper_GL13089	GL13089 gene product from transcript GL13089-RA; K12373 hexosaminidase [EC:3.2.1.52]
CL4316.Contig2_All	dpo:Dpse_GA26101	GA26101 gene product from transcript GA26101-RA; K12373 hexosaminidase [EC:3.2.1.52]
CL4316.Contig2_All	dsi:Dsim_GD16914	GD16914 gene product from transcript GD16914-RA; K12373 hexosaminidase [EC:3.2.1.52]
CL4317.Contig1_All	tca:659649	similar to CG2852-PA, isoform A; K03768 peptidyl-prolyl cis-trans isomerase B (cyclophilin B) [EC:5.2.1.8]
CL4317.Contig1_All	dwi:Dwil_GK21428	GK21428 gene product from transcript GK21428-RA; K03768 peptidyl-prolyl cis-trans isomerase B (cyclophilin B) [EC:5.2.1.8]
CL4317.Contig1_All	dmo:Dmoj_GI20003	Dmoj_moj29; GI20003 gene product from transcript GI20003-RA; K03768 peptidyl-prolyl cis-trans isomerase B (cyclophilin B) [EC:5.2.1.8]
CL4317.Contig1_All	dvi:Dvir_GJ21252	GJ21252 gene product from transcript GJ21252-RA; K03768 peptidyl-prolyl cis-trans isomerase B (cyclophilin B) [EC:5.2.1.8]
CL4317.Contig1_All	dgr:Dgri_GH20332	GH20332 gene product from transcript GH20332-RA; K03768 peptidyl-prolyl cis-trans isomerase B (cyclophilin B) [EC:5.2.1.8]
CL4317.Contig1_All	dan:Dana_GF13003	GF13003 gene product from transcript GF13003-RA; K03768 peptidyl-prolyl cis-trans isomerase B (cyclophilin B) [EC:5.2.1.8]
CL4317.Contig1_All	dya:Dyak_GE11851	GE11851 gene product from transcript GE11851-RA; K03768 peptidyl-prolyl cis-trans isomerase B (cyclophilin B) [EC:5.2.1.8]
CL4317.Contig1_All	dse:Dsec_GM15627	GM15627 gene product from transcript GM15627-RA; K03768 peptidyl-prolyl cis-trans isomerase B (cyclophilin B) [EC:5.2.1.8]
CL4317.Contig1_All	dme:Dmel_CG2852	CG2852 gene product from transcript CG2852-RA (EC:5.2.1.8); K03768 peptidyl-prolyl cis-trans isomerase B (cyclophilin B) [EC:5.2.1.8]
CL4317.Contig1_All	dsi:Dsim_GD25116	GD25116 gene product from transcript GD25116-RA; K03768 peptidyl-prolyl cis-trans isomerase B (cyclophilin B) [EC:5.2.1.8]
CL4317.Contig1_All	dpe:Dper_GL17482	GL17482 gene product from transcript GL17482-RA; K03768 peptidyl-prolyl cis-trans isomerase B (cyclophilin B) [EC:5.2.1.8]
CL4317.Contig1_All	dpo:Dpse_GA15486	GA15486 gene product from transcript GA15486-RA; K03768 peptidyl-prolyl cis-trans isomerase B (cyclophilin B) [EC:5.2.1.8]
CL4317.Contig1_All	der:Dere_GG21776	GG21776 gene product from transcript GG21776-RA; K03768 peptidyl-prolyl cis-trans isomerase B (cyclophilin B) [EC:5.2.1.8]
CL4317.Contig1_All	dre:406292	ppib, cb87, sb:cb87, wu:fa97f08, zgc:73214, zgc:86796; peptidylprolyl isomerase B (cyclophilin B) (EC:5.2.1.8); K03768 peptidyl-prolyl cis-trans isomerase B (cyclophilin B) [EC:5.2.1.8]
CL4317.Contig1_All	xtr:549817	ppib, cyp-s1, cypb, scylp; peptidylprolyl isomerase B (cyclophilin B) (EC:5.2.1.8); K03768 peptidyl-prolyl cis-trans isomerase B (cyclophilin B) [EC:5.2.1.8]
CL4317.Contig1_All	cbr:CBG19736	Cbr-cyn-5; C. briggsae CBR-CYN-5 protein; K03768 peptidyl-prolyl cis-trans isomerase B (cyclophilin B) [EC:5.2.1.8]
CL4317.Contig1_All	acs:100560879	peptidyl-prolyl cis-trans isomerase B-like; K03768 peptidyl-prolyl cis-trans isomerase B (cyclophilin B) [EC:5.2.1.8]
CL4317.Contig1_All	gga:396447	PPIB; peptidylprolyl isomerase B (cyclophilin B) (EC:5.2.1.8); K03768 peptidyl-prolyl cis-trans isomerase B (cyclophilin B) [EC:5.2.1.8]
CL4317.Contig1_All	cbr:CBG15242	Cbr-cyn-6; C. briggsae CBR-CYN-6 protein; K03768 peptidyl-prolyl cis-trans isomerase B (cyclophilin B) [EC:5.2.1.8]
CL4317.Contig1_All	xla:380197	ppib, MGC64287, cyp-s1, cypb, scylp; peptidylprolyl isomerase B (cyclophilin B) (EC:5.2.1.8); K03768 peptidyl-prolyl cis-trans isomerase B (cyclophilin B) [EC:5.2.1.8]
CL4318.Contig1_All	tca:664094	similar to CG6695-PA, isoform A; K13168 splicing factor, arginine/serine-rich 16
CL4318.Contig1_All	nvi:100169978	Sfrs16; splicing factor, arginine/serine-rich 16; K13168 splicing factor, arginine/serine-rich 16
CL4318.Contig1_All	dan:Dana_GF17219	GF17219 gene product from transcript GF17219-RA; K13168 splicing factor, arginine/serine-rich 16
CL4318.Contig1_All	dmo:Dmoj_GI24015	GI24015 gene product from transcript GI24015-RA; K13168 splicing factor, arginine/serine-rich 16
CL4318.Contig1_All	ame:725528	uncharacterized LOC725528; K13168 splicing factor, arginine/serine-rich 16
CL4318.Contig1_All	dse:Dsec_GM26616	GM26616 gene product from transcript GM26616-RA; K13168 splicing factor, arginine/serine-rich 16
CL4318.Contig1_All	dme:Dmel_CG6695	CG6695 gene product from transcript CG6695-RA; K13168 splicing factor, arginine/serine-rich 16
CL4318.Contig1_All	dsi:Dsim_GD21116	GD21116 gene product from transcript GD21116-RA; K13168 splicing factor, arginine/serine-rich 16
CL4318.Contig1_All	der:Dere_GG11307	GG11307 gene product from transcript GG11307-RA; K13168 splicing factor, arginine/serine-rich 16
CL4318.Contig1_All	dvi:Dvir_GJ23646	GJ23646 gene product from transcript GJ23646-RA; K13168 splicing factor, arginine/serine-rich 16
CL4318.Contig1_All	dya:Dyak_GE23504	GE23504 gene product from transcript GE23504-RA; K13168 splicing factor, arginine/serine-rich 16
CL4318.Contig1_All	dpe:Dper_GL13615	GL13615 gene product from transcript GL13615-RA; K13168 splicing factor, arginine/serine-rich 16
CL4318.Contig1_All	dpo:Dpse_GA19788	GA19788 gene product from transcript GA19788-RA; K13168 splicing factor, arginine/serine-rich 16
CL4318.Contig1_All	dgr:Dgri_GH18439	GH18439 gene product from transcript GH18439-RA; K13168 splicing factor, arginine/serine-rich 16
CL4318.Contig1_All	dwi:Dwil_GK10966	GK10966 gene product from transcript GK10966-RA; K13168 splicing factor, arginine/serine-rich 16
CL4318.Contig1_All	aga:AgaP_AGAP002614	AGAP002614-PA; K13168 splicing factor, arginine/serine-rich 16
CL4318.Contig1_All	api:100166686	uncharacterized LOC100166686; K13168 splicing factor, arginine/serine-rich 16
CL4318.Contig1_All	acs:100558350	CLK4-associating serine/arginine rich protein-like; K13168 splicing factor, arginine/serine-rich 16
CL4318.Contig1_All	mdo:100023878	CLK4-associating serine/arginine rich protein-like; K13168 splicing factor, arginine/serine-rich 16
CL4318.Contig1_All	mcc:713561	splicing factor, arginine/serine-rich 16-like; K13168 splicing factor, arginine/serine-rich 16
CL4318.Contig2_All	dmo:Dmoj_GI24015	GI24015 gene product from transcript GI24015-RA; K13168 splicing factor, arginine/serine-rich 16
CL4318.Contig2_All	tca:664094	similar to CG6695-PA, isoform A; K13168 splicing factor, arginine/serine-rich 16
CL4318.Contig2_All	dan:Dana_GF17219	GF17219 gene product from transcript GF17219-RA; K13168 splicing factor, arginine/serine-rich 16
CL4318.Contig2_All	nvi:100169978	Sfrs16; splicing factor, arginine/serine-rich 16; K13168 splicing factor, arginine/serine-rich 16
CL4318.Contig2_All	der:Dere_GG11307	GG11307 gene product from transcript GG11307-RA; K13168 splicing factor, arginine/serine-rich 16
CL4318.Contig2_All	dse:Dsec_GM26616	GM26616 gene product from transcript GM26616-RA; K13168 splicing factor, arginine/serine-rich 16
CL4318.Contig2_All	dme:Dmel_CG6695	CG6695 gene product from transcript CG6695-RA; K13168 splicing factor, arginine/serine-rich 16
CL4318.Contig2_All	ame:725528	uncharacterized LOC725528; K13168 splicing factor, arginine/serine-rich 16
CL4318.Contig2_All	dpe:Dper_GL13615	GL13615 gene product from transcript GL13615-RA; K13168 splicing factor, arginine/serine-rich 16
CL4318.Contig2_All	dya:Dyak_GE23504	GE23504 gene product from transcript GE23504-RA; K13168 splicing factor, arginine/serine-rich 16
CL4318.Contig2_All	dsi:Dsim_GD21116	GD21116 gene product from transcript GD21116-RA; K13168 splicing factor, arginine/serine-rich 16
CL4318.Contig2_All	dpo:Dpse_GA19788	GA19788 gene product from transcript GA19788-RA; K13168 splicing factor, arginine/serine-rich 16
CL4318.Contig2_All	dvi:Dvir_GJ23646	GJ23646 gene product from transcript GJ23646-RA; K13168 splicing factor, arginine/serine-rich 16
CL4318.Contig2_All	dwi:Dwil_GK10966	GK10966 gene product from transcript GK10966-RA; K13168 splicing factor, arginine/serine-rich 16
CL4318.Contig2_All	dgr:Dgri_GH18439	GH18439 gene product from transcript GH18439-RA; K13168 splicing factor, arginine/serine-rich 16
CL4318.Contig2_All	api:100166686	uncharacterized LOC100166686; K13168 splicing factor, arginine/serine-rich 16
CL4318.Contig2_All	aga:AgaP_AGAP002614	AGAP002614-PA; K13168 splicing factor, arginine/serine-rich 16
CL4318.Contig2_All	mdo:100023878	CLK4-associating serine/arginine rich protein-like; K13168 splicing factor, arginine/serine-rich 16
CL4318.Contig2_All	acs:100558350	CLK4-associating serine/arginine rich protein-like; K13168 splicing factor, arginine/serine-rich 16
CL4318.Contig2_All	bta:509208	CLASRP, MGC152223, SFRS16; CLK4-associating serine/arginine rich protein; K13168 splicing factor, arginine/serine-rich 16
CL4319.Contig1_All	tca:661570	similar to CG9330-PA; K06158 ATP-binding cassette, subfamily F, member 3
CL4319.Contig1_All	api:100169488	ATP-binding cassette sub-family F member 3-like; K06158 ATP-binding cassette, subfamily F, member 3
CL4319.Contig1_All	aag:AaeL_AAEL010359	ATP-dependent transporter; K06158 ATP-binding cassette, subfamily F, member 3
CL4319.Contig1_All	aga:AgaP_AGAP012005	AGAP012005-PA; K06158 ATP-binding cassette, subfamily F, member 3
CL4319.Contig1_All	ame:413652	ATP-binding cassette sub-family F member 3-like; K06158 ATP-binding cassette, subfamily F, member 3
CL4319.Contig1_All	nvi:100122015	NV12261; ATP-binding cassette sub-family F member 3-like; K06158 ATP-binding cassette, subfamily F, member 3
CL4319.Contig1_All	dpe:Dper_GL20943	GL20943 gene product from transcript GL20943-RA; K06158 ATP-binding cassette, subfamily F, member 3
CL4319.Contig1_All	dpo:Dpse_GA21707	GA21707 gene product from transcript GA21707-RA; K06158 ATP-binding cassette, subfamily F, member 3
CL4319.Contig1_All	dan:Dana_GF23707	GF23707 gene product from transcript GF23707-RA; K06158 ATP-binding cassette, subfamily F, member 3
CL4319.Contig1_All	dse:Dsec_GM19597	GM19597 gene product from transcript GM19597-RA; K06158 ATP-binding cassette, subfamily F, member 3
CL4319.Contig1_All	dme:Dmel_CG9330	CG9330 gene product from transcript CG9330-RA (EC:3.6.1.3); K06158 ATP-binding cassette, subfamily F, member 3
CL4319.Contig1_All	dsi:Dsim_GD14814	GD14814 gene product from transcript GD14814-RA; K06158 ATP-binding cassette, subfamily F, member 3
CL4319.Contig1_All	dvi:Dvir_GJ11875	GJ11875 gene product from transcript GJ11875-RA; K06158 ATP-binding cassette, subfamily F, member 3
CL4319.Contig1_All	der:Dere_GG16045	GG16045 gene product from transcript GG16045-RA; K06158 ATP-binding cassette, subfamily F, member 3
CL4319.Contig1_All	dya:Dyak_GE19611	GE19611 gene product from transcript GE19611-RA; K06158 ATP-binding cassette, subfamily F, member 3
CL4319.Contig1_All	dmo:Dmoj_GI13514	GI13514 gene product from transcript GI13514-RA; K06158 ATP-binding cassette, subfamily F, member 3
CL4319.Contig1_All	dwi:Dwil_GK25825	GK25825 gene product from transcript GK25825-RA; K06158 ATP-binding cassette, subfamily F, member 3
CL4319.Contig1_All	dgr:Dgri_GH14627	GH14627 gene product from transcript GH14627-RA; K06158 ATP-binding cassette, subfamily F, member 3
CL4319.Contig1_All	xtr:100145696	uncharacterized LOC100145696; K06158 ATP-binding cassette, subfamily F, member 3
CL4319.Contig1_All	xla:495035	uncharacterized LOC495035; K06158 ATP-binding cassette, subfamily F, member 3
CL4319.Contig2_All	tca:661570	similar to CG9330-PA; K06158 ATP-binding cassette, subfamily F, member 3
CL4319.Contig2_All	api:100169488	ATP-binding cassette sub-family F member 3-like; K06158 ATP-binding cassette, subfamily F, member 3
CL4319.Contig2_All	aag:AaeL_AAEL010359	ATP-dependent transporter; K06158 ATP-binding cassette, subfamily F, member 3
CL4319.Contig2_All	aga:AgaP_AGAP012005	AGAP012005-PA; K06158 ATP-binding cassette, subfamily F, member 3
CL4319.Contig2_All	ame:413652	ATP-binding cassette sub-family F member 3-like; K06158 ATP-binding cassette, subfamily F, member 3
CL4319.Contig2_All	nvi:100122015	NV12261; ATP-binding cassette sub-family F member 3-like; K06158 ATP-binding cassette, subfamily F, member 3
CL4319.Contig2_All	dpe:Dper_GL20943	GL20943 gene product from transcript GL20943-RA; K06158 ATP-binding cassette, subfamily F, member 3
CL4319.Contig2_All	dpo:Dpse_GA21707	GA21707 gene product from transcript GA21707-RA; K06158 ATP-binding cassette, subfamily F, member 3
CL4319.Contig2_All	dan:Dana_GF23707	GF23707 gene product from transcript GF23707-RA; K06158 ATP-binding cassette, subfamily F, member 3
CL4319.Contig2_All	dse:Dsec_GM19597	GM19597 gene product from transcript GM19597-RA; K06158 ATP-binding cassette, subfamily F, member 3
CL4319.Contig2_All	dme:Dmel_CG9330	CG9330 gene product from transcript CG9330-RA (EC:3.6.1.3); K06158 ATP-binding cassette, subfamily F, member 3
CL4319.Contig2_All	dsi:Dsim_GD14814	GD14814 gene product from transcript GD14814-RA; K06158 ATP-binding cassette, subfamily F, member 3
CL4319.Contig2_All	dvi:Dvir_GJ11875	GJ11875 gene product from transcript GJ11875-RA; K06158 ATP-binding cassette, subfamily F, member 3
CL4319.Contig2_All	der:Dere_GG16045	GG16045 gene product from transcript GG16045-RA; K06158 ATP-binding cassette, subfamily F, member 3
CL4319.Contig2_All	dya:Dyak_GE19611	GE19611 gene product from transcript GE19611-RA; K06158 ATP-binding cassette, subfamily F, member 3
CL4319.Contig2_All	dmo:Dmoj_GI13514	GI13514 gene product from transcript GI13514-RA; K06158 ATP-binding cassette, subfamily F, member 3
CL4319.Contig2_All	dwi:Dwil_GK25825	GK25825 gene product from transcript GK25825-RA; K06158 ATP-binding cassette, subfamily F, member 3
CL4319.Contig2_All	dgr:Dgri_GH14627	GH14627 gene product from transcript GH14627-RA; K06158 ATP-binding cassette, subfamily F, member 3
CL4319.Contig2_All	xtr:100145696	uncharacterized LOC100145696; K06158 ATP-binding cassette, subfamily F, member 3
CL4319.Contig2_All	gga:424950	ABCF3; ATP-binding cassette, sub-family F (GCN20), member 3; K06158 ATP-binding cassette, subfamily F, member 3
CL4320.Contig2_All	oaa:100075123	uncharacterized LOC100075123; K13172 serine/arginine repetitive matrix protein 2
CL4320.Contig2_All	aml:100474834	SRRM2; serine/arginine repetitive matrix 2; K13172 serine/arginine repetitive matrix protein 2
CL4320.Contig2_All	cel:F28D9.1	rsr-1; SR protein related family member (rsr-1); K13171 serine/arginine repetitive matrix protein 1
CL4320.Contig2_All	hsa:23524	SRRM2, 300-KD, CWF21, Cwc21, DKFZp667L0421, DKFZp686O15166, FLJ21926, FLJ22250, KIAA0324, MGC40295, SRL300, SRm300; serine/arginine repetitive matrix 2; K13172 serine/arginine repetitive matrix protein 2
CL4320.Contig2_All	mdo:100018249	uncharacterized LOC100018249; K13172 serine/arginine repetitive matrix protein 2
CL4320.Contig2_All	rno:302969	Srrm2; serine/arginine repetitive matrix 2; K13172 serine/arginine repetitive matrix protein 2
CL4320.Contig2_All	acs:100551555	uncharacterized LOC100551555; K13172 serine/arginine repetitive matrix protein 2
CL4320.Contig2_All	mmu:75956	Srrm2, 5033413A03Rik, AA410130, SRm300, mKIAA0324; serine/arginine repetitive matrix 2; K13172 serine/arginine repetitive matrix protein 2
CL4320.Contig2_All	bta:789503	MUC5AC, MUC5B, mucin-5B; mucin-5AC; K13908 mucin-5B
CL4320.Contig2_All	cbr:CBG07956	Cbr-rsr-1; C. briggsae CBR-RSR-1 protein; K13171 serine/arginine repetitive matrix protein 1
CL4320.Contig2_All	dre:406751	srrm1, fc64f01, wu:fb34f04, wu:fb38b06, wu:fc64f01, zgc:63802; serine/arginine repetitive matrix 1; K13171 serine/arginine repetitive matrix protein 1
CL4320.Contig2_All	tgu:100220116	similar to mucin 2; K10955 intestinal mucin-2
CL4320.Contig2_All	mgp:100546733	serine/arginine repetitive matrix protein 1-like; K13171 serine/arginine repetitive matrix protein 1
CL4320.Contig2_All	gga:428216	SRRM1; serine/arginine repetitive matrix 1; K13171 serine/arginine repetitive matrix protein 1
CL4320.Contig2_All	aga:AgaP_AGAP005595	AGAP005595-PA; K02360 a component of the cytoplasm (encore)
CL4320.Contig2_All	rno:313620	Srrm1; serine/arginine repetitive matrix 1; K13171 serine/arginine repetitive matrix protein 1
CL4320.Contig2_All	ptr:450139	HSPA2; heat shock 70kDa protein 2; K03283 heat shock 70kDa protein 1/8
CL4320.Contig2_All	gga:420766	CDK13, CDC2L5; cyclin-dependent kinase 13; K08819 cyclin-dependent kinase 12/13 [EC:2.7.11.22 2.7.11.23]
CL4320.Contig2_All	mmu:51796	Srrm1, AA407769, POP101, Srm160; serine/arginine repetitive matrix 1; K13171 serine/arginine repetitive matrix protein 1
CL4320.Contig2_All	spu:578083	similar to adenomatosis polyposis coli; K02085 adenomatosis polyposis coli protein
CL4321.Contig1_All	nvi:100122749	NV11222; BTB/POZ domain-containing adapter for CUL3-mediated RhoA degradation protein 3-like; K15074 BTB/POZ domain-containing adapter for CUL3-mediated RhoA degradation protein
CL4321.Contig1_All	dwi:Dwil_GK13663	GK13663 gene product from transcript GK13663-RA; K04605 metabotropic glutamate receptor 2/3
CL4321.Contig1_All	acs:100566687	uncharacterized LOC100566687; K05658 ATP-binding cassette, subfamily B (MDR/TAP), member 1
CL4321.Contig2_All	dwi:Dwil_GK13663	GK13663 gene product from transcript GK13663-RA; K04605 metabotropic glutamate receptor 2/3
CL4323.Contig1_All	gga:428216	SRRM1; serine/arginine repetitive matrix 1; K13171 serine/arginine repetitive matrix protein 1
CL4323.Contig1_All	mgp:100546733	serine/arginine repetitive matrix protein 1-like; K13171 serine/arginine repetitive matrix protein 1
CL4323.Contig1_All	rno:313620	Srrm1; serine/arginine repetitive matrix 1; K13171 serine/arginine repetitive matrix protein 1
CL4323.Contig1_All	ssc:100521629	SRRM1; serine/arginine repetitive matrix 1; K13171 serine/arginine repetitive matrix protein 1
CL4323.Contig1_All	oaa:100078424	uncharacterized LOC100078424; K13171 serine/arginine repetitive matrix protein 1
CL4323.Contig1_All	bta:784123	SRRM1; serine/arginine repetitive matrix 1; K13171 serine/arginine repetitive matrix protein 1
CL4323.Contig1_All	mcc:717705	uncharacterized LOC717705; K04574 neurofilament heavy polypeptide
CL4323.Contig1_All	pon:100173713	SRRM1; serine/arginine repetitive matrix 1; K13171 serine/arginine repetitive matrix protein 1
CL4323.Contig1_All	oaa:100075123	uncharacterized LOC100075123; K13172 serine/arginine repetitive matrix protein 2
CL4323.Contig1_All	acs:100567164	uncharacterized LOC100567164; K13171 serine/arginine repetitive matrix protein 1
CL4323.Contig1_All	cel:F28D9.1	rsr-1; SR protein related family member (rsr-1); K13171 serine/arginine repetitive matrix protein 1
CL4323.Contig1_All	dre:406751	srrm1, fc64f01, wu:fb34f04, wu:fb38b06, wu:fc64f01, zgc:63802; serine/arginine repetitive matrix 1; K13171 serine/arginine repetitive matrix protein 1
CL4323.Contig1_All	ptr:456632	SRRM1; serine/arginine repetitive matrix 1; K13171 serine/arginine repetitive matrix protein 1
CL4323.Contig1_All	hsa:10250	SRRM1, 160-KD, MGC39488, POP101, SRM160; serine/arginine repetitive matrix 1; K13171 serine/arginine repetitive matrix protein 1
CL4323.Contig1_All	mmu:51796	Srrm1, AA407769, POP101, Srm160; serine/arginine repetitive matrix 1; K13171 serine/arginine repetitive matrix protein 1
CL4323.Contig1_All	mcc:712258	serine/arginine repetitive matrix protein 1-like; K13171 serine/arginine repetitive matrix protein 1
CL4323.Contig1_All	xtr:448115	srrm1, MGC69349, pop101, srm160; serine/arginine repetitive matrix 1; K13171 serine/arginine repetitive matrix protein 1
CL4323.Contig1_All	xla:494754	MGC180089; serine/arginine repetitive matrix 1; K13171 serine/arginine repetitive matrix protein 1
CL4323.Contig1_All	mcc:100426577	serine/arginine repetitive matrix protein 2-like; K13172 serine/arginine repetitive matrix protein 2
CL4323.Contig1_All	cfa:478185	SRRM1; serine/arginine repetitive matrix 1; K13171 serine/arginine repetitive matrix protein 1
CL4331.Contig1_All	bmy:Bm1_15860	U2 small nuclear ribonucleoprotein A'; K11092 U2 small nuclear ribonucleoprotein A'
CL4333.Contig1_All	cin:100186822	similar to AT rich interactive domain 1A; K11653 AT-rich interactive domain-containing protein 1
CL4333.Contig1_All	mmu:239319	Card6, D730008L15; caspase recruitment domain family, member 6; K12797 caspase recruitment domain-containing protein 6
CL4334.Contig1_All	dre:100151502	uncharacterized LOC100151502; K04228 arginine vasopressin receptor 2
CL4334.Contig1_All	smm:Smp_155830	solute carrier family 35 member C1; K15279 solute carrier family 35 (GDP-fucose transporter), member C1
CL4334.Contig1_All	hmg:100202027	similar to gag-pol polyprotein; K15196 transcription factor IIIB 90 kDa subunit
CL4334.Contig1_All	smm:Smp_166600	ubiquitin conjugating enzyme; K10704 ubiquitin-conjugating enzyme E2 variant
CL4334.Contig1_All	spu:578716	similar to zn-finger, CCHC type and RNA-directed DNA polymerase and Integrase, catalytic domain containing protein family member (1E419); K03364 cell division cycle 20-like protein 1, cofactor of APC complex
CL4334.Contig1_All	smm:Smp_157510	ATP-dependent RNA Helicase; K12818 ATP-dependent RNA helicase DHX8/PRP22 [EC:3.6.4.13]
CL4334.Contig1_All	smm:Smp_132570	choline/ethanolamine kinase; K14156 choline/ethanolamine kinase [EC:2.7.1.32 2.7.1.82]
CL4334.Contig1_All	acs:100566993	sex comb on midleg-like protein 2-like; K11465 sex comb on midleg-like protein 2
CL4334.Contig1_All	xtr:100486226	uncharacterized LOC100486226; K09365 POU domain transcription factor, class 3
CL4334.Contig1_All	hmg:100214305	similar to vascular endothelial growth factor receptor; K05098 kinase insert domain protein receptor [EC:2.7.10.1]
CL4334.Contig1_All	spu:576514	uncharacterized LOC576514; K10325 ankyrin repeat and SOCS box protein 3
CL4334.Contig1_All	dre:100005081	c-C chemokine receptor type 5-like; K04180 C-C chemokine receptor type 5
CL4334.Contig1_All	spu:576401	similar to Brd8 protein; K11321 bromodomain-containing protein 8
CL4334.Contig1_All	dre:559800	uncharacterized LOC559800; K12375 arylsulfatase I/J [EC:3.1.6.-]
CL4334.Contig1_All	dre:571519	med1, si:ch73-210n19.1; mediator complex subunit 1; K15144 mediator of RNA polymerase II transcription subunit 1
CL4334.Contig1_All	spu:589304	similar to xylulokinase homolog; K00854 xylulokinase [EC:2.7.1.17]
CL4334.Contig1_All	smm:Smp_176500	mitotic and DNA damage checkpoint protein hus1; K10903 HUS1 checkpoint protein
CL4334.Contig1_All	mdo:100029583	KPNA2; karyopherin alpha 2 (RAG cohort 1, importin alpha 1); K15043 importin subunit alpha-2
CL4336.Contig1_All	gga:416692	CALML3, CALM3, CCM1; calmodulin-like 3; K02183 calmodulin
CL4336.Contig1_All	mgp:100542046	calmodulin, striated muscle-like; K02183 calmodulin
CL4336.Contig1_All	tgu:100231595	calmodulin 3 (phosphorylase kinase, delta); K02183 calmodulin
CL4336.Contig1_All	smm:Smp_026560.2	calmodulin; K02183 calmodulin
CL4336.Contig1_All	ptr:738819	CALM1; calmodulin 1 (phosphorylase kinase, delta); K02183 calmodulin
CL4336.Contig1_All	gga:396523	CALM1; calmodulin 1 (phosphorylase kinase, delta); K02183 calmodulin
CL4336.Contig1_All	acs:100551861	calmodulin-like; K02183 calmodulin
CL4336.Contig1_All	spu:585061	similar to calmodulin B; K02183 calmodulin
CL4336.Contig1_All	dre:192322	calm2b, calm2, cb169, zgc:64036; calmodulin 2b, (phosphorylase kinase, delta); K02183 calmodulin
CL4336.Contig1_All	dre:336121	calm2a, CaMalpha, calm2d, cb815, wu:fj49d04, zgc:73045; calmodulin 2a (phosphorylase kinase, delta); K02183 calmodulin
CL4336.Contig1_All	dre:327379	calm3a, CaMgamma, calm2g, wu:fi05b08, zgc:86728; calmodulin 3a (phosphorylase kinase, delta); K02183 calmodulin
CL4336.Contig1_All	dre:321808	calm3b, wu:fb36a09, zgc:55591, zgc:76987; calmodulin 3b (phosphorylase kinase, delta) (EC:2.7.11.19); K02183 calmodulin
CL4336.Contig1_All	dre:406660	calm1a, CaMbeta, sb:cb617, wu:fb08d09, wu:fb69c08, wu:fj34a08, zgc:63926; calmodulin 1a; K02183 calmodulin
CL4336.Contig1_All	dre:368217	calm1b, CaMbeta-2, zgc:73137; calmodulin 1b; K02183 calmodulin
CL4336.Contig1_All	xtr:493522	calm2, MGC79465, MGC89835, camii, cmd-1, phkd, phkd2; calmodulin 2 (phosphorylase kinase, delta); K02183 calmodulin
CL4336.Contig1_All	xtr:100496298	calmodulin-like; K02183 calmodulin
CL4336.Contig1_All	xla:380558	calm2, MGC64460, calm1, camii, phkd, phkd2; calmodulin 2 (phosphorylase kinase, delta) (EC:2.7.11.19); K02183 calmodulin
CL4336.Contig1_All	tgu:100190399	calmodulin 1-like; K02183 calmodulin
CL4336.Contig1_All	oaa:100075369	calmodulin-like; K02183 calmodulin
CL4336.Contig1_All	mdo:100032171	calmodulin-like; K02183 calmodulin
CL4336.Contig2_All	gga:416692	CALML3, CALM3, CCM1; calmodulin-like 3; K02183 calmodulin
CL4336.Contig2_All	mgp:100542046	calmodulin, striated muscle-like; K02183 calmodulin
CL4336.Contig2_All	tgu:100231595	calmodulin 3 (phosphorylase kinase, delta); K02183 calmodulin
CL4336.Contig2_All	smm:Smp_026560.2	calmodulin; K02183 calmodulin
CL4336.Contig2_All	ptr:738819	CALM1; calmodulin 1 (phosphorylase kinase, delta); K02183 calmodulin
CL4336.Contig2_All	gga:396523	CALM1; calmodulin 1 (phosphorylase kinase, delta); K02183 calmodulin
CL4336.Contig2_All	acs:100551861	calmodulin-like; K02183 calmodulin
CL4336.Contig2_All	spu:585061	similar to calmodulin B; K02183 calmodulin
CL4336.Contig2_All	dre:192322	calm2b, calm2, cb169, zgc:64036; calmodulin 2b, (phosphorylase kinase, delta); K02183 calmodulin
CL4336.Contig2_All	dre:336121	calm2a, CaMalpha, calm2d, cb815, wu:fj49d04, zgc:73045; calmodulin 2a (phosphorylase kinase, delta); K02183 calmodulin
CL4336.Contig2_All	dre:327379	calm3a, CaMgamma, calm2g, wu:fi05b08, zgc:86728; calmodulin 3a (phosphorylase kinase, delta); K02183 calmodulin
CL4336.Contig2_All	dre:321808	calm3b, wu:fb36a09, zgc:55591, zgc:76987; calmodulin 3b (phosphorylase kinase, delta) (EC:2.7.11.19); K02183 calmodulin
CL4336.Contig2_All	dre:406660	calm1a, CaMbeta, sb:cb617, wu:fb08d09, wu:fb69c08, wu:fj34a08, zgc:63926; calmodulin 1a; K02183 calmodulin
CL4336.Contig2_All	dre:368217	calm1b, CaMbeta-2, zgc:73137; calmodulin 1b; K02183 calmodulin
CL4336.Contig2_All	xtr:493522	calm2, MGC79465, MGC89835, camii, cmd-1, phkd, phkd2; calmodulin 2 (phosphorylase kinase, delta); K02183 calmodulin
CL4336.Contig2_All	xtr:100496298	calmodulin-like; K02183 calmodulin
CL4336.Contig2_All	xla:380558	calm2, MGC64460, calm1, camii, phkd, phkd2; calmodulin 2 (phosphorylase kinase, delta) (EC:2.7.11.19); K02183 calmodulin
CL4336.Contig2_All	tgu:100190399	calmodulin 1-like; K02183 calmodulin
CL4336.Contig2_All	oaa:100075369	calmodulin-like; K02183 calmodulin
CL4336.Contig2_All	mdo:100032171	calmodulin-like; K02183 calmodulin
CL4336.Contig3_All	gga:416692	CALML3, CALM3, CCM1; calmodulin-like 3; K02183 calmodulin
CL4336.Contig3_All	mgp:100542046	calmodulin, striated muscle-like; K02183 calmodulin
CL4336.Contig3_All	tgu:100231595	calmodulin 3 (phosphorylase kinase, delta); K02183 calmodulin
CL4336.Contig3_All	smm:Smp_026560.2	calmodulin; K02183 calmodulin
CL4336.Contig3_All	ptr:738819	CALM1; calmodulin 1 (phosphorylase kinase, delta); K02183 calmodulin
CL4336.Contig3_All	gga:396523	CALM1; calmodulin 1 (phosphorylase kinase, delta); K02183 calmodulin
CL4336.Contig3_All	acs:100551861	calmodulin-like; K02183 calmodulin
CL4336.Contig3_All	spu:585061	similar to calmodulin B; K02183 calmodulin
CL4336.Contig3_All	dre:192322	calm2b, calm2, cb169, zgc:64036; calmodulin 2b, (phosphorylase kinase, delta); K02183 calmodulin
CL4336.Contig3_All	dre:336121	calm2a, CaMalpha, calm2d, cb815, wu:fj49d04, zgc:73045; calmodulin 2a (phosphorylase kinase, delta); K02183 calmodulin
CL4336.Contig3_All	dre:327379	calm3a, CaMgamma, calm2g, wu:fi05b08, zgc:86728; calmodulin 3a (phosphorylase kinase, delta); K02183 calmodulin
CL4336.Contig3_All	dre:321808	calm3b, wu:fb36a09, zgc:55591, zgc:76987; calmodulin 3b (phosphorylase kinase, delta) (EC:2.7.11.19); K02183 calmodulin
CL4336.Contig3_All	dre:406660	calm1a, CaMbeta, sb:cb617, wu:fb08d09, wu:fb69c08, wu:fj34a08, zgc:63926; calmodulin 1a; K02183 calmodulin
CL4336.Contig3_All	dre:368217	calm1b, CaMbeta-2, zgc:73137; calmodulin 1b; K02183 calmodulin
CL4336.Contig3_All	xtr:493522	calm2, MGC79465, MGC89835, camii, cmd-1, phkd, phkd2; calmodulin 2 (phosphorylase kinase, delta); K02183 calmodulin
CL4336.Contig3_All	xtr:100496298	calmodulin-like; K02183 calmodulin
CL4336.Contig3_All	xla:380558	calm2, MGC64460, calm1, camii, phkd, phkd2; calmodulin 2 (phosphorylase kinase, delta) (EC:2.7.11.19); K02183 calmodulin
CL4336.Contig3_All	tgu:100190399	calmodulin 1-like; K02183 calmodulin
CL4336.Contig3_All	oaa:100075369	calmodulin-like; K02183 calmodulin
CL4336.Contig3_All	mdo:100032171	calmodulin-like; K02183 calmodulin
CL4336.Contig4_All	gga:416692	CALML3, CALM3, CCM1; calmodulin-like 3; K02183 calmodulin
CL4336.Contig4_All	mgp:100542046	calmodulin, striated muscle-like; K02183 calmodulin
CL4336.Contig4_All	tgu:100231595	calmodulin 3 (phosphorylase kinase, delta); K02183 calmodulin
CL4336.Contig4_All	smm:Smp_026560.2	calmodulin; K02183 calmodulin
CL4336.Contig4_All	ptr:738819	CALM1; calmodulin 1 (phosphorylase kinase, delta); K02183 calmodulin
CL4336.Contig4_All	gga:396523	CALM1; calmodulin 1 (phosphorylase kinase, delta); K02183 calmodulin
CL4336.Contig4_All	acs:100551861	calmodulin-like; K02183 calmodulin
CL4336.Contig4_All	spu:585061	similar to calmodulin B; K02183 calmodulin
CL4336.Contig4_All	dre:192322	calm2b, calm2, cb169, zgc:64036; calmodulin 2b, (phosphorylase kinase, delta); K02183 calmodulin
CL4336.Contig4_All	dre:336121	calm2a, CaMalpha, calm2d, cb815, wu:fj49d04, zgc:73045; calmodulin 2a (phosphorylase kinase, delta); K02183 calmodulin
CL4336.Contig4_All	dre:327379	calm3a, CaMgamma, calm2g, wu:fi05b08, zgc:86728; calmodulin 3a (phosphorylase kinase, delta); K02183 calmodulin
CL4336.Contig4_All	dre:321808	calm3b, wu:fb36a09, zgc:55591, zgc:76987; calmodulin 3b (phosphorylase kinase, delta) (EC:2.7.11.19); K02183 calmodulin
CL4336.Contig4_All	dre:406660	calm1a, CaMbeta, sb:cb617, wu:fb08d09, wu:fb69c08, wu:fj34a08, zgc:63926; calmodulin 1a; K02183 calmodulin
CL4336.Contig4_All	dre:368217	calm1b, CaMbeta-2, zgc:73137; calmodulin 1b; K02183 calmodulin
CL4336.Contig4_All	xtr:493522	calm2, MGC79465, MGC89835, camii, cmd-1, phkd, phkd2; calmodulin 2 (phosphorylase kinase, delta); K02183 calmodulin
CL4336.Contig4_All	xtr:100496298	calmodulin-like; K02183 calmodulin
CL4336.Contig4_All	xla:380558	calm2, MGC64460, calm1, camii, phkd, phkd2; calmodulin 2 (phosphorylase kinase, delta) (EC:2.7.11.19); K02183 calmodulin
CL4336.Contig4_All	tgu:100190399	calmodulin 1-like; K02183 calmodulin
CL4336.Contig4_All	oaa:100075369	calmodulin-like; K02183 calmodulin
CL4336.Contig4_All	mdo:100032171	calmodulin-like; K02183 calmodulin
CL4338.Contig2_All	oaa:100075123	uncharacterized LOC100075123; K13172 serine/arginine repetitive matrix protein 2
CL4338.Contig2_All	mmu:75956	Srrm2, 5033413A03Rik, AA410130, SRm300, mKIAA0324; serine/arginine repetitive matrix 2; K13172 serine/arginine repetitive matrix protein 2
CL4338.Contig2_All	mdo:100018249	uncharacterized LOC100018249; K13172 serine/arginine repetitive matrix protein 2
CL4338.Contig2_All	aml:100474834	SRRM2; serine/arginine repetitive matrix 2; K13172 serine/arginine repetitive matrix protein 2
CL4338.Contig2_All	rno:302969	Srrm2; serine/arginine repetitive matrix 2; K13172 serine/arginine repetitive matrix protein 2
CL4338.Contig2_All	hsa:23524	SRRM2, 300-KD, CWF21, Cwc21, DKFZp667L0421, DKFZp686O15166, FLJ21926, FLJ22250, KIAA0324, MGC40295, SRL300, SRm300; serine/arginine repetitive matrix 2; K13172 serine/arginine repetitive matrix protein 2
CL4338.Contig2_All	tgu:100220116	similar to mucin 2; K10955 intestinal mucin-2
CL4338.Contig2_All	acs:100551555	uncharacterized LOC100551555; K13172 serine/arginine repetitive matrix protein 2
CL4338.Contig2_All	cbr:CBG07956	Cbr-rsr-1; C. briggsae CBR-RSR-1 protein; K13171 serine/arginine repetitive matrix protein 1
CL4338.Contig2_All	bta:789503	MUC5AC, MUC5B, mucin-5B; mucin-5AC; K13908 mucin-5B
CL4338.Contig2_All	cel:F28D9.1	rsr-1; SR protein related family member (rsr-1); K13171 serine/arginine repetitive matrix protein 1
CL4338.Contig2_All	hsa:4583	MUC2, MLP, MUC-2, SMUC; mucin 2, oligomeric mucus/gel-forming; K10955 intestinal mucin-2
CL4338.Contig2_All	ame:413130	CTR9; Ctr9, Paf1/RNA polymerase II complex component, homolog (S. cerevisiae); K15176 RNA polymerase-associated protein CTR9
CL4338.Contig2_All	hsa:727897	MUC5B, MG1, MUC-5B, MUC5, MUC9; mucin 5B, oligomeric mucus/gel-forming; K13908 mucin-5B
CL4338.Contig2_All	xtr:100493286	mucin-2-like; K10955 intestinal mucin-2
CL4338.Contig2_All	acs:100563509	mucin-2-like; K10955 intestinal mucin-2
CL4338.Contig2_All	gga:424829	HES6; hairy and enhancer of split 6 (Drosophila); K09087 hairy and enhancer of split 2/6/7
CL4338.Contig2_All	bta:507706	complement component 1, r subcomponent-like; K01330 complement component 1, r subcomponent [EC:3.4.21.41]
CL4338.Contig2_All	ptr:450139	HSPA2; heat shock 70kDa protein 2; K03283 heat shock 70kDa protein 1/8
CL4338.Contig2_All	aga:AgaP_AGAP002952	AGAP002952-PA; K09566 peptidyl-prolyl isomerase G (cyclophilin G) [EC:5.2.1.8]
CL4339.Contig1_All	acs:100557165	eps15; epidermal growth factor receptor pathway substrate 15; K12472 epidermal growth factor receptor substrate 15
CL4339.Contig1_All	ptr:456850	EPS15; epidermal growth factor receptor pathway substrate 15; K12472 epidermal growth factor receptor substrate 15
CL4339.Contig1_All	rno:313474	Eps15, RGD1307641; epidermal growth factor receptor pathway substrate 15; K12472 epidermal growth factor receptor substrate 15
CL4339.Contig1_All	pon:100453749	EPS15; epidermal growth factor receptor pathway substrate 15; K12472 epidermal growth factor receptor substrate 15
CL4339.Contig1_All	xtr:100145116	eps15; epidermal growth factor receptor pathway substrate 15; K12472 epidermal growth factor receptor substrate 15
CL4339.Contig1_All	mcc:714767	EPS15; epidermal growth factor receptor pathway substrate 15; K12472 epidermal growth factor receptor substrate 15
CL4339.Contig1_All	dre:795505	similar to EPS15 protein; K12472 epidermal growth factor receptor substrate 15
CL4339.Contig1_All	bta:535998	EPS15, MGC151691; epidermal growth factor receptor pathway substrate 15; K12472 epidermal growth factor receptor substrate 15
CL4339.Contig1_All	gga:424633	EPS15; epidermal growth factor receptor pathway substrate 15; K12472 epidermal growth factor receptor substrate 15
CL4339.Contig1_All	ecb:100062532	EPS15; epidermal growth factor receptor pathway substrate 15; K12472 epidermal growth factor receptor substrate 15
CL4339.Contig1_All	ssc:100518076	EPS15; epidermal growth factor receptor pathway substrate 15; K12472 epidermal growth factor receptor substrate 15
CL4339.Contig1_All	tgu:100226046	epidermal growth factor receptor pathway substrate 15; K12472 epidermal growth factor receptor substrate 15
CL4339.Contig1_All	aml:100472683	epidermal growth factor receptor substrate 15-like; K12472 epidermal growth factor receptor substrate 15
CL4339.Contig1_All	mgp:100540444	epidermal growth factor receptor substrate 15-like; K12472 epidermal growth factor receptor substrate 15
CL4339.Contig1_All	cfa:475356	EPS15; epidermal growth factor receptor pathway substrate 15; K12472 epidermal growth factor receptor substrate 15
CL4339.Contig1_All	mdo:100618642	uncharacterized LOC100618642; K12472 epidermal growth factor receptor substrate 15
CL4339.Contig2_All	acs:100557165	eps15; epidermal growth factor receptor pathway substrate 15; K12472 epidermal growth factor receptor substrate 15
CL4339.Contig2_All	ptr:456850	EPS15; epidermal growth factor receptor pathway substrate 15; K12472 epidermal growth factor receptor substrate 15
CL4339.Contig2_All	pon:100453749	EPS15; epidermal growth factor receptor pathway substrate 15; K12472 epidermal growth factor receptor substrate 15
CL4339.Contig2_All	bta:535998	EPS15, MGC151691; epidermal growth factor receptor pathway substrate 15; K12472 epidermal growth factor receptor substrate 15
CL4339.Contig2_All	gga:424633	EPS15; epidermal growth factor receptor pathway substrate 15; K12472 epidermal growth factor receptor substrate 15
CL4339.Contig2_All	mgp:100540444	epidermal growth factor receptor substrate 15-like; K12472 epidermal growth factor receptor substrate 15
CL4339.Contig2_All	mcc:714767	EPS15; epidermal growth factor receptor pathway substrate 15; K12472 epidermal growth factor receptor substrate 15
CL4339.Contig2_All	tgu:100226046	epidermal growth factor receptor pathway substrate 15; K12472 epidermal growth factor receptor substrate 15
CL4339.Contig2_All	rno:313474	Eps15, RGD1307641; epidermal growth factor receptor pathway substrate 15; K12472 epidermal growth factor receptor substrate 15
CL4339.Contig2_All	xtr:100145116	eps15; epidermal growth factor receptor pathway substrate 15; K12472 epidermal growth factor receptor substrate 15
CL4339.Contig2_All	dre:795505	similar to EPS15 protein; K12472 epidermal growth factor receptor substrate 15
CL4339.Contig2_All	ecb:100062532	EPS15; epidermal growth factor receptor pathway substrate 15; K12472 epidermal growth factor receptor substrate 15
CL4339.Contig2_All	aml:100472683	epidermal growth factor receptor substrate 15-like; K12472 epidermal growth factor receptor substrate 15
CL4339.Contig2_All	ssc:100518076	EPS15; epidermal growth factor receptor pathway substrate 15; K12472 epidermal growth factor receptor substrate 15
CL4339.Contig2_All	cfa:475356	EPS15; epidermal growth factor receptor pathway substrate 15; K12472 epidermal growth factor receptor substrate 15
CL4339.Contig2_All	mdo:100618642	uncharacterized LOC100618642; K12472 epidermal growth factor receptor substrate 15
CL4339.Contig2_All	nvi:100115072	NV17933; EH domain-containing protein 1-like; K12483 EH domain-containing protein 1
CL4339.Contig2_All	acs:100553285	EH domain-containing protein 1-like; K12483 EH domain-containing protein 1
CL4339.Contig2_All	cfa:100685675	EHD1; EH-domain containing 1; K12483 EH domain-containing protein 1
CL4339.Contig2_All	xla:398546	similar to EH-domain containing 2; K12469 EH domain-containing protein 2
CL4340.Contig1_All	dsi:Dsim_GD24161	GD24161 gene product from transcript GD24161-RA; K08764 sterol carrier protein 2 [EC:2.3.1.176]
CL4340.Contig1_All	dya:Dyak_GE13211	GE13211 gene product from transcript GE13211-RA; K08764 sterol carrier protein 2 [EC:2.3.1.176]
CL4340.Contig1_All	dpo:Dpse_GA25964	GA25964 gene product from transcript GA25964-RA; K08764 sterol carrier protein 2 [EC:2.3.1.176]
CL4340.Contig1_All	der:Dere_GG21137	GG21137 gene product from transcript GG21137-RA; K08764 sterol carrier protein 2 [EC:2.3.1.176]
CL4340.Contig1_All	dpe:Dper_GL19449	GL19449 gene product from transcript GL19449-RA; K08764 sterol carrier protein 2 [EC:2.3.1.176]
CL4340.Contig1_All	dme:Dmel_CG17320	ScpX; Sterol carrier protein X-related thiolase (EC:1.-.-.- 2.3.1.-); K08764 sterol carrier protein 2 [EC:2.3.1.176]
CL4340.Contig1_All	dwi:Dwil_GK15532	GK15532 gene product from transcript GK15532-RA; K08764 sterol carrier protein 2 [EC:2.3.1.176]
CL4340.Contig1_All	dan:Dana_GF15421	GF15421 gene product from transcript GF15421-RA; K08764 sterol carrier protein 2 [EC:2.3.1.176]
CL4340.Contig1_All	dse:Dsec_GM17298	GM17298 gene product from transcript GM17298-RA; K08764 sterol carrier protein 2 [EC:2.3.1.176]
CL4340.Contig1_All	dmo:Dmoj_GI20976	GI20976 gene product from transcript GI20976-RA; K08764 sterol carrier protein 2 [EC:2.3.1.176]
CL4340.Contig1_All	dvi:Dvir_GJ16125	GJ16125 gene product from transcript GJ16125-RA; K08764 sterol carrier protein 2 [EC:2.3.1.176]
CL4340.Contig1_All	dgr:Dgri_GH10548	GH10548 gene product from transcript GH10548-RA; K08764 sterol carrier protein 2 [EC:2.3.1.176]
CL4340.Contig1_All	cqu:CpipJ_CPIJ004370	nonspecific lipid-transfer protein; K08764 sterol carrier protein 2 [EC:2.3.1.176]
CL4340.Contig1_All	aga:AgaP_AGAP007921	AGAP007921-PA; K08764 sterol carrier protein 2 [EC:2.3.1.176]
CL4340.Contig1_All	tca:657233	Scpx; Sterol carrier protein X-related thiolase; K08764 sterol carrier protein 2 [EC:2.3.1.176]
CL4340.Contig1_All	api:100161454	non-specific lipid-transfer protein-like; K08764 sterol carrier protein 2 [EC:2.3.1.176]
CL4340.Contig1_All	xtr:548512	scp2, MGC108409; sterol carrier protein 2 (EC:2.3.1.176); K08764 sterol carrier protein 2 [EC:2.3.1.176]
CL4340.Contig1_All	dre:393839	scp2a, scp2, zgc:77634; sterol carrier protein 2a (EC:2.3.1.176); K08764 sterol carrier protein 2 [EC:2.3.1.176]
CL4340.Contig1_All	acs:100559527	non-specific lipid-transfer protein-like; K08764 sterol carrier protein 2 [EC:2.3.1.176]
CL4340.Contig1_All	ame:408904	non-specific lipid-transfer protein-like; K08764 sterol carrier protein 2 [EC:2.3.1.176]
CL4340.Contig2_All	cqu:CpipJ_CPIJ004370	nonspecific lipid-transfer protein; K08764 sterol carrier protein 2 [EC:2.3.1.176]
CL4340.Contig2_All	aga:AgaP_AGAP007921	AGAP007921-PA; K08764 sterol carrier protein 2 [EC:2.3.1.176]
CL4340.Contig2_All	dsi:Dsim_GD24161	GD24161 gene product from transcript GD24161-RA; K08764 sterol carrier protein 2 [EC:2.3.1.176]
CL4340.Contig2_All	dse:Dsec_GM17298	GM17298 gene product from transcript GM17298-RA; K08764 sterol carrier protein 2 [EC:2.3.1.176]
CL4340.Contig2_All	dya:Dyak_GE13211	GE13211 gene product from transcript GE13211-RA; K08764 sterol carrier protein 2 [EC:2.3.1.176]
CL4340.Contig2_All	der:Dere_GG21137	GG21137 gene product from transcript GG21137-RA; K08764 sterol carrier protein 2 [EC:2.3.1.176]
CL4340.Contig2_All	dme:Dmel_CG17320	ScpX; Sterol carrier protein X-related thiolase (EC:1.-.-.- 2.3.1.-); K08764 sterol carrier protein 2 [EC:2.3.1.176]
CL4340.Contig2_All	dan:Dana_GF15421	GF15421 gene product from transcript GF15421-RA; K08764 sterol carrier protein 2 [EC:2.3.1.176]
CL4340.Contig2_All	dvi:Dvir_GJ16125	GJ16125 gene product from transcript GJ16125-RA; K08764 sterol carrier protein 2 [EC:2.3.1.176]
CL4340.Contig2_All	dwi:Dwil_GK15532	GK15532 gene product from transcript GK15532-RA; K08764 sterol carrier protein 2 [EC:2.3.1.176]
CL4340.Contig2_All	dmo:Dmoj_GI20976	GI20976 gene product from transcript GI20976-RA; K08764 sterol carrier protein 2 [EC:2.3.1.176]
CL4340.Contig2_All	dpe:Dper_GL19449	GL19449 gene product from transcript GL19449-RA; K08764 sterol carrier protein 2 [EC:2.3.1.176]
CL4340.Contig2_All	dpo:Dpse_GA25964	GA25964 gene product from transcript GA25964-RA; K08764 sterol carrier protein 2 [EC:2.3.1.176]
CL4340.Contig2_All	ame:408904	non-specific lipid-transfer protein-like; K08764 sterol carrier protein 2 [EC:2.3.1.176]
CL4340.Contig2_All	dgr:Dgri_GH10548	GH10548 gene product from transcript GH10548-RA; K08764 sterol carrier protein 2 [EC:2.3.1.176]
CL4340.Contig2_All	api:100161454	non-specific lipid-transfer protein-like; K08764 sterol carrier protein 2 [EC:2.3.1.176]
CL4340.Contig2_All	tca:657233	Scpx; Sterol carrier protein X-related thiolase; K08764 sterol carrier protein 2 [EC:2.3.1.176]
CL4340.Contig2_All	tgu:100218387	sterol carrier protein 2; K08764 sterol carrier protein 2 [EC:2.3.1.176]
CL4340.Contig2_All	mdo:100017946	non-specific lipid-transfer protein-like; K08764 sterol carrier protein 2 [EC:2.3.1.176]
CL4340.Contig2_All	dre:393839	scp2a, scp2, zgc:77634; sterol carrier protein 2a (EC:2.3.1.176); K08764 sterol carrier protein 2 [EC:2.3.1.176]
CL4340.Contig3_All	dsi:Dsim_GD24161	GD24161 gene product from transcript GD24161-RA; K08764 sterol carrier protein 2 [EC:2.3.1.176]
CL4340.Contig3_All	dya:Dyak_GE13211	GE13211 gene product from transcript GE13211-RA; K08764 sterol carrier protein 2 [EC:2.3.1.176]
CL4340.Contig3_All	dpo:Dpse_GA25964	GA25964 gene product from transcript GA25964-RA; K08764 sterol carrier protein 2 [EC:2.3.1.176]
CL4340.Contig3_All	der:Dere_GG21137	GG21137 gene product from transcript GG21137-RA; K08764 sterol carrier protein 2 [EC:2.3.1.176]
CL4340.Contig3_All	dpe:Dper_GL19449	GL19449 gene product from transcript GL19449-RA; K08764 sterol carrier protein 2 [EC:2.3.1.176]
CL4340.Contig3_All	dme:Dmel_CG17320	ScpX; Sterol carrier protein X-related thiolase (EC:1.-.-.- 2.3.1.-); K08764 sterol carrier protein 2 [EC:2.3.1.176]
CL4340.Contig3_All	dwi:Dwil_GK15532	GK15532 gene product from transcript GK15532-RA; K08764 sterol carrier protein 2 [EC:2.3.1.176]
CL4340.Contig3_All	dan:Dana_GF15421	GF15421 gene product from transcript GF15421-RA; K08764 sterol carrier protein 2 [EC:2.3.1.176]
CL4340.Contig3_All	dse:Dsec_GM17298	GM17298 gene product from transcript GM17298-RA; K08764 sterol carrier protein 2 [EC:2.3.1.176]
[truncated: 328,913+ more rows]
