# Supplementary material for: Transcriptome differences between Cry1Ab resistant and susceptible strains of Asian corn borer
Source: BMC Genomics. 2015 Mar 12;16(1):173. doi: 10.1186/s12864-015-1362-2 (PMC4406038; doi:10.1186/s12864-015-1362-2)
Supplement: Additional file 8: Table S5. — The SNPs existed in the same site of Ostrinia furnacalis samples. [file 12864_2015_1362_MOESM8_ESM.xlsx]

## Sheet: Sheet1
Table S5: The SNPs existed in the same site of Ostrinia furnacalis samples
Gene ID	Position	Basic	ACB-BtS-1.All_chr_snp	ACB-BtS-1.All_chr_base	ACB-BtS-1.All_chr_reads	ACB-BtS-1.All_chr_quality	ACB-BtS-2.All_chr_snp	ACB-BtS-2.All_chr_base	ACB-BtS-2.All_chr_reads	ACB-BtS-2.All_chr_quality	ACB-AbR-1.All_chr_snp	ACB-AbR-1.All_chr_base	ACB-AbR-1.All_chr_reads	ACB-AbR-1.All_chr_quality	ACB-AbR-2.All_chr_snp	ACB-AbR-2.All_chr_base	ACB-AbR-2.All_chr_reads	ACB-AbR-2.All_chr_quality
CL1012.Contig4_All	2532	A	R	A;G	84;39	36;36	R	A;G	76;40	37;37	R	A;G	92;17	36;37	G	G	114	37
CL1012.Contig4_All	2553	G	R	G;A	90;39	35;36	R	G;A	89;41	36;35	R	G;A	108;20	35;37	A	A	132	36
CL1012.Contig4_All	2565	A	R	A;G	69;32	35;35	R	A;G	71;35	37;36	R	A;G	85;17	36;37	G	G	116	36
CL1012.Contig4_All	2574	C	Y	C;T	59;46	35;35	Y	C;T	57;41	36;37	Y	C;T	90;16	36;36	T	T	116	35
CL1012.Contig4_All	2610	T	K	T;G	77;56	37;35	K	T;G	77;51	37;36	K	T;G	119;13	36;37	G	G	134	35
CL1012.Contig4_All	2709	T	Y	C;T	35;9	38;35	Y	C;T	32;31	36;35	Y	T;C	51;25	37;38	C	C	59	36
CL1012.Contig4_All	2718	C	Y	T;C	33;11	37;35	Y	C;T	35;27	36;37	Y	C;T	51;23	37;38	T	T	49	37
CL1012.Contig4_All	2760	T	Y	T;C	22;19	38;38	Y	T;C	36;21	38;36	Y	T;C	36;21	38;37	C	C	36	36
CL1018.Contig3_All	2307	C	Y	T;C	35;16	32;29	T	T;C	27;1	31;31	Y	C;T	34;26	34;33	Y	T;C	86;46	32;34
CL1033.Contig1_All	186	G	R	G;A	30;10	35;35	R	G;A	71;14	36;37	A	A;G	46;1	34;33	A	A	48	32
CL105.Contig1_All	1178	A	G	G;A	33;1	36;33	R	G;A	19;18	36;36	R	A;G	18;8	36;37	R	A;G	14;9	38;39
CL106.Contig3_All	95	C	S	C;G	27;11	38;35	S	C;G	35;6	36;39	G	G	18	37	G	G;C	41;1	38;0
CL106.Contig3_All	1715	A	R	A;G	137;35	33;34	R	A;G	98;33	33;33	G	G;A	70;4	35;34	R	G;A	25;27	37;34
CL1060.Contig2_All	1237	T	G	G	26	38	K	T;G	15;6	37;35	G	G	17	39	G	G	18	38
CL1060.Contig3_All	1560	T	W	T;A	96;34	38;37	W	T;A	33;7	38;34	W	A;T	44;6	37;39	A	A	45	38
CL1080.Contig2_All	585	A	T	T	103	39	W	T;A	47;22	38;38	W	A;T	92;35	39;39	W	A;T	61;60	39;39
CL1080.Contig2_All	772	T	A	A	16	34	W	T;A	11;7	37;38	W	T;A	13;7	38;38	W	T;A	11;5	35;31
CL1100.Contig1_All	1119	C	Y	C;T	15;10	37;36	T	T	17	37	T	T	20	37	Y	C;T	22;10	38;36
CL1115.Contig3_All	672	C	Y	C;T	57;17	36;36	Y	C;T	89;32	35;36	T	T;C	94;8	36;31	T	T;C	105;6	35;0
CL1127.Contig1_All	1071	C	M	C;A	73;19	37;37	M	C;A	47;11	38;36	A	A	61	38	M	A;C	43;8	38;39
CL1134.Contig5_All	795	C	Y	C;T	49;24	33;32	M	C;A	22;20	31;32	Y	C;T	47;19	32;32	M	C;A	58;15	33;35
CL1151.Contig2_All	1259	C	M	C;A	63;55	35;35	M	C;A	106;11	34;36	A	A	142	35	A	A	148	35
CL1151.Contig2_All	1283	C	M	C;A	63;57	36;34	M	C;A	115;8	35;35	A	A	149	34	A	A	152	34
CL1151.Contig2_All	1564	G	R	G;A	93;78	35;35	R	G;A	138;27	34;32	A	A;G	155;3	35;30	A	A;C	185;1	35;8
CL1152.Contig1_All	490	G	R	G;A	42;13	37;37	R	G;A	38;16	37;39	A	A;G	51;2	39;37	R	G;A	39;21	36;38
CL1152.Contig1_All	519	T	W	T;A	33;9	37;38	W	T;A	24;12	36;37	A	A;T	42;1	38;41	W	T;A	23;18	37;38
CL1152.Contig1_All	1192	G	R	G;A	43;10	34;33	R	G;A	41;17	34;35	A	A;G	58;3	33;34	R	G;A	33;26	33;31
CL1152.Contig1_All	1445	A	M	A;C	42;22	34;32	M	C;A	34;29	35;33	C	C;A	42;1	35;37	M	A;C	42;18	33;33
CL1152.Contig1_All	1459	T	K	T;G	43;19	27;31	K	G;T	27;30	34;25	G	G;T	41;1	33;27	K	T;G	39;20	30;32
CL1152.Contig1_All	1531	A	R	A;G	57;13	36;34	R	A;G	37;18	37;37	G	G;A	30;2	38;38	R	A;G	49;17	37;37
CL1169.Contig1_All	2255	C	Y	C;T	32;43	38;36	Y	T;C	36;29	37;37	Y	C;T	29;17	37;36	T	T;C	25;7	37;0
CL1169.Contig1_All	3215	T	Y	T;C	44;38	37;36	Y	T;C	50;14	36;37	C	C	42	37	C	C	60	39
CL1169.Contig1_All	3929	T	C	C	98	35	C	C	63	34	Y	T;C	54;37	36;35	Y	T;C	76;46	35;35
CL1169.Contig1_All	3962	T	C	C	75	35	C	C	60	35	Y	T;C	58;28	36;34	Y	T;C	67;46	34;32
CL1169.Contig1_All	4025	A	R	G;A	99;18	35;34	G	G	115	35	R	A;G	62;44	36;35	R	A;G	70;58	36;35
CL1169.Contig1_All	4754	T	A	A;T	119;1	36;8	A	A;G	94;1	36;31	W	A;T	59;53	36;36	W	T;A	46;43	36;37
CL1169.Contig1_All	5316	C	T	T	110	33	T	T	85	32	Y	T;C	75;32	32;37	Y	C;T	26;18	38;34
CL1175.Contig1_All	382	G	C	C;G	51;3	39;35	S	G;C	24;15	37;34	S	C;G	265;10	38;39	S	C;G	32;17	38;38
CL1186.Contig1_All	259	C	Y	C;T	23;19	38;38	Y	C;T	21;7	38;34	T	T;C	45;1	37;34	Y	T;C	19;5	37;38
CL1188.Contig2_All	794	T	W	T;A	44;12	34;35	W	A;T	30;20	35;33	C	C	8	36	Y	C;T	25;23	36;35
CL1189.Contig3_All	219	C	A	A;C	116;3	33;2	A	A;C	108;6	28;0	M	C;A	254;64	26;30	M	C;A	368;55	27;31
CL1206.Contig1_All	146	G	K	G;T	12;11	38;36	T	T	26	37	T	T	13	36	T	T	18	39
CL1207.Contig1_All	433	C	Y	T;C	37;20	30;35	T	T;C	39;23	33;0	T	T;C	18;4	31;0	Y	C;T	52;31	33;31
CL1217.Contig2_All	213	G	R	A;G	256;38	31;33	R	A;G	143;330	34;34	R	A;G	210;199	34;33	A	A;G	214;147	34;36
CL1217.Contig2_All	474	G	A	A;G	254;15	33;33	R	A;G	168;156	33;33	R	A;G	147;174	33;36	A	A;G	215;17	33;34
CL1218.Contig5_All	119	A	C	C;A	26;8	38;41	C	C;A	49;6	38;39	C	C;A	43;3	38;41	M	C;A	36;17	38;37
CL1218.Contig5_All	1727	A	T	T;A	46;1	36;0	W	T;A	11;7	36;28	T	T;A	47;4	37;0	T	T;A	56;4	37;29
CL1224.Contig2_All	2043	T	K	T;G	14;6	33;36	K	T;G	12;8	35;35	K	G;T	23;29	36;36	G	G	60	35
CL1225.Contig4_All	3009	G	S	C;G	8;6	27;31	S	G;C	8;7	34;36	C	C	10	33	C	C	19	30
CL1227.Contig1_All	1949	G	R	A;G	17;23	31;34	R	A;G	40;28	31;35	A	A;G	41;4	28;0	R	A;G	23;24	29;33
CL1230.Contig1_All	2261	T	C	C;T	124;3	36;25	C	C	65	36	Y	T;C	99;47	34;35	Y	C;T	55;54	35;33
CL1230.Contig1_All	2358	A	C	C;A	93;1	36;35	C	C	67	36	M	A;C	107;31	36;37	M	A;C	58;27	37;38
CL1230.Contig1_All	2505	G	A	A	60	37	A	A	32	38	R	G;A	50;17	36;38	R	G;A	38;17	37;39
CL1230.Contig1_All	3147	A	W	T;A	19;6	38;37	T	T	16	35	W	A;T	52;9	37;37	W	A;T	22;9	37;33
CL1230.Contig4_All	532	T	Y	T;C	114;38	36;37	Y	T;C	67;22	35;38	C	C	25	38	C	C	23	38
CL1232.Contig1_All	1662	T	G	G;T	56;1	38;39	K	T;G	31;26	38;38	K	T;G	200;56	37;38	K	T;G	202;69	38;38
CL1232.Contig2_All	450	A	C	C	19	37	M	A;C	20;5	38;39	M	C;A	20;14	38;37	M	C;A	16;13	38;39
CL1253.Contig2_All	1468	A	W	T;A	16;9	35;35	T	T	15	37	W	A;T	26;11	34;34	W	A;T	21;14	36;35
CL1260.Contig7_All	355	G	S	G;C	53;13	37;36	S	G;C	31;8	35;39	C	C	13	37	C	C	18	38
CL1260.Contig7_All	369	C	Y	C;T	41;14	38;36	Y	C;T	28;7	34;38	T	T	18	37	T	T	16	39
CL1266.Contig2_All	372	A	W	A;T	32;28	38;36	W	T;A	78;47	38;37	T	T;A	69;2	36;0	W	T;A	35;9	37;38
CL1273.Contig5_All	1779	G	K	G;T	161;51	35;35	K	T;G	99;32	35;36	T	T;C	168;1	35;19	T	T	190	36
CL1276.Contig8_All	753	G	S	G;C	38;16	37;36	S	G;C	40;18	38;36	C	C	40	37	C	C	14	35
CL1282.Contig2_All	158	T	K	T;G	7;7	37;37	G	G	18	38	K	T;G	22;5	38;38	K	T;G	25;16	36;37
CL1289.Contig2_All	4586	G	K	T;G	18;11	38;38	R	A;G	43;21	38;37	R	G;A	91;55	38;36	R	A;G	28;28	37;37
CL1289.Contig6_All	910	A	M	A;C	155;100	33;33	M	C;A	156;99	33;33	C	C;A	254;1	33;34	C	C	255	33
CL1291.Contig2_All	1266	T	G	G;T	58;1	33;0	K	G;T	10;15	24;28	G	G;T	58;6	30;2	G	G;T	39;2	32;0
CL1308.Contig1_All	337	A	W	T;A	12;10	38;36	W	A;T	26;7	38;36	T	T;A	33;1	38;38	T	T	46	37
CL1311.Contig1_All	1939	C	A	A;C	50;2	37;37	M	A;C	19;5	37;35	M	C;A	29;10	35;38	M	A;C	25;17	34;36
CL1311.Contig1_All	1952	C	T	T;C	46;3	37;37	Y	T;C	17;7	37;34	Y	C;T	37;10	35;38	Y	T;C	21;19	34;37
CL1314.Contig3_All	309	T	W	T;A	103;74	38;37	W	T;A	140;21	38;36	A	A;T	109;4	38;33	W	T;A	83;71	38;37
CL1314.Contig3_All	1248	C	Y	T;C	97;121	36;39	Y	C;T	162;37	38;37	T	T;C	132;1	35;27	Y	C;T	80;81	38;35
CL1318.Contig1_All	720	A	W	A;T	29;13	38;39	W	T;A	15;9	36;37	T	T	24	37	T	T	17	38
CL1326.Contig1_All	1008	C	A	A;C	37;1	38;38	A	A	21	38	M	C;A	63;22	38;38	M	C;A	52;12	38;35
CL1328.Contig1_All	37	A	G	G	28	32	R	G;A	48;27	32;34	R	A;G	37;25	33;30	R	A;G	31;20	31;32
CL1333.Contig1_All	64	A	G	G;A	253;2	38;38	R	A;G	165;90	38;37	R	A;G	164;91	38;37	G	G	255	38
CL1333.Contig1_All	260	G	A	A;G	253;1	33;35	R	G;A	183;72	35;35	R	G;A	158;81	35;33	A	A;G	144;1	34;34
CL1333.Contig1_All	309	T	C	C	168	35	Y	T;C	119;20	37;33	Y	T;C	132;27	36;35	C	C;T	68;1	35;34
CL1333.Contig1_All	325	A	G	G	255	37	R	A;G	112;37	35;34	R	A;G	120;55	35;35	G	G;A	114;1	36;36
CL1333.Contig1_All	532	G	C	C	255	37	S	G;C	152;59	36;37	S	G;C	164;91	37;37	C	C	179	37
CL1333.Contig1_All	564	A	G	G;C	254;1	37;8	R	A;G	120;41	38;36	R	A;G	159;69	38;37	G	G	132	36
CL1333.Contig1_All	621	G	A	A;G	252;2	37;36	R	G;A	93;34	35;37	R	G;A	167;59	35;36	A	A	117	37
CL1333.Contig1_All	645	C	T	T;C	254;1	38;39	Y	C;T	124;36	35;36	Y	C;T	190;65	36;37	T	T;C	122;5	37;32
CL1333.Contig1_All	655	G	A	A;G	254;1	37;41	R	G;A	135;32	35;35	R	G;A	190;64	37;36	A	A;G	132;3	37;35
CL1333.Contig1_All	664	G	A	A;G	254;1	37;41	R	G;A	135;32	35;36	R	G;A	197;58	36;37	A	A;G	124;3	37;37
CL1333.Contig1_All	715	G	A	A;G	251;4	35;37	R	G;A	108;22	37;36	R	G;A	168;69	37;36	A	A;G	115;1	36;34
CL1333.Contig1_All	738	C	T	T;C	252;3	38;39	Y	C;T	103;28	37;37	Y	C;T	167;87	36;38	T	T	142	38
CL1333.Contig1_All	778	C	T	T;C	250;5	29;28	Y	C;T	106;45	36;36	Y	C;T	161;94	36;33	T	T;C	226;1	35;2
CL1333.Contig1_All	812	A	T	T;A	253;2	36;39	W	A;T	87;35	35;37	W	A;T	136;91	36;36	T	T	179	37
CL1333.Contig1_All	883	A	G	G	255	36	R	A;G	137;52	36;36	R	A;G	150;105	37;36	G	G;A	253;1	36;41
CL1333.Contig1_All	896	T	C	C	255	36	Y	T;C	130;49	36;37	Y	T;C	144;111	37;36	C	C;T	254;1	36;39
CL1333.Contig1_All	1048	T	G	G	255	37	K	T;G	84;29	37;36	K	T;G	125;87	38;37	G	G	186	36
CL1346.Contig1_All	299	A	R	A;G	49;15	38;38	R	A;G	26;12	37;38	G	G	37	36	G	G	38	36
CL1346.Contig1_All	332	A	R	A;G	54;9	37;36	R	A;G	26;8	36;37	G	G	34	36	G	G	37	36
CL1354.Contig3_All	468	A	W	T;A	14;14	37;37	W	A;T	6;6	34;37	T	T;A	16;1	34;0	T	T;A	29;1	36;0
CL1354.Contig3_All	3139	G	R	G;A	29;13	38;38	R	G;A	24;11	38;40	A	A	61	39	A	A	79	39
CL136.Contig2_All	80	C	M	C;A	169;230	38;39	M	C;A	220;182	38;38	A	A;C	301;4	38;40	A	A;C	277;1	38;0
CL136.Contig2_All	92	T	Y	T;C	170;229	36;36	Y	T;C	220;181	36;35	C	C;T	303;1	38;41	C	C;T	284;1	38;15
CL136.Contig2_All	107	A	W	T;A	144;114	38;38	W	A;T	141;114	38;39	T	T;A	254;1	39;37	T	T	255	39
CL136.Contig2_All	619	T	C	C;T	254;1	33;10	C	C;A	254;1	33;35	Y	C;T	176;77	32;34	Y	C;T	172;82	33;34
CL136.Contig2_All	643	A	W	T;A	140;115	38;37	W	T;A	181;74	37;37	W	T;A	192;63	35;37	T	T	255	36
CL1368.Contig1_All	364	G	R	G;A	125;101	37;37	R	G;A	41;17	36;34	R	G;A	166;89	33;36	A	A;G	250;5	37;32
CL1369.Contig3_All	804	A	R	A;G	134;197	34;36	R	A;G	163;124	37;36	R	A;G	321;164	35;35	G	G;A	282;81	36;34
CL137.Contig4_All	116	T	A	A	9	38	A	A	57	37	W	A;T	131;58	37;37	W	A;T	193;62	37;36
CL137.Contig4_All	160	G	A	A	38	38	A	A;T	91;1	38;34	R	A;G	161;77	38;37	R	A;G	195;60	38;38
CL137.Contig4_All	294	C	T	T	166	33	T	T;C	68;1	33;0	Y	T;C	57;15	34;34	Y	T;C	90;9	34;33
CL1377.Contig3_All	1330	T	Y	T;C	53;32	35;36	Y	C;T	12;11	39;34	C	C	99	37	Y	T;C	36;27	35;37
CL1377.Contig3_All	1747	A	R	A;G	37;16	37;37	R	A;G	12;11	37;37	G	G;T	77;1	35;40	R	A;G	29;14	36;34
CL1377.Contig3_All	1828	T	W	A;T	18;16	36;38	W	T;A	10;7	37;30	A	A	56	37	W	T;A	11;9	37;37
CL1377.Contig4_All	3321	G	S	G;C	46;18	36;37	S	G;C	21;6	37;37	C	C;G	49;2	37;32	S	G;C	27;10	38;38
CL1377.Contig4_All	3507	C	Y	C;T	56;29	35;36	Y	C;T	29;19	35;35	T	T;C	61;1	33;33	Y	C;T	41;16	35;35
CL1379.Contig2_All	718	C	S	G;C	211;350	39;34	G	G;C	228;1	33;0	G	G;C	267;10	37;0	S	C;G	173;91	34;34
CL1379.Contig2_All	784	A	R	A;G	269;177	36;33	G	G;A	143;60	31;0	G	G;A	99;142	33;0	G	G	232	32
CL1379.Contig2_All	2212	T	Y	T;C	277;26	38;37	C	C;T	69;45	37;0	C	C	191	36	C	C;T	115;16	37;0
CL138.Contig2_All	1705	A	G	G;A	267;7	34;33	G	G;A	233;1	35;0	R	A;G	11;8	36;36	R	A;G	14;9	36;39
CL139.Contig1_All	1804	G	R	G;A	224;44	35;33	A	A	19	33	R	G;A	244;14	35;34	R	G;A	215;45	35;35
CL1399.Contig3_All	600	A	R	A;G	96;22	37;37	R	A;G	69;9	37;35	R	G;A	68;37	37;38	G	G	126	38
CL14.Contig1_All	774	C	G	G	94	36	S	G;C	35;12	37;39	S	C;G	90;15	38;38	S	C;G	51;22	39;37
CL1419.Contig1_All	367	T	C	C	44	37	Y	T;C	8;6	35;36	Y	T;C	25;20	36;37	Y	T;C	43;13	34;37
CL1420.Contig1_All	258	G	K	G;T	31;6	38;38	T	T;G	19;12	36;0	K	G;T	28;23	37;37	K	T;G	9;6	38;37
CL1426.Contig1_All	523	C	Y	C;T	29;24	33;35	T	T;C	26;1	34;0	Y	C;T	102;68	33;36	Y	C;T	130;29	34;35
CL1426.Contig1_All	586	G	K	G;T	25;7	37;39	K	T;G	15;11	35;32	K	G;T	77;30	36;35	S	G;C	96;41	34;36
CL1426.Contig2_All	1018	G	K	G;T	18;15	35;32	K	G;T	89;16	35;35	T	T	70	33	T	T;G	11;2	32;0
CL1433.Contig2_All	733	T	C	C	61	34	Y	T;C	61;33	33;30	Y	T;C	69;29	35;35	Y	T;C	88;21	32;33
CL1433.Contig2_All	766	G	A	A;G	49;5	30;38	R	G;A	50;12	38;32	R	G;A	45;18	36;31	R	G;A	48;15	38;29
CL1433.Contig2_All	867	T	G	G	47	31	G	G	31	31	K	T;G	30;13	33;31	K	G;T	8;6	30;32
CL1440.Contig2_All	1545	T	Y	C;T	20;24	36;37	C	C;T	24;12	36;0	Y	C;T	29;16	37;38	C	C;T	35;8	36;40
CL1471.Contig17_All	2681	A	R	G;A	65;14	22;33	G	G;C	56;1	25;2	R	A;G	114;26	30;31	R	A;G	111;34	33;34
CL1471.Contig17_All	2762	C	M	A;C	38;7	33;34	A	A	49	33	M	C;A	104;11	34;31	M	C;A	108;25	33;29
CL1471.Contig17_All	2774	G	R	A;G	37;10	33;31	A	A	57	33	R	G;A	117;11	33;32	R	G;A	118;27	33;32
CL1471.Contig17_All	3080	G	R	A;G	68;10	38;38	A	A	57	38	R	G;A	136;20	37;40	R	G;A	161;18	38;38
CL1471.Contig17_All	3587	T	K	T;G	199;14	38;36	K	T;G	179;8	37;38	G	G	185	38	K	G;T	129;65	37;38
CL1471.Contig17_All	3869	C	M	C;A	28;7	32;37	M	C;A	21;5	33;38	A	A	30	36	A	A;C	33;1	34;41
CL1471.Contig2_All	180	T	K	G;T	137;12	37;37	K	T;G	110;19	38;37	G	G;A	151;1	37;35	G	G	167	37
CL1474.Contig2_All	1665	T	G	G	18	33	G	G	8	36	K	T;G	15;10	35;37	K	T;G	20;9	35;37
CL1474.Contig2_All	1758	A	G	G	16	36	G	G	9	35	R	A;G	12;9	34;34	R	A;G	13;8	36;33
CL1485.Contig1_All	405	C	M	A;C	9;12	37;29	M	A;C	7;8	34;28	A	A	31	34	A	A;C	31;1	36;0
CL1489.Contig2_All	1607	T	Y	C;T	49;41	35;28	Y	T;C	99;31	29;35	C	C;T	147;3	35;25	Y	T;C	52;15	27;34
CL1512.Contig4_All	638	A	R	G;A	98;90	33;34	R	A;G	107;36	33;36	R	G;A	98;53	35;33	G	G;C	172;1	35;34
CL1512.Contig4_All	1214	T	Y	T;C	71;53	35;36	Y	T;C	61;26	35;37	C	C	73	37	C	C	102	36
CL1512.Contig4_All	1352	A	R	A;G	60;49	32;36	R	A;G	52;33	35;35	G	G	75	35	G	G	87	36
CL1512.Contig4_All	1511	T	Y	C;T	50;51	36;35	Y	T;C	57;19	36;37	C	C	69	36	C	C	99	35
CL1531.Contig1_All	288	T	C	C;T	72;1	34;37	C	C	37	34	Y	T;C	51;20	36;33	Y	T;C	46;23	36;36
CL1532.Contig1_All	73	T	K	G;T	19;17	36;32	K	G;T	27;24	34;36	G	G	36	35	K	T;G	39;14	34;37
CL1532.Contig1_All	440	A	M	A;C	45;11	36;34	M	A;C	44;25	35;35	M	C;A	22;16	37;35	C	C	28	36
CL1532.Contig1_All	1046	T	W	A;T	54;31	37;39	W	A;T	51;38	36;37	W	T;A	119;23	39;36	Y	C;T	59;54	38;38
CL1541.Contig1_All	152	C	Y	T;C	28;5	37;37	Y	T;C	32;19	38;36	T	T;C	18;1	39;34	T	T	21	39
CL1541.Contig2_All	781	A	M	C;A	25;28	36;38	M	C;A	13;15	36;34	C	C;G	52;2	34;32	M	C;A	28;21	35;37
CL1551.Contig1_All	467	T	Y	T;C	23;13	34;32	Y	T;C	7;5	34;35	C	C	14	34	Y	C;T	18;15	36;32
CL1556.Contig5_All	700	G	A	A	17	36	A	A	9	36	R	G;A	49;12	37;36	A	A;G	72;3	36;37
CL1572.Contig2_All	1530	A	W	T;A	12;112	34;36	W	T;A	33;80	38;38	T	T;A	28;50	38;0	T	T;A	44;73	37;0
CL158.Contig2_All	1058	G	A	A;G	73;2	37;0	R	A;G	45;22	36;36	R	A;G	29;37	37;35	A	A;G	57;6	36;0
CL158.Contig2_All	1084	G	R	A;G	54;21	35;36	R	G;A	47;26	36;34	R	A;G	26;38	36;37	A	A;G	50;10	34;0
CL158.Contig2_All	1526	T	Y	C;T	47;15	32;35	C	C;T	78;3	34;37	C	C;T	122;2	34;0	Y	C;T	99;20	33;39
CL158.Contig3_All	558	A	R	G;A	21;30	34;30	G	G;A	48;6	34;0	G	G;A	58;16	32;32	R	G;A	33;48	33;35
CL158.Contig3_All	909	G	R	A;G	65;21	34;35	R	A;G	34;19	36;32	A	A;G	88;5	34;35	A	A;G	98;6	34;0
CL1599.Contig3_All	1484	A	T	T;A	11;61	33;0	W	T;A	10;86	35;36	W	A;T	42;10	38;37	W	T;A	38;15	36;38
CL1618.Contig1_All	1020	T	W	T;A	158;96	37;38	W	T;A	220;35	37;37	W	A;T	141;114	38;37	A	A	255	38
CL1618.Contig1_All	1034	T	Y	T;C	171;84	35;35	Y	C;T	242;12	36;37	Y	C;T	140;115	36;37	C	C	255	36
CL1618.Contig1_All	1068	C	Y	C;T	142;112	36;36	Y	C;T	182;41	36;36	Y	T;C	122;40	36;37	T	T	255	37
CL1618.Contig1_All	1759	A	R	A;G	82;43	36;37	R	A;G	82;11	36;39	R	A;G	32;31	36;37	G	G	59	37
CL1618.Contig1_All	1771	A	R	A;G	112;37	37;37	R	A;G	103;12	36;36	R	A;G	36;20	37;37	G	G	51	37
CL1618.Contig1_All	1783	G	K	G;T	110;35	37;39	K	G;T	96;12	38;37	K	G;T	34;20	36;38	T	T	52	39
CL1618.Contig1_All	1839	C	Y	C;T	191;63	37;37	Y	T;C	235;19	36;39	Y	C;T	121;98	37;36	T	T;C	229;1	36;37
CL1618.Contig1_All	1854	G	R	G;A	191;63	34;37	R	G;A	232;23	36;34	R	G;A	125;100	35;37	A	A;G	236;1	38;40
CL1618.Contig1_All	1878	A	R	A;G	176;79	34;34	R	A;G	228;27	34;35	R	A;G	108;106	36;33	G	G;A	228;1	34;39
CL1618.Contig1_All	1896	G	R	G;A	190;65	36;36	R	G;A	229;26	35;37	R	G;A	101;82	36;35	A	A;G	180;1	36;39
CL1618.Contig1_All	2031	C	Y	C;T	152;50	35;34	Y	C;T	156;14	35;36	Y	T;C	65;53	35;35	T	T;C	125;1	35;37
CL1618.Contig1_All	2049	T	Y	T;C	124;40	37;35	Y	T;C	147;9	37;36	Y	C;T	59;54	35;36	C	C	102	36
CL1618.Contig1_All	2205	A	R	A;G	112;54	36;36	R	G;A	144;7	35;35	R	A;G	38;34	37;36	G	G	90	35
CL1618.Contig1_All	2358	A	R	A;G	141;83	36;37	R	G;A	112;12	37;37	R	A;G	55;50	36;36	G	G	139	37
CL1619.Contig2_All	1661	T	W	T;A	42;18	38;39	W	T;A	29;22	37;39	A	A	40	36	W	A;T	34;28	38;36
CL1619.Contig2_All	1802	A	R	A;G	32;17	39;39	R	A;G	29;10	39;39	G	G;A	33;2	39;41	R	G;A	37;27	39;37
CL1621.Contig1_All	642	A	R	G;A	26;10	32;36	R	A;G	20;10	36;35	R	A;G	27;7	34;35	G	G	31	36
CL1621.Contig1_All	675	C	Y	T;C	28;11	37;36	Y	C;T	22;11	37;38	Y	C;T	32;9	37;35	T	T	33	38
CL1621.Contig1_All	721	T	Y	C;T	20;16	36;38	W	T;A	13;9	36;38	W	A;T	33;8	37;37	Y	C;T	13;9	38;37
CL1632.Contig1_All	810	G	R	G;A	20;12	35;34	A	A;G	21;1	32;35	R	G;A	30;7	34;33	R	G;A	21;12	34;33
CL1637.Contig5_All	1624	T	W	A;T	164;80	34;36	W	A;T	29;108	35;29	A	A;T	56;108	34;0	A	A;T	90;36	36;0
CL1641.Contig1_All	67	C	Y	T;C	80;106	38;38	T	T;C	129;202	38;0	T	T;C	52;93	38;0	T	T;C	35;145	38;0
CL1642.Contig2_All	1775	A	R	A;G	23;6	35;35	R	G;A	11;7	35;37	G	G	18	35	R	A;G	25;16	36;35
CL1645.Contig5_All	627	T	Y	T;C	60;21	38;39	Y	T;C	91;16	39;39	C	C	26	37	Y	T;C	93;16	39;39
CL1653.Contig7_All	160	A	R	G;A	9;7	33;36	R	G;A	50;41	34;38	G	G	18	38	G	G	26	37
CL1660.Contig2_All	1613	T	G	G;T	149;1	37;15	G	G	152	36	K	T;G	98;57	36;36	K	T;G	137;32	36;36
CL1660.Contig2_All	1706	A	T	T	46	35	T	T	63	36	W	A;T	30;20	37;38	W	A;T	53;13	35;35
CL1662.Contig1_All	717	A	R	G;A	22;8	35;35	G	G	17	37	G	G	38	38	G	G	30	37
CL1663.Contig2_All	3477	C	Y	T;C	11;12	31;31	Y	C;T	19;12	32;35	Y	C;T	9;9	34;33	T	T	16	33
CL1676.Contig2_All	533	T	Y	T;C	46;19	37;35	Y	T;C	30;22	35;34	C	C	57	36	C	C	55	35
CL1688.Contig2_All	1224	A	G	G	19	38	G	G	11	39	R	A;G	10;8	38;37	R	A;G	29;8	38;36
CL1690.Contig2_All	94	T	Y	T;C	85;27	34;36	Y	T;C	38;22	35;35	C	C	161	35	Y	C;T	258;11	34;36
CL1690.Contig2_All	141	G	S	G;C	74;22	35;35	S	G;C	33;19	35;34	C	C	146	34	S	C;G	243;12	36;38
CL1690.Contig2_All	149	C	Y	C;T	82;24	35;36	Y	C;T	34;20	35;35	T	T	148	37	T	T	255	39
CL1695.Contig1_All	516	C	M	C;A	54;15	34;36	M	C;A	61;32	34;33	A	A	15	34	A	A	46	34
CL1695.Contig4_All	817	T	Y	C;T	19;5	28;22	C	C	25	33	Y	C;T	42;8	28;20	Y	T;C	45;24	23;29
CL1695.Contig4_All	859	G	S	C;G	22;7	31;31	C	C	26	33	S	C;G	44;7	34;31	S	G;C	56;20	30;32
CL17.Contig3_All	1737	T	W	A;T	45;23	37;37	W	T;A	22;20	38;37	A	A	32	38	A	A	37	37
CL17.Contig3_All	1767	C	S	G;C	31;10	35;33	S	G;C	16;11	35;34	G	G	26	37	G	G	24	38
CL17.Contig3_All	1777	T	G	G	25	34	K	G;T	11;7	36;34	G	G	24	36	G	G	21	37
CL1706.Contig2_All	540	T	Y	C;T	22;315	35;34	Y	C;T	39;571	37;35	C	C;T	107;546	34;37	Y	C;T	29;1347	37;36
CL1706.Contig2_All	1047	C	T	T;C	273;461	37;0	T	T;C	270;798	37;35	Y	T;C	263;1011	38;37	T	T;C	266;2419	38;40
CL1714.Contig1_All	1308	C	S	G;C	20;16	38;36	S	G;C	27;14	37;35	S	G;C	26;18	37;37	G	G	63	37
CL1714.Contig2_All	1517	G	R	A;G	19;40	36;33	R	G;A	48;26	35;33	A	A;G	81;8	31;39	R	A;G	83;52	30;37
CL1714.Contig4_All	62	A	R	G;A	6;7	37;36	R	G;A	8;5	36;35	R	G;A	12;10	34;37	G	G	13	37
CL1718.Contig1_All	820	A	M	A;C	15;12	32;31	M	A;C	53;10	33;36	M	A;C	21;11	31;32	C	C	30	33
CL1718.Contig1_All	832	C	S	C;G	16;11	31;33	S	C;G	52;12	34;36	S	C;G	20;11	30;36	G	G	31	35
CL1718.Contig1_All	865	T	Y	T;C	13;9	35;29	Y	T;C	48;14	34;34	Y	T;C	15;11	31;33	C	C	29	33
CL1718.Contig1_All	1195	T	Y	T;C	18;6	34;37	Y	T;C	25;13	33;37	Y	T;C	11;10	35;36	C	C	12	34
CL1718.Contig1_All	1210	A	R	A;G	13;5	35;33	R	A;G	21;14	33;37	R	A;G	9;7	37;34	G	G	12	37
CL1732.Contig2_All	177	T	Y	C;T	12;5	35;36	Y	T;C	30;9	36;33	Y	T;C	13;7	34;35	C	C	12	27
CL1733.Contig3_All	458	A	G	G	24	37	G	G;A	28;2	36;36	G	G;A	57;4	34;30	R	A;G	235;10	35;34
CL1733.Contig3_All	521	T	C	C	26	31	C	C	20	33	Y	C;T	37;5	33;34	Y	T;C	246;12	33;36
CL1736.Contig3_All	1582	T	W	A;T	73;49	36;37	A	A;T	66;2	37;38	W	T;A	165;79	38;37	W	T;A	72;47	38;37
CL1736.Contig3_All	1705	T	Y	C;T	124;31	37;38	C	C;T	77;2	38;38	Y	T;C	156;99	37;37	Y	T;C	87;56	36;38
CL1736.Contig3_All	1790	A	R	G;A	104;30	36;37	G	G;A	49;1	36;35	R	A;G	157;82	36;36	R	A;G	71;34	36;37
CL174.Contig1_All	610	C	T	T	11	36	T	T	16	34	Y	C;T	14;10	37;37	Y	C;T	11;7	38;33
CL174.Contig1_All	1683	T	C	C	27	33	Y	C;T	19;13	33;28	Y	T;C	20;15	34;33	Y	C;T	13;13	33;32
CL1762.Contig2_All	860	T	K	T;G	44;10	33;33	G	G;T	33;4	35;0	G	G;T	44;3	33;0	G	G	18	35
CL1771.Contig3_All	922	A	G	G	16	38	R	G;A	23;17	38;34	R	G;A	76;69	38;36	R	G;A	126;69	37;36
CL1784.Contig4_All	1484	G	R	G;A	29;25	38;38	R	G;A	18;10	37;37	A	A;G	83;1	37;38	A	A;G	67;1	37;30
CL1789.Contig1_All	25	T	C	C;T	68;1	36;0	Y	C;T	30;11	35;39	C	C	26	33	C	C	53	34
CL1795.Contig1_All	1348	A	C	C	40	36	M	C;A	30;7	35;38	M	A;C	27;6	38;40	M	A;C	20;11	38;36
CL1804.Contig3_All	2998	T	C	C	33	36	Y	C;T	23;5	36;35	Y	T;C	76;20	36;37	Y	T;C	30;10	35;38
CL1814.Contig4_All	754	A	R	A;G	155;16	36;37	R	G;A	60;111	36;35	G	G;A	51;46	36;37	R	G;A	32;60	36;35
CL1817.Contig1_All	214	C	A	A	8	38	A	A	11	37	M	C;A	27;20	39;39	M	C;A	20;6	37;40
CL1820.Contig1_All	602	T	K	T;G	28;11	35;37	G	G	10	36	K	T;G	28;12	35;36	K	T;G	17;15	37;36
CL1820.Contig1_All	1617	T	W	T;A	53;32	35;36	A	A	20	36	W	T;A	42;26	37;35	W	A;T	15;7	34;37
CL1820.Contig1_All	2428	C	S	C;G	39;11	37;36	G	G	28	36	S	C;G	39;9	37;37	S	C;G	8;8	38;37
CL1820.Contig1_All	2654	T	Y	T;C	65;16	35;38	C	C	15	36	Y	T;C	40;25	36;39	Y	C;T	23;12	38;35
CL1820.Contig1_All	2754	A	R	A;G	39;14	37;38	G	G;T	26;1	36;2	R	A;G	30;24	38;37	R	G;A	28;15	37;38
CL1829.Contig1_All	541	C	T	T	33	38	Y	C;T	15;11	36;36	Y	T;C	15;8	39;38	Y	C;T	22;8	38;39
CL1837.Contig2_All	209	C	Y	C;T	101;49	35;37	Y	C;T	52;22	36;37	Y	C;T	132;72	36;36	T	T;C	87;3	37;35
CL1837.Contig2_All	281	C	Y	C;T	95;44	36;36	Y	C;T	57;26	37;38	T	T;C	153;1	36;34	T	T	80	36
CL1844.Contig1_All	452	A	W	A;T	53;36	37;39	W	A;T	41;18	38;37	T	T;A	134;1	38;38	W	T;A	109;16	38;35
CL185.Contig3_All	1493	G	R	A;G	9;8	34;36	A	A	12	35	R	G;A	12;6	35;38	A	A	9	35
CL1853.Contig2_All	767	G	C	C;G	51;2	33;20	S	C;G	8;5	35;35	S	G;C	32;20	34;34	S	C;G	32;7	36;37
CL1859.Contig2_All	1713	G	R	A;G	7;12	38;31	R	A;G	37;25	38;38	A	A;G	74;2	37;0	A	A;G	21;12	37;0
CL1864.Contig1_All	622	T	A	A	186	35	W	A;T	118;80	36;33	W	T;A	194;27	35;36	W	T;A	151;104	36;35
CL1866.Contig2_All	437	G	A	A;G	67;2	37;34	A	A;G	16;1	37;34	R	G;A	210;40	36;37	R	G;A	190;29	37;36
CL1866.Contig2_All	737	A	G	G;A	284;3	36;41	G	G	277	36	R	A;G	229;47	37;38	R	A;G	216;49	37;38
CL1866.Contig4_All	479	T	A	A;T	99;42	37;0	W	A;T	165;55	38;39	A	A;T	210;5	38;0	A	A;T	195;26	38;0
CL1875.Contig1_All	1027	G	R	A;G	20;15	36;37	R	A;G	13;14	38;35	R	A;G	17;10	37;36	A	A	20	38
CL1875.Contig5_All	508	T	Y	T;C	36;15	35;34	Y	T;C	26;8	35;37	Y	C;T	27;7	35;33	C	C;T	45;3	35;34
CL1875.Contig5_All	721	A	R	G;A	8;7	32;31	R	A;G	5;5	35;34	R	G;A	11;5	33;37	G	G	12	37
CL1879.Contig2_All	2560	A	G	G	36	35	G	G	20	32	R	A;G	18;7	35;36	R	A;G	10;9	36;35
CL1879.Contig2_All	5083	C	Y	T;C	19;17	35;36	Y	T;C	14;9	37;35	T	T;A	19;1	38;26	T	T;C	31;2	36;39
CL1879.Contig2_All	5830	G	R	G;A	56;19	37;38	R	G;A	38;30	37;38	A	A	45	38	A	A;G	56;5	38;36
CL1879.Contig2_All	5884	C	M	A;C	30;13	36;37	M	A;C	23;21	37;36	S	G;C	20;12	35;39	S	C;G	23;15	37;36
CL188.Contig6_All	1459	A	R	G;A	74;26	37;34	G	G	53	36	R	G;A	24;7	39;36	R	A;G	22;14	37;38
CL1896.Contig1_All	1529	T	K	T;G	130;125	36;38	K	T;G	163;91	37;38	G	G;T	145;1	36;35	K	G;T	116;37	37;35
CL1896.Contig1_All	1937	C	S	C;G	148;57	36;35	S	C;G	151;104	35;36	G	G;C	75;1	36;33	G	G;C	60;1	36;33
CL1896.Contig1_All	2102	C	Y	T;C	146;109	37;36	Y	C;T	139;116	37;37	T	T;A	107;1	36;7	T	T	143	37
CL1896.Contig1_All	2558	A	W	T;A	134;121	34;33	T	T	255	34	W	T;A	110;65	35;36	W	T;A	133;95	36;35
CL1901.Contig1_All	1118	C	S	C;G	184;12	38;37	S	G;C	83;83	38;38	G	G	157	38	G	G	194	38
CL1902.Contig1_All	303	T	W	A;T	20;96	36;38	A	A	13	36	W	T;A	161;13	38;38	W	T;A	93;19	36;36
CL1911.Contig1_All	435	A	R	A;G	724;649	32;33	R	A;G	347;793	32;31	G	G	1941	35	G	G;T	2104;1	33;35
CL1912.Contig1_All	705	A	G	G;A	30;2	39;40	R	A;G	13;5	36;41	G	G	21	38	R	A;G	14;8	38;38
CL1916.Contig1_All	1364	T	Y	C;T	16;12	35;36	Y	T;C	25;7	35;37	C	C	23	35	C	C	31	35
CL1916.Contig1_All	2498	G	R	G;A	17;6	38;39	R	G;A	16;11	38;37	K	T;G	13;8	33;34	K	G;T	12;7	37;34
CL192.Contig6_All	297	A	R	G;A	339;293	37;36	R	G;A	338;294	36;37	G	G;A	179;621	35;0	R	G;A	75;266	36;38
CL192.Contig6_All	386	A	M	C;A	709;412	38;36	M	A;C	452;587	36;37	C	C;A	480;592	37;0	M	C;A	109;261	37;36
CL192.Contig6_All	440	G	R	A;G	181;219	36;37	R	A;G	160;226	36;36	A	A;G	38;247	37;0	R	A;G	38;108	36;38
CL1937.Contig1_All	175	A	R	A;G	35;16	34;33	R	A;G	34;30	33;35	R	A;G	22;13	35;34	G	G	25	33
CL1944.Contig2_All	2521	A	R	A;G	9;10	34;30	R	A;G	9;6	29;36	G	G;T	17;1	34;5	R	G;A	11;8	28;34
CL1947.Contig1_All	1583	A	G	G	87	37	R	A;G	137;59	37;38	R	A;G	74;43	37;37	R	G;A	192;72	37;37
CL1947.Contig1_All	1966	T	Y	C;T	141;36	33;37	Y	C;T	291;92	34;34	Y	T;C	286;144	36;34	C	C;T	215;76	35;35
CL195.Contig1_All	1317	T	Y	T;C	42;18	31;33	Y	C;T	14;12	35;32	C	C	42	34	C	C	48	33
CL195.Contig1_All	1392	T	Y	T;C	34;14	35;33	Y	C;T	12;12	35;33	C	C	24	34	C	C	31	34
CL195.Contig1_All	1434	A	R	A;G	39;18	36;37	R	A;G	14;13	34;36	R	G;A	30;6	36;36	G	G	51	35
CL195.Contig1_All	1536	A	W	A;T	45;17	35;32	W	A;T	16;14	32;34	T	T	45	33	T	T	43	32
CL1954.Contig2_All	2469	G	A	A	24	36	R	A;G	16;5	35;32	R	G;A	11;12	31;35	R	A;G	16;8	36;35
CL1964.Contig4_All	342	A	R	G;A	201;28	35;38	G	G;A	80;6	35;38	R	A;G	18;5	37;35	R	A;G	37;12	35;36
CL1965.Contig1_All	98	C	Y	C;T	37;11	37;36	T	T	12	36	T	T	13	38	Y	C;T	61;9	37;35
CL1989.Contig2_All	480	G	C	C;G	16;34	36;0	S	C;G	28;55	38;37	S	C;G	31;35	36;38	S	C;G	81;22	37;37
CL1989.Contig2_All	503	A	T	T;A	10;28	28;0	W	T;A	22;40	32;36	W	T;A	22;25	28;38	W	T;A	77;19	28;34
CL2003.Contig2_All	2937	G	A	A	16	35	R	A;G	10;9	36;36	R	G;A	28;18	36;36	R	A;G	28;11	37;38
CL2005.Contig15_All	259	T	Y	C;T	141;92	33;33	Y	T;C	242;30	33;34	C	C;T	143;5	33;35	Y	C;T	167;108	33;33
CL2012.Contig1_All	178	T	Y	T;C	18;8	34;34	C	C	18	35	C	C;T	51;1	35;35	Y	T;C	22;14	36;34
CL2012.Contig1_All	190	T	Y	T;C	18;6	35;36	C	C	14	34	C	C;T	39;1	35;39	Y	T;C	14;12	36;36
CL202.Contig2_All	488	T	Y	C;T	31;25	36;34	Y	T;C	32;5	34;37	C	C;T	58;2	35;41	Y	T;C	64;12	34;35
CL202.Contig2_All	533	T	Y	T;C	44;32	35;35	W	T;A	61;12	36;36	A	A;T	105;3	35;36	W	T;A	107;18	35;36
CL202.Contig2_All	794	A	M	A;C	34;26	35;32	M	A;C	33;11	35;35	C	C;A	80;2	35;37	M	A;C	56;10	35;33
CL2020.Contig2_All	3038	T	Y	T;C	72;9	35;36	Y	T;C	30;19	37;35	Y	C;T	35;32	37;36	C	C	56	36
CL2041.Contig2_All	922	G	R	A;G	44;11	36;38	R	A;G	77;46	37;39	A	A	227	36	A	A	178	37
CL2044.Contig1_All	1158	A	W	T;A	66;7	38;38	W	T;A	7;5	38;34	W	T;A	21;8	39;35	T	T	24	38
CL2050.Contig4_All	3288	G	R	G;A	11;8	38;35	R	G;A	11;9	36;38	A	A;G	24;1	38;33	A	A	22	37
CL2050.Contig4_All	3294	A	R	A;G	11;9	39;34	R	G;A	10;8	37;35	G	G	22	38	G	G	21	36
CL2054.Contig2_All	24	G	A	A	156	38	R	A;G	62;15	38;34	R	A;G	215;39	38;36	R	A;G	199;37	37;37
CL2098.Contig2_All	2206	A	M	C;A	131;93	33;33	M	A;C	127;96	35;34	C	C;A	53;21	36;41	C	C;A	31;29	34;0
CL2106.Contig1_All	638	A	T	T	30	35	T	T	26	37	W	T;A	19;13	36;38	W	T;A	18;16	36;35
CL2121.Contig2_All	1066	G	T	T;G	40;2	34;0	K	T;G	12;12	34;30	K	G;T	15;17	36;37	K	G;T	11;9	36;38
CL2123.Contig1_All	2614	G	K	G;T	59;11	34;37	R	G;A	53;17	34;34	R	A;G	45;37	34;34	R	A;G	34;34	34;33
CL2125.Contig1_All	862	T	C	C;T	70;1	36;37	C	C;T	55;2	36;37	Y	T;C	44;11	36;37	Y	T;C	48;11	36;35
CL2127.Contig1_All	343	G	K	G;T	68;46	37;38	K	G;T	63;45	37;38	K	T;G	117;14	38;35	T	T	139	37
CL2127.Contig1_All	486	A	M	A;C	90;57	38;37	M	A;C	67;52	39;38	M	C;A	126;20	37;38	C	C	147	37
CL2127.Contig1_All	531	G	R	G;A	62;39	37;38	R	G;A	48;30	38;37	R	A;G	79;16	38;38	A	A	104	38
CL2127.Contig1_All	683	G	R	A;G	72;65	36;36	R	G;A	56;44	36;37	R	A;G	116;19	37;36	A	A	144	37
CL2138.Contig1_All	1541	A	T	T	19	39	W	A;T	27;16	38;38	W	A;T	86;31	37;36	W	A;T	87;19	38;37
CL2140.Contig4_All	527	G	R	G;A	268;57	38;39	R	A;G	75;111	38;38	A	A	270	38	A	A	355	38
CL2140.Contig4_All	545	A	W	A;T	272;63	38;39	W	T;A	86;115	39;38	T	T	284	39	T	T	362	39
CL2140.Contig5_All	832	G	R	G;A	244;52	38;39	R	G;A	102;62	39;38	A	A	241	38	A	A	324	38
CL2140.Contig5_All	850	A	W	A;T	246;58	38;37	W	A;T	105;76	38;38	T	T	256	39	T	T	332	39
CL2145.Contig1_All	1949	G	K	G;T	104;62	37;37	R	G;A	92;44	37;37	R	G;A	149;105	37;36	K	T;G	164;91	38;37
CL2145.Contig1_All	1967	A	W	A;T	124;79	36;37	W	T;A	105;66	34;34	T	T	255	35	T	T;A	254;1	35;2
CL2147.Contig2_All	121	T	W	T;A	45;8	35;37	W	A;T	15;9	39;38	A	A	36	39	A	A	35	37
CL2152.Contig1_All	1274	A	C	C	34	30	M	A;C	15;14	31;29	C	C	27	32	M	A;C	16;14	31;34
CL2152.Contig1_All	2490	T	A	A;T	49;1	37;39	W	T;A	14;9	38;37	A	A	41	38	W	T;A	17;9	40;36
CL2156.Contig3_All	1162	G	R	G;A	63;18	33;35	R	G;A	84;48	35;34	R	G;A	42;49	35;34	A	A	101	34
CL2161.Contig2_All	248	G	A	A;G	253;2	39;41	R	A;G	202;53	39;37	R	A;G	160;72	39;36	A	A;G	143;1	39;39
CL2161.Contig2_All	253	T	A	A;T	253;2	38;40	W	A;T	201;54	38;38	W	A;T	124;116	38;37	W	T;A	86;56	38;38
CL2161.Contig3_All	505	T	A	A	12	38	W	T;A	17;12	39;39	W	T;A	213;23	37;34	W	T;A	121;15	37;36
CL2170.Contig1_All	210	T	C	C	37	38	Y	C;T	38;34	36;37	C	C	72	37	C	C	41	38
CL2179.Contig2_All	3253	T	W	T;A	48;28	35;36	W	A;T	17;20	37;36	A	A	46	36	A	A;T	27;1	37;0
CL2179.Contig2_All	3262	C	Y	C;T	49;29	36;35	Y	T;C	17;22	37;35	T	T	44	36	T	T;C	27;1	35;0
CL2179.Contig5_All	319	G	S	G;C	18;8	35;37	K	G;T	14;11	36;33	K	G;T	24;13	34;36	K	T;G	16;16	34;33
CL221.Contig1_All	186	G	S	C;G	114;110	37;35	S	G;C	58;28	35;35	R	G;A	177;19	34;33	R	G;A	135;18	35;31
CL2210.Contig2_All	167	T	Y	T;C	15;13	32;34	Y	T;C	11;5	32;34	C	C	10	33	Y	T;C	9;7	36;35
CL2219.Contig2_All	47	C	Y	T;C	33;117	38;35	Y	T;C	48;109	37;37	T	T;C	52;38	37;0	Y	T;C	23;120	37;36
CL2219.Contig2_All	54	A	R	G;A	33;119	39;36	R	G;A	48;112	38;36	G	G;A	52;38	37;0	R	G;A	23;123	35;35
CL2219.Contig3_All	91	T	C	C	41	37	C	C	28	38	Y	C;T	12;6	37;39	Y	T;C	35;19	38;36
CL2219.Contig3_All	706	A	R	G;A	101;43	38;39	G	G	52	39	R	A;G	46;16	38;39	R	A;G	275;19	37;39
CL222.Contig3_All	1397	T	W	T;A	35;44	36;38	W	A;T	80;88	36;37	A	A	63	39	A	A	88	35
CL2220.Contig3_All	212	G	A	A;G	34;23	36;0	A	A;G	38;5	35;0	R	G;A	50;17	36;36	R	G;A	116;72	36;35
CL2227.Contig2_All	425	A	R	A;G	37;33	36;38	R	A;G	20;15	34;38	R	A;G	26;27	33;38	G	G	62	37
CL2227.Contig2_All	1184	C	S	C;G	53;24	35;34	S	C;G	22;6	33;33	S	C;G	38;25	34;35	G	G	55	34
CL2227.Contig2_All	1385	G	K	G;T	63;27	35;35	K	G;T	18;9	33;34	K	T;G	35;28	34;34	T	T;G	52;1	35;37
CL2227.Contig2_All	1772	G	R	G;A	24;17	35;37	R	G;A	13;6	36;40	R	G;A	21;12	37;38	A	A	21	37
CL2232.Contig1_All	65	C	Y	C;T	17;9	38;39	Y	T;C	17;10	38;36	T	T;C	24;2	38;40	Y	T;C	24;9	38;39
CL2239.Contig5_All	2942	T	Y	C;T	25;45	38;38	C	C;T	21;19	38;0	Y	C;T	23;43	36;38	Y	C;T	22;43	36;29
CL2239.Contig5_All	2949	T	Y	C;T	22;44	37;38	C	C;T	21;17	37;0	Y	C;T	22;43	32;37	Y	C;T	19;40	37;35
CL2239.Contig5_All	6986	A	C	C;A	45;6	37;32	C	C;A	26;4	37;0	C	C;A	36;2	36;0	M	C;A	30;8	38;37
CL2245.Contig2_All	100	G	A	A	65	39	R	G;A	41;10	38;38	R	G;A	82;17	38;39	R	A;G	54;24	37;38
CL2245.Contig2_All	1274	C	T	T;C	73;26	33;24	Y	C;T	131;38	34;34	T	T;C	114;27	36;41	T	T;C	84;23	35;0
CL2245.Contig2_All	1616	C	Y	C;T	140;35	34;34	Y	C;T	170;54	35;34	T	T;C	275;17	34;35	T	T;C	116;87	33;0
CL2245.Contig2_All	2153	C	Y	T;C	163;72	31;30	Y	T;C	208;63	33;31	Y	T;C	148;111	33;34	T	T;C	213;35	33;16
CL2273.Contig2_All	218	A	C	C	22	36	C	C	18	32	M	C;A	12;13	36;31	M	C;A	15;9	34;35
CL2273.Contig2_All	1190	G	T	T	16	36	T	T	23	35	K	T;G	9;7	37;34	K	T;G	9;9	37;35
CL2273.Contig2_All	1196	G	A	A	20	34	A	A	32	35	R	A;G	9;7	36;36	R	A;G	9;8	35;36
CL2273.Contig2_All	1679	T	Y	T;C	29;19	34;35	C	C;T	64;4	33;28	Y	C;T	21;19	33;35	Y	C;T	21;20	36;34
CL2273.Contig2_All	1712	C	Y	C;T	27;14	33;35	T	T;C	64;4	34;30	Y	T;C	20;19	36;34	Y	C;T	19;14	31;34
CL2286.Contig2_All	107	A	R	G;A	27;6	36;39	R	G;A	11;10	38;39	R	G;A	22;18	38;37	G	G;A	35;2	36;39
CL2293.Contig3_All	2060	T	C	C;T	30;3	36;32	Y	C;T	16;13	38;36	Y	T;C	27;19	37;35	Y	T;C	56;17	37;36
CL2293.Contig3_All	2855	A	R	A;G	14;5	33;34	R	A;G	10;10	36;35	G	G	36	33	G	G	35	33
CL2293.Contig3_All	2882	C	S	C;G	17;5	32;34	S	C;G	6;6	38;31	G	G	33	35	G	G	33	37
CL2293.Contig3_All	2915	A	R	A;G	17;6	36;33	R	A;G	6;5	35;29	G	G	31	34	G	G	33	33
CL2293.Contig3_All	2921	T	W	T;A	18;12	35;34	W	T;A	7;7	35;29	A	A	42	34	A	A	38	34
CL2294.Contig2_All	988	T	A	A	36	35	W	A;T	10;5	38;38	W	T;A	16;5	38;35	W	T;A	18;5	36;38
CL2295.Contig2_All	98	T	K	T;G	176;73	35;34	G	G;C	169;1	34;41	K	T;G	153;12	36;36	K	T;G	172;55	36;34
CL23.Contig2_All	1150	C	S	G;C	32;16	35;36	S	C;G	22;14	36;37	G	G	49	35	G	G	53	34
CL23.Contig2_All	1284	A	M	A;C	46;28	36;35	M	C;A	52;11	35;36	M	A;C	44;32	36;34	C	C	67	34
CL2305.Contig1_All	222	T	C	C;T	362;58	37;35	Y	T;C	144;139	34;34	C	C;T	705;75	37;36	C	C;T	333;169	37;38
CL2305.Contig1_All	258	T	C	C;T	383;92	34;39	Y	T;C	141;142	34;34	C	C;T	806;83	33;33	C	C;T	363;222	32;30
CL2305.Contig1_All	306	G	A	A;G	368;104	38;35	R	G;A	246;197	37;37	A	A;G	917;97	37;37	A	A;G	381;224	36;36
CL2305.Contig2_All	1181	C	Y	T;C	297;170	33;36	Y	T;C	439;1116	34;37	T	T;C	359;278	34;0	T	T;C	387;21	33;0
CL2323.Contig1_All	177	C	Y	T;C	25;9	36;38	T	T	27	34	Y	C;T	16;17	39;31	Y	T;C	16;10	34;39
CL2330.Contig1_All	382	A	R	G;A	138;141	32;33	R	A;G	162;28	26;24	G	G;C	223;3	26;2	G	G;A	112;18	29;11
CL2330.Contig2_All	771	A	G	G	287	30	R	A;G	256;100	33;32	R	A;G	146;163	32;30	R	A;G	302;27	32;29
CL2331.Contig1_All	379	C	S	C;G	23;11	38;39	S	C;G	27;6	39;39	G	G	54	38	G	G	58	36
CL2337.Contig2_All	2108	C	Y	C;T	68;23	37;36	Y	T;C	45;37	37;38	T	T;C	66;25	36;0	Y	C;T	30;19	38;39
CL2340.Contig2_All	1631	A	G	G;A	67;2	36;27	R	A;G	45;29	37;37	G	G	49	37	G	G	52	37
CL2341.Contig1_All	1193	C	S	C;G	18;12	34;35	S	C;G	14;9	34;34	S	C;G	27;6	37;36	G	G	18	35
CL2341.Contig1_All	1244	A	M	A;C	29;8	35;38	M	C;A	27;8	36;36	M	A;C	34;7	37;32	C	C	38	37
CL2351.Contig2_All	347	T	Y	T;C	67;60	37;36	Y	T;C	34;20	37;37	Y	C;T	19;8	36;39	C	C	23	37
CL2360.Contig1_All	1568	C	T	T	43	37	Y	T;C	25;7	36;34	Y	C;T	19;9	36;36	Y	C;T	20;7	36;34
CL2376.Contig2_All	1698	T	Y	C;T	19;12	33;28	C	C;T	20;15	35;0	C	C;T	19;9	35;0	C	C;T	22;9	33;0
CL2385.Contig2_All	650	G	R	G;A	54;9	35;36	R	G;A	28;27	34;36	R	A;G	41;17	35;35	A	A	30	36
CL2385.Contig2_All	812	G	T	T	37	33	K	T;G	21;15	35;38	K	G;T	43;22	34;34	K	G;T	23;14	35;34
CL239.Contig3_All	86	G	A	A	13	38	R	A;G	9;9	40;33	R	G;A	18;7	36;40	R	G;A	22;12	36;40
CL239.Contig3_All	617	G	C	C;G	126;1	35;34	C	C	164	36	S	G;C	62;49	34;35	S	C;G	96;94	34;35
CL2406.Contig4_All	1531	G	R	A;G	7;35	35;38	A	A;G	25;12	38;0	A	A	52	35	A	A	48	37
CL2409.Contig2_All	518	C	T	T;C	25;1	38;38	Y	C;T	8;5	32;39	Y	C;T	20;15	39;38	Y	C;T	31;18	38;37
CL242.Contig1_All	339	T	C	C	16	33	C	C	63	34	Y	T;C	128;13	32;30	Y	T;C	72;31	32;34
CL2428.Contig1_All	386	T	Y	T;C	66;18	35;34	Y	T;C	38;16	33;31	C	C;T	123;1	36;41	C	C	194	36
CL243.Contig4_All	2958	T	Y	T;C	107;10	38;39	Y	T;C	66;24	38;38	Y	T;C	72;63	38;37	C	C	132	38
CL2432.Contig1_All	2250	C	Y	C;T	106;66	34;36	Y	C;T	146;38	34;36	T	T	230	35	T	T	159	36
CL2435.Contig2_All	2156	C	A	A	32	36	A	A	49	35	M	C;A	38;13	37;36	M	A;C	27;18	35;34
CL2435.Contig2_All	2230	C	G	G	11	37	G	G	15	33	S	C;G	11;7	34;36	S	G;C	16;9	37;33
CL2436.Contig1_All	1142	C	T	T	28	39	Y	T;C	6;5	36;39	T	T;C	25;1	38;31	Y	C;T	21;14	37;37
CL2436.Contig1_All	1555	C	Y	T;C	37;10	35;38	Y	C;T	16;7	37;39	T	T	44	37	Y	C;T	16;16	38;37
CL2440.Contig1_All	2809	T	W	T;A	14;6	39;37	A	A	17	38	A	A	16	38	W	T;A	7;7	39;37
CL2446.Contig2_All	2414	T	C	C	46	36	C	C;T	41;1	36;32	Y	T;C	43;11	35;35	Y	T;C	36;16	35;34
CL2449.Contig1_All	169	A	G	G	18	37	R	A;G	10;9	39;38	R	G;A	40;19	38;38	R	G;A	47;29	39;38
CL2449.Contig1_All	177	G	A	A	18	38	R	G;A	11;9	37;36	R	A;G	40;19	36;36	R	A;G	47;29	37;37
CL2453.Contig1_All	1027	G	S	C;G	112;66	32;34	S	C;G	99;48	31;27	C	C;G	112;2	34;0	S	G;C	171;25	36;31
CL2453.Contig2_All	1641	C	Y	C;T	192;81	36;37	Y	T;C	160;36	36;35	T	T;C	480;11	35;36	Y	C;T	232;196	38;37
CL2453.Contig2_All	1749	T	W	T;A	70;26	36;36	W	T;A	73;29	36;37	A	A	393	36	W	A;T	130;29	36;36
CL2456.Contig2_All	3548	G	R	A;G	21;35	36;38	A	A;G	18;24	38;0	A	A;G	19;14	38;0	R	A;G	37;17	37;37
CL2456.Contig2_All	4501	A	R	G;A	14;17	38;33	G	G	51	37	G	G;A	28;17	38;0	R	A;G	33;6	39;38
CL2457.Contig1_All	350	A	R	A;G	105;17	32;33	R	A;G	83;53	34;35	R	A;G	54;42	34;34	G	G;A	117;1	34;35
CL2457.Contig1_All	1161	C	S	C;G	27;5	32;29	S	C;G	25;17	32;27	S	G;C	35;5	32;34	G	G	38	34
CL2457.Contig1_All	1254	C	S	C;G	34;7	33;38	S	C;G	20;18	35;36	G	G	47	37	G	G	36	35
CL2457.Contig1_All	1371	C	M	C;A	26;8	34;37	M	C;A	27;18	35;37	M	C;A	24;20	35;36	A	A	36	36
CL2457.Contig1_All	1758	A	W	T;A	13;8	37;36	W	T;A	15;12	33;34	T	T	22	34	T	T	30	34
CL2457.Contig1_All	1818	C	Y	C;T	16;12	35;36	Y	C;T	36;12	38;37	Y	C;T	19;12	33;37	T	T	33	38
CL2457.Contig1_All	1824	A	M	A;C	17;12	38;38	M	A;C	36;12	38;37	M	A;C	19;12	35;37	C	C	30	38
CL2457.Contig1_All	1839	A	R	A;G	15;12	35;36	R	A;G	31;10	36;37	R	A;G	19;7	33;35	G	G	18	35
CL2457.Contig1_All	1857	C	S	C;G	22;17	35;35	S	C;G	33;15	35;35	S	C;G	20;18	35;34	G	G	21	36
CL2459.Contig1_All	2090	G	R	G;A	33;12	36;36	R	G;A	37;15	35;37	A	A;C	40;1	37;34	R	A;G	38;7	37;37
CL2459.Contig1_All	2105	G	R	G;A	34;10	37;37	R	G;A	48;19	36;37	A	A	51	37	R	A;G	40;7	37;37
CL2459.Contig1_All	2783	C	S	G;C	21;15	32;34	G	G	47	34	S	C;G	50;8	34;32	S	C;G	25;9	33;33
CL2459.Contig1_All	3014	T	W	A;T	19;5	36;36	A	A;G	30;1	37;38	W	T;A	23;13	37;38	W	T;A	21;13	38;37
CL2459.Contig1_All	3587	A	W	T;A	14;11	38;37	T	T	28	36	W	A;T	46;9	35;36	W	A;T	26;10	38;35
CL2459.Contig1_All	4157	A	R	G;A	22;11	38;38	G	G	35	36	R	A;G	19;7	37;38	R	G;A	23;6	37;34
CL2461.Contig1_All	624	A	R	G;A	75;53	37;36	R	G;A	94;46	35;36	G	G	64	36	G	G	47	36
CL2461.Contig1_All	1005	G	K	G;T	56;35	36;36	K	G;T	80;20	36;37	R	G;A	33;12	36;35	R	G;A	28;15	36;37
CL2461.Contig1_All	1110	G	R	G;A	157;30	34;35	R	G;A	183;50	33;34	K	G;T	106;23	32;34	K	G;T	90;54	34;32
CL2461.Contig1_All	1578	G	C	C;A	58;4	33;35	C	C;A	85;2	33;29	S	G;C	30;17	33;34	S	G;C	41;13	33;37
CL2461.Contig1_All	1605	T	C	C;A	43;1	34;9	Y	C;T	38;22	34;31	Y	T;C	20;8	34;34	Y	T;C	33;8	33;37
CL2461.Contig1_All	1674	T	Y	T;C	30;18	36;35	Y	T;C	44;15	36;35	C	C	31	36	C	C	40	35
CL2471.Contig2_All	78	T	W	T;A	3345;663	38;37	W	T;A	910;265	36;36	W	T;A	2746;483	37;37	A	A;T	322;9	36;34
CL2471.Contig3_All	94	A	R	A;G	311;113	34;36	R	A;G	249;45	34;37	R	A;G	265;64	34;36	G	G;A	542;2	34;0
CL2471.Contig3_All	472	G	R	G;A	334;223	33;33	R	A;G	397;98	33;36	R	A;G	385;109	32;34	A	A;G	413;6	31;14
CL2471.Contig5_All	153	T	G	G;T	288;1	36;0	K	T;G	224;244	34;37	G	G;T	254;48	37;33	G	G;T	255;26	36;33
CL2486.Contig1_All	167	C	T	T	83	36	T	T	63	36	Y	C;T	10;8	38;35	Y	C;T	15;13	38;35
CL2490.Contig2_All	1382	T	Y	C;T	17;6	37;37	C	C;T	19;1	37;40	Y	T;C	14;5	37;40	Y	T;C	23;7	36;38
CL2493.Contig1_All	1138	C	Y	C;T	24;11	37;34	Y	C;T	34;30	36;36	Y	T;C	25;24	36;36	T	T	34	35
CL2493.Contig1_All	1171	C	S	C;G	46;17	36;37	S	C;G	56;41	37;37	G	G	116	37	G	G	72	38
CL250.Contig2_All	141	G	R	A;G	9;12	36;32	A	A	15	37	A	A;G	60;3	35;36	R	G;A	149;24	33;35
CL2508.Contig1_All	483	C	Y	C;T	49;44	33;32	Y	C;T	44;37	34;31	T	T;C	64;1	32;35	Y	C;T	51;37	34;33
CL2508.Contig1_All	1625	C	Y	C;T	32;21	36;35	Y	C;T	32;17	35;27	T	T;C	43;2	36;34	T	T	53	34
CL2516.Contig1_All	403	T	A	A	21	35	A	A	8	34	W	T;A	24;10	35;37	W	T;A	32;23	35;32
CL2519.Contig2_All	309	A	G	G;A	207;1	36;17	G	G;A	293;1	37;39	R	A;G	168;142	37;37	R	A;G	263;35	38;38
CL2519.Contig2_All	380	T	C	C	194	38	Y	C;T	193;61	38;38	Y	C;T	171;88	38;37	Y	C;T	159;96	38;37
CL2519.Contig3_All	947	T	G	G;A	189;1	37;31	G	G;T	253;1	37;41	K	T;G	97;43	37;38	K	T;G	222;32	37;36
CL253.Contig13_All	282	G	R	A;G	40;34	36;37	R	A;G	33;38	36;36	R	A;G	53;15	36;33	A	A;G	62;12	36;31
CL253.Contig9_All	109	T	C	C	8	37	Y	T;C	111;18	36;33	C	C;T	62;1	35;41	C	C	31	35
CL2532.Contig3_All	1321	C	T	T	15	35	T	T	8	37	Y	C;T	9;6	39;37	Y	C;T	8;6	35;35
CL2546.Contig2_All	884	A	M	A;C	35;11	32;33	M	A;C	23;14	32;36	M	C;A	28;13	36;28	C	C;T	83;1	36;34
CL2548.Contig2_All	663	C	S	C;G	32;18	36;37	S	C;G	25;15	38;37	G	G	39	38	S	C;G	49;21	37;34
CL2552.Contig2_All	184	A	R	A;G	14;6	39;39	G	G;A	27;1	37;40	R	A;G	34;17	38;39	R	G;A	7;7	39;37
CL2552.Contig2_All	543	T	Y	C;T	36;63	37;37	C	C	47	35	Y	T;C	107;24	39;37	Y	C;T	68;42	36;39
CL2552.Contig2_All	1820	G	S	C;G	67;10	33;35	S	G;C	42;6	34;36	R	A;G	88;18	33;35	R	A;G	49;17	32;35
CL2552.Contig2_All	1991	G	R	A;G	19;18	36;37	R	A;G	16;7	39;37	A	A;G	37;1	37;0	A	A;G	27;2	38;0
CL2552.Contig2_All	2036	G	K	G;T	26;16	35;36	T	T	25	39	T	T;G	46;2	38;31	T	T	32	38
CL2552.Contig2_All	2105	C	Y	C;T	29;12	34;34	T	T	21	36	Y	C;T	32;21	34;36	Y	T;C	24;17	36;35
CL2555.Contig1_All	221	C	A	A	17	38	M	A;C	10;13	38;38	M	A;C	6;8	39;40	M	A;C	10;15	31;35
CL2555.Contig1_All	330	G	C	C	26	37	S	C;G	26;12	37;38	S	G;C	16;8	38;37	S	G;C	27;14	36;36
CL2557.Contig2_All	942	A	G	G	36	37	R	G;A	16;10	36;34	R	G;A	19;15	36;36	R	A;G	27;11	37;33
CL2557.Contig2_All	1947	G	A	A;G	54;3	36;35	R	A;G	28;19	34;38	R	A;G	29;18	35;35	A	A	34	35
CL2559.Contig1_All	1500	T	G	G;T	67;1	37;37	K	G;T	64;39	37;36	G	G;A	33;1	34;35	A	A;G	72;2	31;38
CL2560.Contig1_All	983	T	A	A	17	37	W	T;A	8;6	40;37	W	T;A	14;8	39;38	W	T;A	23;6	37;33
CL2580.Contig1_All	517	C	T	T;C	119;1	39;0	T	T	82	37	Y	C;T	38;26	36;37	Y	T;C	37;43	37;36
CL2580.Contig1_All	1242	G	R	G;A	543;209	35;36	A	A;G	136;17	33;0	R	A;G	49;146	37;36	R	G;A	172;34	35;37
CL2580.Contig1_All	1289	T	W	T;A	548;197	38;39	A	A;T	162;3	39;0	W	A;T	66;133	39;38	W	T;A	165;33	39;38
CL2588.Contig1_All	384	C	Y	C;T	18;12	37;36	Y	C;T	12;10	39;37	Y	T;C	21;9	38;38	T	T	33	38
CL26.Contig1_All	330	A	M	C;A	48;9	37;38	W	T;A	12;10	39;38	M	A;C	19;15	37;38	M	A;C	10;10	39;36
CL2600.Contig2_All	1100	C	S	G;C	32;25	36;33	S	C;G	14;12	36;34	G	G	32	36	G	G	36	36
CL2600.Contig2_All	1106	C	Y	T;C	33;25	37;34	Y	C;T	14;12	34;37	T	T	32	34	T	T	38	37
CL2600.Contig2_All	2451	G	K	G;T	20;20	38;37	K	G;T	20;16	37;36	T	T	40	37	T	T	49	37
CL2602.Contig1_All	99	C	Y	C;T	78;47	35;36	Y	C;T	21;10	37;36	Y	C;T	76;47	36;35	T	T;C	96;3	36;22
CL2602.Contig1_All	1163	T	Y	T;C	149;106	36;36	Y	T;C	45;41	36;36	Y	C;T	146;109	37;37	C	C;T	254;1	37;2
CL2624.Contig2_All	1718	T	Y	C;T	13;6	38;38	C	C	10	36	C	C	13	37	Y	T;C	9;8	36;40
CL2638.Contig3_All	909	A	R	A;G	117;12	34;35	R	A;G	138;38	35;33	G	G;A	18;75	35;0	R	G;A	62;65	33;35
CL2638.Contig3_All	930	G	R	G;A	86;47	35;32	R	A;G	73;82	32;33	A	A;G	14;115	33;0	R	A;G	59;70	31;33
CL264.Contig2_All	1665	C	T	T	55	34	Y	T;C	30;25	34;35	Y	C;T	17;12	35;34	T	T;C	32;12	35;0
CL2640.Contig1_All	385	A	R	A;G	7;7	37;34	R	A;G	52;53	36;35	G	G;A	26;1	34;41	R	G;A	27;27	35;34
CL2640.Contig1_All	430	C	M	C;A	26;12	34;34	M	C;A	75;69	37;35	A	A	32	36	M	C;A	33;27	33;35
CL2640.Contig2_All	415	A	C	C	44	33	M	C;A	95;18	34;35	C	C;A	28;5	34;36	C	C;A	74;2	33;35
CL2645.Contig2_All	1248	C	S	G;C	109;102	36;34	S	G;C	134;90	34;35	G	G;C	114;82	36;0	S	G;C	42;105	35;38
CL265.Contig2_All	5065	A	T	T	33	33	T	T	9	37	W	A;T	21;12	33;38	W	A;T	10;5	36;38
CL265.Contig2_All	14596	C	Y	C;T	79;56	37;37	Y	T;C	62;34	37;37	T	T;C	70;2	37;0	T	T;C	30;3	38;0
CL2659.Contig2_All	1897	C	S	C;G	128;101	36;35	S	G;C	105;129	36;34	S	G;C	94;55	37;36	G	G;C	171;21	37;0
CL2659.Contig2_All	2203	A	G	G;A	182;68	33;40	G	G;A	213;99	35;36	R	G;A	147;166	35;37	R	A;G	272;161	37;35
CL2659.Contig2_All	2299	G	K	G;T	299;47	32;33	K	G;T	480;135	31;32	T	T;G	131;99	31;41	K	T;G	142;169	32;32
CL2659.Contig2_All	2377	T	Y	T;C	168;57	36;34	Y	T;C	186;87	37;35	C	C;T	125;14	35;0	C	C;T	182;11	35;0
CL2661.Contig1_All	211	T	G	G	97	35	G	G	86	35	K	T;G	11;9	37;36	K	G;T	102;8	34;36
CL2661.Contig1_All	217	G	A	A	69	37	A	A	63	37	R	G;A	11;7	38;38	R	A;G	71;8	37;37
CL2661.Contig1_All	676	A	R	A;G	217;62	35;38	R	G;A	170;94	38;37	G	G;A	254;1	37;39	R	G;A	184;92	36;35
CL2676.Contig2_All	429	C	T	T;C	15;4	35;0	Y	T;C	7;11	35;35	Y	C;T	60;40	36;35	Y	T;C	55;52	36;35
CL2676.Contig2_All	474	A	G	G;A	17;1	34;0	R	G;A	8;26	34;33	R	A;G	48;33	30;31	R	A;G	46;38	31;32
CL2677.Contig2_All	2690	A	W	A;T	38;18	39;39	T	T;A	35;1	39;41	T	T;A	37;2	39;36	W	A;T	52;28	38;38
CL2677.Contig2_All	2830	C	Y	C;T	63;59	34;32	T	T	70	33	T	T;C	107;3	33;36	Y	C;T	84;66	35;33
CL2680.Contig2_All	1193	C	T	T	31	37	Y	T;C	10;7	37;38	Y	T;C	26;17	37;35	Y	T;C	17;15	35;38
CL2687.Contig3_All	132	A	R	A;G	157;25	37;37	G	G	110	36	G	G	100	38	R	A;G	58;23	37;37
CL2687.Contig3_All	399	C	Y	C;T	173;16	36;35	T	T	128	36	T	T	174	36	Y	C;T	92;52	35;37
CL2688.Contig2_All	1043	A	W	A;T	14;10	36;36	M	C;A	19;17	37;36	W	T;A	17;5	37;38	W	T;A	13;12	38;33
CL2691.Contig4_All	2007	C	M	C;A	61;44	37;37	M	C;A	33;25	38;36	Y	C;T	48;15	38;36	Y	C;T	35;27	37;36
CL2691.Contig4_All	2910	A	R	A;G	88;25	34;35	R	A;G	51;21	35;36	G	G	115	34	G	G;A	120;3	34;34
CL2691.Contig4_All	3225	C	Y	T;C	95;15	35;36	T	T	75	35	Y	C;T	92;11	36;35	Y	C;T	75;38	36;36
CL2691.Contig4_All	3416	T	K	T;G	82;11	37;37	K	T;G	59;13	38;37	G	G;T	125;1	36;40	G	G;T	97;1	36;40
CL2715.Contig1_All	432	A	G	G	20	36	G	G	21	35	R	A;G	15;7	37;38	R	A;G	13;7	37;37
CL272.Contig1_All	177	G	S	C;G	64;20	34;37	C	C;G	69;112	35;39	S	C;G	45;305	39;37	S	C;G	79;237	35;24
CL272.Contig1_All	516	A	R	G;A	19;12	35;35	R	A;G	107;10	36;34	M	A;C	248;5	34;38	M	C;A	54;242	32;35
CL2725.Contig2_All	79	T	Y	C;T	55;41	34;35	Y	T;C	73;22	36;33	Y	T;C	123;27	34;31	C	C;T	254;1	30;2
CL2725.Contig2_All	337	T	Y	T;C	93;21	35;36	Y	T;C	90;33	35;36	Y	C;T	98;30	36;36	C	C;G	254;1	35;30
CL2725.Contig2_All	343	C	Y	C;T	75;22	37;35	Y	C;T	66;33	36;34	Y	T;C	118;35	35;36	T	T	229	36
CL2725.Contig2_All	655	T	Y	T;C	103;86	35;35	Y	C;T	137;118	36;35	C	C	255	33	C	C;A	254;1	32;2
CL2730.Contig3_All	1182	A	M	C;A	147;108	37;38	M	A;C	203;51	38;38	M	A;C	211;42	38;37	C	C	255	37
CL2734.Contig3_All	124	T	W	T;A	36;19	36;37	W	A;T	44;14	38;37	A	A;T	70;3	38;26	W	T;A	76;35	37;36
CL2734.Contig3_All	135	A	R	A;G	38;18	35;34	R	G;A	42;16	37;36	G	G;A	76;2	36;34	R	A;G	75;31	36;37
CL2734.Contig3_All	174	A	M	A;C	26;12	37;37	M	A;C	19;7	38;39	C	C;A	41;1	36;37	M	A;C	42;18	37;34
CL2740.Contig1_All	475	A	W	T;A	25;9	36;33	W	T;A	8;6	39;40	T	T;A	12;5	39;0	T	T;A	17;4	37;0
CL2744.Contig2_All	4781	A	G	G	37	35	R	A;G	13;13	35;35	R	A;G	19;8	33;35	R	A;G	17;14	33;33
CL2744.Contig2_All	5142	T	C	C	16	37	Y	C;T	14;5	37;38	Y	T;C	18;7	37;37	Y	T;C	8;7	38;38
CL2752.Contig1_All	3046	A	G	G	11	37	G	G	9	34	R	A;G	28;11	38;38	R	A;G	27;6	36;37
CL2773.Contig2_All	3074	A	W	A;T	51;11	38;39	W	A;T	28;21	39;37	T	T	93	38	T	T	110	38
CL2781.Contig1_All	485	C	Y	C;T	32;8	37;37	T	T	10	36	Y	T;C	20;6	37;38	Y	T;C	15;5	36;37
CL2789.Contig2_All	1105	C	G	G	10	38	S	G;C	13;10	36;35	S	C;G	45;22	36;37	S	C;G	31;16	36;37
CL2789.Contig2_All	1126	A	G	G	8	38	R	G;A	11;11	38;37	R	A;G	46;18	37;36	R	A;G	29;16	36;37
CL2806.Contig2_All	736	A	G	G;A	20;1	37;35	R	A;G	28;20	36;38	R	A;G	40;17	37;39	G	G	41	35
CL2806.Contig2_All	787	G	A	A;G	23;7	35;0	R	A;G	33;40	36;35	R	A;G	21;38	35;38	A	A;G	45;3	36;0
CL2806.Contig2_All	874	C	Y	T;C	105;70	37;40	Y	T;C	90;89	37;38	T	T;C	121;81	37;0	T	T;C	164;107	37;0
CL2807.Contig1_All	108	A	W	A;T	17;10	39;35	W	A;T	11;5	34;39	T	T	15	36	T	T	12	37
CL281.Contig3_All	300	A	R	G;A	32;48	34;33	R	G;A	43;50	36;34	G	G;A	45;12	35;0	R	G;A	98;29	35;34
CL281.Contig4_All	593	A	R	A;G	128;56	35;31	R	A;G	113;47	36;37	G	G;A	67;80	34;0	R	G;A	122;43	33;34
CL281.Contig4_All	899	C	Y	C;T	51;23	34;35	Y	C;T	46;25	35;34	T	T;C	36;12	34;0	Y	T;C	61;17	31;34
CL2810.Contig2_All	714	G	A	A;G	37;3	38;35	R	G;A	11;6	36;38	R	G;A	29;22	37;38	R	G;A	18;12	35;36
CL2810.Contig2_All	2036	A	R	A;G	23;10	33;33	R	G;A	19;11	33;33	G	G	18	32	G	G	10	31
CL2810.Contig2_All	2225	C	S	C;G	17;8	37;33	S	C;G	16;12	30;33	G	G	33	29	G	G	10	35
CL2819.Contig1_All	1028	T	Y	T;C	70;58	36;37	Y	T;C	65;38	36;37	C	C	67	37	C	C;T	113;1	37;31
CL2819.Contig1_All	1079	C	Y	C;T	88;46	38;38	Y	C;T	85;15	38;35	Y	C;T	54;8	38;39	T	T;C	106;5	39;38
CL2824.Contig1_All	1620	T	W	T;A	31;24	36;36	W	T;A	9;5	37;39	W	T;A	29;28	37;36	A	A	21	37
CL2826.Contig5_All	289	G	R	A;G	83;12	35;35	R	G;A	19;14	34;36	A	A	67	35	A	A;G	49;6	35;37
CL2826.Contig5_All	391	G	R	A;G	43;14	38;35	R	A;G	14;16	39;35	A	A	48	37	A	A;G	33;9	38;27
CL2826.Contig5_All	400	G	R	A;G	44;13	38;37	R	G;A	15;12	33;39	A	A	45	36	R	A;G	29;14	37;35
CL2828.Contig1_All	2910	G	K	G;T	18;17	36;35	K	G;T	12;6	37;37	T	T	62	37	K	G;T	27;14	38;39
CL2828.Contig1_All	2928	A	R	A;G	17;13	36;37	R	A;G	12;6	35;35	G	G	63	38	R	A;G	26;17	37;38
CL2828.Contig1_All	2985	G	K	T;G	15;13	34;32	K	G;T	8;5	32;33	T	T	56	35	K	G;T	28;16	34;33
CL2828.Contig1_All	3071	G	R	A;G	27;16	39;36	R	A;G	20;20	38;36	A	A;T	93;1	38;31	R	G;A	50;34	36;38
CL2828.Contig1_All	3139	G	R	A;G	27;15	34;36	R	G;A	17;13	33;35	A	A	80	35	R	G;A	56;31	36;35
CL2828.Contig1_All	3277	T	W	T;A	30;19	37;36	W	T;A	7;5	39;39	A	A	71	36	W	T;A	45;15	38;34
CL284.Contig1_All	661	G	A	A;G	60;4	37;39	R	G;A	39;30	37;37	R	G;A	80;35	36;37	R	G;A	155;27	36;38
CL2843.Contig2_All	181	A	T	T	67	34	T	T;A	74;1	34;22	W	A;T	123;115	34;33	W	T;A	137;118	33;32
CL2843.Contig2_All	203	G	T	T;G	32;2	32;21	T	T;G	34;1	33;2	K	G;T	111;99	31;31	K	G;T	142;116	32;30
CL2843.Contig2_All	233	C	Y	C;T	21;18	35;34	T	T;C	58;3	33;23	Y	C;T	144;113	30;34	Y	C;T	145;113	31;33
CL2843.Contig2_All	238	G	R	G;A	21;18	37;35	A	A;G	63;2	33;31	R	G;A	143;113	32;34	R	G;A	144;113	32;33
CL2843.Contig2_All	272	G	R	A;G	23;17	31;38	A	A;G	62;1	32;35	R	G;A	139;118	35;35	R	G;A	142;116	35;36
CL2843.Contig2_All	283	G	S	C;G	23;19	35;36	C	C;G	61;3	35;32	S	G;C	148;109	36;35	S	G;C	147;111	36;36
CL2843.Contig2_All	334	C	T	T	49	36	T	T	34	37	Y	C;T	68;42	36;37	Y	C;T	119;63	35;35
CL2843.Contig2_All	403	G	A	A	57	34	A	A;G	47;1	35;7	R	G;A	99;57	35;31	R	G;A	221;77	35;34
CL2843.Contig4_All	1104	T	Y	T;C	83;28	36;34	Y	T;C	93;45	35;34	C	C	52	34	C	C	65	32
CL2843.Contig4_All	1209	G	K	G;T	109;41	34;34	K	G;T	95;46	35;34	T	T	41	34	T	T	74	32
CL2844.Contig2_All	2666	G	R	G;A	228;25	36;38	R	G;A	237;18	36;38	R	G;A	142;113	37;39	A	A	164	37
CL287.Contig1_All	1205	A	R	A;G	235;20	36;37	R	A;G	237;18	36;37	G	G;A	233;1	36;34	R	G;A	150;104	37;36
CL2875.Contig1_All	7120	A	G	G	255	36	G	G	255	35	R	G;A	172;383	37;35	G	G;A	252;2	36;36
CL2880.Contig2_All	510	A	C	C	24	39	M	C;A	9;7	40;40	M	A;C	64;16	39;37	M	A;C	33;13	38;40
CL2880.Contig2_All	540	T	A	A	24	38	W	A;T	8;5	40;39	W	T;A	41;16	38;37	W	T;A	26;13	37;38
CL2885.Contig2_All	1259	A	R	A;G	21;12	37;39	R	A;G	17;8	38;38	G	G	21	38	G	G	55	38
CL2885.Contig2_All	1278	T	K	T;G	17;12	38;38	K	T;G	17;8	39;34	G	G;T	23;1	38;40	G	G	40	39
CL2887.Contig1_All	525	A	R	A;G	18;16	40;37	R	A;G	88;15	39;39	G	G	45	39	G	G	20	39
CL2892.Contig1_All	768	T	C	C	10	32	C	C	16	33	Y	T;C	52;23	34;34	Y	C;T	19;7	36;35
CL2907.Contig2_All	745	T	W	T;A	33;19	37;40	W	T;A	23;8	36;40	W	T;A	35;28	38;37	A	A;T	48;1	39;36
CL2907.Contig2_All	766	A	W	A;T	26;16	38;39	W	A;T	15;11	38;38	W	T;A	25;27	37;39	T	T;A	34;1	37;39
CL2908.Contig1_All	82	T	G	G	20	34	K	G;T	17;5	36;38	K	G;T	23;15	33;35	K	G;T	12;8	31;34
CL292.Contig1_All	251	A	G	G	84	36	R	G;A	21;8	35;36	R	G;A	21;11	36;34	R	A;G	38;12	33;31
CL292.Contig1_All	266	A	G	G	78	36	R	G;A	20;12	37;38	R	G;A	21;9	34;36	R	A;G	41;12	36;34
CL292.Contig3_All	369	T	C	C;T	37;1	33;37	Y	T;C	8;6	34;29	Y	T;C	18;15	32;32	Y	T;C	21;6	32;34
CL2920.Contig6_All	432	T	C	C;T	72;39	36;39	Y	C;T	85;93	36;36	Y	C;T	23;13	35;33	C	C;T	37;25	36;0
CL2921.Contig2_All	869	T	W	T;A	15;11	37;38	W	A;T	16;11	37;35	W	A;T	15;11	37;36	A	A	35	37
CL2921.Contig2_All	883	C	Y	C;T	14;12	36;37	Y	T;C	15;9	37;34	Y	T;C	15;5	38;34	T	T	38	37
CL2924.Contig3_All	248	G	C	C	30	39	S	C;G	17;6	38;40	S	G;C	37;8	38;38	S	C;G	16;33	39;39
CL2931.Contig2_All	1813	G	K	G;T	17;16	37;36	K	G;T	8;7	38;37	T	T	23	36	T	T	23	38
CL2931.Contig2_All	2326	T	Y	T;C	41;8	37;37	Y	T;C	12;6	36;35	C	C	50	37	C	C;T	32;1	38;31
CL2934.Contig1_All	1634	C	Y	T;C	12;8	35;37	Y	T;C	16;7	35;32	T	T	23	35	T	T	17	35
CL2944.Contig1_All	649	T	Y	T;C	19;6	34;36	Y	T;C	17;5	38;38	C	C	10	38	Y	C;T	11;5	36;33
CL2949.Contig4_All	2809	A	R	A;G	24;7	37;32	R	A;G	25;12	35;37	G	G	26	34	G	G	26	36
CL2949.Contig4_All	3121	C	Y	C;T	21;13	34;37	Y	C;T	15;11	36;36	T	T	42	33	T	T	31	35
CL2949.Contig4_All	3169	G	R	G;A	21;10	36;36	R	G;A	17;11	35;38	A	A	37	34	A	A	27	37
CL2964.Contig6_All	784	A	W	A;T	157;51	37;36	W	A;T	61;44	38;37	T	T	163	37	W	T;A	91;24	36;36
CL2964.Contig6_All	791	C	Y	C;T	189;16	38;37	Y	C;T	83;23	38;36	T	T	166	37	Y	T;C	86;23	37;36
CL2970.Contig2_All	388	T	C	C	36	37	C	C	14	37	Y	T;C	23;8	37;37	Y	T;C	24;12	39;38
CL2970.Contig2_All	454	T	C	C	30	34	C	C	8	31	Y	T;C	15;7	34;35	Y	T;C	14;15	35;32
CL2981.Contig3_All	1003	G	R	G;A	249;28	38;38	R	G;A	101;13	38;39	A	A;G	266;2	39;37	R	A;G	214;69	39;38
CL2986.Contig1_All	1622	G	K	G;T	14;10	31;33	T	T	22	36	K	G;T	20;11	33;35	K	G;T	28;8	36;36
CL3.Contig1_All	417	G	K	G;T	218;112	35;32	K	T;G	139;78	35;35	T	T;G	382;1	33;0	T	T;G	311;12	36;20
CL3.Contig1_All	492	C	S	C;G	230;31	34;33	S	C;G	145;101	36;34	G	G;C	253;4	33;38	S	C;G	247;17	35;33
CL3.Contig1_All	627	C	Y	C;T	256;46	37;36	Y	C;T	142;91	37;38	T	T	342	36	Y	C;T	381;573	38;36
CL3003.Contig2_All	4364	C	Y	C;T	31;21	33;35	Y	C;T	32;10	36;30	T	T;C	37;1	35;34	Y	C;T	15;12	34;36
CL3007.Contig2_All	409	T	C	C;T	49;1	38;39	Y	T;C	41;14	38;39	Y	C;T	24;23	39;38	Y	C;T	26;5	39;38
CL3007.Contig2_All	1136	A	G	G;A	62;4	36;37	G	G;A	61;1	36;40	R	A;G	48;32	36;37	R	A;G	54;31	35;36
CL3010.Contig2_All	678	T	Y	T;C	49;38	36;36	Y	C;T	12;11	38;36	Y	T;C	64;40	37;35	C	C	84	37
CL3010.Contig2_All	921	A	W	A;T	62;50	36;35	W	A;T	19;9	37;37	W	A;T	55;48	36;35	T	T;A	90;1	37;36
CL3010.Contig2_All	1144	G	R	A;G	68;41	38;39	R	A;G	18;15	35;38	R	A;G	70;54	36;38	A	A;C	117;1	37;36
CL302.Contig2_All	816	A	M	A;C	12;8	38;36	M	C;A	24;11	36;37	C	C	37	37	C	C	63	37
CL3027.Contig1_All	236	T	Y	T;C	23;11	33;36	Y	T;C	95;15	35;33	C	C;T	92;3	34;34	C	C	54	36
CL3027.Contig1_All	619	A	R	A;G	48;23	37;38	R	A;G	124;15	38;36	G	G	111	37	G	G;A	81;2	36;0
CL3027.Contig1_All	751	T	W	T;A	33;24	37;34	A	A	30	35	A	A	122	36	A	A	92	37
CL3027.Contig2_All	1495	T	W	A;T	39;36	40;38	A	A;T	123;8	39;0	A	A;T	20;71	39;0	A	A;T	270;35	39;0
CL303.Contig2_All	1053	A	R	A;G	285;57	40;39	G	G;A	198;120	38;0	G	G;A	270;159	39;0	G	G;A	124;171	39;0
CL304.Contig1_All	77	G	R	A;G	10;9	37;36	A	A;G	57;7	36;35	A	A;G	37;16	38;32	A	A;G	54;7	38;33
CL304.Contig1_All	887	G	A	A	167	32	A	A;C	151;1	34;7	R	G;A	81;25	33;33	R	G;A	74;71	35;32
CL304.Contig2_All	1530	C	T	T;C	64;66	36;0	T	T;C	210;63	36;0	Y	T;C	131;164	37;35	Y	T;C	146;202	37;34
CL306.Contig2_All	1210	C	Y	C;T	29;8	36;36	Y	C;T	35;15	36;35	T	T	30	36	T	T	15	36
CL306.Contig2_All	1261	C	S	C;G	28;9	36;35	S	C;G	37;9	35;36	G	G	26	36	G	G	18	36
CL306.Contig2_All	1369	G	R	A;G	19;18	38;38	R	G;A	22;12	36;37	A	A	21	37	A	A	14	36
CL306.Contig2_All	1564	G	R	G;A	24;7	35;37	R	G;A	19;12	36;37	A	A	13	37	A	A	14	36
CL306.Contig2_All	1627	A	R	A;G	24;11	37;37	R	A;G	14;11	35;36	G	G	23	38	G	G	37	36
CL3080.Contig1_All	201	T	C	C	594	38	C	C	583	38	Y	T;C	131;89	37;37	Y	C;T	133;27	37;37
CL3080.Contig1_All	267	G	A	A	256	34	A	A;C	276;2	32;32	R	G;A	166;93	38;37	R	A;G	119;32	35;38
CL3080.Contig1_All	303	C	T	T	271	34	T	T	284	34	Y	C;T	201;62	35;33	Y	T;C	101;28	33;34
CL3080.Contig1_All	318	G	A	A	293	34	A	A	300	34	R	G;A	194;69	33;33	R	A;G	106;28	33;35
CL3080.Contig2_All	193	G	C	C	255	38	S	C;G	243;12	37;37	S	C;G	30;23	36;38	S	C;G	69;25	37;38
CL3080.Contig2_All	271	T	C	C;T	224;6	34;36	C	C	272	34	Y	T;C	83;34	34;34	Y	T;C	233;22	35;34
CL3080.Contig2_All	301	G	R	A;G	110;5	33;36	A	A	294	34	R	G;A	74;24	33;38	R	G;A	225;20	35;34
CL3090.Contig2_All	1289	A	W	A;T	50;9	34;34	W	T;A	19;17	32;34	W	T;A	27;16	33;35	T	T;A	52;2	35;37
CL3097.Contig3_All	1329	T	C	C	9	37	C	C	17	38	C	C	16	38	Y	C;T	22;23	39;36
CL3103.Contig6_All	4689	C	Y	C;T	61;36	38;37	Y	C;T	92;19	38;38	T	T;C	70;1	39;41	T	T	66	38
CL3108.Contig5_All	1182	G	R	A;G	11;9	39;39	A	A	8	39	R	G;A	37;9	39;40	R	G;A	21;5	40;38
CL3133.Contig1_All	740	C	S	G;C	28;17	38;39	S	C;G	48;19	36;39	S	G;C	44;34	38;36	G	G;C	68;1	39;41
CL3137.Contig1_All	1239	T	Y	T;C	82;11	37;38	Y	T;C	54;45	37;37	C	C	10	39	C	C	31	38
CL3139.Contig1_All	793	T	W	T;A	42;7	37;36	W	A;T	15;16	39;33	W	T;A	25;19	38;37	A	A;T	39;2	36;39
CL3139.Contig1_All	1024	G	R	G;A	43;9	36;36	R	G;A	18;11	36;39	R	A;G	20;6	36;37	A	A;G	35;2	37;37
CL3164.Contig4_All	1308	G	R	A;G	8;9	36;35	R	A;G	14;5	36;28	A	A	8	37	A	A	21	37
CL3169.Contig1_All	411	C	M	A;C	183;127	35;35	M	A;C	55;336	33;33	A	A	520	34	M	A;C	414;89	35;36
CL3169.Contig1_All	444	G	K	T;G	134;131	34;31	K	G;T	291;24	34;33	T	T	473	34	K	T;G	386;80	35;32
CL3169.Contig2_All	191	T	K	T;G	80;73	34;33	K	T;G	143;69	35;33	G	G	184	32	G	G;T	150;20	32;0
CL3169.Contig2_All	236	G	S	G;C	136;103	35;35	S	G;C	311;78	35;32	S	C;G	93;85	33;36	C	C;G	161;27	34;0
CL3169.Contig2_All	422	C	M	C;A	207;174	36;35	M	C;A	442;37	35;34	A	A	507	34	M	A;C	348;124	34;35
CL3169.Contig2_All	455	G	K	T;G	183;198	36;34	K	G;T	361;39	34;36	T	T	470	34	K	T;G	322;118	35;30
CL3169.Contig2_All	497	A	R	G;A	166;152	37;35	R	A;G	299;28	33;36	G	G	263	36	R	G;A	210;78	36;35
CL3169.Contig2_All	713	G	K	G;T	166;75	38;38	K	G;T	260;87	38;37	T	T;G	474;2	38;41	K	T;G	331;74	37;38
CL3183.Contig1_All	834	A	R	A;G	251;316	36;35	R	A;G	344;290	37;34	G	G;A	548;181	35;32	R	A;G	382;18	33;36
CL3193.Contig1_All	1545	T	Y	C;T	37;40	37;37	C	C;T	18;11	38;0	Y	T;C	43;26	36;36	Y	C;T	49;31	36;37
CL32.Contig1_All	136	G	R	A;G	28;12	36;37	R	A;G	19;24	36;37	A	A;G	36;6	36;0	A	A;G	25;7	36;0
CL321.Contig1_All	204	T	C	C;T	17;26	37;0	C	C;T	30;14	36;0	Y	C;T	51;31	37;39	C	C;T	27;49	36;41
CL3211.Contig2_All	1239	G	R	G;A	74;43	36;36	R	G;A	94;43	36;38	R	A;G	38;7	38;37	A	A	33	37
CL3211.Contig2_All	1641	T	G	G;T	75;2	36;36	G	G	130	36	K	T;G	28;9	36;35	K	T;G	23;12	37;35
CL3248.Contig3_All	549	A	W	A;T	15;10	38;39	W	A;T	8;5	37;39	T	T	13	37	W	T;A	16;5	37;39
CL3279.Contig2_All	1487	G	R	G;A	27;22	34;37	R	A;G	19;46	36;41	A	A;G	49;31	37;0	R	A;G	80;33	36;39
CL3286.Contig2_All	683	A	R	G;A	14;7	38;34	G	G	35	37	R	A;G	29;9	37;36	R	A;G	46;16	37;35
CL3292.Contig1_All	721	T	C	C	9	33	C	C;T	60;1	34;0	Y	C;T	59;54	33;33	C	C;T	89;32	32;29
CL3293.Contig2_All	1127	G	R	A;G	16;11	37;37	A	A	12	38	R	G;A	19;16	36;35	R	A;G	15;5	36;38
CL3301.Contig2_All	74	A	M	A;C	18;10	35;37	M	A;C	20;5	35;34	C	C	19	36	M	A;C	13;10	33;35
CL3301.Contig2_All	90	G	R	G;A	20;13	34;36	R	G;A	20;6	35;36	A	A;G	38;2	36;29	R	A;G	17;14	36;36
CL3301.Contig2_All	211	G	K	G;T	19;12	36;34	K	G;T	24;8	36;34	T	T;G	49;2	35;31	K	G;T	24;21	34;36
CL3301.Contig2_All	261	T	Y	C;T	12;6	36;37	Y	T;C	10;7	35;34	C	C	58	34	Y	C;T	22;13	34;37
CL3301.Contig2_All	285	C	M	C;A	23;17	35;37	M	C;A	71;13	34;34	A	A;C	54;19	34;0	M	A;C	26;46	35;34
CL3302.Contig1_All	519	G	R	G;A	34;24	36;36	R	G;A	46;12	36;37	A	A	72	36	R	A;G	55;16	36;36
CL3302.Contig1_All	561	A	R	A;G	42;21	37;38	R	A;G	57;15	38;39	G	G	89	38	R	G;A	71;26	38;38
CL3315.Contig4_All	445	T	Y	T;C	25;15	36;40	Y	T;C	98;26	36;36	C	C	52	38	C	C	65	38
CL3329.Contig1_All	1164	T	W	T;A	178;91	33;36	A	A;T	101;1	36;0	A	A;T	97;2	36;29	A	A;T	66;5	36;0
CL3333.Contig2_All	407	C	M	C;A	98;25	37;37	M	A;C	65;73	38;36	A	A;C	199;2	38;41	M	A;C	75;71	37;37
CL3339.Contig1_All	438	T	W	A;T	106;28	32;31	A	A;T	152;1	34;25	W	T;A	93;78	31;31	W	T;A	118;59	31;35
CL3339.Contig2_All	375	C	M	C;A	206;60	33;32	S	G;C	138;182	33;32	S	C;G	121;109	30;35	S	C;G	91;117	35;34
CL3347.Contig2_All	943	T	Y	T;C	61;11	37;38	Y	T;C	28;19	38;34	C	C	23	39	C	C	22	37
CL3347.Contig2_All	1216	T	W	T;A	29;7	37;35	W	A;T	21;16	37;37	A	A	30	36	W	T;A	23;17	37;36
CL335.Contig1_All	359	A	W	A;T	46;21	36;34	W	A;T	19;21	36;30	M	C;A	70;33	38;35	W	A;T	45;20	33;35
CL335.Contig2_All	1736	A	W	A;T	52;13	33;30	W	T;A	13;11	31;34	M	A;C	34;87	33;37	W	A;T	11;8	33;33
CL3352.Contig2_All	1037	T	K	T;G	12;10	39;37	G	G	21	38	G	G	17	40	G	G	28	37
CL336.Contig3_All	1757	T	C	C	14	38	Y	T;C	10;8	37;38	Y	C;T	11;10	40;36	Y	T;C	15;10	35;38
CL336.Contig3_All	1850	G	A	A	25	38	A	A	11	39	R	G;A	15;7	39;35	R	A;G	12;12	37;36
CL336.Contig3_All	3335	C	Y	C;T	21;17	33;36	Y	C;T	13;7	36;36	T	T	29	37	T	T	26	37
CL3361.Contig2_All	592	T	C	C;T	42;3	36;34	C	C	23	35	Y	T;C	67;19	36;36	Y	T;C	216;42	37;36
CL3361.Contig2_All	649	C	A	A;C	35;2	37;31	A	A;C	21;1	38;41	M	C;A	53;15	37;38	M	C;A	189;29	37;37
CL3361.Contig2_All	688	A	G	G	30	35	G	G;A	16;1	35;37	R	A;G	62;14	36;35	R	A;G	163;20	36;36
CL3361.Contig2_All	694	A	G	G	30	35	G	G	17	34	G	G	73	34	R	A;G	134;45	36;34
CL3361.Contig3_All	275	G	A	A;G	133;15	36;0	R	G;A	33;28	38;36	R	A;G	92;60	36;37	R	G;A	153;55	37;37
CL3369.Contig1_All	1783	A	G	G;A	29;2	37;33	R	G;A	24;8	37;36	R	A;G	16;10	35;39	R	A;G	23;18	39;38
CL3373.Contig1_All	621	A	T	T	76	37	T	T;A	59;1	36;34	W	A;T	195;42	37;37	W	A;T	192;65	37;37
CL3373.Contig1_All	667	A	C	C;A	73;1	36;39	C	C;A	57;1	36;36	M	A;C	219;41	37;36	M	A;C	182;73	35;37
CL3373.Contig3_All	465	A	C	C	262	36	C	C;A	255;1	35;37	M	A;C	155;36	35;36	M	A;C	134;128	36;36
CL3373.Contig3_All	751	A	W	A;T	112;15	36;37	T	T	171	36	T	T;A	54;1	37;38	W	A;T	214;41	38;34
CL3376.Contig2_All	187	T	C	C	23	36	C	C	22	35	Y	T;C	16;8	34;35	Y	T;C	12;7	37;38
CL3376.Contig2_All	198	T	Y	C;T	23;6	36;38	C	C;T	25;1	37;39	Y	T;C	16;8	37;36	Y	T;C	14;9	37;37
CL3381.Contig1_All	1257	C	Y	C;T	16;10	38;33	Y	C;T	21;13	38;37	T	T	29	36	T	T	19	37
CL3381.Contig1_All	1266	C	Y	C;T	15;10	33;32	Y	C;T	20;12	35;36	T	T	26	36	T	T	20	35
CL3393.Contig2_All	1179	G	K	G;T	70;10	32;36	K	G;T	32;14	32;31	R	G;A	35;20	34;31	R	G;A	41;13	32;35
CL3393.Contig2_All	1278	T	A	A;G	45;1	30;35	K	G;T	11;6	30;34	K	G;T	17;14	33;33	K	T;G	25;16	31;30
CL3396.Contig1_All	1171	G	A	A;G	210;1	32;6	R	A;G	131;107	30;33	R	G;A	135;84	31;33	R	G;A	232;12	33;33
CL3425.Contig2_All	413	C	Y	T;C	82;34	36;32	T	T	97	35	Y	C;T	98;53	33;34	Y	C;T	156;52	32;36
CL3440.Contig1_All	290	G	R	G;A	27;7	38;36	R	G;A	48;21	38;35	A	A	91	37	A	A;G	26;1	39;0
CL3440.Contig1_All	362	C	Y	C;T	33;9	34;35	Y	C;T	46;21	33;34	T	T	85	34	T	T;C	27;2	36;0
CL3441.Contig2_All	503	C	Y	T;C	20;22	36;37	Y	T;C	17;16	37;35	T	T;C	12;3	36;0	T	T;C	18;1	37;0
CL3444.Contig1_All	272	C	Y	T;C	86;71	37;37	Y	C;T	75;22	36;38	Y	C;T	85;62	36;38	T	T;C	165;1	37;31
CL3444.Contig1_All	616	A	W	T;A	45;45	36;35	W	A;T	57;28	35;35	W	A;T	72;48	35;36	T	T	133	36
CL3444.Contig1_All	643	T	Y	T;C	37;36	36;36	Y	T;C	38;25	35;36	Y	T;C	62;49	37;35	C	C	115	36
CL3464.Contig2_All	570	A	W	T;A	67;16	36;36	W	T;A	29;11	36;37	W	A;T	17;8	36;36	M	A;C	26;7	36;35
CL3471.Contig2_All	1134	C	M	A;C	10;5	34;34	M	A;C	5;11	33;34	M	C;A	12;5	31;38	A	A	14	34
CL3476.Contig1_All	105	G	A	A	14	35	R	G;A	12;7	35;38	R	A;G	21;19	35;38	A	A	53	36
CL3476.Contig1_All	117	A	C	C	14	35	M	A;C	15;8	39;38	M	C;A	18;20	36;38	C	C	44	36
CL3485.Contig3_All	104	A	W	A;T	107;61	35;35	W	A;T	149;88	36;36	W	T;A	136;25	36;36	T	T	216	35
CL3485.Contig3_All	236	T	Y	T;C	163;84	37;35	Y	T;C	145;110	36;35	Y	C;T	154;43	36;35	C	C	255	36
CL3485.Contig3_All	281	A	R	A;G	175;80	36;35	R	A;G	138;117	36;36	R	G;A	204;51	37;37	G	G	255	37
CL3485.Contig3_All	314	A	R	A;G	173;82	37;37	R	A;G	144;111	37;36	R	G;A	211;44	37;37	G	G	255	37
CL3485.Contig3_All	335	C	Y	C;T	242;12	35;36	Y	C;T	152;103	34;34	Y	T;C	208;47	36;35	T	T	255	35
CL3485.Contig3_All	542	G	K	G;T	182;73	34;35	K	G;T	145;110	32;34	K	T;G	199;56	35;35	T	T	255	34
CL3485.Contig3_All	581	A	M	A;C	186;69	37;36	M	C;A	128;127	35;34	M	C;A	198;57	37;36	C	C	255	36
CL3485.Contig3_All	821	A	R	A;G	123;27	37;38	R	A;G	128;127	37;36	R	G;A	173;35	38;37	G	G;A	194;1	37;24
CL3489.Contig2_All	2463	G	A	A	38	35	A	A	24	36	R	A;G	19;17	34;37	R	G;A	21;8	37;33
CL3489.Contig2_All	2532	A	T	T;G	22;1	32;6	T	T	21	37	W	A;T	9;5	36;34	W	A;T	19;8	33;31
CL3489.Contig2_All	2891	C	T	T	8	40	T	T	12	39	Y	C;T	13;6	39;40	Y	C;T	14;5	40;41
CL3490.Contig2_All	2595	G	R	A;G	37;23	39;37	R	G;A	31;14	37;39	R	G;A	25;23	37;38	A	A;G	67;3	39;37
CL3491.Contig2_All	2991	C	Y	T;C	48;40	38;38	Y	T;C	43;20	38;39	S	C;G	8;5	38;38	Y	T;C	14;10	38;39
CL350.Contig6_All	253	G	R	G;A	29;21	35;30	R	G;A	21;21	34;31	A	A;G	31;3	29;39	R	G;A	31;20	34;30
CL350.Contig6_All	262	A	R	A;G	58;28	32;32	R	A;G	29;27	30;33	G	G;A	50;3	35;41	R	A;G	45;28	33;34
CL350.Contig6_All	568	C	S	G;C	48;32	32;37	G	G;T	37;2	31;32	G	G;C	31;1	33;0	G	G;C	99;1	32;31
CL3522.Contig1_All	1513	G	A	A	9	36	R	G;A	8;7	34;34	R	G;A	15;9	35;35	R	G;A	15;6	33;37
CL3522.Contig1_All	1519	G	A	A	9	33	R	G;A	8;7	33;25	R	G;A	14;9	33;32	R	G;A	15;6	32;33
CL3531.Contig4_All	2110	G	R	A;G	39;44	36;35	R	A;G	15;14	34;36	A	A;G	28;1	38;0	A	A;G	49;1	35;0
CL3531.Contig4_All	2167	C	Y	C;T	48;24	37;37	T	T	38	37	T	T	21	37	T	T	30	37
CL3531.Contig4_All	2206	A	R	A;G	36;25	36;33	R	A;G	30;6	36;38	G	G;A	21;5	35;0	G	G	25	33
CL3531.Contig4_All	2215	T	K	T;G	40;22	35;33	K	T;G	32;6	36;38	G	G;T	20;7	34;0	G	G	27	36
CL3531.Contig5_All	533	T	C	C	33	37	Y	C;T	28;27	37;37	Y	C;T	50;46	36;38	Y	C;T	46;30	38;38
CL3531.Contig5_All	589	A	C	C;A	156;3	38;39	M	C;A	105;66	38;38	M	C;A	93;93	38;38	M	C;A	101;78	37;38
CL3531.Contig5_All	1388	T	C	C	27	35	Y	T;C	15;10	35;37	C	C;T	17;2	34;0	C	C	10	36
CL3531.Contig5_All	1400	C	T	T	30	36	Y	C;T	17;15	38;36	T	T	19	36	T	T	10	35
CL3531.Contig5_All	2092	G	A	A	17	35	R	G;A	61;8	35;36	R	G;A	45;34	37;35	R	G;A	27;22	36;36
CL3531.Contig5_All	2102	T	C	C	18	32	Y	C;T	39;23	34;33	Y	T;C	44;33	34;33	Y	T;C	25;21	32;34
CL3541.Contig1_All	1345	T	G	G	255	35	G	G	255	33	K	T;G	149;104	35;34	K	T;G	168;86	34;36
CL3541.Contig2_All	184	A	G	G;A	161;6	37;36	G	G;A	253;2	36;34	R	A;G	166;89	37;35	R	A;G	152;103	37;35
CL3541.Contig2_All	274	A	C	C	150	35	C	C;G	252;2	35;37	M	A;C	185;70	37;37	M	A;C	164;91	36;37
CL3541.Contig2_All	300	A	M	A;C	92;22	37;38	W	A;T	204;17	37;37	M	C;A	85;55	36;37	M	C;A	69;62	37;38
CL3542.Contig2_All	636	C	M	C;A	40;24	37;35	M	C;A	53;31	37;36	M	A;C	35;13	37;38	A	A	42	36
CL3542.Contig2_All	1839	G	S	G;C	27;8	36;39	S	G;C	37;10	35;35	S	C;G	11;9	35;32	C	C	22	35
CL3542.Contig2_All	1953	T	Y	T;C	42;32	36;36	Y	T;C	49;47	35;36	Y	C;T	25;15	37;33	C	C;T	42;1	35;41
CL3542.Contig2_All	2275	T	Y	T;C	20;17	35;38	C	C	17	36	C	C	10	34	C	C	18	34
CL3546.Contig2_All	1023	T	Y	T;C	18;11	35;33	Y	C;T	17;9	34;35	C	C	29	34	C	C	25	36
CL3566.Contig2_All	90	T	Y	C;T	134;3184	36;25	Y	C;T	1208;4375	38;31	Y	C;T	1342;3557	36;34	C	C;T	1937;3270	37;0
CL3570.Contig1_All	584	A	T	T	75	34	T	T	14	35	W	A;T	38;13	37;34	T	T	103	35
CL3570.Contig1_All	593	A	C	C	57	34	C	C	10	37	M	A;C	29;12	35;34	C	C	80	35
CL3585.Contig1_All	647	C	Y	C;T	48;11	37;37	Y	T;C	34;7	39;37	T	T;C	25;1	39;41	Y	C;T	40;11	38;40
CL3585.Contig1_All	704	T	W	T;A	47;21	35;36	W	A;T	44;10	36;37	A	A;T	34;1	36;38	W	T;A	69;18	36;36
CL3625.Contig1_All	892	T	W	T;A	161;14	36;34	W	A;T	107;34	33;35	A	A;T	115;3	32;37	W	T;A	146;34	35;33
CL3625.Contig3_All	530	T	Y	T;C	53;36	37;38	Y	C;T	37;15	38;38	C	C;T	56;1	38;38	C	C;T	122;1	38;41
CL3625.Contig3_All	536	A	R	A;G	52;35	37;39	R	G;A	36;16	38;37	G	G;A	55;1	36;39	G	G;A	120;1	38;41
CL3631.Contig1_All	905	T	Y	T;C	97;81	36;36	Y	C;T	48;22	34;36	C	C	180	35	C	C	229	35
CL3631.Contig1_All	934	C	M	C;A	82;45	36;36	M	A;C	53;27	36;37	A	A	100	37	M	C;A	158;38	36;37
CL3631.Contig2_All	2188	C	G	G;C	60;55	35;0	G	G;C	45;21	34;0	G	G;C	139;27	35;0	S	C;G	151;39	37;35
CL3636.Contig1_All	296	T	K	T;G	137;83	38;37	Y	T;C	113;99	37;38	Y	T;C	115;33	37;39	Y	C;T	133;122	38;38
CL3636.Contig2_All	244	A	M	A;C	129;9	37;36	M	A;C	50;23	37;33	M	C;A	29;23	34;37	C	C;A	85;1	36;0
CL3636.Contig2_All	283	A	M	A;C	106;9	36;37	M	A;C	27;20	37;35	C	C;A	29;1	37;41	M	C;A	81;12	35;36
CL3654.Contig1_All	468	G	R	A;G	96;119	36;36	R	A;G	222;70	35;35	A	A	247	36	A	A;T	296;1	35;33
CL3659.Contig6_All	177	T	C	C;T	86;3	38;37	Y	C;T	67;15	39;38	Y	T;C	93;169	39;37	Y	T;C	196;105	38;37
CL3697.Contig2_All	452	T	Y	T;C	9;8	34;35	Y	C;T	15;7	36;34	C	C;A	14;2	34;34	C	C	23	33
CL3699.Contig1_All	1535	G	A	A;G	20;1	36;40	R	G;A	14;7	38;35	R	A;G	10;7	36;37	R	A;G	7;5	37;37
CL3700.Contig3_All	1510	A	W	A;T	19;15	37;36	W	T;A	11;7	36;38	T	T	14	36	W	T;A	13;7	36;38
CL3704.Contig26_All	124	A	W	A;T	52;26	38;38	T	T;A	22;1	36;41	T	T	32	36	T	T	16	37
CL3704.Contig26_All	144	T	Y	C;T	35;35	38;38	C	C;T	33;4	36;41	C	C	47	36	C	C	21	35
CL3704.Contig26_All	162	A	W	T;A	43;26	37;37	T	T;A	38;8	38;41	T	T;C	54;1	38;6	T	T;G	26;1	36;10
CL3707.Contig2_All	2016	A	R	G;A	52;14	35;35	R	A;G	43;10	34;36	G	G	90	35	R	G;A	54;47	34;36
CL3709.Contig2_All	842	G	R	G;A	150;105	37;37	R	G;A	231;24	37;37	R	A;G	218;37	36;37	A	A	255	35
CL3709.Contig2_All	1010	A	R	A;G	108;61	37;36	R	A;G	85;52	37;36	G	G	255	36	G	G	255	37
CL3709.Contig2_All	1034	T	K	T;G	116;70	31;34	K	T;G	99;54	31;34	G	G;C	254;1	34;16	G	G	255	35
CL3709.Contig2_All	1124	A	R	A;G	93;74	31;35	R	A;G	76;56	31;35	G	G	255	34	G	G	255	29
CL3709.Contig2_All	1192	A	W	A;T	95;65	31;33	W	A;T	82;40	33;34	T	T	255	34	T	T	255	32
CL3709.Contig2_All	1322	A	R	G;A	73;67	35;35	G	G;A	111;4	34;34	R	G;A	127;128	35;35	R	A;G	166;89	37;36
CL3709.Contig2_All	1461	A	W	T;A	66;65	37;35	W	A;T	38;25	36;35	T	T	255	36	T	T	255	34
CL3709.Contig5_All	774	T	Y	T;C	26;12	36;32	Y	T;C	17;5	37;38	C	C;T	110;1	36;34	C	C;T	227;1	37;31
CL3709.Contig8_All	171	A	G	G	11	34	G	G	8	35	R	A;G	11;10	35;34	R	A;G	27;12	37;36
CL3715.Contig6_All	5225	G	S	G;C	86;59	31;31	S	C;G	125;49	28;33	C	C	116	26	C	C	116	24
CL373.Contig7_All	1052	A	M	A;C	18;33	29;32	C	C	81	35	M	C;A	28;9	30;33	M	C;A	50;22	28;31
CL3755.Contig6_All	1266	G	R	G;A	294;44	36;36	K	G;T	146;16	36;38	K	G;T	328;51	36;36	K	G;T	334;45	36;36
CL3757.Contig3_All	729	T	Y	C;T	21;147	36;36	C	C;T	74;102	37;29	Y	C;T	17;133	38;32	C	C;T	83;79	38;35
CL3757.Contig3_All	918	T	C	C;T	44;59	34;26	C	C;T	88;44	35;35	Y	C;T	15;94	35;37	C	C;T	67;52	33;37
CL3766.Contig2_All	305	C	M	C;A	31;23	34;36	M	C;A	37;10	34;37	M	C;A	39;19	35;35	A	A	34	36
CL3767.Contig3_All	436	A	R	G;A	399;49	37;37	R	G;A	248;94	36;35	G	G;A	442;15	35;38	G	G;A	542;3	35;34
CL377.Contig1_All	2670	G	K	T;G	47;15	37;38	K	T;G	43;23	36;35	K	T;G	37;11	35;35	T	T	47	36
CL3781.Contig1_All	1179	T	K	T;G	26;10	36;35	G	G	10	36	K	T;G	17;7	31;35	K	G;T	14;8	37;39
CL3781.Contig1_All	1188	C	M	C;A	26;10	38;36	A	A	10	36	M	C;A	16;6	35;38	M	C;A	17;5	37;38
CL3786.Contig1_All	132	T	A	A;T	132;3	34;33	W	T;A	124;64	33;35	W	A;T	42;13	35;30	A	A	83	37
CL3786.Contig1_All	334	G	R	A;G	49;17	34;36	R	G;A	159;42	36;36	R	A;G	30;13	35;35	A	A;G	41;2	35;0
CL3786.Contig1_All	490	C	T	T	85	36	Y	C;T	128;14	37;39	Y	T;C	17;7	38;38	T	T	17	37
CL3786.Contig1_All	676	C	G	G	119	35	S	C;G	218;45	34;35	S	G;C	53;8	35;35	G	G	68	33
CL3786.Contig1_All	742	C	M	A;C	49;26	35;36	M	C;A	152;28	35;35	M	A;C	37;10	37;37	A	A;C	40;3	36;40
CL3786.Contig1_All	754	T	C	C;A	39;1	35;31	Y	T;C	65;56	36;33	Y	C;T	27;7	36;37	C	C	30	34
CL3786.Contig1_All	844	A	G	G	28	35	R	A;G	114;33	35;35	R	G;A	31;9	36;35	G	G;A	48;1	35;35
CL3786.Contig1_All	1168	C	Y	C;T	31;35	37;35	Y	C;T	166;98	36;37	Y	T;C	119;22	35;33	T	T	220	35
CL3786.Contig1_All	1243	A	C	C;A	36;2	35;36	M	A;C	153;104	35;36	M	C;A	67;23	35;36	C	C	123	35
CL3786.Contig1_All	1285	A	R	G;A	23;7	37;38	R	A;G	223;34	37;34	R	G;A	27;20	34;36	G	G;A	40;1	35;31
CL3786.Contig1_All	1516	A	G	G;T	70;1	33;41	R	A;G	168;95	36;37	R	G;A	85;18	36;35	G	G;T	102;2	37;35
CL3786.Contig1_All	1549	A	T	T;A	77;1	38;35	W	A;T	160;98	37;36	W	T;A	104;16	36;38	T	T	167	37
CL3786.Contig5_All	1110	A	R	A;G	170;22	36;31	G	G	130	37	R	A;G	233;26	36;37	R	A;G	202;44	36;37
CL3786.Contig5_All	1176	A	M	A;C	87;62	35;35	C	C	67	35	M	A;C	204;21	35;34	M	A;C	154;35	34;34
CL3786.Contig5_All	1449	T	K	G;T	135;109	33;34	G	G;T	82;3	33;34	K	T;G	218;40	34;32	K	T;G	205;50	34;32
CL3786.Contig5_All	2192	C	Y	C;T	52;30	36;38	T	T	38	36	Y	C;T	103;18	37;37	Y	C;T	88;59	36;37
CL3786.Contig5_All	2325	A	R	A;G	85;27	35;32	G	G;A	35;2	37;23	R	A;G	153;34	35;34	R	A;G	138;73	35;35
CL3790.Contig1_All	1394	C	M	A;C	146;109	35;35	M	A;C	165;63	35;36	M	A;C	139;116	35;35	A	A	229	35
CL3798.Contig2_All	321	A	W	A;T	38;5	33;35	W	A;T	15;12	34;34	T	T;A	33;1	33;15	W	A;T	24;9	35;27
CL38.Contig2_All	970	A	R	G;A	20;20	37;37	R	A;G	29;14	35;34	G	G;A	66;1	36;40	G	G;A	103;1	36;35
CL38.Contig2_All	1770	G	K	G;T	71;49	35;33	K	G;T	59;33	36;33	K	T;G	61;28	34;33	T	T;G	70;4	36;28
CL3800.Contig1_All	410	T	C	C	58	36	C	C;T	113;1	35;39	Y	T;C	229;53	36;35	Y	T;C	212;15	36;35
CL3802.Contig3_All	490	A	R	A;G	52;9	36;36	G	G	15	33	G	G;C	42;1	37;8	G	G	39	38
CL3803.Contig1_All	423	A	W	A;T	57;21	38;37	W	T;A	22;14	38;39	T	T	29	36	W	T;A	17;10	39;39
CL3803.Contig1_All	472	T	W	T;A	73;51	37;38	Y	C;T	73;31	37;37	C	C;T	83;3	37;40	Y	T;C	75;38	37;37
CL3803.Contig1_All	2864	C	Y	T;C	27;13	33;35	T	T;C	32;1	34;39	T	T	37	34	Y	C;T	17;16	35;36
CL3803.Contig1_All	2873	G	S	C;G	29;14	33;34	C	C;G	31;1	35;41	C	C	35	35	S	G;C	20;17	36;35
CL3803.Contig1_All	3106	A	R	A;G	26;10	34;37	R	A;G	13;10	34;36	G	G	29	35	R	A;G	16;11	35;34
CL3803.Contig1_All	3215	A	R	A;G	18;11	32;34	R	G;A	20;5	36;37	G	G	33	34	R	A;G	14;9	34;35
CL3803.Contig1_All	4037	A	W	A;T	23;17	35;34	W	T;A	32;9	34;34	T	T	25	36	W	A;T	23;8	37;36
CL3803.Contig1_All	4046	T	Y	T;C	21;12	37;38	Y	T;C	17;13	36;38	C	C	23	38	Y	T;C	23;7	37;36
CL3803.Contig1_All	4091	T	Y	T;C	41;22	32;32	Y	C;T	33;8	33;28	C	C	38	33	Y	T;C	24;16	28;30
CL3803.Contig1_All	4157	T	Y	T;C	22;13	35;34	Y	C;T	9;8	35;34	C	C	32	28	Y	T;C	18;7	33;36
CL3803.Contig1_All	4172	A	M	A;C	23;9	34;34	M	C;A	11;5	34;36	C	C	27	34	M	A;C	15;6	34;35
CL3803.Contig1_All	5069	T	K	T;G	40;14	35;36	K	T;G	10;10	36;34	G	G;T	25;1	35;24	K	T;G	15;6	36;35
CL3803.Contig1_All	5183	T	Y	T;C	41;13	33;36	Y	T;C	24;17	35;37	C	C	28	34	Y	C;T	14;11	34;32
CL3803.Contig1_All	5378	C	Y	T;C	25;16	35;36	Y	C;T	20;17	37;34	T	T;C	27;1	36;35	Y	C;T	29;14	37;34
CL3818.Contig2_All	1158	A	W	A;T	11;9	37;37	W	A;T	143;12	36;37	T	T	29	37	T	T	16	35
CL3818.Contig2_All	1269	A	R	A;G	10;7	35;36	R	A;G	104;10	35;33	G	G;A	24;1	36;41	G	G	12	35
CL3819.Contig2_All	1260	G	C	C;G	18;3	37;34	C	C;G	17;6	35;0	C	C;G	24;1	38;0	S	C;G	14;27	38;35
CL3819.Contig2_All	1527	A	R	A;G	45;22	39;37	G	G;A	30;4	37;0	G	G;A	99;8	37;38	R	G;A	37;35	37;39
CL3819.Contig2_All	1551	C	A	A;C	75;4	35;40	A	A;C	27;7	36;0	M	A;C	94;9	35;37	M	A;C	38;48	36;36
CL3819.Contig2_All	1611	G	R	A;G	26;21	35;35	A	A;G	18;5	37;0	A	A;G	56;4	35;34	R	G;A	44;27	37;36
CL3819.Contig2_All	1814	G	R	G;A	29;35	34;30	A	A;G	24;5	34;0	A	A;G	82;2	33;0	R	A;G	36;46	34;38
CL3819.Contig2_All	2079	G	S	G;C	33;25	33;37	C	C;G	36;2	37;0	S	C;G	97;11	37;35	S	G;C	86;35	35;36
CL3819.Contig3_All	787	C	Y	T;C	16;6	37;34	Y	C;T	8;6	38;34	T	T;C	27;1	37;37	Y	C;T	28;10	37;37
CL3826.Contig3_All	479	A	T	T	31	33	W	A;T	13;8	37;35	W	A;T	11;6	35;36	W	A;T	11;5	36;35
CL3830.Contig1_All	1268	A	R	A;G	124;25	35;36	R	G;A	121;48	37;37	G	G	12	37	G	G;A	19;1	35;8
CL3835.Contig3_All	308	T	Y	C;T	17;14	38;37	Y	T;C	8;7	36;40	C	C	29	37	C	C	23	38
CL385.Contig1_All	416	T	Y	C;T	11;9	36;35	C	C	12	37	Y	T;C	15;6	37;36	C	C	10	36
CL3871.Contig3_All	264	T	C	C	18	35	Y	C;T	6;5	36;36	C	C	18	35	Y	T;C	10;8	34;35
CL388.Contig9_All	3894	C	S	C;G	52;52	38;37	S	G;C	26;16	38;37	G	G	38	38	G	G	22	38
CL3881.Contig1_All	699	G	S	G;C	21;7	32;33	S	G;C	6;5	33;34	S	C;G	5;5	38;35	C	C	8	33
CL3896.Contig4_All	814	A	R	G;A	30;33	35;35	R	G;A	15;40	33;32	G	G;A	23;11	34;0	R	G;A	29;14	35;31
CL3914.Contig1_All	921	T	Y	T;C	35;27	34;36	Y	C;T	35;36	36;33	C	C;T	30;1	34;0	C	C	16	36
CL3914.Contig1_All	1074	A	R	A;G	47;22	36;35	R	A;G	43;25	35;35	G	G;A	83;2	35;0	G	G;A	29;3	33;0
CL3914.Contig1_All	1914	G	R	A;G	97;56	34;35	R	A;G	81;76	34;34	A	A	133	35	A	A;G	39;4	35;0
CL3914.Contig2_All	8424	C	Y	C;T	46;25	37;37	T	T	11	38	Y	C;T	43;34	37;38	Y	C;T	34;12	37;39
CL3914.Contig2_All	8460	A	R	A;G	42;27	36;34	G	G	11	37	R	A;G	44;37	34;36	R	A;G	34;16	33;35
CL3914.Contig2_All	8466	A	R	A;G	44;27	36;34	G	G	11	37	R	A;G	45;36	34;35	R	A;G	35;17	35;36
CL3914.Contig2_All	8715	A	W	A;T	15;8	37;33	T	T	9	33	W	A;T	24;11	35;34	W	A;T	9;7	37;35
CL3917.Contig1_All	180	A	R	A;G	24;16	39;36	R	G;A	10;5	38;39	G	G	46	38	G	G	46	38
CL3917.Contig2_All	256	T	C	C	94	37	Y	T;C	30;16	37;38	Y	T;C	59;37	37;38	Y	T;C	53;38	37;38
CL3920.Contig2_All	1880	T	C	C	77	35	C	C;T	60;1	35;36	Y	T;C	205;39	36;37	Y	T;C	173;83	37;37
CL3923.Contig1_All	2100	T	Y	T;C	45;27	31;34	Y	C;T	85;136	34;33	Y	C;T	32;7	33;30	C	C;T	31;2	33;24
CL3923.Contig2_All	763	G	A	A	75	31	A	A	164	33	R	A;G	16;82	34;34	R	A;G	42;41	38;36
CL3923.Contig2_All	1363	A	G	G	108	36	G	G;A	252;1	36;0	R	G;A	5;116	37;37	R	G;A	11;57	31;36
CL3954.Contig3_All	2287	G	A	A	74	38	R	A;G	30;22	37;39	R	G;A	88;16	38;39	R	A;G	61;14	38;36
CL3961.Contig2_All	430	T	C	C	38	37	C	C;T	34;1	36;37	Y	T;C	21;17	38;33	Y	T;C	28;24	37;37
CL3961.Contig2_All	907	C	T	T	37	37	T	T	16	35	Y	C;T	77;28	37;36	Y	C;T	74;19	37;36
CL3961.Contig2_All	961	G	T	T	67	37	T	T	42	37	K	G;T	94;59	35;36	K	G;T	91;29	36;38
CL3964.Contig2_All	303	A	G	G	272	32	G	G	268	33	R	A;G	118;52	35;33	R	A;G	158;97	36;31
CL397.Contig1_All	968	C	M	C;A	36;41	33;32	M	A;C	84;16	34;32	S	C;G	114;111	31;32	S	C;G	150;90	32;31
CL397.Contig2_All	725	A	R	A;G	59;18	35;38	R	A;G	86;72	36;36	G	G	36	37	G	G	30	37
CL397.Contig2_All	803	A	R	A;G	94;25	37;37	R	A;G	141;107	37;37	G	G	55	33	G	G	57	36
CL3971.Contig2_All	66	T	A	A;T	36;2	36;34	W	T;A	38;22	36;36	W	A;T	33;21	36;36	W	T;A	101;10	36;32
CL3985.Contig1_All	1252	A	R	A;G	53;12	35;35	R	G;A	32;19	35;35	G	G	45	36	R	G;A	23;12	37;37
CL3985.Contig1_All	1942	T	C	C	95	36	C	C	83	35	Y	T;C	55;40	37;37	Y	C;T	46;36	37;35
CL3985.Contig1_All	1966	T	C	C	88	34	C	C	72	34	Y	T;C	51;39	35;34	Y	T;C	40;36	35;34
CL3994.Contig2_All	1184	C	A	A;C	299;4	38;35	M	C;A	84;45	37;38	A	A	14	39	A	A	54	38
CL4003.Contig1_All	998	A	G	G;A	536;2	36;0	G	G;A	656;1	36;0	R	G;A	246;266	37;37	R	A;G	594;137	35;39
CL4003.Contig2_All	621	T	C	C;T	252;2	36;21	C	C	255	36	Y	C;T	134;121	36;36	Y	T;C	203;52	35;37
CL4003.Contig2_All	745	T	Y	C;T	172;83	35;34	C	C	255	35	Y	T;C	145;109	33;36	Y	T;C	202;53	34;36
CL4003.Contig2_All	802	T	Y	C;T	175;80	31;30	C	C	255	32	Y	C;T	133;122	32;31	Y	T;C	192;63	32;32
CL4003.Contig2_All	870	A	G	G;A	253;2	30;33	G	G;A	253;1	31;35	R	A;G	131;123	34;32	R	A;G	204;49	34;31
CL4003.Contig2_All	1011	A	G	G;A	254;1	35;41	G	G	255	34	R	A;G	142;113	35;35	R	A;G	208;47	35;35
CL4003.Contig2_All	1470	T	G	G;T	252;3	37;32	G	G	255	37	K	T;G	142;113	37;37	K	T;G	205;50	37;36
CL4005.Contig1_All	1541	G	R	G;A	19;14	35;34	R	G;A	18;15	35;35	A	A	30	37	R	A;G	22;21	34;36
CL4013.Contig1_All	684	C	Y	T;C	23;11	37;37	Y	T;C	13;11	38;34	T	T;C	52;6	37;38	Y	C;T	45;30	37;35
CL4013.Contig1_All	1017	G	R	G;A	76;32	34;36	A	A;G	33;40	34;36	R	A;G	95;105	36;36	R	A;G	127;125	37;36
CL404.Contig1_All	2536	C	T	T;C	20;1	37;41	T	T	10	38	Y	T;C	14;7	38;37	Y	T;C	17;6	39;34
CL4047.Contig1_All	1912	G	R	A;G	21;8	37;38	A	A	24	36	A	A;G	33;1	35;0	A	A	14	36
CL4050.Contig4_All	384	C	Y	T;C	42;19	36;34	Y	C;T	21;20	36;35	T	T;C	64;1	34;29	T	T;C	63;9	36;37
CL4070.Contig2_All	527	C	Y	C;T	49;32	34;33	Y	C;T	182;73	33;34	Y	C;T	36;33	33;34	T	T	126	34
CL4070.Contig2_All	757	A	R	A;G	45;15	36;36	R	A;G	121;121	35;35	R	G;A	50;40	35;36	G	G	102	35
CL4070.Contig2_All	1462	G	S	G;C	18;16	34;36	S	G;C	118;29	34;35	C	C	40	33	S	C;G	43;18	32;33
CL4071.Contig1_All	277	C	G	G	8	39	G	G;A	11;1	39;35	S	G;C	19;12	38;39	G	G	35	37
CL4073.Contig1_All	471	T	K	T;G	42;9	37;38	K	T;G	30;16	38;37	G	G	39	38	K	T;G	30;13	38;38
CL4084.Contig1_All	1184	T	W	T;A	19;15	36;35	A	A	32	36	W	A;T	16;10	37;38	W	T;A	36;14	37;33
CL4084.Contig3_All	2197	C	T	T	40	37	T	T	21	37	Y	T;C	24;24	39;38	Y	C;T	33;27	37;37
CL4099.Contig2_All	450	C	Y	C;T	16;25	32;24	Y	C;T	99;26	32;33	T	T	9	32	T	T	12	34
CL4099.Contig2_All	792	T	Y	T;C	106;25	34;36	Y	T;C	145;18	34;35	Y	C;T	18;28	35;30	C	C;T	53;25	36;0
CL4099.Contig2_All	1650	G	K	T;G	528;104	36;35	K	G;T	674;78	34;34	T	T;G	59;239	34;0	T	T;G	108;213	35;2
CL4099.Contig2_All	1713	T	Y	C;T	389;70	32;33	Y	T;C	283;106	34;34	C	C;T	46;107	25;0	C	C;T	89;131	33;41
CL4102.Contig2_All	732	A	W	T;A	61;136	37;36	W	A;T	103;47	35;37	T	T;A	119;54	35;0	T	T;A	93;68	37;0
CL4103.Contig2_All	885	A	M	C;A	40;39	35;36	W	A;T	41;39	36;35	M	C;A	27;18	35;36	M	A;C	42;27	36;36
CL4113.Contig1_All	305	T	K	T;G	96;60	37;36	K	T;G	138;23	38;37	K	T;G	77;38	37;36	G	G	37	38
CL4134.Contig1_All	224	C	M	A;C	35;80	36;37	M	A;C	65;49	35;35	A	A;C	31;119	35;28	M	C;A	109;9	36;38
CL4134.Contig1_All	611	A	R	A;G	167;74	38;38	R	G;A	131;57	37;33	G	G	260	38	G	G;A	175;17	38;0
CL4144.Contig2_All	89	A	G	G	138	36	R	G;A	79;12	36;35	R	A;G	182;73	36;36	R	A;G	226;29	35;36
CL4144.Contig2_All	108	C	G	G	228	39	S	G;C	119;30	38;38	S	C;G	182;73	38;38	S	C;G	227;28	39;37
CL415.Contig1_All	1745	T	K	T;G	39;11	36;36	W	A;T	34;20	35;35	K	G;T	22;14	37;36	W	T;A	17;11	35;34
CL4150.Contig3_All	551	A	G	G;A	37;2	32;37	R	G;A	181;15	35;35	R	A;G	144;139	34;32	R	A;G	212;54	35;31
CL4167.Contig3_All	2097	T	W	T;A	18;11	32;33	W	A;T	13;5	33;40	A	A	23	30	A	A	13	29
CL4167.Contig3_All	3969	T	Y	C;T	37;13	36;37	Y	T;C	18;12	39;35	C	C	20	36	C	C	17	36
CL417.Contig3_All	2561	A	T	T	54	36	W	T;A	23;37	37;38	W	T;A	97;42	37;37	W	T;A	85;26	37;37
CL4170.Contig2_All	832	C	S	C;G	56;34	35;39	S	C;G	66;36	36;38	G	G	147	36	G	G;A	144;1	36;40
CL4170.Contig2_All	848	T	W	T;A	111;13	35;35	W	T;A	97;47	35;37	A	A;T	175;1	36;8	A	A	182	35
CL4170.Contig2_All	860	C	Y	C;T	111;11	36;32	Y	C;T	81;42	35;34	T	T;C	166;1	35;6	T	T	176	33
CL4183.Contig3_All	2635	T	K	G;T	154;61	35;36	G	G;T	154;4	34;36	K	T;G	124;13	36;37	K	T;G	110;10	36;37
CL4187.Contig2_All	586	G	S	G;C	111;93	32;36	S	G;C	96;13	29;38	S	C;G	24;77	37;39	C	C;G	182;33	33;29
CL4189.Contig3_All	318	T	K	T;G	44;32	35;37	K	T;G	32;20	36;37	G	G	70	37	G	G	25	37
CL4208.Contig1_All	1049	T	K	G;T	29;24	38;37	G	G	35	36	K	G;T	21;13	37;38	G	G	82	35
CL4223.Contig2_All	1275	G	R	G;A	396;96	38;35	R	G;A	220;58	38;34	S	G;C	340;27	37;36	S	G;C	338;33	37;37
CL4232.Contig1_All	1991	C	Y	T;C	30;330	33;35	Y	T;C	85;245	33;37	T	T;C	92;292	35;0	T	T;C	90;304	35;0
CL4238.Contig2_All	555	C	S	C;G	90;19	37;38	S	G;C	15;66	40;37	S	C;G	52;7	41;40	G	G;C	14;6	38;0
CL4239.Contig2_All	1802	G	S	G;C	31;27	37;37	S	C;G	21;8	37;36	C	C;G	25;5	38;0	S	C;G	5;27	36;39
CL4241.Contig6_All	3275	G	R	G;A	12;7	36;37	R	A;G	7;6	38;36	A	A	22	40	A	A	20	38
CL4247.Contig3_All	2794	A	T	T	25	34	T	T	12	36	W	A;T	27;14	36;37	W	A;T	27;16	35;35
CL4247.Contig3_All	3386	A	T	T;A	31;27	37;37	W	T;A	18;30	36;37	W	A;T	70;23	37;36	W	A;T	54;9	37;36
CL4247.Contig4_All	1028	T	Y	T;C	21;17	37;37	Y	T;C	12;9	38;37	C	C	19	36	C	C	10	36
CL4247.Contig4_All	1094	C	Y	T;C	45;43	38;37	Y	T;C	22;26	38;37	T	T;C	31;1	39;0	T	T;C	9;2	36;0
CL4248.Contig1_All	31	T	K	G;T	41;11	36;35	K	T;G	134;21	34;34	K	G;T	49;30	35;36	G	G	118	37
CL4255.Contig2_All	639	A	R	A;G	11;6	37;35	G	G	10	38	R	G;A	14;5	35;37	R	A;G	24;12	36;35
CL4257.Contig1_All	1502	A	R	A;G	71;18	34;34	R	A;G	19;11	35;35	G	G	29	35	G	G	23	34
CL4270.Contig2_All	1184	T	A	A	24	37	W	A;T	11;9	37;37	A	A	13	39	A	A	12	37
CL4270.Contig2_All	1198	A	T	T	22	38	W	T;A	12;10	38;37	T	T	14	39	T	T	11	39
CL4270.Contig2_All	1217	A	G	G	33	38	R	A;G	18;11	37;38	G	G	20	38	G	G	16	38
CL4270.Contig2_All	1225	A	C	C	33	36	M	A;C	18;11	35;36	C	C	18	38	C	C	16	37
CL4275.Contig2_All	949	T	C	C	47	34	C	C	98	36	Y	C;T	35;32	37;36	Y	T;C	81;25	36;38
CL4275.Contig2_All	1016	T	C	C	52	35	C	C	73	34	Y	T;C	42;34	36;37	Y	T;C	99;17	36;37
CL4275.Contig2_All	2597	C	T	T	10	35	Y	C;T	23;22	34;35	Y	C;T	24;13	36;35	Y	C;T	31;14	35;35
CL4275.Contig2_All	2609	T	G	G	11	32	K	G;T	22;21	36;37	K	T;G	24;13	37;35	K	T;G	34;14	37;35
CL4292.Contig1_All	536	A	C	C;T	56;3	34;8	C	C	34	34	M	A;C	46;19	34;33	M	A;C	80;8	34;36
CL4303.Contig4_All	1656	G	R	A;G	19;11	35;39	A	A	28	37	A	A	17	37	R	G;A	12;6	34;38
CL4305.Contig2_All	1070	T	Y	C;T	35;9	34;34	Y	C;T	6;5	35;35	C	C	10	31	C	C	10	34
CL4307.Contig1_All	1033	A	G	G;A	46;8	38;41	R	G;A	19;21	38;37	R	A;G	32;18	38;38	R	A;G	28;29	38;37
CL4319.Contig2_All	1883	A	M	C;A	9;136	38;36	M	A;C	109;7	37;40	C	C;A	64;4	38;0	C	C;A	44;92	39;41
CL433.Contig6_All	699	G	T	T	11	37	T	T	13	37	K	G;T	37;14	36;38	K	G;T	36;21	37;36
CL4358.Contig1_All	1508	T	Y	T;C	12;7	39;40	Y	C;T	10;10	39;37	Y	C;T	16;10	39;38	C	C	17	36
CL4359.Contig2_All	1503	A	R	A;G	25;10	38;37	R	A;G	8;6	37;40	R	A;G	18;9	38;38	G	G	34	39
CL436.Contig2_All	729	C	Y	T;C	10;9	36;34	T	T	22	36	Y	T;C	21;13	36;37	Y	T;C	24;6	36;38
CL4366.Contig1_All	819	T	K	G;T	12;11	37;35	G	G	16	37	K	T;G	21;15	35;36	K	T;G	9;9	35;34
CL4366.Contig2_All	306	C	T	T	46	38	Y	T;C	47;25	39;39	T	T;C	58;2	38;24	T	T	80	38
CL4371.Contig2_All	428	A	M	A;C	31;12	27;28	M	C;A	21;15	33;28	M	C;A	19;10	33;28	C	C	28	31
CL4371.Contig2_All	1222	A	R	G;A	51;28	36;37	R	G;A	36;11	35;37	R	G;A	21;10	35;37	G	G	20	36
CL4371.Contig2_All	1828	C	T	T	131	36	T	T;C	82;5	37;33	Y	T;C	24;23	37;36	Y	C;T	86;18	36;37
CL4379.Contig4_All	872	C	T	T	31	36	Y	C;T	25;16	35;37	Y	C;T	23;13	36;36	Y	C;T	17;8	36;35
CL4379.Contig4_All	1238	C	G	G;C	105;1	36;40	S	G;C	56;56	37;36	S	C;G	54;31	38;37	S	C;G	54;44	37;36
CL4379.Contig4_All	1271	T	C	C;T	78;1	34;35	Y	T;C	47;39	33;33	Y	T;C	41;29	34;35	Y	C;T	42;42	35;35
CL4386.Contig1_All	252	T	G	G;A	254;1	37;40	G	G;A	217;1	36;38	K	T;G	126;88	38;37	K	T;G	113;57	38;38
CL4386.Contig2_All	597	C	M	C;A	149;25	38;40	M	C;A	44;45	38;39	A	A;C	131;4	38;38	M	C;A	41;41	38;39
CL4387.Contig2_All	1169	T	K	G;T	23;38	33;35	K	T;G	74;15	36;32	G	G;T	47;8	34;0	K	G;T	34;50	35;35
CL4387.Contig2_All	2006	C	S	C;G	23;21	33;31	S	C;G	28;27	34;29	G	G;C	45;4	36;0	S	C;G	35;24	30;29
CL4389.Contig1_All	920	G	K	T;G	63;54	36;35	K	G;T	45;38	36;37	T	T	103	36	T	T	98	36
CL4389.Contig1_All	943	T	K	T;G	86;57	35;37	K	T;G	83;40	36;37	G	G;C	92;1	36;33	G	G;C	84;1	35;24
CL4389.Contig1_All	1242	G	R	A;G	69;28	37;36	R	A;G	40;27	37;34	A	A	120	38	A	A	134	37
CL4389.Contig1_All	2386	T	W	A;T	45;46	39;37	W	T;A	36;31	37;37	A	A	127	37	A	A	95	37
CL4394.Contig1_All	373	G	K	G;T	25;19	39;37	T	T	15	39	K	T;G	23;22	38;37	K	G;T	71;11	38;37
CL4407.Contig2_All	1385	C	T	T	94	38	Y	T;C	44;9	38;37	Y	C;T	52;27	37;38	Y	C;T	68;17	37;37
CL4414.Contig2_All	8218	G	R	A;G	45;13	37;37	R	A;G	8;7	38;37	A	A	16	37	R	G;A	10;8	36;37
CL4416.Contig1_All	207	C	T	T;C	142;3	37;33	Y	C;T	46;22	38;37	Y	C;T	50;25	37;36	Y	C;T	92;39	37;37
CL4416.Contig1_All	907	A	G	G;A	72;4	35;34	R	A;G	46;12	35;36	R	A;G	27;7	36;34	R	A;G	36;19	36;38
CL4416.Contig1_All	1006	G	A	A;G	110;5	37;26	R	G;A	59;19	37;36	R	G;A	27;13	38;37	R	A;G	61;11	37;37
CL4416.Contig1_All	1159	T	C	C;T	75;1	34;34	Y	T;C	45;14	36;35	Y	T;C	29;8	35;34	Y	T;C	29;24	34;35
CL4438.Contig1_All	549	T	K	T;G	39;10	34;32	K	T;G	27;8	35;33	K	G;T	57;22	33;34	G	G;T	122;3	33;31
CL4438.Contig1_All	597	G	R	G;A	39;12	34;32	R	G;A	26;12	33;34	R	A;G	65;17	35;36	A	A;G	147;3	33;37
CL4446.Contig2_All	422	G	R	A;G	59;37	36;36	R	G;A	41;23	35;37	A	A	79	36	A	A	122	36
CL4446.Contig2_All	2309	A	C	C;A	55;1	33;0	M	A;C	43;8	35;36	C	C	112	34	C	C	121	33
CL4466.Contig2_All	863	A	R	A;G	24;21	37;37	G	G	31	39	R	A;G	97;36	37;38	R	A;G	58;35	37;38
CL4475.Contig1_All	1183	T	Y	T;C	52;9	36;36	Y	T;C	30;25	34;37	C	C;T	47;1	36;37	C	C;T	40;2	37;33
CL4475.Contig1_All	1300	C	Y	C;T	52;7	31;30	Y	C;T	33;20	32;28	T	T;C	50;1	32;23	Y	T;C	30;11	31;33
CL4475.Contig1_All	1937	C	M	C;A	28;8	36;37	M	C;A	38;16	36;36	A	A	49	37	M	A;C	36;32	37;35
CL4475.Contig1_All	3148	C	M	C;A	123;13	35;36	M	A;C	70;71	37;35	A	A;G	142;1	36;34	M	A;C	109;51	36;37
CL4475.Contig1_All	3346	T	K	T;G	150;20	36;35	K	T;G	140;85	37;35	G	G;T	172;4	35;37	K	T;G	118;110	36;36
CL4475.Contig1_All	3361	T	Y	T;C	156;15	35;35	Y	T;C	152;81	36;34	C	C;T	163;2	35;40	Y	T;C	99;103	36;34
CL4475.Contig1_All	3367	C	Y	C;T	182;19	35;35	Y	C;T	165;90	36;36	T	T;C	183;2	36;35	Y	C;T	117;110	35;36
CL4485.Contig2_All	569	A	C	C;A	29;1	37;39	M	A;C	61;52	36;37	M	A;C	78;33	38;38	M	A;C	60;25	38;38
CL4485.Contig2_All	1326	A	T	T	255	38	W	A;T	164;91	38;38	W	T;A	138;117	39;37	W	A;T	173;82	38;39
CL4485.Contig2_All	1391	T	G	G;A	235;1	36;34	K	T;G	132;123	36;35	K	G;T	160;91	36;35	K	T;G	107;75	36;36
CL4485.Contig2_All	1403	A	G	G	167	36	R	G;A	136;119	37;35	R	G;A	133;71	36;35	R	A;G	114;62	35;35
CL4491.Contig2_All	943	T	A	A;T	252;3	37;35	W	T;A	142;113	38;37	W	T;A	139;116	38;38	W	A;T	185;70	37;38
CL4493.Contig2_All	328	A	R	A;G	12;9	39;35	G	G	12	38	G	G	9	37	G	G	10	36
CL4494.Contig1_All	670	C	Y	T;C	40;31	37;35	Y	C;T	12;11	35;35	T	T	39	36	T	T;A	81;1	36;31
CL4494.Contig1_All	2482	T	Y	C;T	27;25	37;35	C	C	22	35	Y	C;T	23;15	35;36	Y	T;C	46;24	36;36
CL4511.Contig2_All	492	A	R	A;G	11;7	38;38	R	A;G	16;14	39;37	G	G	11	38	G	G	17	38
CL4514.Contig1_All	1603	G	T	T	12	33	T	T	15	35	K	G;T	9;5	36;31	K	T;G	6;6	37;33
CL4514.Contig2_All	3589	C	G	G	114	35	S	C;G	67;18	35;35	S	G;C	74;23	36;36	S	C;G	39;35	34;35
CL4528.Contig1_All	92	A	W	T;A	19;7	34;35	T	T	23	36	T	T	115	37	W	T;A	63;9	37;35
CL4528.Contig1_All	126	C	Y	C;T	74;28	36;34	Y	C;T	82;45	36;38	T	T;C	206;1	37;34	Y	T;C	124;131	39;36
CL4528.Contig1_All	148	T	Y	T;C	132;33	35;35	Y	T;C	144;53	35;36	C	C;T	249;1	35;41	Y	T;C	131;124	35;36
CL4544.Contig1_All	4254	A	R	G;A	23;16	36;38	G	G;A	36;1	36;39	R	G;A	40;11	35;39	R	A;G	15;11	38;37
CL4548.Contig2_All	579	T	A	A	28	34	A	A;T	18;1	36;39	W	T;A	56;9	37;35	W	T;A	44;18	38;34
CL4548.Contig2_All	1103	G	R	G;A	19;9	32;26	S	C;G	9;8	29;29	C	C;T	40;1	34;31	C	C	11	29
CL4548.Contig2_All	1817	A	R	A;G	18;10	37;36	R	G;A	7;6	38;39	G	G	32	38	G	G;A	23;1	37;38
CL4554.Contig2_All	510	T	K	G;T	37;5	36;32	K	G;T	13;9	37;36	G	G;T	28;1	35;37	K	T;G	16;10	36;36
CL4557.Contig1_All	1810	C	M	C;A	15;7	38;37	M	A;C	18;14	37;37	M	C;A	17;14	38;37	A	A	34	38
CL4558.Contig1_All	1199	G	S	C;G	19;16	37;33	S	C;G	13;11	37;35	C	C	58	35	S	G;C	36;14	36;34
CL4559.Contig1_All	342	A	M	A;C	16;6	34;31	M	C;A	14;5	36;35	M	C;A	33;15	35;32	C	C;A	43;4	35;29
CL4559.Contig2_All	1773	A	W	T;A	28;26	37;35	W	A;T	29;18	35;38	T	T	30	37	T	T	12	35
CL4559.Contig2_All	2970	A	G	G;A	49;1	34;37	R	A;G	45;21	34;36	G	G	32	35	G	G;A	59;1	34;39
CL456.Contig2_All	106	T	K	T;G	18;15	35;37	K	T;G	117;25	35;35	G	G	115	36	G	G	60	36
CL456.Contig2_All	115	T	K	T;G	19;15	36;34	K	T;G	125;25	35;36	G	G	120	34	G	G	63	34
CL4575.Contig1_All	353	A	T	T;A	125;22	36;33	T	T;A	92;3	36;37	W	T;A	27;30	35;37	T	T	173	36
CL4610.Contig2_All	555	G	S	G;C	636;47	36;33	C	C;G	46;250	34;40	S	G;C	964;36	34;34	K	G;T	923;85	35;33
CL4610.Contig2_All	576	A	M	A;C	594;23	34;35	C	C;A	28;243	35;40	M	A;C	1059;17	34;34	M	A;C	917;54	34;34
CL4610.Contig2_All	1816	A	R	A;G	81;80	37;37	G	G;A	156;1	36;37	R	A;G	244;11	37;39	R	A;G	191;41	37;35
CL4610.Contig2_All	2254	T	K	G;T	167;88	35;37	G	G	255	35	K	T;G	234;21	37;36	K	T;G	149;106	37;36
CL4610.Contig2_All	2635	G	S	C;G	158;97	34;33	C	C;G	253;2	34;37	S	G;C	218;37	33;33	S	G;C	185;70	31;32
CL4613.Contig2_All	2189	A	R	A;G	27;16	35;34	G	G;A	27;1	34;35	G	G	16	32	R	A;G	18;9	32;29
CL462.Contig2_All	3771	A	C	C	90	38	C	C;A	98;1	38;35	M	A;C	50;33	38;39	M	A;C	77;21	39;38
CL463.Contig1_All	917	T	W	T;A	17;6	39;35	W	A;T	20;13	38;37	W	A;T	9;5	38;40	A	A;T	18;1	39;0
CL4633.Contig1_All	102	T	G	G;T	122;4	36;37	K	G;T	138;11	36;36	K	G;T	33;18	37;39	G	G	254	36
CL4639.Contig4_All	1381	A	R	A;G	44;25	37;37	G	G	45	37	R	A;G	18;14	37;36	G	G	44	36
CL4639.Contig4_All	1420	A	R	A;G	36;20	32;33	G	G	32	36	R	G;A	19;22	37;31	G	G	33	34
CL4644.Contig2_All	215	G	A	A;G	24;18	29;41	R	A;G	18;21	28;29	R	G;A	52;21	31;29	R	G;A	92;15	33;30
CL4651.Contig1_All	1763	G	R	A;G	30;13	37;38	A	A	25	38	R	G;A	87;42	37;38	R	G;A	137;15	37;37
CL4651.Contig1_All	1804	T	C	C;T	85;4	36;34	Y	T;C	34;20	36;37	Y	T;C	112;64	35;36	Y	T;C	132;29	35;34
CL4651.Contig2_All	341	G	K	G;T	65;16	35;38	K	G;T	29;8	38;37	T	T;G	47;5	36;0	T	T;G	29;9	35;0
CL4661.Contig1_All	730	G	R	G;A	15;13	33;36	R	G;A	10;9	37;33	R	A;G	14;6	35;36	A	A;G	21;1	35;35
CL4669.Contig1_All	1863	T	W	A;T	30;14	36;34	A	A	46	37	W	A;T	16;17	38;33	W	T;A	14;9	35;38
CL4669.Contig1_All	2019	C	M	A;C	11;8	35;36	A	A	26	33	M	C;A	8;7	32;28	M	C;A	18;7	35;33
CL4671.Contig5_All	1418	G	A	A	39	39	R	A;G	7;7	37;35	R	G;A	22;16	36;37	R	A;G	33;7	38;38
CL4678.Contig3_All	1689	A	R	G;A	38;36	35;36	R	A;G	92;11	35;35	G	G	56	34	G	G	56	35
CL4679.Contig2_All	2273	A	W	T;A	84;63	36;38	W	A;T	149;86	36;36	W	T;A	167;90	37;37	T	T;A	258;5	37;33
CL4679.Contig2_All	2427	T	G	G;T	49;144	34;39	K	T;G	316;50	34;34	K	G;T	95;312	33;34	G	G;T	147;7	33;0
CL4694.Contig2_All	157	T	W	A;T	97;49	38;39	A	A;T	95;1	36;0	W	T;A	32;61	40;39	W	T;A	65;79	39;38
CL4694.Contig3_All	390	T	Y	T;C	56;42	37;36	C	C	92	37	Y	T;C	64;71	37;37	Y	T;C	119;61	37;37
CL4694.Contig3_All	396	G	R	G;A	61;34	36;36	A	A;G	80;8	36;36	R	G;A	89;47	37;35	R	G;A	118;61	35;36
CL470.Contig2_All	427	C	M	C;A	413;112	34;35	M	C;A	187;100	35;34	A	A;C	291;79	34;34	A	A;C	138;177	34;0
CL470.Contig2_All	532	A	R	A;G	340;96	38;37	R	A;G	182;287	36;36	G	G;A	203;151	36;37	G	G;A	85;162	37;32
CL4734.Contig2_All	244	A	M	A;C	155;115	33;31	M	A;C	145;118	33;32	C	C	107	35	C	C;A	124;1	34;31
CL4734.Contig2_All	503	C	Y	C;T	150;36	37;37	Y	C;T	122;112	38;37	T	T	155	36	T	T	189	36
CL4734.Contig2_All	515	T	Y	T;C	165;22	37;38	Y	T;C	151;102	38;37	C	C	169	37	C	C	220	37
CL4736.Contig3_All	1450	G	A	A;G	42;1	37;39	R	A;G	17;18	37;34	R	G;A	48;22	36;37	R	G;A	39;13	36;36
CL4736.Contig3_All	1569	A	C	C;A	32;1	36;34	M	A;C	26;12	35;36	M	A;C	57;19	36;35	M	A;C	42;9	34;37
CL4736.Contig3_All	1581	G	A	A;G	32;1	32;28	R	G;A	26;12	35;32	R	G;A	55;18	36;30	R	G;A	44;9	36;29
CL4736.Contig3_All	1600	G	A	A;G	29;1	39;37	R	G;A	15;11	37;40	R	G;A	52;18	37;40	R	G;A	45;8	36;40
CL4736.Contig3_All	1801	A	T	T	27	37	W	A;T	19;13	36;36	W	A;T	49;17	38;37	W	A;T	40;15	37;38
CL4736.Contig3_All	1878	C	T	T	30	35	Y	C;T	22;14	36;36	Y	C;T	42;13	35;36	Y	C;T	37;18	35;35
CL4736.Contig3_All	1998	C	T	T	27	36	Y	C;T	20;10	37;39	Y	C;T	52;9	37;37	Y	C;T	22;11	34;38
CL4736.Contig3_All	2726	A	G	G	31	38	R	A;G	17;11	39;37	R	A;G	58;14	38;37	R	A;G	28;14	39;37
CL4736.Contig3_All	2830	A	C	C;A	49;1	33;8	M	A;C	20;18	35;35	M	A;C	72;16	34;32	M	A;C	28;14	35;34
CL4744.Contig1_All	1490	T	K	T;G	41;15	35;31	K	T;G	33;10	36;34	G	G	41	35	K	G;T	26;11	35;39
CL4744.Contig1_All	2228	C	Y	C;T	28;22	36;36	Y	C;T	25;10	36;33	T	T	46	36	T	T	21	37
CL4744.Contig1_All	2342	G	R	G;A	61;14	36;37	R	G;A	27;12	36;38	A	A	47	37	R	A;G	22;5	37;38
CL4745.Contig1_All	1010	C	Y	C;T	53;47	35;33	Y	C;T	63;14	34;31	T	T;C	29;1	34;35	Y	T;C	40;8	33;36
CL4746.Contig2_All	880	A	G	G	25	36	G	G;A	30;1	35;35	R	A;G	15;13	33;36	R	A;G	31;13	35;36
CL4746.Contig2_All	894	T	C	C	27	35	C	C;T	27;1	35;34	Y	T;C	15;13	34;34	Y	T;C	33;13	35;36
CL4750.Contig3_All	1130	G	R	G;A	28;17	37;38	R	G;A	27;15	38;38	R	A;G	56;6	38;37	A	A	66	38
CL4754.Contig2_All	1934	G	R	A;G	61;49	38;37	A	A;G	74;27	37;0	R	A;G	117;39	37;38	R	G;A	62;12	37;36
CL4754.Contig2_All	2150	A	M	C;A	141;53	35;36	C	C;A	175;14	36;0	M	C;A	247;24	35;35	M	A;C	88;72	37;34
CL4754.Contig2_All	2444	G	R	A;G	175;103	36;38	A	A;G	203;78	35;0	R	A;G	180;75	36;38	R	G;A	137;36	38;36
CL4769.Contig1_All	2649	T	C	C;T	179;25	38;37	Y	C;T	142;29	38;38	Y	T;C	139;36	37;37	Y	T;C	165;43	38;38
CL478.Contig1_All	1564	T	W	A;T	62;27	40;38	A	A	62	39	W	T;A	62;16	38;39	W	T;A	77;10	38;39
CL4790.Contig1_All	1028	A	M	A;C	24;11	38;39	C	C	45	38	M	A;C	31;18	38;37	M	A;C	37;8	38;39
CL4795.Contig4_All	448	A	C	C	22	36	C	C	9	39	M	A;C	17;9	39;37	M	A;C	12;12	40;37
CL4797.Contig2_All	1030	A	M	C;A	22;7	36;35	M	A;C	23;11	37;35	C	C;A	40;1	36;41	M	C;A	27;18	38;39
CL4806.Contig1_All	563	T	A	A;T	18;14	35;0	W	T;A	141;24	35;35	A	A;T	185;18	35;35	W	A;T	119;69	35;35
CL4806.Contig1_All	570	C	T	T;C	18;13	36;35	Y	C;T	168;23	36;36	T	T;C	182;17	36;37	T	T;C	164;18	36;0
CL4808.Contig2_All	827	G	S	G;C	170;61	34;35	S	G;C	19;28	34;33	C	C;G	270;1	34;0	C	C;A	526;1	35;34
CL4808.Contig2_All	896	G	R	G;A	180;42	35;32	R	G;A	89;20	36;29	A	A;G	226;17	33;0	A	A;G	376;3	34;23
CL482.Contig1_All	1397	A	R	A;G	38;9	32;35	R	A;G	23;8	31;36	G	G	21	37	R	A;G	19;8	31;36
CL482.Contig1_All	1463	G	R	G;A	17;8	36;37	R	G;A	18;7	35;38	A	A;G	18;1	36;37	R	G;A	12;5	36;36
CL4823.Contig3_All	4961	T	Y	T;C	22;11	36;36	Y	T;C	27;9	36;33	C	C	35	33	C	C	39	36
CL4825.Contig1_All	1736	A	W	A;T	36;64	39;36	W	A;T	68;44	37;32	W	A;T	82;48	35;36	T	T	150	36
CL4826.Contig3_All	2303	T	W	A;T	13;7	38;35	A	A	8	35	W	A;T	10;5	36;33	W	T;A	15;11	36;36
CL4830.Contig2_All	1612	G	R	G;A	79;34	36;37	A	A;G	10;8	36;0	R	G;A	164;34	35;37	R	G;A	127;43	36;36
CL4836.Contig1_All	328	A	C	C;A	385;97	37;34	M	C;A	336;157	38;37	C	C;A	93;49	38;37	C	C;A	100;40	38;37
CL4842.Contig3_All	47	T	G	G	18	37	G	G	14	37	K	T;G	20;7	35;36	K	T;G	17;5	35;38
CL4842.Contig3_All	275	G	S	C;G	14;13	38;39	C	C;G	42;9	37;41	S	G;C	104;15	38;39	S	G;C	83;52	38;37
CL4842.Contig5_All	925	G	A	A	38	35	R	A;G	50;27	37;36	R	G;A	184;18	36;36	R	G;A	118;73	36;35
CL4842.Contig5_All	956	C	T	T	111	38	Y	T;C	110;37	38;35	Y	C;T	226;28	37;37	Y	C;T	137;118	37;38
CL4869.Contig1_All	2134	G	R	G;A	30;24	35;37	A	A	11	35	A	A;G	62;3	36;32	R	G;A	50;21	35;37
CL4871.Contig1_All	2173	G	R	G;A	21;8	38;35	A	A;G	28;3	36;40	R	A;G	14;7	33;37	R	A;G	15;7	35;36
CL4883.Contig2_All	1869	A	M	A;C	62;14	36;38	M	A;C	49;27	38;37	C	C	89	37	M	C;A	73;10	37;35
CL4883.Contig2_All	1880	A	R	A;G	59;16	38;38	R	A;G	49;28	39;38	G	G	92	38	R	G;A	82;9	38;34
CL4904.Contig2_All	81	A	G	G	34	33	G	G	67	33	R	A;G	34;38	32;36	G	G;A	106;3	34;36
CL4931.Contig4_All	648	A	C	C;T	18;1	36;41	C	C;G	14;1	37;34	M	A;C	107;25	38;38	M	A;C	62;19	38;37
CL4942.Contig2_All	796	C	T	T	32	36	Y	T;C	10;8	37;37	Y	C;T	28;7	35;38	Y	C;T	22;6	33;40
CL4952.Contig2_All	329	G	S	G;C	1067;724	35;37	S	C;G	300;443	36;36	C	C;G	515;205	37;26	S	C;G	295;1056	38;35
CL4952.Contig3_All	473	G	R	G;A	205;57	26;19	R	G;A	141;149	35;30	A	A;G	154;90	22;21	A	A;G	257;2	24;2
CL4954.Contig3_All	2996	C	Y	C;T	47;12	36;36	Y	C;T	14;13	37;33	Y	T;C	31;21	37;37	T	T	28	37
CL4954.Contig3_All	3011	T	Y	T;C	42;9	34;35	Y	T;C	13;10	33;34	Y	C;T	29;18	37;35	C	C	26	36
CL4978.Contig1_All	4256	G	R	G;A	16;13	38;39	R	G;A	10;10	40;32	A	A	23	38	A	A	26	38
CL4978.Contig1_All	4430	T	Y	C;T	27;23	33;33	Y	T;C	23;6	37;37	C	C	50	34	C	C	47	36
CL4978.Contig1_All	5432	T	Y	T;C	26;17	35;30	Y	C;T	18;11	29;36	C	C	21	32	C	C	27	33
CL4978.Contig1_All	6458	T	Y	C;T	42;32	33;33	Y	T;C	25;14	34;37	C	C	57	33	C	C	47	35
CL4982.Contig2_All	583	C	Y	C;T	41;29	34;34	Y	C;T	33;22	34;34	Y	C;T	74;51	34;34	T	T;C	53;1	34;40
CL4982.Contig2_All	661	T	C	C;T	121;3	38;36	Y	C;T	69;41	38;36	Y	T;C	113;58	36;38	C	C;T	71;1	38;32
CL4982.Contig2_All	781	C	Y	T;C	29;25	34;31	Y	C;T	25;14	30;34	Y	C;T	57;28	31;33	T	T	38	34
CL4983.Contig2_All	452	G	K	G;T	12;7	36;34	T	T	12	34	K	T;G	18;15	36;36	K	T;G	12;11	36;31
CL4983.Contig2_All	1058	A	R	A;G	18;5	34;36	G	G	8	36	R	G;A	17;6	35;35	R	G;A	10;9	35;36
CL4987.Contig1_All	860	G	K	G;T	39;14	34;31	K	G;T	18;16	35;32	T	T	53	32	T	T	43	33
CL4987.Contig1_All	884	G	R	G;A	32;19	35;34	R	A;G	17;17	34;34	A	A	59	33	A	A;G	68;1	34;31
CL4987.Contig1_All	2010	A	G	G	46	38	R	G;A	21;10	38;38	R	A;G	37;16	37;38	R	A;G	30;25	39;38
CL50.Contig4_All	287	T	W	T;A	15;16	37;37	W	T;A	28;14	37;38	W	A;T	14;15	37;33	A	A;T	21;1	37;41
CL50.Contig4_All	293	T	Y	T;C	14;15	37;37	Y	T;C	25;12	37;39	Y	T;C	15;14	35;38	C	C;T	18;3	36;37
CL50.Contig4_All	396	C	Y	T;C	11;9	35;34	T	T;C	31;1	34;37	Y	C;T	21;11	35;33	Y	T;C	20;6	35;35
CL5002.Contig2_All	423	A	G	G	8	34	G	G	12	37	R	A;G	11;6	38;40	R	A;G	10;7	35;32
CL5006.Contig3_All	1196	C	Y	C;T	57;58	35;33	Y	C;T	39;32	35;35	T	T;G	32;1	36;8	T	T	39	35
CL5007.Contig1_All	664	T	C	C	44	31	C	C	79	37	Y	T;C	108;49	34;36	Y	T;C	179;34	35;36
CL5007.Contig1_All	949	T	C	C	89	35	C	C;T	142;4	35;33	Y	T;C	78;58	33;35	Y	T;C	91;39	33;35
CL5007.Contig2_All	237	A	M	A;C	117;98	31;30	M	C;A	170;62	30;30	M	C;A	149;108	28;30	C	C	257	29
CL5007.Contig2_All	832	G	S	G;C	122;63	35;35	S	G;C	89;107	35;34	C	C;T	57;1	37;27	C	C	32	38
CL5082.Contig2_All	1569	A	R	A;G	8;8	37;30	R	A;G	11;8	37;36	G	G	8	36	G	G	11	34
CL5095.Contig2_All	404	A	G	G;A	20;4	32;0	R	G;A	23;97	31;28	R	G;A	41;62	31;33	G	G;A	182;31	32;37
CL5127.Contig1_All	2242	A	M	A;C	72;27	39;35	C	C	34	37	C	C;A	9;2	38;0	M	A;C	25;23	39;37
CL5131.Contig2_All	1486	T	Y	C;T	43;28	36;33	Y	T;C	29;25	35;36	C	C	57	34	Y	T;C	28;24	33;34
CL5134.Contig2_All	899	A	M	C;A	48;43	34;35	M	C;A	51;21	35;35	C	C	11	36	C	C;A	13;3	35;0
CL5134.Contig2_All	957	T	Y	C;T	42;53	36;36	Y	C;T	33;37	35;37	Y	T;C	13;7	34;40	C	C;T	8;2	38;0
CL514.Contig1_All	621	A	W	A;T	195;72	37;37	W	A;T	143;122	36;36	W	T;A	19;5	36;35	T	T;A	112;3	37;28
CL514.Contig1_All	634	A	R	A;G	204;62	38;39	R	A;G	176;89	38;39	R	G;A	16;5	37;39	G	G;A	99;4	38;39
CL514.Contig1_All	640	G	R	G;A	205;61	38;38	R	G;A	176;89	38;39	R	A;G	15;5	38;37	A	A;G	99;3	39;40
CL5147.Contig3_All	1323	A	R	A;G	33;40	36;36	R	G;A	39;44	34;35	G	G;A	57;1	35;0	G	G	86	34
CL5147.Contig4_All	1843	A	R	G;A	38;31	31;31	R	G;A	31;33	31;36	G	G;A	42;2	33;31	G	G	88	34
CL516.Contig3_All	443	T	C	C;T	275;2	35;29	Y	T;C	145;110	36;35	Y	T;C	159;58	35;35	Y	C;T	205;10	35;37
CL5174.Contig1_All	2236	C	T	T;A	65;4	37;31	T	T;C	26;3	38;30	Y	C;T	36;7	38;36	Y	C;T	24;15	38;36
CL5176.Contig3_All	676	A	M	A;C	21;13	35;37	C	C	47	37	M	C;A	27;9	36;36	M	C;A	22;17	34;37
CL5176.Contig3_All	697	G	S	G;C	24;12	37;37	C	C	44	37	S	C;G	28;7	36;33	S	G;C	19;21	38;33
CL5176.Contig3_All	778	T	Y	T;C	23;8	32;33	C	C	34	32	Y	C;T	24;7	34;36	Y	T;C	38;9	34;35
CL5190.Contig1_All	1075	G	A	A;G	91;3	32;24	R	G;A	58;49	32;31	R	G;A	79;7	31;35	R	G;A	37;36	33;32
CL520.Contig1_All	440	G	S	G;C	149;12	33;35	S	G;C	73;46	35;33	R	G;A	196;59	33;33	R	G;A	178;29	34;33
CL5219.Contig1_All	543	C	M	C;A	1417;888	37;35	M	C;A	1625;1278	37;36	A	A;C	2819;13	38;0	M	C;A	2229;510	37;38
CL5242.Contig3_All	2449	T	W	T;A	57;12	38;37	A	A	17	38	W	T;A	49;41	38;38	W	A;T	27;15	38;38
CL5242.Contig3_All	5612	A	R	A;G	13;9	37;38	G	G	9	38	R	A;G	16;14	37;36	R	A;G	14;11	39;39
CL5242.Contig3_All	5927	A	W	A;T	82;15	37;39	T	T	37	36	W	T;A	49;45	37;36	W	T;A	31;28	37;37
CL525.Contig2_All	1880	T	C	C;T	87;1	35;40	Y	T;C	13;9	37;31	C	C;T	18;1	35;30	Y	C;T	13;9	35;34
CL5251.Contig2_All	2195	G	R	G;A	101;65	34;35	R	G;A	126;62	32;35	A	A;T	136;2	34;31	A	A;G	150;1	32;0
CL5252.Contig1_All	1077	C	S	C;G	78;62	36;37	S	G;C	35;13	37;37	G	G	21	35	G	G	88	36
CL5252.Contig2_All	666	A	M	C;A	21;25	33;32	C	C;A	86;5	33;0	M	A;C	37;24	35;34	M	C;A	17;30	34;34
CL5252.Contig2_All	1713	C	M	C;A	83;78	39;41	M	A;C	126;83	39;38	M	A;C	69;75	40;37	A	A;C	42;82	40;0
CL5252.Contig2_All	1719	G	R	G;A	83;74	40;39	R	A;G	124;81	38;35	A	A;G	104;40	38;0	A	A;G	41;83	39;0
CL5256.Contig1_All	293	T	Y	C;T	16;18	31;37	Y	C;T	20;10	32;36	Y	C;T	9;11	31;34	C	C	44	36
CL5256.Contig2_All	1045	G	R	A;G	23;14	35;34	R	A;G	25;11	36;37	R	G;A	24;11	37;37	A	A	57	36
CL5256.Contig2_All	1387	T	Y	T;C	42;20	35;34	Y	T;C	32;28	35;35	Y	T;C	52;9	35;34	C	C;T	48;2	33;28
CL5257.Contig1_All	906	C	S	C;G	9;7	36;35	G	G	19	31	S	C;G	37;33	33;32	S	C;G	41;31	34;35
CL5263.Contig3_All	2847	A	R	A;G	41;11	35;36	R	A;G	17;9	32;36	G	G	46	34	R	A;G	52;19	34;36
CL5263.Contig3_All	2922	T	Y	T;C	33;20	37;37	Y	T;C	20;15	37;35	C	C	40	37	Y	T;C	35;16	38;33
CL5263.Contig3_All	2935	A	W	A;T	30;21	37;36	W	A;T	19;16	38;37	T	T	44	36	W	A;T	34;14	36;36
CL5277.Contig2_All	1662	T	C	C;T	84;3	36;40	Y	T;C	18;13	34;35	Y	T;C	26;9	35;37	Y	T;C	30;12	35;37
CL528.Contig3_All	254	A	R	A;G	10;8	38;40	R	A;G	29;11	38;38	G	G	36	39	R	A;G	42;18	37;39
CL528.Contig3_All	279	A	W	A;T	7;7	40;38	W	A;T	19;8	38;36	T	T	41	37	W	A;T	33;18	35;38
CL5297.Contig2_All	1459	A	R	A;G	26;16	38;37	R	A;G	13;5	38;40	G	G	12	36	G	G	24	38
CL5297.Contig2_All	1489	C	Y	C;T	9;5	34;37	Y	C;T	7;5	35;39	T	T	17	38	T	T	30	38
CL5319.Contig3_All	793	T	C	C;T	378;359	35;0	Y	C;T	224;220	37;37	C	C;T	362;317	33;35	C	C;T	322;613	37;33
CL5320.Contig1_All	413	G	K	G;T	17;14	34;33	K	G;T	22;14	33;33	K	G;T	14;12	34;32	T	T	20	33
CL5320.Contig1_All	605	A	R	A;G	27;10	35;36	R	A;G	27;16	34;35	R	G;A	17;16	33;34	G	G	34	34
CL5329.Contig2_All	1252	G	R	A;G	41;35	30;32	R	A;G	68;14	32;32	A	A;G	11;11	32;0	A	A;G	23;13	29;0
CL5329.Contig2_All	2397	C	S	C;G	121;134	37;38	S	C;G	124;125	39;38	G	G;C	24;2	39;0	G	G	71	38
CL5329.Contig2_All	3110	G	R	G;A	81;21	35;35	R	G;A	125;55	35;34	A	A;G	35;2	37;37	A	A;G	102;7	37;37
CL5329.Contig3_All	694	G	R	A;G	62;15	30;27	R	A;G	55;10	31;29	R	A;G	22;72	28;32	A	A;G	25;80	27;34
CL5355.Contig1_All	593	T	Y	T;C	74;69	36;37	Y	C;T	64;6	37;37	C	C;T	125;1	36;33	Y	T;C	110;25	36;37
CL5355.Contig1_All	689	G	R	G;A	61;52	36;34	R	G;A	38;35	36;35	A	A;G	134;3	36;34	R	G;A	99;24	36;35
CL5361.Contig1_All	478	T	Y	T;C	24;19	38;38	Y	T;C	18;14	39;38	Y	T;C	33;8	39;37	C	C;T	38;1	39;39
CL5361.Contig1_All	971	C	Y	C;T	16;11	38;37	Y	C;T	10;8	38;36	Y	C;T	28;7	38;38	T	T	25	38
CL5361.Contig1_All	1082	G	R	G;A	45;21	36;37	R	G;A	26;13	34;38	R	G;A	61;14	37;39	A	A;G	66;1	37;35
CL5361.Contig1_All	1181	G	K	G;T	48;17	36;36	K	G;T	22;8	36;37	K	G;T	49;11	36;38	T	T	53	37
CL5361.Contig1_All	1913	G	R	G;A	23;6	35;33	R	G;A	18;10	38;33	A	A;C	35;1	35;10	A	A;G	22;1	33;37
CL5361.Contig1_All	1919	A	R	A;G	26;6	36;38	R	A;G	20;9	39;39	G	G	30	36	G	G;A	20;1	36;39
CL5361.Contig1_All	1979	G	R	G;A	25;10	37;35	R	G;A	17;5	38;38	A	A	16	38	A	A;G	17;1	36;39
CL5361.Contig1_All	2446	A	W	A;T	35;12	38;37	W	A;T	24;12	38;37	T	T	27	38	T	T	64	37
CL5364.Contig1_All	3684	T	A	A	9	36	W	T;A	5;5	36;35	W	A;T	5;5	35;33	A	A	9	34
CL537.Contig7_All	912	A	G	G	75	33	G	G;A	146;2	34;34	R	G;A	106;24	32;36	R	A;G	151;83	34;33
CL537.Contig7_All	972	A	G	G	112	36	G	G;A	206;2	37;39	R	G;A	109;87	36;37	R	A;G	170;111	37;37
CL537.Contig7_All	1008	G	A	A	73	39	A	A;G	160;2	38;34	R	A;G	115;23	38;37	R	G;A	134;75	36;39
CL537.Contig8_All	962	G	R	A;G	86;71	37;37	A	A;G	124;40	37;39	A	A;G	107;28	38;0	R	A;G	36;67	38;35
CL537.Contig8_All	1004	G	R	A;G	95;73	35;35	A	A;G	128;27	34;34	A	A;G	76;12	34;0	R	A;G	26;37	35;33
CL537.Contig9_All	769	T	Y	T;C	67;59	36;37	Y	T;C	49;31	37;38	C	C;T	136;4	36;37	Y	C;T	27;16	36;37
CL537.Contig9_All	878	T	K	T;G	93;79	34;35	K	G;T	112;20	34;34	K	T;G	204;55	35;33	G	G;T	77;4	35;35
CL537.Contig9_All	981	T	K	T;G	57;49	34;37	K	G;T	74;22	36;36	K	T;G	134;43	36;37	G	G;T	48;3	37;32
CL5377.Contig2_All	578	A	R	A;G	26;15	38;37	R	G;A	18;19	38;35	R	A;G	28;22	35;36	W	T;A	25;15	35;37
CL5395.Contig1_All	1227	C	Y	T;C	6;16	35;37	T	T;C	16;9	36;0	Y	T;C	17;14	38;37	Y	C;T	49;11	36;38
CL5405.Contig1_All	1411	A	R	A;G	49;30	35;35	G	G	18	33	R	A;G	44;26	35;37	R	G;A	29;20	36;36
CL5405.Contig1_All	1891	A	R	A;G	29;13	36;36	G	G	8	33	R	A;G	32;15	36;36	R	G;A	18;8	36;36
CL5405.Contig1_All	2425	G	R	A;G	19;18	38;34	A	A	12	37	R	G;A	12;10	34;37	A	A	18	35
CL5409.Contig2_All	494	A	R	G;A	20;17	35;36	G	G;A	18;1	35;34	R	A;G	83;10	34;32	R	A;G	121;18	34;33
CL5409.Contig3_All	172	A	R	G;A	25;15	32;33	G	G	10	35	R	A;G	81;12	33;35	R	A;G	115;11	34;36
CL5411.Contig2_All	546	G	S	G;C	208;25	34;36	S	C;G	125;167	34;34	S	G;C	145;26	36;33	C	C;G	80;111	36;0
CL5411.Contig2_All	612	A	R	G;A	55;38	38;35	G	G;A	119;4	37;0	R	A;G	58;12	34;34	G	G;A	24;5	36;0
CL5413.Contig1_All	627	C	Y	C;T	30;22	35;35	Y	C;T	69;10	36;34	Y	T;C	47;26	35;37	T	T	76	34
CL5420.Contig1_All	1130	G	R	G;A	155;98	38;38	R	A;G	91;47	37;38	A	A;G	88;171	35;0	A	A;G	94;203	38;0
CL5420.Contig1_All	1772	G	R	G;A	100;69	34;33	R	A;G	85;40	34;36	A	A;G	98;1	33;0	A	A	122	33
CL5420.Contig1_All	1943	G	S	G;C	136;37	36;36	S	G;C	53;26	37;32	C	C;G	98;1	36;36	C	C	105	34
CL5420.Contig1_All	2267	T	W	T;A	170;33	37;34	W	T;A	45;23	36;34	A	A;T	95;7	37;0	A	A;T	146;8	37;37
CL5420.Contig1_All	2294	G	R	G;A	143;90	37;37	R	G;A	49;18	37;38	A	A	118	38	A	A;C	192;8	38;38
CL5420.Contig2_All	3253	C	M	A;C	19;140	36;37	A	A;C	73;52	39;0	A	A;C	105;86	40;0	M	A;C	54;92	33;40
CL5423.Contig2_All	1588	T	K	T;G	135;37	35;34	K	T;G	76;36	34;34	G	G	64	33	G	G;A	105;1	33;2
CL5427.Contig1_All	183	G	R	G;A	171;15	36;35	R	A;G	174;80	35;36	R	G;A	74;63	37;35	A	A	196	34
CL5427.Contig2_All	311	C	Y	C;T	33;8	35;29	Y	C;T	52;32	36;34	Y	C;T	49;19	36;35	T	T	56	34
CL5437.Contig2_All	154	C	Y	C;T	105;15	35;34	Y	C;T	142;45	36;35	Y	C;T	73;59	36;36	T	T	41	34
CL5481.Contig2_All	2491	C	Y	C;T	27;17	38;35	Y	C;T	21;14	37;39	T	T;C	17;11	38;0	Y	T;C	9;13	37;37
CL5481.Contig2_All	2623	C	Y	C;T	32;17	36;32	Y	T;C	26;23	37;36	T	T;C	31;5	36;0	Y	T;C	16;10	36;38
CL5481.Contig2_All	4460	G	R	A;G	14;12	37;36	R	G;A	26;11	36;36	R	A;G	22;10	36;36	A	A;G	22;1	37;37
CL5482.Contig1_All	768	G	A	A	57	35	A	A	44	37	R	A;G	29;22	36;37	R	A;G	27;27	37;37
CL5482.Contig1_All	1033	G	A	A	46	34	R	G;A	14;17	37;32	R	G;A	29;13	37;34	R	A;G	22;15	33;36
CL549.Contig2_All	1188	G	R	A;G	41;18	31;32	K	G;T	30;18	33;34	R	G;A	44;29	35;34	K	G;T	50;8	33;35
CL5516.Contig2_All	61	T	W	T;A	35;6	38;37	W	T;A	31;7	36;33	A	A;T	137;1	37;39	A	A	255	37
CL5516.Contig2_All	103	C	Y	C;T	109;30	35;36	Y	T;C	64;53	35;35	T	T	255	37	T	T	255	38
CL5516.Contig2_All	286	G	R	G;A	98;38	36;36	R	G;A	80;30	35;34	A	A;G	254;1	36;33	A	A;C	254;1	36;5
CL5516.Contig2_All	590	G	R	G;A	186;43	34;35	R	G;A	169;62	35;35	A	A;G	250;5	33;35	A	A;G	253;2	33;26
CL5522.Contig1_All	1319	A	R	G;A	11;10	36;37	R	G;A	5;5	37;36	G	G	9	36	G	G	8	35
CL5541.Contig1_All	1138	C	Y	C;T	68;45	35;35	Y	T;C	38;28	34;36	T	T;C	17;1	33;39	Y	C;T	23;7	34;37
CL5541.Contig1_All	1339	G	K	G;T	71;10	35;35	K	T;G	31;7	36;38	K	T;G	14;11	37;36	T	T	21	34
CL5545.Contig1_All	1629	G	R	A;G	222;33	37;36	A	A;G	206;3	37;33	R	A;G	185;48	37;35	R	A;G	129;31	36;36
CL5545.Contig1_All	2569	C	A	A;G	253;1	35;35	A	A	255	33	M	C;A	185;70	33;36	M	A;C	126;129	34;32
CL5569.Contig2_All	435	G	A	A;G	1966;9	37;0	R	G;A	1303;1076	36;37	R	G;A	1151;571	37;37	R	G;A	2080;233	37;39
CL5569.Contig2_All	914	A	C	C;A	2157;15	35;34	M	A;C	1508;1206	34;33	M	A;C	5070;1568	34;34	M	A;C	5954;599	35;35
CL5569.Contig2_All	965	G	T	T;G	710;6	37;40	K	G;T	598;226	37;36	K	G;T	1122;353	36;37	K	G;T	1199;116	37;38
CL557.Contig1_All	2050	A	R	G;A	15;22	32;36	R	A;G	49;58	36;33	G	G;T	54;1	33;7	G	G;A	32;10	34;0
CL5576.Contig1_All	461	G	T	T	66	38	T	T;G	32;5	37;32	K	T;G	22;18	36;36	K	G;T	31;24	35;37
CL5576.Contig1_All	467	G	T	T	69	37	T	T;G	35;1	36;0	K	T;G	26;20	36;37	K	T;G	26;20	36;35
CL5576.Contig1_All	654	A	T	T	45	35	W	T;A	59;42	34;33	W	A;T	105;23	34;35	W	A;T	98;28	33;34
CL5576.Contig1_All	882	C	T	T	34	34	Y	C;T	40;18	35;35	Y	C;T	55;16	35;36	Y	C;T	36;15	36;35
CL5576.Contig1_All	924	C	G	G	63	35	S	G;C	40;31	35;34	S	C;G	58;30	36;37	S	G;C	28;34	35;36
CL5576.Contig2_All	1150	A	C	C	45	33	M	A;C	65;25	34;34	M	A;C	18;13	33;31	M	A;C	35;14	37;32
CL560.Contig1_All	1903	G	R	G;A	118;15	34;34	R	A;G	31;28	35;35	A	A;G	105;2	35;34	R	G;A	93;27	35;33
CL560.Contig1_All	1910	C	Y	C;T	111;14	34;34	Y	T;C	30;24	35;36	T	T;C	95;2	35;35	Y	C;T	90;24	35;35
CL5622.Contig3_All	1164	T	G	G;T	23;1	33;27	G	G	9	35	K	T;G	16;14	33;37	K	T;G	13;5	31;37
CL5623.Contig2_All	1157	T	Y	C;T	43;6	37;37	Y	T;C	14;6	38;39	Y	T;C	23;20	38;39	C	C	32	38
CL5626.Contig1_All	291	T	Y	C;T	191;80	36;36	Y	T;C	250;106	37;37	C	C;T	188;32	35;39	C	C;T	103;41	35;0
CL5626.Contig1_All	337	C	M	C;A	99;167	35;34	M	C;A	257;151	34;35	A	A;C	104;38	36;0	A	A;C	46;48	36;0
CL5626.Contig1_All	1047	T	Y	C;T	347;104	34;35	Y	C;T	325;194	34;36	C	C;T	321;59	36;39	C	C;T	246;81	35;37
CL5627.Contig2_All	333	C	Y	C;T	24;15	38;38	Y	T;C	11;6	39;37	T	T	10	38	T	T	9	38
CL5636.Contig4_All	2043	A	G	G	30	33	G	G	32	35	R	G;A	20;20	37;32	R	A;G	14;8	33;36
CL5645.Contig1_All	863	C	T	T	23	37	Y	T;C	15;14	39;37	Y	T;C	17;6	37;40	T	T	33	36
CL565.Contig2_All	353	T	Y	T;C	245;146	38;39	Y	T;C	190;131	38;38	C	C	465	38	C	C	558	39
CL5658.Contig1_All	476	A	W	A;T	46;14	37;33	W	A;T	37;21	38;35	T	T	43	34	T	T	25	37
CL5658.Contig1_All	504	G	K	G;T	46;19	36;38	K	G;T	47;20	36;35	T	T	37	38	T	T	16	36
CL5660.Contig3_All	1186	G	K	G;T	28;12	32;36	K	G;T	19;5	35;31	T	T	26	33	K	G;T	14;9	36;37
CL5670.Contig1_All	1490	A	C	C;A	466;4	35;36	M	A;C	436;92	35;35	M	C;A	130;353	35;35	M	A;C	176;44	34;33
CL5670.Contig1_All	1499	G	A	A;G	512;4	35;38	R	G;A	425;82	37;35	R	A;G	129;348	35;36	R	G;A	178;42	36;35
CL5670.Contig1_All	1538	C	T	T;C	503;2	37;0	Y	C;T	462;72	37;36	Y	T;C	119;381	38;37	Y	C;T	189;43	37;37
CL5670.Contig1_All	1571	C	T	T;C	258;1	37;0	Y	C;T	327;31	36;35	Y	C;T	252;79	36;36	Y	C;T	118;30	35;35
CL5670.Contig1_All	1577	C	T	T;C	257;1	36;0	Y	C;T	328;32	36;37	Y	C;T	250;75	36;36	Y	C;T	115;33	36;36
CL5670.Contig1_All	1790	G	A	A	255	34	R	G;A	190;63	33;35	R	G;A	188;66	32;33	R	G;A	138;35	33;34
CL5670.Contig1_All	1952	T	C	C	255	37	Y	T;C	152;103	37;36	Y	T;C	185;70	37;37	Y	T;C	134;23	36;37
CL5670.Contig1_All	1958	C	T	T	255	37	Y	C;T	197;57	37;38	Y	C;T	183;71	37;38	Y	C;T	146;26	37;38
CL5670.Contig1_All	1976	G	A	A	255	36	R	G;A	157;98	35;36	R	G;A	180;74	35;37	R	G;A	168;37	36;37
CL5670.Contig1_All	2093	G	A	A;T	252;3	35;34	R	G;A	140;112	35;36	R	G;A	175;75	36;36	R	G;A	190;60	35;35
CL5670.Contig1_All	2675	T	C	C	255	36	Y	C;T	191;64	36;36	Y	T;C	174;81	37;36	Y	T;C	110;24	36;35
CL5670.Contig1_All	3089	A	G	G	255	34	R	G;A	162;93	36;36	R	A;G	187;66	36;36	R	A;G	108;34	35;35
CL5670.Contig1_All	3821	T	A	A;T	253;2	39;30	W	A;T	139;115	39;39	W	T;A	180;75	39;39	W	T;A	183;27	38;39
CL5670.Contig1_All	3903	G	A	A;G	148;1	35;27	R	G;A	221;33	36;37	R	G;A	211;44	36;36	R	G;A	165;11	35;35
CL5670.Contig2_All	119	G	A	A;G	329;3	37;0	R	A;G	45;387	36;36	R	A;G	53;311	36;38	R	A;G	23;158	37;36
CL5670.Contig2_All	158	C	T	T;C	345;2	38;0	Y	T;C	47;340	38;35	Y	T;C	58;291	38;37	Y	T;C	23;146	39;38
CL5670.Contig2_All	167	T	G	G;T	339;2	37;0	K	T;G	357;47	36;35	K	T;G	300;55	37;38	K	G;T	23;147	40;37
CL5691.Contig1_All	846	T	Y	T;C	14;10	36;34	Y	C;T	26;18	36;35	C	C	27	35	C	C	24	36
CL5691.Contig1_All	1028	A	R	A;G	23;7	30;30	R	A;G	32;15	33;32	G	G	14	31	G	G	12	33
CL5691.Contig1_All	1250	T	Y	T;C	55;15	35;34	Y	T;C	69;58	34;34	C	C;T	54;1	33;26	Y	C;T	45;34	35;33
CL5691.Contig2_All	242	G	K	G;T	18;8	33;34	K	G;T	29;8	34;38	T	T	9	36	T	T	11	38
CL5692.Contig2_All	2135	C	Y	T;C	208;47	38;39	T	T	183	38	T	T	255	39	T	T	157	38
CL5692.Contig2_All	2158	T	Y	C;T	210;45	37;38	C	C	183	38	C	C	255	37	C	C	155	37
CL5698.Contig1_All	1375	A	W	A;T	19;18	36;37	W	A;T	13;9	37;38	T	T;A	27;1	38;39	W	A;T	20;13	37;37
CL5698.Contig1_All	2379	A	M	A;C	13;5	35;38	M	A;C	15;6	37;39	C	C	27	35	M	A;C	24;9	36;38
CL5698.Contig1_All	2535	A	R	A;G	16;9	37;36	R	A;G	19;10	37;38	G	G	41	36	R	A;G	24;19	36;37
CL5698.Contig1_All	2592	T	Y	C;T	34;18	37;37	Y	T;C	27;19	38;38	C	C	36	38	Y	T;C	38;21	39;36
CL5698.Contig1_All	2606	A	R	G;A	34;19	37;38	R	A;G	28;18	38;38	G	G	34	38	R	A;G	34;19	38;38
CL5698.Contig1_All	2616	C	Y	T;C	30;18	33;36	Y	C;T	27;14	36;33	T	T	24	37	Y	C;T	26;15	39;35
CL5698.Contig1_All	2768	G	R	G;A	32;33	34;31	R	G;A	33;31	34;32	A	A	71	32	R	A;G	21;17	32;34
CL5698.Contig1_All	2777	T	W	T;A	65;14	35;32	W	T;A	48;34	33;34	A	A;G	76;1	34;37	W	T;A	32;23	33;34
CL5698.Contig1_All	2963	C	Y	C;T	119;25	35;34	Y	C;T	132;13	35;34	T	T	112	35	Y	C;T	72;52	35;37
CL5698.Contig1_All	2981	C	Y	C;T	70;60	34;30	Y	C;T	78;44	33;34	T	T	88	33	Y	C;T	60;42	34;31
CL5702.Contig1_All	685	A	C	C;A	44;1	36;37	M	A;C	11;8	34;36	M	A;C	37;14	36;37	M	A;C	58;26	36;36
CL5705.Contig2_All	1165	T	K	T;G	208;98	34;37	K	T;G	125;53	33;38	G	G	87	35	G	G;A	81;1	35;33
CL5705.Contig2_All	1246	G	K	G;T	257;78	35;34	K	T;G	65;102	36;36	T	T;G	68;56	35;0	K	T;G	88;68	34;35
CL5705.Contig2_All	1264	T	K	T;G	300;64	37;35	K	G;T	60;123	39;36	G	G;T	76;48	38;0	K	G;T	107;64	37;39
CL5705.Contig2_All	1309	T	Y	T;C	164;127	34;33	C	C	167	35	C	C	103	36	Y	T;C	81;69	32;35
CL5705.Contig2_All	1741	T	K	T;G	210;107	37;35	G	G;T	194;21	36;36	K	G;T	134;19	36;37	K	G;T	132;57	35;37
CL5705.Contig2_All	1885	C	Y	C;T	161;106	34;35	Y	T;C	166;22	36;34	T	T	134	36	Y	T;C	142;13	36;36
CL5705.Contig2_All	2347	T	Y	C;T	25;41	38;36	Y	T;C	20;18	38;35	C	C;T	24;35	38;0	C	C;T	20;24	36;0
CL5705.Contig2_All	2542	G	R	G;A	59;19	35;35	A	A;G	62;3	36;0	R	A;G	31;12	36;36	R	A;G	22;43	36;32
CL5705.Contig3_All	1091	A	G	G;A	81;1	32;35	R	A;G	139;35	35;36	R	A;G	147;19	36;36	R	A;G	167;46	35;34
CL5705.Contig3_All	1589	A	G	G;A	101;2	35;35	R	A;G	140;107	36;35	R	A;G	158;114	35;34	R	A;G	174;103	36;36
CL5705.Contig3_All	2132	A	M	A;C	17;6	40;38	C	C	25	38	C	C	62	37	M	C;A	47;10	36;37
CL571.Contig1_All	294	A	R	G;A	49;24	35;36	G	G;A	144;1	36;35	R	A;G	85;17	35;36	R	A;G	65;66	36;34
CL5712.Contig1_All	521	G	K	T;G	41;5	38;39	K	G;T	16;13	37;38	T	T;G	24;1	39;35	K	T;G	19;6	38;40
CL5713.Contig2_All	63	T	K	G;T	144;41	36;39	K	T;G	221;32	39;38	G	G;T	120;1	36;34	G	G;T	150;1	37;0
CL5713.Contig2_All	254	T	C	C	13	34	Y	T;C	42;29	37;35	C	C;A	83;2	34;31	C	C;A	80;1	34;31
CL5713.Contig2_All	263	G	R	G;A	7;7	34;37	R	G;A	54;18	38;32	A	A;G	58;4	37;33	A	A;G	56;2	37;0
CL5713.Contig2_All	374	C	Y	T;C	44;18	37;38	Y	C;T	70;63	38;38	T	T	65	39	T	T	58	38
CL5716.Contig2_All	3647	T	Y	C;T	221;34	36;37	Y	C;T	121;55	36;37	C	C;T	267;6	36;36	C	C;G	228;1	37;40
CL5721.Contig2_All	904	T	Y	T;C	39;14	36;37	Y	T;C	48;38	37;36	Y	T;C	33;8	36;35	C	C	35	35
CL5721.Contig2_All	1831	T	W	T;A	33;7	37;35	W	T;A	25;16	34;35	W	T;A	33;15	35;37	A	A	43	36
CL5721.Contig2_All	2005	C	Y	C;T	99;16	36;36	Y	C;T	104;42	36;37	Y	C;T	74;33	36;38	T	T	46	37
CL5721.Contig2_All	2032	C	Y	C;T	74;9	34;36	Y	C;T	76;34	35;34	Y	C;T	64;26	34;36	T	T	41	35
CL5721.Contig2_All	2122	T	Y	T;C	60;17	36;37	Y	T;C	63;44	37;37	Y	T;C	33;24	36;34	C	C	49	35
CL5724.Contig1_All	548	G	R	G;A	70;55	36;36	A	A;G	98;3	35;0	R	G;A	68;39	35;38	R	G;A	171;93	36;37
CL5724.Contig1_All	569	C	Y	C;T	97;61	36;37	T	T;G	105;1	37;34	Y	C;T	75;42	36;37	Y	C;T	175;88	37;37
CL5724.Contig1_All	711	G	R	G;A	54;10	37;37	A	A	39	35	R	G;A	45;21	37;37	R	G;A	178;16	37;35
CL5724.Contig1_All	730	G	R	G;A	50;14	36;34	A	A	46	39	R	G;A	44;27	38;39	R	G;A	176;21	38;38
CL5738.Contig2_All	243	A	M	A;C	43;10	37;37	M	A;C	49;12	38;35	C	C;A	35;1	37;35	M	C;A	31;13	35;38
CL5738.Contig2_All	385	T	W	T;A	37;12	36;36	W	T;A	45;16	36;34	A	A;T	62;2	35;37	W	A;T	46;15	37;35
CL5742.Contig2_All	1434	T	C	C;T	10;11	39;0	Y	C;T	16;12	39;36	Y	T;C	50;20	38;38	Y	T;C	58;34	38;39
CL5747.Contig3_All	1405	G	A	A	59	37	R	A;G	25;24	37;36	R	A;G	49;9	37;35	R	G;A	49;18	36;38
CL5748.Contig1_All	2464	G	R	A;G	13;11	33;33	R	G;A	19;8	36;34	R	A;G	38;5	34;34	A	A	35	33
CL5749.Contig1_All	827	A	M	A;C	34;17	36;37	M	A;C	13;10	35;35	C	C	9	36	C	C	33	35
CL5749.Contig1_All	1050	G	K	G;T	24;12	35;37	K	G;T	9;6	36;37	T	T	12	36	T	T	24	36
CL5765.Contig1_All	680	A	R	G;A	80;55	34;36	G	G;C	254;1	34;5	G	G	255	35	R	G;A	139;116	34;36
CL5765.Contig2_All	111	A	R	G;A	134;423	33;35	R	A;G	213;47	31;30	G	G;A	258;2	34;36	G	G;A	247;337	33;31
CL5765.Contig2_All	558	T	Y	T;C	327;102	36;36	Y	T;C	184;87	34;36	C	C;T	280;2	36;39	Y	C;T	261;256	36;35
CL5767.Contig3_All	2561	A	C	C;A	47;1	38;35	M	C;A	22;17	36;35	M	C;A	35;18	36;35	M	A;C	52;22	34;35
CL578.Contig3_All	3656	T	C	C;T	43;2	35;35	Y	C;T	28;10	35;33	Y	C;T	21;18	36;35	Y	T;C	35;11	36;36
CL5791.Contig2_All	2647	T	Y	T;C	20;17	36;36	Y	T;C	9;10	37;33	C	C	34	36	Y	T;C	9;5	36;35
CL5791.Contig2_All	2875	G	R	G;A	9;8	35;33	R	G;A	19;9	36;36	A	A;G	29;2	36;33	R	G;A	15;16	36;33
CL580.Contig2_All	610	A	R	A;G	220;39	38;38	R	A;G	163;130	36;36	G	G;A	251;5	37;39	R	G;A	203;53	37;36
CL580.Contig2_All	738	A	W	A;T	210;45	39;39	W	A;T	241;14	39;38	T	T;A	250;5	38;40	W	T;A	221;34	38;39
CL5803.Contig2_All	584	T	Y	T;C	29;28	37;39	Y	T;C	52;25	37;36	Y	C;T	46;35	37;38	C	C;T	79;1	37;31
CL5803.Contig2_All	689	G	R	G;A	28;12	34;37	R	G;A	55;19	37;36	R	G;A	24;23	36;34	A	A	35	34
CL5803.Contig2_All	701	G	R	G;A	26;15	36;37	R	G;A	53;20	37;39	R	A;G	26;24	38;38	A	A	40	37
CL5815.Contig1_All	468	C	Y	T;C	13;9	38;37	Y	C;T	9;8	38;40	T	T	17	38	T	T	36	37
CL583.Contig3_All	162	A	M	A;C	21;12	38;37	C	C	26	36	M	C;A	34;9	37;37	C	C;A	39;1	37;40
CL583.Contig3_All	702	A	T	T;A	15;2	38;0	W	T;A	15;12	37;35	T	T	17	39	T	T	37	38
CL5837.Contig2_All	1601	C	M	C;A	25;17	35;34	M	C;A	16;14	37;30	S	C;G	6;5	35;37	M	A;C	22;8	35;34
CL584.Contig1_All	384	T	A	A	17	38	W	T;A	39;10	37;36	A	A	32	36	A	A	34	39
CL5846.Contig1_All	68	G	S	G;C	64;51	35;35	S	G;C	46;45	35;35	C	C	80	34	S	G;C	37;15	35;35
CL5846.Contig1_All	73	C	Y	C;T	64;51	34;34	Y	C;T	46;45	34;34	T	T	80	34	Y	C;T	36;15	35;33
CL585.Contig3_All	845	C	Y	C;T	27;22	35;36	Y	T;C	23;7	36;36	T	T;C	59;1	36;39	Y	C;T	8;9	37;32
CL5850.Contig1_All	515	G	A	A;G	47;2	36;37	R	G;A	25;6	36;35	R	G;A	41;36	34;35	R	A;G	34;12	36;33
CL5850.Contig1_All	1058	T	W	A;T	37;15	37;38	A	A	54	37	W	T;A	40;34	37;38	W	T;A	34;10	37;39
CL5850.Contig1_All	1069	A	R	G;A	47;15	38;38	G	G	58	36	R	A;G	44;34	37;38	R	A;G	43;11	37;39
CL5850.Contig1_All	1115	A	W	T;A	50;20	34;36	T	T	51	34	W	A;T	45;29	38;35	W	A;T	44;12	36;35
CL5850.Contig1_All	1121	T	Y	C;T	43;12	35;39	C	C	25	37	Y	T;C	44;20	36;35	Y	T;C	34;8	36;36
CL5850.Contig1_All	2879	G	R	G;A	52;26	27;29	R	G;A	45;29	26;28	R	A;G	82;14	29;27	A	A	89	28
CL5850.Contig1_All	2900	A	R	A;G	50;27	33;33	R	A;G	37;34	31;32	R	G;A	111;13	34;32	G	G	102	34
CL5850.Contig1_All	2969	G	R	G;A	51;27	35;36	R	G;A	39;30	37;38	R	A;G	113;9	36;38	A	A	86	36
CL5852.Contig2_All	483	T	C	C	25	35	C	C	29	35	Y	T;C	25;6	37;37	Y	T;C	23;8	35;37
CL5854.Contig2_All	806	C	Y	T;C	156;144	39;36	T	T;C	229;2	38;40	Y	C;T	242;136	37;38	Y	C;T	416;78	37;39
CL5860.Contig5_All	1453	C	Y	T;C	156;37	33;32	T	T	64	32	T	T	95	33	Y	T;C	90;13	34;33
CL5876.Contig2_All	215	C	Y	C;T	108;101	37;37	Y	T;C	126;129	38;37	T	T	180	36	T	T;A	134;6	37;31
CL5879.Contig1_All	664	G	R	A;G	42;13	38;38	R	G;A	82;38	37;38	A	A	188	38	A	A	223	37
CL588.Contig3_All	1422	A	M	C;A	137;118	34;35	M	C;A	185;70	33;33	M	C;A	157;98	33;33	C	C	255	34
CL588.Contig3_All	1539	C	M	A;C	177;78	31;33	M	C;A	227;27	32;30	M	C;A	199;56	29;31	A	A;C	254;1	31;35
CL588.Contig3_All	1779	A	R	G;A	181;74	32;32	R	A;G	143;112	32;32	R	G;A	181;74	32;32	G	G	255	32
CL588.Contig3_All	1788	T	W	T;A	177;77	33;31	W	T;A	222;32	33;32	W	T;A	211;44	32;32	A	A;T	253;2	32;34
CL588.Contig3_All	1899	C	M	A;C	218;37	32;33	M	C;A	146;109	32;32	M	C;A	173;82	32;32	A	A;G	254;1	30;2
CL5882.Contig1_All	1953	A	T	T	132	37	W	T;A	65;20	37;38	W	A;T	39;40	38;35	W	A;T	60;12	37;37
CL5882.Contig1_All	3976	G	R	G;A	71;21	36;37	R	G;A	36;23	36;38	R	A;G	49;19	38;34	A	A;G	56;4	38;35
CL5895.Contig2_All	318	C	Y	T;C	21;20	35;35	Y	C;T	23;14	29;34	Y	T;C	31;25	36;31	T	T	46	35
CL5917.Contig1_All	723	C	S	C;G	37;29	36;33	S	C;G	45;20	36;34	G	G	46	34	G	G	29	35
CL5917.Contig1_All	765	T	Y	T;C	57;28	38;35	Y	T;C	58;26	36;36	C	C	53	35	C	C	36	34
CL5917.Contig1_All	810	A	R	A;G	45;27	36;36	R	A;G	59;25	33;33	G	G	54	36	G	G	46	36
CL5917.Contig2_All	282	T	K	T;G	52;14	36;35	K	T;G	33;13	35;35	G	G	21	33	G	G;T	27;1	34;34
CL5928.Contig1_All	1036	A	R	A;G	36;33	37;36	R	A;G	31;27	36;36	G	G;A	109;1	35;8	G	G	112	36
CL5933.Contig2_All	301	C	Y	T;C	198;9	36;39	Y	C;T	193;40	37;34	T	T;C	252;3	35;38	Y	T;C	163;76	36;36
CL5939.Contig1_All	1302	G	R	A;G	25;37	35;38	A	A;G	67;12	37;32	R	A;G	244;15	37;37	A	A;G	54;9	36;32
CL594.Contig2_All	463	C	T	T	30	38	T	T	11	38	Y	T;C	18;18	37;36	Y	C;T	22;22	38;36
CL5946.Contig2_All	1031	C	Y	C;T	12;8	38;38	Y	C;T	17;12	36;38	T	T;A	20;1	37;38	T	T;A	31;1	37;37
CL5946.Contig2_All	1389	G	R	G;A	16;8	35;35	R	G;A	13;5	36;36	A	A	34	36	A	A	34	36
CL595.Contig2_All	420	T	Y	C;T	28;11	37;39	Y	T;C	15;11	38;37	C	C	31	36	Y	T;C	26;13	37;36
CL595.Contig2_All	442	G	R	A;G	31;18	37;37	R	G;A	13;12	38;36	A	A	34	37	R	G;A	22;14	38;36
CL595.Contig2_All	513	T	Y	C;T	29;17	35;37	Y	C;T	11;9	37;39	C	C;T	31;1	36;40	Y	T;C	30;10	39;37
CL5951.Contig1_All	270	T	C	C;T	79;15	39;37	C	C;T	25;20	37;0	Y	T;C	98;89	38;38	Y	T;C	108;79	37;39
CL5951.Contig1_All	1449	G	K	G;T	30;51	35;28	T	T	33	33	K	G;T	143;119	34;33	K	T;G	146;102	34;34
CL5951.Contig1_All	1454	A	M	A;C	32;58	35;30	C	C;A	37;1	32;31	M	A;C	154;122	33;36	M	C;A	150;67	36;32
CL596.Contig1_All	698	A	M	A;C	711;82	35;35	M	C;A	236;98	35;35	M	A;C	289;71	34;35	C	C;A	252;60	35;26
CL5985.Contig3_All	3091	T	Y	C;T	10;7	36;32	C	C	153	36	Y	C;T	17;6	38;38	Y	C;T	27;21	34;36
CL5990.Contig2_All	2933	T	Y	T;C	166;49	36;34	Y	T;C	153;56	36;36	C	C;T	234;3	36;0	C	C;T	170;23	35;0
CL5996.Contig3_All	402	A	G	G	16	34	R	A;G	15;7	33;36	G	G	28	35	G	G	21	34
CL6011.Contig2_All	554	G	T	T	103	35	K	G;T	49;47	35;36	K	G;T	33;31	37;35	K	T;G	76;16	36;36
CL6026.Contig1_All	62	A	R	A;G	14;12	37;37	R	G;A	6;6	39;38	G	G	16	39	G	G	15	38
CL6038.Contig2_All	222	G	A	A	352	36	R	G;A	154;59	30;37	R	A;G	202;154	37;29	R	G;A	54;44	30;35
CL6047.Contig1_All	1675	A	R	A;G	26;18	38;37	R	G;A	53;13	38;37	G	G	48	38	G	G	23	38
CL6047.Contig1_All	1726	T	Y	T;C	25;23	37;37	Y	T;C	47;29	37;37	C	C;T	59;1	36;40	Y	C;T	18;5	36;37
CL6064.Contig1_All	1529	A	R	G;A	17;11	35;39	R	A;G	19;7	38;39	G	G	24	37	G	G	11	37
CL6064.Contig1_All	1557	T	Y	C;T	20;16	38;39	Y	T;C	23;8	38;39	C	C	26	39	C	C	17	38
CL6095.Contig3_All	384	A	T	T	35	36	T	T	23	36	W	T;A	9;10	36;36	W	A;T	23;12	36;36
CL61.Contig3_All	2121	A	G	G;A	49;4	37;38	R	G;A	28;12	36;39	R	A;G	26;5	38;35	R	A;G	15;6	38;39
CL6103.Contig2_All	1571	G	R	G;A	105;88	37;36	R	A;G	112;15	37;38	R	G;A	53;40	37;36	A	A	86	36
CL6118.Contig1_All	865	C	M	C;A	33;26	32;35	M	C;A	42;22	33;34	M	A;C	27;20	32;34	A	A	30	35
CL6121.Contig1_All	484	C	T	T;C	15;2	37;0	Y	T;C	19;18	37;35	Y	C;T	38;13	36;34	Y	T;C	45;32	36;36
CL6121.Contig2_All	405	G	R	G;A	42;21	37;37	R	A;G	27;16	36;36	A	A	9	37	A	A	33	37
CL6130.Contig2_All	2940	T	Y	C;T	12;12	35;33	Y	T;C	6;5	35;36	C	C	14	36	Y	T;C	8;6	33;34
CL6158.Contig1_All	343	T	C	C	40	38	C	C	41	37	Y	T;C	36;16	36;35	Y	T;C	19;13	37;35
CL616.Contig1_All	525	G	K	T;G	26;14	39;39	K	G;T	31;9	39;39	T	T	46	39	T	T	45	39
CL6160.Contig4_All	804	G	T	T	44	39	K	G;T	46;17	38;39	K	T;G	18;14	38;39	T	T;G	31;1	38;38
CL6163.Contig1_All	381	T	A	A	13	38	A	A	13	38	W	T;A	164;75	36;38	W	T;A	121;18	37;37
CL6163.Contig2_All	620	C	Y	C;T	80;15	36;37	Y	T;C	35;11	38;36	T	T;C	98;2	36;0	T	T	39	36
CL6163.Contig2_All	779	T	Y	T;C	42;28	38;38	C	C	54	38	C	C	68	37	C	C	11	38
CL6163.Contig2_All	794	C	S	C;G	54;28	37;38	G	G;T	51;2	39;39	G	G	66	38	G	G	11	37
CL6166.Contig3_All	708	C	S	C;G	11;9	36;37	S	G;C	12;12	36;32	G	G	9	34	S	G;C	8;9	35;27
CL6169.Contig2_All	879	T	Y	T;C	19;12	34;32	Y	T;C	12;9	35;27	C	C	20	31	C	C	13	33
CL6169.Contig2_All	981	A	R	A;G	20;12	32;35	R	A;G	12;6	31;36	G	G	24	36	G	G	20	35
CL6171.Contig3_All	2087	A	T	T	17	38	W	T;A	11;9	39;37	W	A;T	13;5	37;37	W	A;T	11;5	37;38
CL6172.Contig1_All	174	T	Y	C;T	227;177	25;29	C	C;G	560;3	26;7	Y	T;C	214;121	30;28	Y	T;C	160;162	30;26
CL6185.Contig3_All	358	A	W	A;T	112;21	37;34	W	A;T	102;22	37;36	T	T;A	45;1	37;41	T	T;A	53;2	37;40
CL6185.Contig3_All	436	C	Y	C;T	36;14	36;35	Y	C;T	32;14	37;36	T	T;C	27;1	33;0	T	T;C	23;2	32;0
CL6188.Contig1_All	262	A	R	A;G	98;20	39;39	G	G	63	38	R	G;A	100;45	38;39	G	G	67	38
CL6188.Contig1_All	274	G	K	G;T	94;19	38;39	T	T	62	39	K	T;G	94;45	38;37	T	T	67	38
CL6188.Contig1_All	286	A	R	A;G	74;27	35;35	G	G	68	37	R	A;G	77;74	35;35	G	G	81	36
CL6193.Contig4_All	957	A	R	A;G	9;8	35;35	G	G	40	36	R	G;A	35;9	34;35	R	G;A	55;8	33;34
CL6194.Contig2_All	717	T	Y	T;C	184;71	33;34	W	T;A	189;37	33;32	W	T;A	219;35	32;32	W	T;A	221;33	32;30
CL6201.Contig1_All	381	T	K	G;T	89;254	38;40	K	G;T	88;206	38;35	G	G;T	511;14	37;40	K	T;G	265;253	39;37
CL6209.Contig2_All	1197	A	R	G;A	38;23	34;34	R	A;G	27;15	34;35	G	G	44	34	R	G;A	26;17	34;34
CL6210.Contig1_All	834	T	C	C;T	26;1	35;0	C	C	12	35	Y	T;C	27;9	34;35	Y	C;T	16;14	37;39
CL6210.Contig1_All	885	G	A	A	29	36	A	A;G	18;1	35;39	R	G;A	25;13	35;35	R	A;G	20;16	33;34
CL6221.Contig1_All	177	G	R	A;G	28;24	38;38	R	G;A	8;5	39;41	A	A	43	37	A	A	45	38
CL6221.Contig1_All	247	T	Y	T;C	37;16	35;37	Y	C;T	7;6	39;36	C	C	38	36	C	C	45	36
CL624.Contig1_All	90	T	Y	T;C	17;8	38;40	Y	T;C	7;5	40;35	Y	C;T	32;16	38;38	C	C	34	37
CL624.Contig2_All	91	A	G	G	57	36	R	G;A	32;14	36;35	G	G;A	61;6	36;0	G	G;A	25;3	34;0
CL6241.Contig1_All	2392	C	S	G;C	19;15	36;38	S	G;C	49;9	36;38	S	C;G	41;30	37;38	G	G	92	37
CL6251.Contig1_All	1347	C	Y	T;C	7;5	36;35	Y	T;C	6;5	36;35	T	T	9	36	T	T	11	34
CL6296.Contig2_All	771	T	Y	C;T	7;6	36;32	C	C	8	37	C	C	12	32	C	C	9	31
CL6306.Contig3_All	1524	G	R	G;A	62;34	33;35	A	A	69	34	A	A;G	22;2	31;0	A	A;G	112;3	33;0
CL6308.Contig4_All	2463	G	C	C	75	38	C	C	25	39	S	G;C	58;34	38;39	S	C;G	49;45	39;38
CL6309.Contig1_All	1234	A	M	C;A	203;137	35;37	M	C;A	319;296	35;34	C	C;A	88;222	32;35	M	C;A	189;142	35;37
CL6309.Contig3_All	1273	G	R	A;G	177;62	38;36	A	A;G	234;107	38;0	R	G;A	266;95	35;38	R	A;G	213;94	39;34
CL6309.Contig3_All	1291	C	Y	T;C	173;75	38;37	T	T;C	226;132	38;0	Y	C;T	289;93	38;38	Y	T;C	212;103	38;36
CL632.Contig4_All	176	A	M	C;A	46;27	32;34	C	C	87	32	M	C;A	30;10	34;33	C	C	83	33
CL6324.Contig2_All	1160	G	S	G;C	14;9	39;38	S	G;C	19;6	36;38	R	G;A	12;6	39;39	R	G;A	9;6	40;37
CL6331.Contig5_All	1407	A	M	C;A	23;16	35;34	C	C;A	38;1	34;34	M	C;A	20;19	36;35	M	C;A	16;6	35;32
CL6347.Contig2_All	93	T	G	G;A	85;1	37;40	K	T;G	67;54	38;38	K	T;G	59;18	39;38	K	T;G	52;39	38;38
CL6347.Contig2_All	99	T	C	C	91	37	Y	T;C	67;56	37;37	Y	T;C	59;20	38;38	Y	T;C	51;43	37;37
CL6347.Contig2_All	175	C	A	A	48	34	M	A;C	45;9	35;33	M	A;C	22;7	35;33	M	A;C	27;6	34;32
CL6347.Contig2_All	191	G	A	A	42	36	R	A;G	39;20	36;34	R	G;A	21;17	33;38	R	A;G	24;11	36;35
CL6353.Contig1_All	117	A	C	C	142	35	C	C	125	36	M	A;C	37;56	32;37	M	A;C	37;53	33;36
CL6356.Contig4_All	3065	A	G	G;A	115;2	35;36	R	G;A	101;17	35;36	R	A;G	78;31	37;35	R	A;G	61;29	36;36
CL6356.Contig4_All	3191	G	A	A;G	112;1	36;34	R	A;G	80;22	36;35	R	G;A	54;30	35;34	R	G;A	71;28	35;37
CL6356.Contig4_All	4059	C	T	T	115	36	Y	T;C	115;18	36;37	Y	C;T	83;46	36;37	Y	C;T	69;28	36;37
CL6356.Contig4_All	4067	A	G	G;A	90;2	35;34	R	G;A	100;13	35;34	R	A;G	38;35	32;35	R	A;G	41;24	31;34
CL6370.Contig1_All	579	C	Y	C;T	89;51	36;35	T	T;C	40;35	33;0	Y	T;C	98;37	34;36	Y	C;T	100;40	37;36
CL6370.Contig1_All	1908	A	G	G;A	130;37	37;0	G	G;A	63;67	38;0	R	A;G	135;38	38;37	R	G;A	108;38	35;37
CL6370.Contig1_All	2013	T	Y	T;C	107;66	34;36	C	C;T	62;14	35;32	Y	C;T	116;56	37;35	Y	T;C	119;37	34;36
CL6370.Contig2_All	1419	A	G	G;A	23;13	36;32	R	G;A	34;39	36;32	G	G;A	36;5	36;0	G	G;A	12;6	34;0
CL6373.Contig1_All	119	A	R	A;G	160;91	36;36	R	A;G	69;22	36;35	R	A;G	25;11	34;33	G	G	55	35
CL6373.Contig1_All	143	C	Y	C;T	118;73	36;36	Y	C;T	44;27	35;35	T	T	26	36	T	T	46	35
CL6373.Contig1_All	296	G	S	C;G	127;122	35;35	S	G;C	63;33	35;37	S	G;C	17;7	36;37	C	C;T	53;1	35;29
CL6387.Contig1_All	776	G	R	G;A	113;29	36;34	R	G;A	62;18	37;33	R	G;A	63;50	34;33	A	A;G	109;3	32;19
CL6387.Contig1_All	797	A	R	A;G	97;38	33;34	R	A;G	56;30	33;35	G	G;A	118;3	34;32	G	G	128	35
CL6388.Contig2_All	378	T	C	C	35	33	C	C	41	32	Y	T;C	8;6	35;39	Y	T;C	15;7	37;31
CL6392.Contig2_All	383	T	K	T;G	25;7	34;36	K	T;G	23;13	36;35	G	G	21	35	G	G	23	35
CL640.Contig3_All	3135	G	R	A;G	74;41	36;34	R	G;A	67;53	34;38	A	A;G	102;6	37;35	R	G;A	70;52	34;37
CL6410.Contig5_All	6002	C	Y	T;C	10;6	39;37	Y	C;T	38;30	36;37	T	T	11	36	T	T	15	37
CL6412.Contig2_All	387	C	Y	T;C	44;22	34;34	T	T	37	34	Y	C;T	45;20	34;34	Y	C;T	22;22	33;32
CL6412.Contig2_All	410	G	R	A;G	51;20	32;34	A	A;T	27;1	26;7	R	G;A	42;24	35;28	R	G;A	16;17	36;24
CL6412.Contig2_All	416	T	W	A;T	66;25	35;35	A	A	30	35	W	T;A	55;26	36;31	W	A;T	23;19	33;36
CL6412.Contig2_All	575	C	M	C;A	30;26	36;33	A	A	22	35	M	C;A	24;16	37;35	M	A;C	11;10	36;33
CL6412.Contig2_All	917	C	Y	T;C	90;35	34;33	T	T;C	50;2	33;18	Y	C;T	75;41	34;34	Y	C;T	43;28	33;34
CL6412.Contig2_All	1097	C	Y	T;C	46;24	36;35	T	T	46	36	Y	C;T	54;31	34;37	Y	C;T	34;30	34;36
CL6427.Contig1_All	429	A	G	G	42	35	G	G	35	34	R	A;G	76;16	35;37	R	A;G	35;32	36;34
CL6427.Contig2_All	167	T	Y	T;C	48;40	35;33	Y	T;C	25;19	34;34	Y	C;T	38;23	33;35	C	C	53	34
CL6428.Contig2_All	857	C	M	A;C	8;5	35;36	A	A;C	8;4	37;0	A	A;C	27;2	37;0	A	A;C	24;4	35;0
CL643.Contig1_All	592	C	T	T	16	26	Y	C;T	14;10	31;22	Y	C;T	11;7	28;26	Y	C;T	9;7	29;26
CL6431.Contig1_All	811	A	R	A;G	22;19	32;32	R	G;A	35;10	35;29	G	G	17	34	G	G	23	34
CL6431.Contig1_All	917	C	S	C;G	14;9	33;35	S	C;G	20;16	30;31	S	C;G	15;9	33;36	G	G	18	32
CL6431.Contig1_All	1191	C	Y	T;C	15;6	33;34	Y	T;C	13;13	30;28	Y	C;T	18;9	33;35	T	T	25	35
CL6431.Contig1_All	1571	C	Y	C;T	27;8	36;32	Y	C;T	17;12	33;33	Y	C;T	11;5	36;37	T	T	20	35
CL6431.Contig1_All	1595	A	R	A;G	33;8	35;37	R	G;A	17;8	36;36	R	A;G	12;5	31;37	G	G	14	33
CL6431.Contig1_All	1787	G	R	G;A	59;13	34;34	R	G;A	41;31	34;34	R	G;A	30;14	33;35	A	A	31	33
CL644.Contig3_All	339	C	Y	C;T	16;19	38;38	Y	C;T	17;6	37;36	T	T	12	38	T	T	15	36
CL6444.Contig2_All	539	T	W	T;A	17;13	38;39	A	A;T	22;1	39;34	W	T;A	32;18	37;38	W	T;A	47;15	38;39
CL6450.Contig2_All	485	G	K	G;T	27;10	36;36	T	T	42	34	T	T	39	35	K	G;T	32;16	35;33
CL6455.Contig2_All	188	A	R	A;G	34;17	33;35	R	A;G	20;5	34;37	G	G;A	27;2	36;31	R	G;A	28;11	34;35
CL6455.Contig2_All	234	T	C	C	75	33	C	C;T	36;3	31;29	Y	T;C	31;10	36;35	Y	T;C	28;21	36;34
CL6456.Contig2_All	2261	A	R	A;G	236;35	37;35	G	G;A	63;62	36;0	G	G;A	73;27	37;0	G	G;A	114;10	35;0
CL6456.Contig2_All	2268	A	R	A;G	248;35	37;37	G	G;A	63;66	37;0	G	G;A	77;31	37;0	G	G;A	117;10	37;0
CL6472.Contig2_All	2375	G	R	A;G	12;11	36;34	R	A;G	9;8	33;36	A	A;G	18;1	33;35	R	G;A	20;5	34;35
CL6519.Contig3_All	633	C	Y	T;C	47;21	34;36	Y	C;T	45;35	36;33	T	T	13	35	T	T	40	33
CL6527.Contig1_All	379	C	M	C;A	53;45	37;37	M	A;C	90;13	37;37	M	C;A	36;31	35;35	A	A	83	36
CL6527.Contig1_All	895	G	R	G;A	58;22	38;38	R	A;G	86;14	36;38	R	G;A	34;23	36;37	A	A	85	38
CL653.Contig1_All	3319	A	R	A;G	177;115	36;34	R	A;G	225;164	36;36	R	G;A	189;50	34;37	G	G;A	172;1	35;37
CL653.Contig1_All	3453	A	M	A;C	266;77	30;34	M	A;C	357;48	32;33	M	C;A	139;95	34;31	C	C;A	210;3	33;33
CL653.Contig3_All	320	T	Y	T;C	237;55	37;34	Y	T;C	239;60	35;32	Y	T;C	119;181	36;34	C	C	137	34
CL6540.Contig4_All	917	T	G	G;T	66;3	32;22	K	G;T	28;20	32;34	K	T;G	93;12	34;31	K	T;G	98;13	34;32
CL6540.Contig4_All	1313	A	G	G;A	25;1	35;34	G	G	16	37	R	A;G	41;12	36;37	R	A;G	44;24	37;37
CL6552.Contig2_All	137	T	A	A;T	220;6	34;33	A	A;G	221;1	34;26	W	T;A	143;85	34;34	W	T;A	244;11	32;30
CL6552.Contig2_All	958	T	K	G;T	388;22	36;36	G	G	409	34	K	T;G	256;144	36;35	K	T;G	370;20	34;36
CL6552.Contig2_All	1034	C	Y	C;T	120;46	34;36	Y	T;C	51;92	37;33	T	T;C	41;35	38;0	T	T;C	46;55	37;0
CL6553.Contig2_All	235	C	Y	C;T	13;7	38;36	Y	T;C	13;9	36;37	T	T	23	37	T	T	20	38
CL6553.Contig2_All	243	G	R	G;A	14;8	38;36	R	A;G	12;9	37;38	A	A	23	36	A	A	19	38
CL6557.Contig1_All	409	T	C	C;T	33;2	36;38	C	C;T	26;1	37;31	Y	T;C	22;9	38;37	Y	T;C	24;16	37;37
CL6559.Contig1_All	544	T	G	G;C	190;1	37;34	K	G;T	153;94	37;35	K	G;T	11;93	37;36	K	T;G	194;91	35;37
CL656.Contig2_All	975	C	Y	C;T	33;10	38;36	Y	T;C	15;8	35;38	T	T	40	36	T	T	51	36
CL656.Contig2_All	2972	T	C	C	47	36	Y	T;C	30;28	35;37	Y	C;T	101;22	37;35	Y	T;C	100;34	37;37
CL656.Contig2_All	2986	T	G	G	41	36	K	G;T	20;17	37;35	K	G;T	92;16	36;37	K	T;G	59;25	37;36
CL656.Contig2_All	3033	G	S	G;C	41;33	36;37	S	G;C	30;21	35;37	C	C	158	37	C	C	105	37
CL6569.Contig1_All	1401	C	M	C;A	119;53	33;36	M	C;A	183;34	34;32	A	A;C	123;80	33;0	A	A;C	117;78	37;0
CL6570.Contig3_All	3523	G	T	T	40	36	K	G;T	21;6	34;38	K	T;G	29;20	37;36	K	G;T	20;10	36;35
CL6570.Contig3_All	3694	G	A	A	35	38	R	A;G	19;5	37;37	R	G;A	26;17	36;37	R	G;A	26;7	37;35
CL6570.Contig3_All	4039	T	G	G	34	35	K	T;G	10;8	37;34	K	T;G	19;16	34;33	K	T;G	21;8	37;38
CL6570.Contig3_All	4537	G	T	T	32	36	K	T;G	19;5	35;33	K	G;T	21;15	37;37	K	G;T	35;5	35;38
CL6587.Contig1_All	817	G	S	C;G	212;15	34;33	C	C	69	33	S	C;G	38;33	35;34	S	G;C	75;40	37;35
CL6587.Contig1_All	1291	C	Y	T;C	236;19	38;36	T	T	144	38	Y	C;T	77;60	38;38	Y	C;T	138;71	38;38
CL6590.Contig2_All	166	C	A	A	36	33	M	C;A	14;8	33;35	M	C;A	28;19	34;34	A	A	45	33
CL6590.Contig2_All	1744	G	R	A;G	16;12	34;34	A	A	10	34	R	G;A	31;18	36;34	R	G;A	34;19	32;37
CL6594.Contig2_All	112	G	K	T;G	10;8	38;39	T	T;G	14;2	38;0	T	T;G	15;2	38;0	T	T;G	13;3	39;0
CL6615.Contig1_All	712	A	R	A;G	31;15	33;35	G	G	15	34	R	A;G	17;8	35;35	G	G	28	35
CL6615.Contig1_All	754	C	Y	C;T	41;10	34;35	T	T	16	34	Y	C;T	19;6	34;37	T	T	31	35
CL6622.Contig1_All	782	A	R	G;A	21;15	35;36	R	G;A	13;13	35;35	G	G;A	22;1	35;34	G	G	24	34
CL6622.Contig1_All	1093	A	W	A;T	20;17	37;35	W	A;T	17;6	33;34	W	T;A	16;10	33;36	T	T	34	35
CL6622.Contig1_All	1127	A	R	A;G	11;9	37;35	R	A;G	21;7	38;33	R	A;G	7;7	38;35	G	G	17	34
CL6646.Contig1_All	2553	T	K	T;G	14;6	33;29	G	G	9	37	G	G	18	36	G	G	17	34
CL6649.Contig1_All	1100	C	A	A;C	70;28	36;0	A	A	90	36	M	A;C	89;25	37;37	A	A;C	37;7	36;29
CL6654.Contig2_All	229	C	G	G;C	99;3	37;29	S	C;G	29;14	36;38	S	C;G	47;8	36;34	Y	C;T	81;9	36;36
CL6654.Contig2_All	241	C	A	A;C	99;2	36;38	M	C;A	29;14	36;36	M	C;A	44;8	34;33	M	C;A	81;9	36;37
CL6654.Contig2_All	2452	T	Y	T;C	187;12	37;37	Y	C;T	65;35	36;36	C	C;T	243;1	37;19	C	C;T	153;3	37;39
CL6661.Contig3_All	496	G	R	A;G	11;23	36;36	R	G;A	87;52	37;35	A	A;G	130;8	36;0	A	A;G	31;42	37;0
CL667.Contig6_All	1173	A	R	A;G	13;8	34;37	R	G;A	8;5	35;38	R	A;G	13;6	36;37	G	G	18	36
CL667.Contig6_All	2829	A	R	A;G	29;10	35;36	R	G;A	17;26	37;36	R	G;A	16;13	35;33	G	G	49	36
CL6672.Contig3_All	1057	T	K	T;G	25;5	32;36	K	T;G	10;9	30;33	G	G	36	34	G	G	35	33
CL6672.Contig3_All	5424	A	M	A;C	42;10	37;38	M	A;C	35;25	39;38	C	C;A	45;2	37;20	M	C;A	39;23	35;38
CL6674.Contig2_All	165	A	W	A;T	29;25	37;38	W	A;T	46;10	39;37	W	T;A	39;23	36;38	T	T;A	82;1	36;40
CL668.Contig4_All	326	A	R	A;G	264;54	38;38	R	A;G	63;67	39;37	G	G;A	941;11	37;40	G	G	209	37
CL669.Contig3_All	178	C	Y	T;C	172;83	37;37	Y	T;C	136;119	37;36	T	T;C	254;1	37;38	Y	T;C	138;117	37;37
CL6693.Contig1_All	1311	G	K	T;G	39;25	35;33	K	T;G	18;15	34;34	T	T	60	36	K	G;T	38;32	33;34
CL6693.Contig1_All	1359	T	W	T;A	44;24	36;37	W	A;T	21;17	37;37	A	A	59	37	W	T;A	41;29	36;36
CL6696.Contig1_All	286	C	S	C;G	52;27	37;39	S	G;C	25;24	38;38	S	C;G	38;17	39;37	M	C;A	29;13	35;38
CL6696.Contig1_All	401	C	Y	C;T	34;27	38;38	Y	C;T	41;15	38;38	T	T	31	39	T	T	19	37
CL6707.Contig2_All	314	A	M	A;C	152;103	34;34	M	A;C	170;85	35;35	M	C;A	22;5	37;35	C	C;A	292;1	37;8
CL6730.Contig2_All	348	C	Y	C;T	83;45	37;37	Y	C;T	54;28	37;38	Y	T;C	32;27	38;39	T	T;C	108;1	38;40
CL6732.Contig1_All	766	G	A	A;G	15;3	37;0	A	A;G	74;3	36;0	A	A;G	45;1	34;39	R	G;A	88;45	36;36
CL6732.Contig1_All	1025	C	G	G;C	14;1	36;0	G	G;C	95;1	36;0	G	G;C	57;3	35;39	S	C;G	63;41	36;38
CL6734.Contig1_All	843	C	T	T	63	38	Y	T;C	31;11	38;35	Y	C;T	32;26	38;37	Y	C;T	54;9	38;39
CL6754.Contig1_All	619	G	T	T	180	36	T	T	19	35	K	T;G	21;9	37;35	K	T;G	27;5	37;39
CL6768.Contig2_All	644	T	Y	C;T	19;13	40;38	Y	C;T	11;17	40;35	C	C;T	28;5	39;0	C	C;T	31;5	39;0
CL6769.Contig2_All	812	T	W	A;T	44;24	37;37	W	T;A	39;12	35;39	A	A;T	62;4	37;40	W	T;A	35;29	38;37
CL6779.Contig2_All	624	T	Y	T;C	13;11	38;34	Y	C;T	8;5	38;38	C	C	30	38	Y	T;C	12;8	37;39
CL6793.Contig1_All	754	A	R	A;G	12;9	36;36	R	A;G	16;11	37;38	R	G;A	12;7	36;36	G	G	25	36
CL6793.Contig1_All	775	G	R	G;A	19;12	36;35	R	G;A	18;15	36;35	A	A;G	20;1	36;41	A	A	22	35
CL6793.Contig1_All	1174	G	R	G;A	23;12	35;36	R	G;A	22;18	35;37	A	A;G	22;1	37;24	A	A	30	35
CL6803.Contig2_All	1168	C	Y	T;C	24;29	35;36	T	T;C	59;3	37;39	Y	C;T	244;33	36;37	Y	C;T	218;14	37;35
CL6806.Contig1_All	681	T	K	G;T	17;16	37;40	G	G	12	35	K	T;G	31;7	39;39	K	T;G	52;8	38;39
CL6806.Contig1_All	855	T	Y	C;T	21;16	39;35	Y	C;T	12;5	37;37	C	C	34	37	C	C	44	37
CL6806.Contig1_All	2858	A	G	G	43	37	G	G	17	36	R	A;G	33;18	36;36	R	A;G	37;9	35;36
CL6823.Contig1_All	341	A	C	C	14	39	C	C	8	39	M	A;C	8;8	39;37	M	C;A	14;6	39;36
CL6852.Contig2_All	1263	C	S	C;G	23;13	37;34	S	G;C	28;14	36;37	G	G	24	35	G	G	41	34
CL6853.Contig1_All	768	A	R	A;G	182;222	36;35	R	A;G	282;64	35;33	R	A;G	230;151	36;35	G	G;A	523;1	38;35
CL6853.Contig1_All	786	T	K	T;G	190;153	35;35	K	T;G	283;26	34;34	K	T;G	223;126	35;33	G	G;T	504;1	37;30
CL6853.Contig2_All	212	A	R	G;A	146;109	36;37	R	G;A	130;125	38;36	G	G	255	36	G	G	255	37
CL6855.Contig2_All	827	C	M	C;A	15;7	35;36	M	C;A	12;7	35;36	A	A	16	35	A	A	18	34
CL6859.Contig2_All	989	T	Y	T;C	20;8	37;37	Y	T;C	6;5	39;34	C	C	17	37	C	C	21	38
CL686.Contig7_All	1269	A	W	A;T	132;10	33;35	W	A;T	121;11	32;32	T	T	8	31	T	T	11	33
CL686.Contig7_All	1482	A	T	T;A	64;31	37;0	T	T;A	59;39	38;0	W	A;T	10;8	39;40	T	T	12	37
CL6864.Contig2_All	276	C	T	T	132	36	Y	C;T	74;50	37;35	Y	C;T	69;51	36;34	Y	C;T	72;65	36;35
CL6864.Contig2_All	291	G	A	A	85	36	R	G;A	66;34	36;36	R	G;A	56;34	35;37	R	G;A	64;48	36;37
CL6864.Contig2_All	457	A	G	G	70	37	G	G	98	38	R	A;G	38;35	38;38	R	A;G	52;44	38;38
CL6881.Contig2_All	235	T	Y	T;C	220;36	36;34	Y	T;C	92;20	35;35	C	C	60	38	C	C;A	235;4	35;33
CL6881.Contig2_All	337	C	S	C;G	222;33	37;36	S	C;G	92;15	37;37	G	G;C	83;2	37;37	G	G;C	179;1	37;31
CL6881.Contig2_All	357	T	Y	T;C	217;37	38;36	Y	T;C	75;9	38;37	C	C;T	101;2	36;37	C	C;T	184;1	36;32
CL6899.Contig3_All	1681	A	W	T;A	21;13	38;38	W	A;T	38;11	39;39	T	T	41	39	T	T	31	38
CL692.Contig2_All	1321	C	S	C;G	77;51	36;33	S	C;G	81;40	36;34	G	G	75	34	S	C;G	71;67	36;35
CL692.Contig2_All	2772	T	K	G;T	155;238	38;35	K	T;G	425;48	36;36	G	G;T	196;87	38;38	K	G;T	202;140	37;36
CL692.Contig2_All	2823	C	M	A;C	198;290	36;36	M	C;A	503;51	38;37	A	A;C	238;196	37;39	M	A;C	253;174	37;36
CL692.Contig2_All	5219	G	S	C;G	146;188	38;37	S	G;C	217;43	38;36	S	G;C	261;143	38;37	C	C;G	190;69	37;0
CL692.Contig2_All	5269	A	W	T;A	107;112	35;35	W	A;T	162;41	37;35	W	A;T	220;117	36;34	T	T;A	135;41	34;0
CL6930.Contig1_All	271	A	R	A;G	26;9	31;30	R	A;G	9;9	36;31	G	G	22	28	G	G	23	32
CL6952.Contig2_All	420	A	G	G	40	36	R	A;G	13;13	38;36	G	G	18	35	G	G	55	34
CL6955.Contig1_All	179	G	A	A	29	33	A	A	17	34	R	G;A	7;7	34;29	R	G;A	28;24	31;35
CL6955.Contig1_All	236	G	T	T	19	35	K	T;G	8;5	35;38	T	T	8	39	K	T;G	27;20	36;37
CL699.Contig1_All	320	T	G	G	40	38	K	T;G	29;26	38;39	G	G	10	37	G	G;T	15;3	38;0
CL7.Contig5_All	536	A	R	A;G	21;7	34;34	R	A;G	17;16	32;32	G	G;A	67;3	32;33	R	G;A	71;27	34;32
CL7008.Contig1_All	228	G	R	G;A	590;24	37;35	R	G;A	156;103	38;35	R	G;A	186;77	39;39	A	A;G	254;1	39;39
CL7008.Contig2_All	341	C	T	T;C	358;3	31;0	Y	C;T	442;118	34;32	Y	C;T	576;184	34;31	Y	C;T	509;70	34;29
CL7009.Contig2_All	266	G	R	G;A	24;16	39;38	R	G;A	12;5	38;39	A	A;G	41;1	38;41	R	A;G	22;12	37;38
CL701.Contig2_All	770	T	Y	T;C	16;7	37;32	Y	T;C	10;7	34;37	C	C	8	35	Y	T;C	11;6	38;39
CL7014.Contig2_All	3947	G	K	G;T	25;19	33;33	K	G;T	11;8	31;35	K	G;T	18;6	35;33	T	T	13	35
CL7034.Contig2_All	919	T	C	C;T	31;23	35;0	Y	C;T	36;33	31;31	Y	T;C	23;17	33;29	Y	T;C	26;17	30;34
CL7034.Contig2_All	1153	G	K	G;T	41;21	35;35	K	G;T	58;38	35;33	T	T	30	34	T	T	45	33
CL7034.Contig2_All	1171	T	Y	T;C	39;28	38;35	Y	T;C	69;40	37;37	C	C	43	37	C	C	46	35
CL7034.Contig2_All	1615	T	Y	T;C	79;40	34;35	Y	T;C	38;35	35;35	C	C	35	36	C	C	49	35
CL7034.Contig2_All	1732	A	R	A;G	86;17	35;34	R	A;G	51;18	35;34	G	G;A	29;1	33;33	G	G	27	35
CL7036.Contig1_All	3222	T	G	G	118	33	G	G	141	34	K	T;G	55;34	29;32	K	G;T	46;51	33;28
CL7036.Contig1_All	3323	G	A	A	50	33	A	A	58	30	R	G;A	24;16	37;30	R	G;A	26;23	36;33
CL7037.Contig1_All	909	G	K	G;T	100;12	37;38	K	T;G	44;30	37;37	S	C;G	52;41	36;37	S	G;C	121;19	36;37
CL7037.Contig1_All	1304	A	W	T;A	33;12	35;35	R	A;G	30;9	35;35	R	A;G	40;20	37;35	R	G;A	47;14	35;37
CL7046.Contig2_All	1932	G	K	G;T	36;14	37;37	K	G;T	16;8	36;37	K	G;T	23;19	36;32	T	T	33	36
CL7046.Contig2_All	2127	C	Y	C;T	148;55	38;37	Y	C;T	124;24	38;37	Y	T;C	68;51	38;37	T	T;C	176;4	38;35
CL7061.Contig1_All	551	G	R	G;A	133;38	34;35	R	G;A	57;25	36;30	A	A;G	116;42	35;30	R	A;G	109;41	34;36
CL7064.Contig2_All	1490	G	T	T;G	254;12	37;0	K	T;G	162;73	37;38	T	T;G	262;5	38;0	K	G;T	134;129	38;37
CL7064.Contig2_All	1643	A	G	G;A	280;1	39;41	R	A;G	243;82	38;38	G	G	315	39	G	G;A	301;1	38;40
CL7064.Contig3_All	530	G	A	A;G	31;9	35;0	R	A;G	17;105	37;35	A	A;G	58;10	35;0	A	A;G	79;4	36;0
CL7068.Contig1_All	1031	G	T	T	27	39	T	T	88	38	K	G;T	78;46	38;39	K	G;T	67;27	38;39
CL7069.Contig1_All	1062	C	T	T;C	44;5	28;0	Y	T;C	8;17	34;35	T	T;C	45;24	28;23	T	T	72	29
CL7071.Contig2_All	734	A	G	G	134	34	R	G;A	116;21	34;34	R	A;G	67;37	33;36	R	A;G	175;70	34;34
CL7071.Contig2_All	754	G	A	A	89	34	R	A;G	89;17	35;35	R	G;A	67;22	34;34	R	G;A	129;61	34;34
CL709.Contig10_All	216	C	M	C;A	347;88	26;33	A	A;C	212;223	33;7	A	A;C	251;238	31;26	M	C;A	219;211	28;32
CL7093.Contig2_All	722	G	R	A;G	26;24	36;34	R	G;A	20;6	35;36	A	A;G	40;2	35;32	R	G;A	25;17	34;36
CL7093.Contig2_All	734	A	R	G;A	34;20	35;34	R	A;G	25;8	34;37	G	G;A	44;3	34;34	R	A;G	30;18	33;34
CL7093.Contig2_All	2234	G	R	G;A	46;28	35;37	R	G;A	23;13	36;36	A	A;G	59;1	36;37	A	A	42	33
CL7093.Contig2_All	2282	C	Y	C;T	44;18	36;37	Y	C;T	22;8	36;35	T	T;C	52;3	37;37	Y	C;T	29;15	32;37
CL7104.Contig1_All	1577	T	Y	T;C	47;29	36;34	C	C;T	35;5	34;39	Y	T;C	50;20	36;34	Y	C;T	91;81	35;36
CL7139.Contig3_All	1105	T	C	C	24	35	Y	C;T	32;7	35;36	C	C	21	36	C	C	18	35
CL7154.Contig1_All	466	G	K	T;G	24;16	38;37	K	G;T	42;16	38;37	K	G;T	36;33	38;38	T	T;G	41;2	38;40
CL7177.Contig2_All	198	G	A	A	19	36	R	G;A	21;5	35;37	R	A;G	19;15	37;34	R	G;A	23;5	35;34
CL7191.Contig2_All	675	T	C	C	109	32	Y	C;T	54;8	32;33	Y	C;T	17;16	30;31	Y	T;C	12;7	28;33
CL7199.Contig2_All	450	G	R	A;G	7;28	36;36	R	A;G	13;20	37;26	A	A	33	38	A	A;G	27;10	37;0
CL7208.Contig2_All	861	T	K	G;T	59;20	36;35	G	G	91	34	K	T;G	46;24	35;35	K	T;G	37;26	34;32
CL7208.Contig2_All	924	A	R	G;A	92;33	35;36	G	G;A	196;1	36;9	R	A;G	74;48	36;36	R	A;G	66;65	36;36
CL7208.Contig2_All	1260	T	Y	C;T	15;10	38;36	C	C	53	35	Y	T;C	11;8	35;34	Y	T;C	12;7	36;37
CL7208.Contig2_All	1407	A	R	G;A	20;11	34;35	G	G	51	36	R	A;G	19;16	34;36	R	A;G	21;16	34;36
CL7215.Contig1_All	241	A	R	A;G	130;95	38;38	G	G;A	254;1	38;40	R	A;G	224;29	37;38	R	A;G	137;118	38;37
CL7248.Contig3_All	2311	A	M	A;C	68;10	35;33	M	C;A	26;11	34;29	M	A;C	41;25	35;36	C	C	58	34
CL7248.Contig3_All	2368	A	M	A;C	67;9	35;34	M	C;A	34;10	36;29	M	A;C	37;32	34;35	C	C;T	66;1	35;8
CL7260.Contig2_All	557	C	Y	C;T	20;9	35;35	Y	T;C	11;5	34;37	T	T	15	34	T	T	19	34
CL7268.Contig4_All	3846	A	W	T;A	30;10	35;35	W	T;A	17;5	36;38	T	T	20	37	T	T	9	34
CL7269.Contig2_All	591	C	A	A	13	34	A	A	11	34	M	C;A	59;22	33;34	M	C;A	75;11	35;32
CL7280.Contig1_All	286	A	R	A;G	71;11	33;30	R	A;G	74;21	33;31	G	G	12	38	G	G	64	34
CL7280.Contig1_All	1058	T	Y	C;T	45;26	35;35	Y	C;T	48;48	36;36	C	C	79	36	Y	C;T	47;79	35;37
CL7284.Contig1_All	854	T	Y	C;T	213;32	34;36	C	C	196	33	Y	T;C	177;94	37;36	Y	C;T	189;97	35;35
CL7298.Contig2_All	333	G	R	G;A	35;17	37;37	R	G;A	59;11	38;37	A	A	25	38	A	A	17	38
CL7311.Contig2_All	934	C	Y	C;T	57;11	36;35	Y	C;T	153;105	36;35	T	T;C	33;13	33;0	T	T;C	156;1	33;0
CL7313.Contig3_All	1696	A	W	A;T	30;8	38;37	W	A;T	8;8	38;36	T	T	31	38	T	T	29	38
CL7313.Contig3_All	1726	T	Y	T;C	30;13	38;38	Y	T;C	9;8	39;39	C	C	34	39	C	C	37	39
CL7313.Contig3_All	1732	T	W	T;A	22;20	37;38	W	T;A	9;8	34;37	A	A	34	37	A	A	37	37
CL7323.Contig3_All	1261	G	R	G;A	27;12	35;33	A	A	26	36	R	G;A	21;13	36;36	A	A	25	37
CL7323.Contig3_All	1597	A	R	A;G	58;34	32;34	R	G;A	43;31	34;34	R	A;G	38;23	30;34	G	G	83	33
CL7329.Contig1_All	360	C	Y	C;T	65;17	35;29	Y	T;C	67;77	35;35	Y	T;C	38;34	35;37	T	T;C	92;7	34;0
CL7329.Contig2_All	1554	T	Y	C;T	53;21	35;37	Y	C;T	22;21	33;35	C	C;T	33;4	36;40	C	C;T	36;2	36;0
CL734.Contig10_All	878	G	R	G;A	45;19	33;32	K	T;G	24;15	35;36	T	T;G	19;13	33;0	T	T;G	92;4	33;36
CL7349.Contig2_All	177	A	R	A;G	54;15	33;34	R	A;G	41;13	34;36	G	G	53	34	R	G;A	57;9	35;34
CL7349.Contig2_All	1592	A	R	A;G	48;9	36;36	R	A;G	55;10	35;37	G	G;A	32;2	37;37	R	G;A	35;12	36;36
CL7359.Contig1_All	120	T	A	A	50	39	W	A;T	20;12	39;39	A	A	18	38	A	A	133	39
CL7359.Contig1_All	820	T	W	A;T	16;11	35;36	W	T;A	12;8	33;36	A	A;T	38;7	37;27	W	T;A	40;24	36;36
CL7359.Contig1_All	825	G	R	A;G	15;9	37;38	R	A;G	12;7	34;35	A	A;G	40;6	37;29	R	G;A	36;22	37;36
CL7359.Contig1_All	830	T	Y	C;T	15;8	37;37	Y	C;T	11;12	37;34	C	C;T	43;6	37;35	Y	T;C	37;25	36;37
CL7359.Contig1_All	1268	T	K	G;T	23;22	36;37	K	G;T	24;22	35;38	G	G;T	82;4	35;29	K	T;G	60;39	34;35
CL7359.Contig1_All	1964	G	A	A;G	22;2	35;34	A	A;G	8;1	37;0	R	A;G	33;7	35;37	R	G;A	37;16	37;37
CL7359.Contig1_All	2141	T	C	C	21	36	C	C	8	36	C	C;T	57;1	33;35	Y	C;T	33;27	36;36
CL7361.Contig1_All	2779	G	A	A	64	35	R	A;G	42;34	35;35	R	A;G	53;11	34;34	R	G;A	44;34	35;35
CL7361.Contig1_All	2926	G	R	G;A	48;16	34;34	R	G;A	61;22	35;35	A	A	82	34	A	A	57	35
CL7364.Contig1_All	185	T	C	C	8	37	Y	T;C	24;8	38;38	Y	T;C	27;9	38;39	Y	T;C	49;27	38;38
CL7369.Contig2_All	1090	C	Y	C;T	36;22	34;35	Y	T;C	17;15	37;34	Y	C;T	29;12	37;36	T	T;C	26;2	37;35
CL7369.Contig2_All	1402	T	Y	T;C	31;9	35;37	Y	C;T	11;10	35;34	C	C	25	35	C	C	22	33
CL7378.Contig1_All	1140	C	A	A	31	33	M	C;A	7;7	34;34	A	A;C	37;1	35;40	A	A	9	36
CL738.Contig1_All	3202	T	Y	C;T	34;28	28;29	Y	T;C	33;19	28;33	C	C	23	26	C	C	30	25
CL7386.Contig1_All	899	A	G	G;A	38;1	34;36	G	G	45	34	R	A;G	25;12	36;36	R	A;G	33;12	36;37
CL7391.Contig2_All	1410	G	K	G;T	174;25	37;37	K	G;T	146;24	37;36	T	T;G	22;1	37;30	K	G;T	100;15	37;35
CL7391.Contig2_All	2182	A	R	A;G	117;87	37;36	R	G;A	110;109	36;36	G	G	9	37	G	G;A	101;1	37;35
CL7399.Contig3_All	1242	A	W	A;T	23;11	39;38	T	T	52	38	W	A;T	50;15	37;38	W	A;T	57;27	38;37
CL7413.Contig2_All	531	G	R	A;G	26;15	39;37	R	G;A	13;7	38;37	A	A	57	37	R	G;A	35;14	37;40
CL7413.Contig2_All	640	A	R	G;A	33;7	36;37	R	G;A	9;8	36;36	G	G	32	36	R	A;G	22;8	36;38
CL7413.Contig2_All	649	G	K	T;G	32;7	37;38	K	T;G	10;8	37;37	T	T	29	37	K	G;T	23;8	37;37
CL7413.Contig2_All	659	G	S	C;G	32;7	36;37	S	G;C	9;8	35;36	C	C	31	36	S	G;C	23;8	37;38
CL7413.Contig2_All	1297	G	R	A;G	67;11	35;34	R	G;A	15;10	37;35	A	A	76	35	R	G;A	49;26	36;34
CL7419.Contig1_All	555	A	R	G;A	12;8	35;36	R	G;A	16;13	35;32	G	G;A	32;1	34;32	G	G;A	37;1	34;34
CL7471.Contig1_All	281	C	Y	C;T	38;19	36;38	Y	T;C	47;31	38;35	M	C;A	41;28	36;37	Y	C;T	42;33	36;36
CL7484.Contig2_All	1871	A	R	A;G	42;25	37;36	R	A;G	10;5	37;39	G	G	31	37	G	G	22	36
CL7484.Contig2_All	1895	A	R	A;G	33;17	37;38	R	G;A	7;6	39;37	G	G	21	36	G	G	14	39
CL7517.Contig1_All	439	G	K	G;T	20;14	37;38	K	T;G	29;13	37;37	K	G;T	22;18	38;38	T	T	67	38
CL7531.Contig1_All	241	A	R	A;G	143;53	38;38	G	G	39	38	G	G;A	76;2	38;35	G	G	52	38
CL7531.Contig1_All	268	C	M	C;A	119;34	36;38	M	A;C	26;5	36;37	A	A;C	59;1	37;30	A	A	39	36
CL7544.Contig1_All	228	A	W	A;T	24;8	36;36	W	A;T	9;5	35;38	T	T;A	40;1	38;36	W	A;T	16;9	37;38
CL7548.Contig1_All	692	G	A	A;G	293;2	33;0	A	A;G	368;25	35;0	R	A;G	28;12	33;32	R	G;A	178;58	34;33
CL7550.Contig1_All	49	T	Y	T;C	137;80	27;32	Y	T;C	120;82	29;33	C	C	15	33	C	C	10	37
CL7550.Contig2_All	378	G	S	G;C	135;120	37;36	S	G;C	146;109	35;36	C	C	9	37	C	C	17	36
CL7560.Contig2_All	1558	T	C	C	20	37	Y	T;C	11;8	36;34	Y	T;C	7;5	34;36	Y	C;T	9;8	36;37
CL7563.Contig1_All	376	C	Y	C;T	171;39	35;36	T	T;C	101;6	35;32	Y	C;T	88;32	37;36	Y	T;C	34;13	35;37
CL7563.Contig1_All	383	T	W	T;A	171;39	36;37	A	A;T	100;1	37;9	W	T;A	84;32	37;37	W	A;T	34;8	36;37
CL7563.Contig1_All	497	C	M	C;A	109;15	36;38	M	C;A	68;36	36;38	A	A;C	11;3	38;0	A	A;C	20;5	39;0
CL7563.Contig1_All	511	C	Y	C;T	121;13	37;39	Y	C;T	88;28	37;39	T	T;C	9;2	39;0	T	T;C	18;8	38;0
CL7565.Contig2_All	343	C	S	C;G	90;131	36;35	S	C;G	109;42	35;33	G	G	79	32	G	G	93	33
CL7582.Contig3_All	814	T	Y	C;T	47;35	36;36	Y	T;C	21;14	34;36	Y	T;C	36;35	36;35	C	C;G	64;1	37;33
CL7582.Contig3_All	1408	G	S	G;C	55;53	35;36	S	C;G	47;26	35;36	S	G;C	32;24	35;37	C	C;G	83;2	36;35
CL7590.Contig1_All	1502	A	M	A;C	29;10	37;37	C	C	50	36	C	C	30	36	M	A;C	25;12	37;37
CL7590.Contig1_All	1547	A	R	A;G	22;11	35;37	G	G;A	44;3	36;36	R	G;A	24;14	36;37	R	A;G	17;17	36;35
CL761.Contig9_All	3107	C	Y	C;T	141;26	37;37	S	C;G	29;21	37;38	Y	C;T	73;48	37;38	Y	C;T	73;19	37;39
CL7613.Contig3_All	113	C	T	T;C	55;1	38;40	Y	T;C	14;12	39;39	Y	T;C	35;21	38;39	Y	T;C	29;13	39;36
CL7615.Contig2_All	1698	A	R	A;G	55;11	36;38	M	A;C	51;8	36;37	R	A;G	37;11	36;36	R	A;G	45;15	36;35
CL762.Contig2_All	1104	A	W	A;T	11;11	39;38	T	T	16	38	W	T;A	23;7	37;40	W	A;T	10;6	40;36
CL762.Contig2_All	2451	T	Y	T;C	32;12	35;36	C	C;T	34;2	34;0	C	C;T	45;4	33;0	C	C;T	18;4	38;0
CL7621.Contig3_All	4532	A	G	G;A	34;2	35;38	G	G;A	33;1	35;36	R	A;G	29;6	36;39	R	A;G	23;5	35;33
CL7621.Contig3_All	5186	G	A	A	23	36	A	A	16	35	R	A;G	16;8	37;37	R	G;A	19;6	34;38
CL7621.Contig3_All	5201	A	G	G	18	35	G	G	9	35	R	G;A	19;22	36;31	R	A;G	37;7	33;37
CL7621.Contig3_All	7736	C	G	G;C	47;2	37;37	S	G;C	23;10	35;37	S	C;G	28;26	35;36	S	C;G	44;7	35;35
CL7621.Contig3_All	8207	A	G	G	37	37	R	G;A	26;8	37;36	R	G;A	25;22	37;38	R	A;G	24;7	37;37
CL7628.Contig5_All	564	C	T	T	26	34	T	T	31	35	Y	C;T	114;11	36;37	Y	C;T	154;20	36;35
CL7635.Contig1_All	527	G	R	A;G	19;16	35;35	R	G;A	11;6	34;37	A	A;G	22;1	37;32	R	G;A	13;5	37;37
CL7635.Contig1_All	540	T	G	G;T	27;1	36;35	K	T;G	11;5	35;39	G	G	21	37	K	G;T	8;6	39;36
CL7639.Contig1_All	1502	A	W	A;T	22;6	34;35	T	T;C	30;1	36;37	W	A;T	30;5	35;36	W	A;T	49;8	36;36
CL7640.Contig2_All	1529	T	A	A	17	37	W	T;A	12;9	38;36	W	T;A	12;7	37;36	W	T;A	17;8	37;36
CL7640.Contig2_All	2137	A	G	G	33	37	R	G;A	23;8	38;32	R	A;G	19;15	38;37	R	A;G	20;9	37;38
CL7642.Contig2_All	1368	T	C	C	179	36	C	C;T	22;1	35;39	Y	T;C	220;35	37;37	C	C;T	115;1	36;27
CL7676.Contig2_All	230	A	G	G;A	71;2	35;26	G	G	21	35	R	G;A	45;12	37;37	R	G;A	33;9	37;37
CL7680.Contig2_All	1661	G	T	T;G	16;4	38;0	T	T;G	15;2	38;0	K	T;G	12;13	39;39	T	T;G	19;1	36;0
CL77.Contig6_All	115	C	S	C;G	74;8	36;36	S	C;G	73;20	36;37	G	G;C	80;3	36;0	G	G	256	35
CL77.Contig6_All	613	G	S	C;G	12;25	34;28	S	G;C	13;7	31;38	S	C;G	12;22	34;33	C	C;A	56;1	35;35
CL7711.Contig1_All	1036	T	Y	T;C	30;13	34;36	Y	T;C	14;13	34;34	C	C	31	36	C	C	49	35
CL7711.Contig1_All	1120	A	M	A;C	20;11	36;39	M	C;A	15;15	38;37	C	C;A	35;1	39;41	C	C	39	37
CL7711.Contig1_All	1345	C	Y	C;T	10;5	29;29	Y	C;T	10;5	35;36	T	T	24	36	T	T	17	36
CL7711.Contig1_All	1834	T	W	T;A	17;8	36;33	Y	T;C	10;5	32;36	C	C;T	22;1	33;41	C	C	28	36
CL7719.Contig2_All	526	G	K	G;T	27;12	34;36	K	G;T	27;20	35;31	T	T	22	34	K	T;G	12;12	33;32
CL7724.Contig2_All	484	A	W	T;A	250;390	36;32	T	T;A	143;178	37;34	T	T;A	616;5	38;30	T	T;A	372;560	37;35
CL7727.Contig1_All	243	C	S	C;G	82;9	35;37	S	C;G	62;50	37;35	G	G;C	84;4	35;31	S	C;G	72;30	36;36
CL7727.Contig1_All	366	G	R	G;A	117;18	33;35	R	A;G	71;35	34;33	A	A;G	116;1	33;35	R	G;A	136;36	33;34
CL7727.Contig1_All	474	A	R	A;G	178;30	37;36	R	G;A	147;96	36;37	G	G;A	145;4	36;36	R	A;G	179;59	36;35
CL7727.Contig1_All	615	G	R	G;A	49;19	36;38	R	A;G	66;18	37;37	A	A	56	37	R	G;A	54;18	37;36
CL7734.Contig2_All	127	T	W	A;T	36;32	37;39	W	T;A	18;12	38;39	A	A;T	16;6	37;0	A	A;T	50;2	38;39
CL7746.Contig3_All	1119	A	R	G;A	41;39	37;38	R	A;G	32;29	37;37	G	G	75	38	R	G;A	71;16	38;38
CL7746.Contig3_All	1148	G	R	G;A	51;36	37;38	R	A;G	31;31	38;37	A	A	77	38	R	A;G	74;16	38;37
CL7760.Contig1_All	1152	G	R	G;A	112;17	36;35	A	A;G	113;2	34;36	R	G;A	16;12	36;36	R	G;A	29;14	35;37
CL7772.Contig1_All	153	G	A	A	14	39	R	G;A	6;5	35;39	R	G;A	23;13	38;38	A	A	9	38
CL7777.Contig2_All	596	G	R	G;A	50;12	34;34	S	G;C	33;15	35;35	S	G;C	52;8	34;36	S	G;C	33;17	34;35
CL7788.Contig1_All	704	G	R	G;A	13;8	35;36	A	A	17	36	R	A;G	20;5	38;35	R	A;G	16;5	37;35
CL7790.Contig1_All	1484	T	W	T;A	82;45	38;37	W	T;A	128;33	37;38	A	A;T	41;2	38;0	A	A	70	37
CL7790.Contig1_All	1532	G	R	G;A	112;62	37;38	R	G;A	125;87	36;38	A	A	61	37	A	A	117	38
CL7798.Contig2_All	1371	T	Y	T;C	30;21	38;36	Y	C;T	18;14	36;39	C	C	69	36	C	C;T	63;2	37;38
CL7818.Contig2_All	312	A	R	A;G	31;12	36;37	G	G;A	22;2	38;34	G	G	28	38	G	G	20	38
CL7818.Contig2_All	1880	G	S	G;C	9;7	37;33	S	G;C	22;12	35;34	C	C	14	35	S	C;G	18;12	35;34
CL7818.Contig2_All	4142	A	R	A;G	21;7	33;35	R	A;G	8;6	36;37	G	G	17	35	R	G;A	14;8	33;30
CL7824.Contig1_All	1492	C	Y	T;C	11;5	38;32	Y	C;T	15;6	37;37	T	T	22	38	Y	T;C	21;12	37;35
CL7828.Contig2_All	2149	T	K	T;G	37;29	37;35	K	T;G	54;7	35;37	G	G;T	80;3	36;37	K	G;T	26;25	37;34
CL7843.Contig1_All	1224	T	Y	T;C	30;16	36;33	Y	T;C	20;14	32;37	Y	C;T	24;22	36;37	C	C;T	52;2	37;34
CL7843.Contig1_All	1368	G	S	G;C	42;8	36;37	S	G;C	17;6	34;38	S	G;C	29;12	37;36	C	C;G	34;1	37;33
CL7852.Contig3_All	1034	C	T	T;G	100;1	37;9	T	T	68	38	Y	T;C	138;41	37;35	Y	T;C	68;46	38;35
CL7856.Contig2_All	558	G	R	A;G	27;22	38;38	R	G;A	17;11	36;39	A	A	17	39	R	A;G	32;5	36;39
CL7869.Contig3_All	267	C	S	G;C	80;131	35;35	S	G;C	55;194	33;35	G	G;C	123;22	34;31	G	G;C	180;12	35;31
CL7869.Contig3_All	417	T	K	G;T	81;142	33;33	K	T;G	189;47	33;35	G	G;T	148;1	33;34	G	G	183	32
CL7869.Contig4_All	596	G	K	G;T	81;17	35;34	K	G;T	111;37	34;33	T	T;G	44;10	34;35	T	T	76	33
CL7869.Contig4_All	1636	A	M	C;A	68;134	32;35	M	C;A	39;174	33;30	C	C	121	27	C	C	167	30
CL7878.Contig2_All	3561	C	Y	C;T	55;12	37;37	Y	C;T	51;23	36;37	T	T;C	56;1	38;41	Y	T;C	26;12	37;38
CL7878.Contig2_All	3912	T	C	C;T	74;4	33;34	Y	C;T	52;29	34;34	Y	T;C	36;9	34;35	Y	T;C	22;18	33;36
CL7878.Contig2_All	5514	G	K	G;T	66;15	35;33	K	G;T	41;21	35;35	T	T	44	31	K	T;G	23;14	30;33
CL7878.Contig2_All	5919	T	K	T;G	33;25	38;36	K	G;T	35;16	34;37	G	G	48	34	K	T;G	24;20	35;35
CL788.Contig1_All	1427	T	C	C	14	39	C	C	18	39	Y	T;C	7;5	39;40	Y	T;C	13;9	39;38
CL7880.Contig1_All	55	G	T	T;G	31;2	37;37	K	G;T	12;6	38;35	K	G;T	35;7	37;39	K	G;T	28;14	38;38
CL789.Contig1_All	174	A	M	A;C	73;15	36;39	M	A;C	66;28	36;37	C	C	61	38	C	C	46	38
CL7909.Contig1_All	106	G	R	A;G	31;22	35;36	R	G;A	48;25	35;36	A	A;G	27;3	35;35	R	A;G	22;9	34;32
CL7909.Contig1_All	162	C	Y	T;C	54;42	38;38	Y	C;T	82;45	38;38	T	T;C	54;2	38;40	Y	T;C	47;15	39;36
CL7910.Contig1_All	2161	C	M	C;A	24;11	39;36	A	A	26	37	M	A;C	31;23	37;38	A	A	39	38
CL7923.Contig1_All	533	C	Y	C;T	150;105	37;36	Y	C;T	149;106	35;36	T	T;C	96;2	38;35	T	T	132	38
CL7928.Contig1_All	2109	G	R	G;A	31;11	37;37	R	G;A	27;15	37;37	R	G;A	15;14	37;38	A	A	20	38
CL7930.Contig1_All	601	C	Y	C;T	57;27	38;37	Y	T;C	30;15	38;37	T	T	14	38	T	T	22	37
CL7969.Contig1_All	2137	A	G	G;A	49;3	36;36	R	A;G	13;11	37;34	R	A;G	28;19	36;34	R	A;G	17;15	37;35
CL7969.Contig1_All	2170	A	G	G;A	54;4	38;38	R	G;A	16;14	36;38	R	A;G	33;25	37;38	R	G;A	28;23	37;38
CL7982.Contig1_All	363	C	T	T;C	82;2	35;0	T	T;C	61;6	36;39	T	T;C	63;15	37;39	Y	T;C	22;20	38;36
CL7982.Contig1_All	1813	A	R	A;G	26;24	37;35	G	G;A	28;10	35;0	R	A;G	24;32	37;35	R	A;G	16;28	37;36
CL7982.Contig2_All	3226	T	Y	C;T	56;26	38;38	C	C;T	18;1	39;41	Y	T;C	25;12	37;38	Y	T;C	168;47	38;39
CL7983.Contig2_All	3889	A	R	A;G	75;20	35;34	R	A;G	70;11	36;36	R	G;A	47;6	36;39	G	G	57	36
CL7983.Contig2_All	4098	A	M	A;C	113;18	36;38	M	A;C	65;11	36;37	M	C;A	78;7	37;37	C	C	76	37
CL7984.Contig2_All	421	A	M	A;C	43;42	35;34	M	A;C	26;16	34;34	C	C	10	37	M	A;C	7;7	35;34
CL7990.Contig1_All	113	C	A	A;C	71;2	39;0	M	A;C	23;20	39;39	M	A;C	46;12	39;39	M	A;C	11;22	40;39
CL8001.Contig1_All	1769	A	C	C;G	234;1	31;2	C	C	255	30	M	A;C	171;30	34;33	M	A;C	163;92	33;31
CL8001.Contig1_All	1784	A	T	T	99	34	T	T	173	35	W	A;T	129;10	32;35	W	A;T	136;40	32;34
CL8026.Contig1_All	121	C	T	T;C	76;1	38;36	Y	C;T	22;6	38;38	Y	C;T	63;13	38;38	Y	C;T	34;14	37;39
CL8030.Contig1_All	338	T	W	A;T	37;6	37;37	A	A;T	39;1	37;26	A	A;T	29;2	37;40	A	A	20	36
CL804.Contig1_All	1331	T	A	A;T	375;1	38;27	W	T;A	285;54	37;37	A	A	106	36	A	A	215	36
CL8040.Contig1_All	2606	G	S	G;C	22;16	36;37	S	G;C	16;6	37;38	S	C;G	8;6	39;39	C	C	13	38
CL8040.Contig1_All	2611	G	S	G;C	22;16	37;37	S	G;C	16;8	38;37	S	C;G	10;6	37;38	C	C	13	39
CL805.Contig2_All	328	A	W	A;T	47;20	38;39	W	A;T	16;14	36;40	W	T;A	27;15	39;38	T	T	43	39
CL806.Contig2_All	938	C	Y	C;T	138;11	38;38	T	T	46	38	T	T;C	49;1	38;36	Y	C;T	94;89	38;38
CL806.Contig2_All	983	A	R	A;G	66;8	36;38	R	G;A	14;9	38;38	G	G;A	26;1	37;41	R	A;G	50;44	37;38
CL806.Contig2_All	1970	A	R	A;G	160;43	38;39	G	G;A	99;1	38;35	R	A;G	79;11	38;34	R	A;G	241;18	37;34
CL8085.Contig1_All	839	A	M	C;A	90;64	36;35	C	C	108	36	M	A;C	95;70	37;37	M	A;C	103;18	36;38
CL8085.Contig1_All	1405	T	Y	C;T	99;84	36;36	C	C	157	36	Y	T;C	139;116	36;37	Y	C;T	176;79	37;35
CL812.Contig6_All	797	T	C	C	255	36	Y	C;T	96;39	37;39	Y	C;T	46;16	36;36	Y	T;C	24;8	37;40
CL8120.Contig2_All	925	A	R	A;G	198;27	35;36	R	A;G	133;74	35;36	G	G	23	36	G	G	44	36
CL8139.Contig1_All	280	T	K	T;G	41;13	38;38	K	T;G	13;12	38;38	G	G;T	36;1	38;41	K	T;G	22;11	37;35
CL8139.Contig1_All	289	G	R	G;A	38;14	36;36	R	G;A	12;10	37;38	A	A;G	34;1	37;41	R	G;A	23;9	36;36
CL8153.Contig1_All	1030	C	T	T;G	68;4	25;2	T	T;C	33;59	25;0	Y	C;T	37;34	38;23	T	T;C	59;4	23;38
CL8154.Contig1_All	172	C	T	T	33	38	T	T	14	39	T	T	30	38	Y	C;T	17;9	39;36
CL8154.Contig1_All	195	T	A	A	33	39	A	A	14	38	A	A	30	38	W	T;A	17;9	37;37
CL8170.Contig2_All	273	G	A	A	68	37	A	A;G	120;4	38;35	R	A;G	23;15	37;40	R	G;A	47;25	36;37
CL8175.Contig3_All	3424	A	R	A;G	43;11	35;37	R	A;G	15;9	35;35	G	G;A	56;3	36;35	R	A;G	46;10	31;34
CL8175.Contig3_All	3433	A	M	A;C	40;12	37;36	M	A;C	12;10	37;35	C	C;A	55;3	37;39	M	A;C	37;9	37;37
CL8183.Contig1_All	2181	C	T	T	21	35	Y	C;T	11;8	36;35	Y	C;T	19;8	34;39	Y	T;C	11;13	37;38
CL8187.Contig1_All	473	A	R	G;A	56;7	38;38	G	G	36	38	R	A;G	29;24	38;39	R	A;G	19;13	38;36
CL8187.Contig1_All	560	G	K	G;T	38;21	34;36	K	G;T	20;15	34;38	K	T;G	25;19	35;36	T	T	31	36
CL8187.Contig1_All	566	C	Y	C;T	41;21	35;37	Y	C;T	20;16	36;35	Y	C;T	21;22	37;34	T	T	29	35
CL8187.Contig1_All	584	G	R	G;A	46;19	37;36	R	G;A	18;14	38;37	R	G;A	24;18	38;36	A	A	29	37
CL8187.Contig1_All	704	G	R	A;G	52;18	34;36	R	G;A	26;15	35;34	A	A;G	40;2	36;36	R	G;A	38;14	33;35
CL8201.Contig1_All	706	G	S	C;G	8;7	37;35	S	G;C	10;6	35;36	C	C	13	36	C	C	23	34
CL8214.Contig1_All	723	C	Y	T;C	57;21	35;31	T	T;C	46;5	34;35	Y	T;C	28;7	35;36	T	T	73	34
CL8228.Contig2_All	175	A	C	C	24	38	M	A;C	43;22	39;38	C	C	64	36	C	C	69	36
CL8238.Contig2_All	340	C	Y	C;T	74;20	34;34	Y	C;T	34;20	34;34	T	T	40	34	T	T	60	35
CL8240.Contig2_All	930	A	R	A;G	77;27	37;35	G	G	22	34	R	A;G	42;36	37;36	G	G;A	125;4	35;35
CL8241.Contig1_All	388	T	A	A	8	37	A	A	13	37	W	T;A	61;15	38;36	W	T;A	46;12	38;37
CL8241.Contig1_All	781	G	A	A	16	36	A	A;G	99;1	36;34	R	G;A	151;44	33;33	R	A;G	130;126	34;34
CL8241.Contig1_All	1165	A	G	G	11	34	G	G	68	36	R	A;G	95;29	35;34	R	A;G	76;41	36;37
CL8241.Contig2_All	330	G	S	G;C	16;8	37;34	S	C;G	60;45	33;34	S	G;C	27;14	37;36	C	C	76	36
CL8243.Contig2_All	2177	C	T	T;C	33;2	37;35	Y	C;T	29;14	35;38	Y	T;C	50;34	38;36	Y	C;T	48;24	37;38
CL8263.Contig1_All	193	G	A	A	24	36	R	G;A	9;5	36;35	R	G;A	19;9	35;37	R	A;G	30;6	38;38
CL8264.Contig1_All	277	A	M	C;A	18;12	38;39	C	C;A	14;4	38;0	C	C;A	13;13	38;0	M	A;C	15;13	40;37
CL8264.Contig1_All	292	A	W	T;A	15;15	35;38	W	T;A	8;8	36;33	T	T;C	15;1	36;38	W	T;A	19;16	37;39
CL827.Contig2_All	744	C	T	T	255	36	T	T	255	36	Y	C;T	163;92	37;37	Y	C;T	167;88	36;36
CL827.Contig2_All	750	T	C	C	250	36	C	C;T	254;1	37;38	Y	T;C	179;76	37;37	Y	T;C	184;71	37;37
CL827.Contig2_All	984	A	G	G	153	34	G	G	253	33	R	A;G	139;81	33;34	R	A;G	116;104	34;33
CL827.Contig2_All	1014	T	G	G	134	35	G	G	254	34	K	T;G	177;78	35;36	K	T;G	137;118	35;34
CL827.Contig2_All	1044	G	C	C	134	35	C	C	187	35	S	G;C	192;63	35;36	S	G;C	166;89	35;35
CL827.Contig2_All	1050	C	G	G	137	35	G	G;A	218;2	35;35	S	C;G	193;62	37;35	S	C;G	164;89	37;35
CL827.Contig2_All	1089	A	G	G	124	35	G	G	255	36	R	A;G	184;71	34;37	R	A;G	171;83	33;36
CL827.Contig2_All	1764	C	M	C;A	118;51	33;30	Y	C;T	170;79	33;35	Y	C;T	134;41	32;36	Y	C;T	123;53	33;35
CL8271.Contig2_All	724	A	W	A;T	58;9	37;35	W	A;T	39;19	35;35	T	T;A	46;3	35;40	W	T;A	38;16	35;32
CL8291.Contig2_All	4691	G	A	A;G	15;1	34;0	R	G;A	14;8	35;33	R	G;A	31;21	34;31	A	A;G	21;1	34;35
CL8292.Contig2_All	940	A	R	G;A	82;72	34;36	R	A;G	87;26	36;31	G	G;T	142;1	34;7	G	G	184	34
CL83.Contig1_All	1107	T	G	G	16	36	K	G;T	9;5	39;37	K	T;G	26;11	37;35	K	T;G	15;13	36;35
CL8300.Contig2_All	943	G	A	A	43	37	R	G;A	13;10	39;37	R	A;G	56;43	38;38	R	G;A	36;35	38;39
CL8305.Contig1_All	1495	A	G	G	33	37	G	G	11	40	R	A;G	73;66	39;38	R	A;G	81;24	37;38
CL8309.Contig2_All	356	C	T	T	42	35	Y	C;T	204;20	35;37	Y	C;T	187;28	35;36	Y	C;T	214;39	35;35
CL8347.Contig6_All	1486	A	T	T;A	157;1	38;18	T	T;A	51;3	39;39	W	T;A	73;26	38;38	W	A;T	57;6	37;39
CL8347.Contig6_All	1495	C	A	A;C	145;1	37;2	A	A;C	49;3	38;34	M	A;C	62;24	37;36	M	C;A	56;5	37;39
CL8366.Contig1_All	136	T	Y	C;T	48;26	37;38	Y	T;C	74;34	38;36	C	C	80	37	Y	T;C	59;31	37;37
CL8366.Contig1_All	686	G	R	A;G	78;34	36;35	R	A;G	48;36	35;35	A	A	163	37	R	A;G	79;67	37;35
CL8368.Contig1_All	753	A	G	G;A	173;12	38;33	R	A;G	212;60	37;36	R	A;G	179;82	37;36	R	G;A	135;121	36;36
CL8368.Contig1_All	759	T	C	C;T	152;12	37;36	Y	T;C	222;50	36;38	Y	T;C	189;73	36;37	Y	C;T	139;118	36;36
CL8368.Contig1_All	1029	T	C	C;T	257;1	37;11	Y	T;C	160;118	36;38	Y	T;C	232;36	34;33	Y	T;C	195;92	34;37
CL8368.Contig1_All	1050	A	G	G;A	190;11	36;40	R	A;G	275;59	37;37	R	A;G	185;70	35;34	R	A;G	134;121	34;35
CL8368.Contig2_All	695	C	Y	C;T	214;127	36;35	Y	C;T	237;56	37;38	T	T	108	38	T	T;C	176;1	35;33
CL8368.Contig2_All	967	C	Y	C;T	235;28	36;36	Y	C;T	236;37	37;37	T	T;C	71;3	38;16	T	T;C	127;3	37;39
CL8368.Contig2_All	976	C	Y	C;T	228;38	35;34	Y	C;T	223;48	37;37	T	T;C	106;2	37;39	T	T;C	189;1	37;37
CL8368.Contig2_All	1030	A	R	A;G	248;38	36;39	R	A;G	301;36	37;36	G	G;A	265;5	38;41	G	G;A	297;1	38;0
CL8368.Contig2_All	1235	A	W	T;A	176;226	36;35	W	T;A	244;446	38;36	T	T;A	303;164	38;32	W	T;A	255;246	38;37
CL8368.Contig2_All	1384	C	Y	T;C	239;147	35;35	Y	T;C	175;315	36;37	T	T;G	292;2	36;32	T	T;C	231;177	36;9
CL838.Contig2_All	1477	A	R	A;G	153;107	34;37	R	G;A	44;53	37;36	G	G;A	125;1	37;41	R	G;A	197;58	38;36
CL839.Contig2_All	1122	A	W	A;T	25;14	40;38	W	A;T	14;8	39;39	T	T;A	33;1	38;41	T	T	40	39
CL8396.Contig1_All	443	A	R	A;G	51;17	34;38	R	A;G	35;16	36;36	R	G;A	41;7	35;35	G	G;A	51;1	36;34
CL8406.Contig2_All	2628	T	C	C;T	254;1	36;34	C	C	255	37	Y	T;C	163;92	37;37	Y	T;C	220;35	36;37
CL8406.Contig2_All	2795	T	A	A	255	35	A	A;T	171;1	35;35	W	T;A	132;48	34;35	W	T;A	182;29	35;33
CL8406.Contig2_All	2904	T	C	C	255	36	Y	C;T	173;82	36;36	Y	T;C	166;89	36;35	Y	T;C	226;29	37;34
CL8411.Contig2_All	117	T	W	T;A	13;5	37;34	A	A	18	36	W	A;T	8;7	36;36	W	T;A	17;14	36;36
CL8442.Contig3_All	557	C	Y	C;T	37;23	36;35	T	T;C	23;1	36;37	Y	C;T	25;21	33;37	Y	C;T	13;9	35;37
CL8442.Contig3_All	1376	T	K	T;G	18;16	31;34	Y	T;C	9;7	32;35	Y	T;C	26;17	31;33	Y	T;C	15;5	29;35
CL8449.Contig2_All	783	G	R	G;A	44;34	34;35	R	G;A	70;21	34;35	A	A;C	77;1	35;34	A	A;T	83;1	34;31
CL8449.Contig2_All	876	G	R	G;A	95;42	34;36	R	G;A	116;27	34;35	A	A;T	103;2	35;32	A	A	133	36
CL8449.Contig2_All	972	C	Y	C;T	64;48	30;29	Y	C;T	113;16	31;27	T	T	110	28	T	T	131	29
CL8466.Contig2_All	2414	T	Y	T;C	25;25	36;31	C	C	28	34	Y	T;C	33;8	35;38	Y	T;C	48;9	35;34
CL8477.Contig1_All	244	A	W	A;T	9;5	38;39	W	A;T	11;8	38;39	T	T;A	18;1	37;37	W	A;T	19;7	37;38
CL8482.Contig1_All	949	A	M	A;C	17;11	37;38	M	A;C	17;5	37;37	C	C	31	37	C	C	42	36
CL8489.Contig2_All	1602	C	S	C;G	231;23	33;31	S	C;G	227;27	32;32	S	C;G	208;47	33;33	G	G;C	253;1	34;30
CL8489.Contig2_All	2193	T	C	C	255	35	C	C	255	34	Y	C;T	196;59	34;35	Y	T;C	132;123	34;35
CL8490.Contig1_All	165	G	C	C	352	33	S	C;G	47;38	34;34	S	C;G	215;126	34;35	S	C;G	163;122	33;35
CL851.Contig2_All	876	G	K	T;G	45;33	39;40	T	T;G	71;3	39;0	K	T;G	24;21	40;37	K	G;T	29;30	39;39
CL8514.Contig1_All	688	A	R	G;A	46;41	36;38	G	G	49	37	R	A;G	71;39	38;36	R	G;A	84;25	37;37
CL8514.Contig1_All	2002	A	T	T	234	36	W	T;A	81;35	37;31	W	T;A	22;56	36;26	W	T;A	127;86	34;29
CL8514.Contig2_All	2496	C	M	C;A	66;51	35;33	A	A	59	34	M	C;A	96;37	35;36	M	A;C	81;26	36;36
CL8514.Contig2_All	2511	T	Y	T;C	52;42	35;36	C	C	61	36	Y	T;C	80;36	36;34	Y	C;T	71;21	36;37
CL8514.Contig2_All	2583	A	R	A;G	128;93	36;34	G	G	99	35	R	A;G	178;77	36;36	R	G;A	150;56	35;37
CL8516.Contig1_All	2652	A	G	G	30	35	R	A;G	14;9	35;37	R	A;G	24;19	36;36	R	A;G	27;6	36;37
CL8516.Contig1_All	3024	G	R	G;A	89;81	38;38	R	A;G	53;45	36;37	A	A	71	37	A	A	75	37
CL8516.Contig1_All	3239	A	W	A;T	16;6	36;34	W	T;A	46;7	37;37	W	T;A	69;6	39;37	T	T;A	63;1	39;34
CL8528.Contig1_All	96	A	M	C;A	272;35	33;31	M	A;C	184;35	29;31	C	C;A	207;1	31;7	C	C;A	40;1	32;0
CL8528.Contig1_All	186	A	G	G;A	311;69	36;38	R	G;A	167;88	35;36	G	G;A	237;4	36;0	G	G;A	46;69	35;0
CL8528.Contig1_All	1292	C	Y	C;T	111;63	35;39	Y	T;C	28;5	36;36	T	T	107	38	T	T	64	39
CL8528.Contig1_All	1297	C	S	C;G	95;56	36;38	S	G;C	25;5	37;30	G	G	107	38	G	G	61	38
CL8536.Contig1_All	206	A	G	G;A	51;6	34;0	R	A;G	133;31	36;34	G	G;A	61;9	35;39	G	G;A	62;8	35;0
CL8539.Contig1_All	1601	G	R	A;G	101;32	35;34	R	A;G	224;13	36;34	A	A	255	34	A	A	255	34
CL8553.Contig1_All	2440	G	A	A;G	163;125	36;0	R	A;G	84;169	37;35	A	A;G	192;172	37;34	A	A;G	207;166	36;33
CL857.Contig2_All	554	A	C	C	46	39	C	C	70	38	M	C;A	13;6	39;35	C	C	64	39
CL8575.Contig1_All	2175	C	Y	T;C	57;80	35;37	Y	T;C	40;70	36;37	T	T;C	79;16	35;0	T	T;C	24;46	35;30
CL8575.Contig1_All	2205	C	M	A;C	48;106	34;36	M	A;C	36;110	35;34	A	A;C	83;28	34;0	A	A;C	26;63	34;19
CL8575.Contig2_All	985	T	Y	C;T	29;121	32;34	Y	C;T	37;138	33;36	C	C;T	56;50	37;37	Y	C;T	17;58	36;33
CL8575.Contig2_All	1273	T	Y	C;T	60;118	35;34	C	C;T	77;98	37;33	C	C;T	54;47	31;0	C	C;T	29;67	38;0
CL8575.Contig2_All	1492	G	S	G;C	88;60	34;37	S	G;C	93;39	36;36	C	C;G	82;2	36;36	S	C;G	19;12	35;34
CL858.Contig1_All	149	T	G	G	23	35	G	G	71	38	K	G;T	19;6	37;38	K	T;G	50;28	38;38
CL8600.Contig2_All	218	G	R	G;A	54;23	38;37	R	G;A	147;28	37;35	A	A;G	171;5	36;39	R	A;G	146;109	37;38
CL8600.Contig2_All	680	G	S	G;C	40;11	34;37	C	C	73	37	S	C;G	93;10	35;37	S	G;C	113;65	35;37
CL8600.Contig2_All	725	G	R	G;A	44;14	34;35	A	A	67	35	R	A;G	113;17	36;35	R	G;A	136;70	34;35
CL8601.Contig1_All	531	T	K	G;T	47;24	33;36	K	G;T	12;5	37;30	G	G	47	36	G	G	52	35
CL8612.Contig1_All	1716	T	K	T;G	12;7	37;35	K	G;T	8;6	36;37	G	G	41	38	K	T;G	15;12	39;37
CL8612.Contig1_All	2381	C	S	C;G	39;13	37;36	S	C;G	23;6	36;38	G	G	45	35	S	G;C	30;19	37;37
CL8612.Contig1_All	2931	A	R	A;G	42;19	36;37	R	A;G	20;7	37;37	G	G;A	87;1	36;40	R	G;A	31;14	36;37
CL8612.Contig1_All	3035	T	W	T;A	32;19	39;37	W	T;A	18;10	37;39	A	A	73	37	W	A;T	27;17	38;38
CL8618.Contig2_All	965	T	G	G;T	29;1	35;40	K	T;G	19;5	37;37	K	T;G	22;18	36;37	K	T;G	28;15	38;37
CL8618.Contig2_All	1573	C	G	G	18	36	S	C;G	19;7	36;36	S	C;G	12;12	37;36	S	C;G	16;12	37;37
CL8618.Contig2_All	1720	A	C	C	52	37	M	A;C	43;14	37;37	M	C;A	25;20	37;38	M	A;C	38;30	36;37
CL8618.Contig2_All	1859	T	C	C	70	34	Y	T;C	51;17	36;35	Y	C;T	29;23	34;38	Y	T;C	41;31	35;34
CL8626.Contig1_All	887	C	S	C;G	85;15	38;36	S	G;C	20;25	36;40	S	G;C	64;44	37;39	G	G;C	67;23	38;0
CL8632.Contig2_All	986	C	M	C;A	50;49	37;38	M	C;A	34;23	37;38	M	C;A	51;11	36;37	A	A	85	38
CL8634.Contig1_All	432	A	T	T;A	252;3	37;36	T	T	255	38	W	A;T	189;66	37;38	W	A;T	166;89	38;37
CL8634.Contig1_All	497	C	A	A;C	254;1	37;34	A	A	255	36	M	C;A	170;85	35;37	M	C;A	143;112	35;36
CL8639.Contig2_All	2318	T	Y	C;T	188;23	36;37	C	C	255	37	Y	T;C	194;61	36;37	Y	T;C	151;104	36;38
CL8671.Contig2_All	127	G	S	C;G	190;154	35;36	S	C;G	206;169	36;36	C	C;G	10;20	36;0	C	C;G	200;10	36;0
CL8671.Contig2_All	547	T	Y	T;C	212;59	36;37	Y	T;C	242;82	36;37	C	C;T	194;34	35;0	C	C;T	89;33	36;35
CL8672.Contig2_All	2917	G	S	G;C	18;10	37;34	S	G;C	13;8	37;38	C	C	34	36	S	G;C	14;12	35;33
CL8677.Contig1_All	4887	A	R	G;A	46;38	36;34	R	G;A	39;22	38;35	G	G;A	69;2	36;37	R	G;A	74;9	37;34
CL8682.Contig1_All	455	T	K	T;G	46;9	31;34	K	G;T	33;16	30;31	W	T;A	39;22	32;32	W	T;A	72;14	33;31
CL8687.Contig1_All	534	C	T	T;C	10;6	40;0	Y	T;C	17;9	37;37	Y	C;T	16;9	39;37	Y	C;T	29;7	38;39
CL8694.Contig1_All	138	A	W	A;T	34;25	33;34	W	A;T	6;53	36;36	W	A;T	233;87	35;36	T	T;A	57;1	38;35
CL8694.Contig2_All	1366	G	T	T;G	249;5	35;35	K	G;T	133;122	36;35	K	G;T	193;63	33;34	T	T;G	254;1	36;35
CL8694.Contig2_All	1450	T	K	T;G	309;33	34;32	K	T;G	201;152	34;35	K	T;G	244;135	33;30	G	G;T	530;47	36;34
CL8694.Contig2_All	1486	G	R	G;A	237;22	36;34	R	G;A	173;134	37;37	R	G;A	211;54	35;35	A	A;G	548;3	36;31
CL8695.Contig1_All	297	T	Y	C;T	22;7	35;28	C	C	15	36	C	C	43	34	Y	T;C	29;20	33;34
CL8695.Contig2_All	1204	G	R	G;A	35;13	36;36	R	G;A	26;7	35;35	R	G;A	34;22	35;35	A	A	38	37
CL8695.Contig2_All	1246	A	R	A;G	32;14	36;37	R	A;G	30;8	36;36	R	A;G	32;15	36;35	G	G	30	36
CL8716.Contig1_All	214	C	Y	C;T	218;37	37;38	Y	C;T	202;25	37;38	M	C;A	125;87	38;38	Y	T;C	124;62	38;38
CL8716.Contig1_All	437	A	R	A;G	98;92	37;38	G	G	221	37	G	G;A	152;4	38;35	G	G	239	37
CL8732.Contig2_All	340	A	T	T	36	31	T	T	25	32	W	T;A	35;23	32;30	T	T	41	31
CL8733.Contig1_All	447	A	R	G;A	13;12	35;33	R	A;G	25;6	32;39	G	G;A	18;2	37;0	R	A;G	38;6	34;40
CL8738.Contig1_All	527	C	Y	T;C	21;9	36;39	Y	C;T	27;10	34;36	T	T;C	18;1	36;38	T	T;C	28;1	35;39
CL8738.Contig1_All	533	T	Y	C;T	19;10	36;34	Y	T;C	28;8	35;37	C	C;T	17;1	36;37	C	C;T	27;1	34;37
CL8738.Contig1_All	1157	T	C	C	33	35	C	C	37	37	Y	T;C	34;23	37;34	Y	T;C	29;20	37;36
CL8742.Contig1_All	1467	G	A	A;G	169;5	37;36	R	G;A	57;26	37;37	R	G;A	81;68	37;36	R	A;G	69;69	36;36
CL8754.Contig2_All	120	T	Y	T;C	28;14	36;34	Y	C;T	19;17	37;37	C	C	34	36	Y	C;T	33;5	34;36
CL8758.Contig1_All	2862	A	W	A;T	20;7	39;40	W	A;T	26;5	39;40	W	T;A	21;7	38;36	T	T	38	38
CL8758.Contig1_All	3072	C	Y	C;T	21;8	37;37	Y	C;T	19;9	36;37	Y	T;C	26;18	35;35	T	T	49	37
CL8758.Contig1_All	3162	A	R	A;G	30;13	34;34	R	A;G	35;15	36;35	G	G	55	35	G	G	44	34
CL8765.Contig3_All	160	T	C	C	61	33	C	C	47	32	Y	T;C	59;31	35;31	Y	T;C	86;23	36;29
CL8765.Contig3_All	194	T	C	C	38	37	C	C	36	35	Y	T;C	79;14	36;37	Y	T;C	126;16	36;37
CL8765.Contig3_All	257	T	C	C	71	38	Y	C;T	52;10	36;36	Y	T;C	97;46	36;39	Y	T;C	135;54	36;38
CL8781.Contig2_All	1334	A	G	G	22	32	G	G	25	36	R	A;G	27;11	36;37	R	A;G	28;15	36;36
CL8791.Contig2_All	2413	T	C	C;T	62;3	35;38	Y	T;C	44;30	37;37	Y	T;C	30;23	36;35	Y	T;C	66;29	39;37
CL8795.Contig1_All	283	G	S	G;C	19;7	35;38	S	C;G	13;14	37;36	S	C;G	25;20	38;38	C	C;G	66;2	36;19
CL8795.Contig1_All	817	T	Y	T;C	49;19	35;33	Y	C;T	15;11	33;37	C	C;T	22;5	37;0	C	C;T	89;2	31;39
CL8795.Contig2_All	755	C	M	C;A	19;6	36;29	Y	C;T	27;10	35;37	M	C;A	59;15	36;35	M	A;C	27;27	36;30
CL8798.Contig2_All	790	T	A	A	9	35	W	A;T	12;9	36;35	W	T;A	21;8	37;38	A	A	34	38
CL8804.Contig1_All	599	A	R	G;A	54;25	31;28	R	G;A	35;28	33;24	G	G;A	62;2	31;0	G	G;A	75;5	32;28
CL8807.Contig8_All	2798	C	T	T;C	56;3	35;39	Y	T;C	33;9	36;37	Y	C;T	62;12	35;36	Y	C;T	54;43	36;37
CL8807.Contig8_All	3110	G	T	T;G	149;3	33;36	K	T;G	68;11	34;34	K	G;T	127;25	35;33	K	G;T	76;68	35;34
CL881.Contig1_All	1616	C	S	C;G	52;15	36;35	S	C;G	43;38	36;36	G	G;C	94;3	37;36	S	C;G	73;42	36;38
CL881.Contig1_All	1697	T	K	T;G	73;8	30;31	K	T;G	54;39	28;31	G	G	90	32	G	G	118	32
CL881.Contig1_All	2511	C	T	T;C	34;26	31;0	Y	T;C	20;112	32;34	T	T;C	59;69	33;0	T	T;C	126;95	33;0
CL8819.Contig1_All	888	T	C	C	13	36	Y	C;T	6;5	37;33	Y	T;C	21;12	36;36	Y	C;T	12;9	34;37
CL8822.Contig2_All	359	A	R	A;G	93;47	34;33	G	G	255	33	R	A;G	49;18	35;35	R	A;G	45;32	36;35
CL8822.Contig2_All	397	C	S	C;G	121;72	33;34	G	G	311	35	S	C;G	70;21	35;35	S	C;G	57;43	34;34
CL883.Contig2_All	2066	G	R	G;A	25;18	38;36	R	G;A	11;10	38;36	A	A	39	37	R	A;G	21;7	37;38
CL883.Contig2_All	2160	T	K	T;G	28;23	38;39	K	T;G	17;14	36;36	G	G	39	38	K	G;T	34;5	37;37
CL8834.Contig2_All	720	T	Y	C;T	48;43	37;38	C	C	78	38	Y	T;C	56;51	38;37	Y	T;C	80;75	38;37
CL8837.Contig1_All	225	G	R	G;A	21;7	37;32	A	A	28	35	R	G;A	31;18	37;36	R	G;A	48;17	37;37
CL8837.Contig1_All	1077	G	A	A;G	61;5	38;0	A	A;G	18;10	38;0	R	G;A	51;47	37;38	R	G;A	60;51	36;37
CL8838.Contig2_All	154	G	S	G;C	178;111	36;38	S	G;C	118;61	37;35	C	C;T	309;2	36;34	C	C	399	37
CL8838.Contig2_All	373	A	M	A;C	234;21	30;37	M	A;C	208;8	30;32	C	C;A	252;3	38;32	C	C;A	254;1	37;2
CL8838.Contig2_All	605	A	R	A;G	149;106	36;36	R	A;G	91;62	36;37	G	G	255	38	G	G	255	37
CL884.Contig2_All	584	G	A	A	21	38	R	A;G	26;7	37;38	R	A;G	11;6	35;36	R	G;A	10;10	38;37
CL8851.Contig2_All	2173	G	S	C;G	41;57	37;34	C	C;G	69;9	34;35	S	C;G	94;49	35;34	S	G;C	75;24	35;37
CL8851.Contig2_All	2185	C	Y	T;C	42;63	36;34	T	T;C	71;7	36;35	Y	T;C	92;51	36;36	Y	C;T	85;27	35;36
CL8866.Contig15_All	3118	T	Y	T;C	200;55	32;30	C	C	255	33	Y	T;C	184;71	31;31	C	C;T	254;1	32;36
CL8866.Contig15_All	3643	G	R	G;A	179;76	35;35	R	A;G	110;90	34;34	A	A	255	35	R	G;A	200;55	35;35
CL8866.Contig15_All	3682	C	Y	C;T	202;53	37;38	Y	C;T	88;71	35;35	T	T	218	37	Y	C;T	209;46	35;37
CL8866.Contig15_All	3691	A	R	A;G	199;56	37;36	R	A;G	80;63	36;35	G	G	193	37	R	A;G	209;46	36;36
CL8866.Contig15_All	3709	T	K	T;G	188;65	35;36	K	T;G	115;33	35;36	G	G	155	36	K	T;G	231;24	35;36
CL8866.Contig15_All	3730	G	S	G;C	132;68	36;36	S	G;C	94;33	36;36	C	C	161	36	S	G;C	231;24	36;37
CL8866.Contig15_All	3919	A	R	A;G	186;62	36;35	G	G;A	134;1	35;41	R	A;G	184;46	35;34	G	G;T	254;1	35;8
CL8885.Contig1_All	1410	C	M	C;A	241;14	35;36	M	C;A	232;23	34;34	A	A	255	34	A	A	255	34
CL8889.Contig9_All	1919	G	R	G;A	92;56	32;30	R	G;A	113;52	32;34	A	A	87	35	A	A	103	33
CL8889.Contig9_All	1928	C	M	C;A	103;57	30;29	M	C;A	112;52	30;33	A	A;C	93;1	32;0	A	A;G	104;1	30;20
CL8889.Contig9_All	2033	T	Y	T;C	87;24	37;37	Y	C;T	71;22	36;38	C	C;T	41;1	35;0	C	C	39	37
CL8889.Contig9_All	2129	C	Y	C;T	109;43	36;35	Y	C;T	50;34	34;32	T	T;C	59;2	33;0	T	T;C	70;1	35;0
CL8889.Contig9_All	2138	G	K	G;T	96;44	33;34	K	G;T	52;35	35;32	T	T	65	30	T	T	75	35
CL889.Contig3_All	2509	C	Y	T;C	93;83	35;34	Y	C;T	133;66	35;36	T	T	60	34	T	T	12	36
CL8892.Contig2_All	151	T	Y	T;C	45;24	36;35	Y	C;T	56;10	37;37	C	C	55	37	C	C	50	38
CL8892.Contig2_All	163	T	Y	T;C	50;22	36;36	Y	C;T	49;12	36;38	C	C	62	36	C	C	49	37
CL8912.Contig1_All	65	T	Y	C;T	14;6	36;36	C	C	19	35	Y	C;T	33;12	35;36	C	C	28	36
CL8914.Contig2_All	345	C	M	A;C	63;43	37;36	M	C;A	75;46	37;36	M	A;C	27;30	38;36	A	A;C	75;1	36;0
CL8915.Contig1_All	710	C	T	T	52	36	Y	C;T	33;30	35;37	Y	C;T	33;10	36;38	Y	C;T	55;17	37;37
CL8915.Contig1_All	1934	T	G	G	9	35	K	T;G	21;13	35;37	K	T;G	16;10	33;34	K	T;G	23;15	35;36
CL8920.Contig2_All	591	G	R	G;A	19;14	35;36	R	G;A	41;9	32;32	R	A;G	43;27	31;33	A	A	41	32
CL8926.Contig1_All	2289	C	Y	C;T	53;48	35;36	Y	T;C	75;43	35;36	Y	T;C	112;18	36;36	T	T;C	88;2	36;17
CL8926.Contig1_All	3339	C	Y	C;T	30;17	30;34	Y	T;C	39;24	33;30	T	T;C	54;2	32;27	T	T	33	32
CL8926.Contig1_All	3351	T	Y	T;C	31;17	32;34	Y	C;T	35;25	35;33	C	C	58	33	C	C	31	34
CL8929.Contig1_All	2889	G	R	G;A	11;26	36;33	A	A;T	391;1	34;20	R	G;A	240;30	34;34	A	A;G	353;3	34;33
CL8946.Contig2_All	899	G	S	G;C	34;36	33;28	S	G;C	69;19	35;29	R	G;A	51;20	34;33	R	G;A	51;33	33;33
CL8949.Contig1_All	654	A	W	T;A	71;33	37;37	W	T;A	14;6	39;40	T	T;A	154;10	39;34	W	T;A	94;46	38;39
CL8952.Contig2_All	655	G	R	G;A	192;84	37;35	A	A;G	314;29	36;39	R	A;G	19;44	34;35	R	G;A	100;64	36;36
CL8953.Contig1_All	254	C	T	T	8	40	T	T	18	38	Y	C;T	16;8	38;38	Y	C;T	18;9	37;38
CL897.Contig3_All	1587	C	Y	T;C	16;19	37;35	Y	C;T	25;16	35;37	T	T;C	53;2	34;0	Y	C;T	58;24	34;35
CL897.Contig3_All	1677	A	W	T;A	33;31	35;37	W	T;A	24;36	35;37	T	T;A	93;4	35;0	W	T;A	56;48	34;37
CL8971.Contig1_All	2296	C	A	A	24	36	A	A;C	21;1	37;37	M	C;A	14;10	35;37	M	C;A	14;7	37;37
CL8976.Contig1_All	340	T	C	C	22	35	C	C	28	34	Y	T;C	25;13	35;35	Y	T;C	24;10	35;35
CL8976.Contig1_All	561	A	M	C;A	20;10	28;37	C	C	12	35	M	A;C	39;11	36;35	M	A;C	39;22	34;35
CL8976.Contig1_All	694	T	Y	C;T	26;6	35;37	C	C	13	34	Y	T;C	33;13	35;35	Y	T;C	23;14	34;36
CL8976.Contig1_All	928	G	A	A	15	35	A	A	10	35	R	G;A	17;11	34;33	R	G;A	19;11	35;36
CL8976.Contig1_All	1228	A	G	G	22	35	G	G;A	23;1	35;40	R	A;G	37;18	32;36	R	A;G	28;19	35;31
CL8976.Contig1_All	1318	A	T	T	34	37	T	T	25	38	W	A;T	41;24	36;38	W	A;T	28;13	37;34
CL8976.Contig1_All	2473	C	T	T	15	34	T	T	13	36	Y	C;T	24;9	37;36	Y	C;T	10;6	36;36
CL8978.Contig1_All	192	T	G	G	11	38	K	T;G	15;9	38;39	G	G	21	35	K	T;G	13;9	35;30
CL8987.Contig1_All	488	G	S	G;C	10;9	38;37	S	G;C	18;14	36;35	C	C	55	36	S	C;G	32;26	36;37
CL90.Contig2_All	454	A	R	G;A	7;6	32;37	R	G;A	11;25	33;31	R	A;G	20;6	37;35	G	G;A	40;7	33;39
CL9008.Contig1_All	419	T	C	C	10	36	Y	T;C	9;5	35;36	C	C	20	35	C	C	12	36
CL9011.Contig1_All	491	A	R	A;G	210;45	33;34	G	G;T	253;1	34;31	G	G;A	251;4	34;35	R	A;G	131;124	34;34
CL9012.Contig1_All	1104	G	R	G;A	69;48	34;33	R	A;G	127;24	31;32	A	A	59	31	A	A	35	33
CL9012.Contig1_All	1500	C	Y	C;T	46;25	35;35	Y	T;C	73;19	35;36	T	T	24	36	T	T	67	34
CL9012.Contig1_All	1509	T	Y	T;C	47;24	33;32	Y	C;T	81;19	34;30	C	C	33	34	C	C	63	34
CL9012.Contig1_All	1539	A	R	A;G	56;30	35;37	R	G;A	112;22	37;33	G	G	37	35	G	G	87	35
CL9012.Contig1_All	1599	A	R	A;G	47;44	35;35	R	G;A	128;23	36;34	G	G;A	48;3	36;35	G	G;A	78;1	34;0
CL9012.Contig1_All	1701	A	M	A;C	57;38	35;22	M	C;A	100;36	29;36	C	C	41	25	C	C	17	28
CL9012.Contig2_All	2444	A	R	G;A	57;16	34;34	R	A;G	44;17	32;34	R	A;G	46;37	34;34	G	G	147	34
CL9012.Contig3_All	164	T	C	C	28	40	Y	C;T	13;7	40;40	C	C	13	39	C	C	13	37
CL9012.Contig3_All	839	T	Y	C;T	99;7	37;40	C	C	54	36	C	C;T	96;1	36;38	C	C	86	36
CL9031.Contig1_All	277	T	K	G;T	32;29	38;38	K	G;T	18;16	39;39	G	G;T	38;1	38;39	G	G	50	39
CL9034.Contig1_All	1521	T	C	C	56	36	C	C	104	35	Y	T;C	59;13	36;36	Y	T;C	41;28	38;35
CL9034.Contig1_All	1539	T	C	C	48	36	C	C	99	35	Y	T;C	48;12	36;34	Y	T;C	39;23	37;35
CL9038.Contig2_All	1551	C	Y	T;C	56;9	36;36	Y	T;C	23;19	35;35	Y	T;C	56;10	37;36	T	T	38	36
CL9039.Contig2_All	668	C	Y	T;C	36;43	36;35	Y	T;C	15;10	38;34	T	T;C	28;10	37;38	T	T;C	48;8	36;40
CL9050.Contig2_All	1151	C	M	C;A	176;9	36;35	M	A;C	150;40	36;36	A	A;C	42;2	35;0	A	A;C	74;3	37;0
CL9055.Contig1_All	361	C	Y	C;T	75;30	37;37	Y	C;T	43;16	36;37	T	T;C	67;2	38;0	T	T;C	100;6	37;34
CL9055.Contig1_All	374	G	S	G;C	61;21	36;37	S	G;C	28;14	38;37	C	C;G	54;3	38;0	C	C;G	83;6	38;0
CL9061.Contig8_All	311	T	C	C;T	191;1	37;40	C	C;T	58;1	32;0	Y	C;T	19;5	32;39	C	C;T	65;4	30;36
CL9067.Contig1_All	651	C	Y	C;T	88;51	34;33	Y	C;T	63;15	34;35	Y	T;C	122;9	32;35	T	T	111	33
CL9067.Contig1_All	680	A	R	A;G	76;32	29;29	R	G;A	41;34	32;30	G	G	105	28	G	G	73	29
CL9067.Contig1_All	728	C	Y	C;T	107;47	37;36	Y	C;T	99;13	35;36	Y	T;C	92;15	35;36	T	T;C	91;1	38;31
CL9074.Contig1_All	281	T	C	C;T	28;2	33;36	C	C	25	35	Y	T;C	16;6	30;33	Y	C;T	13;11	36;30
CL9096.Contig2_All	181	T	A	A	16	36	W	T;A	8;5	37;37	A	A	16	35	A	A	18	38
CL9097.Contig3_All	688	G	K	T;G	70;30	37;38	K	G;T	30;8	38;39	K	G;T	90;18	38;37	T	T;G	63;3	38;40
CL910.Contig3_All	143	T	G	G	24	36	K	T;G	18;8	37;37	G	G	33	37	K	G;T	71;8	37;37
CL9113.Contig2_All	690	T	Y	T;C	28;7	37;35	Y	T;C	12;7	37;36	C	C;T	19;1	36;32	Y	T;C	16;11	36;35
CL9128.Contig1_All	1723	G	R	G;A	32;10	37;39	R	G;A	38;10	36;36	R	G;A	54;16	38;37	A	A	56	37
CL9128.Contig1_All	2625	A	R	A;G	20;8	33;36	R	A;G	13;11	35;34	G	G	52	35	G	G	36	36
CL9132.Contig1_All	934	T	Y	T;C	94;51	33;27	C	C;T	172;22	33;0	Y	C;T	116;38	34;35	C	C;T	87;33	35;37
CL9132.Contig1_All	1633	T	Y	C;T	96;27	33;32	Y	T;C	113;15	35;33	Y	C;T	63;17	33;34	C	C;T	47;4	34;0
CL9132.Contig2_All	1403	G	K	T;G	66;199	34;36	T	T;G	216;87	34;0	T	T;G	266;36	35;0	T	T;G	142;168	34;0
CL9132.Contig2_All	1515	A	R	G;A	104;85	33;34	R	A;G	74;79	36;34	G	G;A	144;1	32;41	R	A;G	105;54	36;33
CL9145.Contig1_All	1303	T	Y	T;C	41;19	35;34	Y	T;C	21;9	36;28	C	C	37	35	C	C	81	36
CL9153.Contig1_All	611	A	C	C	31	35	C	C	14	37	M	A;C	59;7	38;39	M	A;C	37;17	39;37
CL9195.Contig1_All	1456	G	A	A	92	32	R	A;G	26;22	31;33	R	A;G	26;12	34;32	R	G;A	72;20	33;33
CL9195.Contig1_All	1462	C	G	G	88	35	S	G;C	24;19	34;34	S	G;C	26;12	35;35	S	C;G	67;20	34;36
CL9195.Contig3_All	81	A	C	C;A	156;2	39;41	C	C;A	45;27	39;0	M	C;A	74;68	39;39	M	C;A	31;85	39;37
CL9210.Contig1_All	3711	C	Y	T;C	13;32	38;38	T	T;C	91;20	37;40	Y	T;C	12;34	39;37	Y	T;C	68;77	37;36
CL9210.Contig3_All	142	A	T	T	27	38	T	T;A	25;1	36;41	W	A;T	17;15	40;39	T	T	39	38
CL9221.Contig1_All	988	T	Y	C;T	16;14	32;32	C	C	20	34	Y	T;C	21;20	33;34	Y	C;T	19;16	34;34
CL9221.Contig1_All	1021	C	M	A;C	19;17	30;33	A	A	23	36	M	C;A	25;22	34;34	M	A;C	23;22	35;36
CL9221.Contig1_All	3255	G	R	A;G	12;10	36;34	A	A	15	35	R	G;A	21;10	34;36	R	G;A	11;9	31;36
CL9226.Contig1_All	3043	C	T	T	77	37	Y	C;T	27;21	37;36	Y	T;C	40;34	37;36	Y	C;T	27;46	39;38
CL9229.Contig2_All	602	A	C	C	70	37	C	C	31	37	M	A;C	45;25	36;36	M	A;C	76;42	35;34
CL9229.Contig2_All	1571	A	G	G	231	35	G	G	48	36	R	A;G	148;39	35;37	R	A;G	207;53	35;36
CL9229.Contig4_All	749	G	C	C	21	36	S	G;C	31;11	35;37	C	C;G	13;1	37;0	C	C;G	12;2	36;0
CL9229.Contig4_All	1241	T	C	C;T	116;1	34;39	Y	T;C	74;20	36;37	C	C	60	36	C	C	148	36
CL923.Contig1_All	1546	T	Y	C;T	37;12	36;35	Y	T;C	22;9	33;35	Y	T;C	36;34	35;36	C	C;T	38;2	35;32
CL9234.Contig1_All	575	T	C	C	27	34	C	C	129	34	Y	T;C	113;20	31;34	Y	T;C	119;24	32;34
CL9234.Contig2_All	593	T	Y	T;C	143;21	31;31	C	C	62	32	C	C	47	34	C	C	44	35
CL9242.Contig1_All	55	C	A	A	19	27	A	A	12	26	M	A;C	21;12	29;35	M	A;C	24;14	27;33
CL9268.Contig2_All	1978	C	Y	C;T	61;40	36;37	Y	C;T	53;11	37;38	T	T	70	37	Y	T;C	53;22	37;36
CL9272.Contig1_All	5504	T	Y	T;C	27;14	36;33	G	G	11	35	Y	T;C	27;25	35;33	C	C	37	35
CL9280.Contig1_All	583	T	K	T;G	231;29	35;33	K	T;G	223;26	36;33	K	T;G	174;17	36;32	W	T;A	141;23	35;36
CL9282.Contig7_All	527	A	G	G	37	37	R	A;G	14;7	39;39	R	A;G	21;7	37;39	R	A;G	47;8	37;39
CL9282.Contig7_All	590	A	G	G	45	37	R	A;G	9;8	36;39	R	A;G	12;9	39;38	R	G;A	8;6	38;39
CL9283.Contig1_All	1574	G	R	G;A	77;30	35;32	K	G;T	122;8	34;32	R	G;A	52;27	35;33	R	A;G	62;32	33;32
CL9308.Contig4_All	560	G	K	T;G	8;9	39;33	K	T;G	19;33	38;38	K	T;G	27;32	38;37	T	T;G	22;1	38;0
CL9308.Contig4_All	1220	C	S	C;G	34;7	36;36	S	C;G	33;14	35;37	S	G;C	29;28	36;36	G	G	20	37
CL931.Contig2_All	794	T	Y	C;T	174;135	38;36	Y	C;T	186;214	36;36	Y	T;C	260;31	37;37	C	C	284	38
CL931.Contig2_All	803	A	R	A;G	163;130	37;38	R	G;A	195;231	37;36	R	A;G	254;33	38;38	G	G;C	282;1	37;2
CL931.Contig2_All	2585	T	Y	T;C	100;73	37;37	Y	T;C	41;30	37;36	C	C	169	38	Y	C;T	129;126	38;38
CL9316.Contig1_All	1873	A	R	A;G	12;5	37;36	G	G	15	37	R	A;G	16;13	37;35	G	G	30	36
CL9329.Contig1_All	493	C	Y	T;C	8;6	27;29	Y	T;C	8;7	34;36	T	T;C	24;1	30;35	T	T	27	32
CL938.Contig1_All	46	G	C	C;G	58;4	36;31	S	C;G	62;78	36;37	C	C	282	38	S	C;G	249;102	37;37
CL938.Contig1_All	89	A	W	A;T	75;13	37;39	W	A;T	151;27	37;36	T	T	282	37	W	T;A	249;102	37;38
CL938.Contig1_All	300	A	R	A;G	19;5	35;39	R	G;A	7;19	39;40	G	G;C	237;1	39;33	G	G;A	101;25	38;0
CL944.Contig2_All	2955	C	T	T	43	35	Y	T;C	33;6	35;30	Y	C;T	17;9	35;36	Y	C;T	21;8	35;39
CL946.Contig9_All	969	G	R	A;G	144;120	37;37	R	A;G	225;30	36;36	A	A	249	37	A	A	255	36
CL946.Contig9_All	1077	G	R	G;A	144;116	37;38	R	A;G	141;42	37;36	A	A;G	177;9	38;38	A	A;G	255;13	38;0
CL948.Contig2_All	639	G	R	G;A	18;9	39;38	R	A;G	8;7	39;39	A	A	24	35	A	A	17	39
CL963.Contig1_All	365	G	R	G;A	108;26	37;38	R	A;G	25;39	36;38	A	A	92	37	A	A	91	36
CL969.Contig1_All	47	C	S	C;G	32;7	37;40	S	C;G	43;8	38;40	S	C;G	20;9	39;38	G	G	35	37
CL969.Contig1_All	61	A	W	A;T	25;17	39;39	W	T;A	30;24	39;38	T	T	29	38	T	T	36	38
CL983.Contig3_All	228	A	M	A;C	348;271	34;35	M	A;C	260;131	33;33	C	C;A	576;2	34;32	C	C;A	625;1	34;34
CL985.Contig1_All	717	A	W	T;A	22;10	35;37	T	T	38	35	W	A;T	30;17	35;35	W	A;T	21;7	36;34
CL985.Contig1_All	1047	A	R	A;G	13;12	38;36	R	G;A	25;12	37;37	R	A;G	21;9	38;36	G	G	25	36
CL985.Contig1_All	1141	G	R	A;G	8;7	40;38	R	G;A	15;5	36;35	R	A;G	7;7	38;36	A	A	19	37
CL986.Contig2_All	621	C	T	T;C	31;2	35;33	Y	C;T	18;6	34;37	Y	C;T	27;8	34;35	Y	T;C	22;11	33;35
CL990.Contig12_All	575	G	K	T;G	145;20	34;32	T	T;A	217;6	34;35	T	T;A	12;1	33;39	T	T;A	15;1	35;37
CL991.Contig3_All	252	T	G	G	15	39	G	G	10	38	K	T;G	8;7	38;36	K	T;G	16;7	34;38
CL991.Contig5_All	439	A	G	G	15	38	G	G	15	38	R	G;A	26;12	35;39	R	A;G	11;6	39;36
CL993.Contig2_All	443	G	R	G;A	49;21	33;34	R	G;A	60;9	34;36	A	A	61	34	R	A;G	26;22	32;34
[truncated: 2,357 more rows]
