# Supplementary material for: Transcriptome differences between Cry1Ab resistant and susceptible strains of Asian corn borer
Source: BMC Genomics. 2015 Mar 12;16(1):173. doi: 10.1186/s12864-015-1362-2 (PMC4406038; doi:10.1186/s12864-015-1362-2)
Supplement: Additional file 9: Table S6-S8. — GO annotation of DEUs between Cry1Ab susceptible and resistant Ostrinia furnacalis. [file 12864_2015_1362_MOESM9_ESM.xlsx]

## Sheet: Sheet1
Additional file 7: GO annotation of DEUs between Cry1Ab susceptible and resistant Ostrinia furnacalis
Table S6: GO terms from the Component Ontology with p-value as good or better than 1
Table S7 GO terms from the Function Ontology with p-value as good or better than 1
Table S8: GO terms from the Process Ontology with p-value as good or better than 1

## Sheet: Sheet2
Table S6: GO terms from the Component Ontology with p-value as good or better than 1
cytosol (view genes)	48 out of 420 genes, 11.4%	311 out of 7520 genes, 4.1%	1.45e-08	show applet
intracellular (view genes)	361 out of 420 genes, 86.0%	5688 out of 7520 genes, 75.6%	1.39e-05	show applet
intracellular part (view genes)	344 out of 420 genes, 81.9%	5358 out of 7520 genes, 71.2%	3.49e-05	show applet
cytoplasm (view genes)	234 out of 420 genes, 55.7%	3303 out of 7520 genes, 43.9%	8.78e-05	show applet
proteasome complex (view genes)	15 out of 420 genes, 3.6%	63 out of 7520 genes, 0.8%	0.00028	show applet
cytosolic ribosome (view genes)	11 out of 420 genes, 2.6%	35 out of 7520 genes, 0.5%	0.00039	show applet
microtubule (view genes)	23 out of 420 genes, 5.5%	152 out of 7520 genes, 2.0%	0.00232	show applet
cytosolic small ribosomal subunit (view genes)	8 out of 420 genes, 1.9%	22 out of 7520 genes, 0.3%	0.00315	show applet
nucleolus (view genes)	23 out of 420 genes, 5.5%	178 out of 7520 genes, 2.4%	0.02966	show applet
mitochondrial respiratory chain complex III (view genes)	5 out of 420 genes, 1.2%	12 out of 7520 genes, 0.2%	0.06756	show applet
respiratory chain complex III (view genes)	5 out of 420 genes, 1.2%	12 out of 7520 genes, 0.2%	0.06756	show applet
macromolecular complex (view genes)	179 out of 420 genes, 42.6%	2625 out of 7520 genes, 34.9%	0.10077	show applet
cytosolic part (view genes)	12 out of 420 genes, 2.9%	75 out of 7520 genes, 1.0%	0.18511	show applet
proton-transporting two-sector ATPase complex (view genes)	11 out of 420 genes, 2.6%	66 out of 7520 genes, 0.9%	0.21342	show applet
proteasome accessory complex (view genes)	6 out of 420 genes, 1.4%	23 out of 7520 genes, 0.3%	0.2921	show applet
nuclear lumen (view genes)	54 out of 420 genes, 12.9%	665 out of 7520 genes, 8.8%	0.64286	show applet
secretory granule (view genes)	3 out of 420 genes, 0.7%	6 out of 7520 genes, 0.1%	0.67964	show applet
box C/D snoRNP complex (view genes)	2 out of 420 genes, 0.5%	2 out of 7520 genes, 0.0%	0.69404	show applet
cell (view genes)	373 out of 420 genes, 88.8%	6326 out of 7520 genes, 84.1%	0.69999	show applet
cell part (view genes)	373 out of 420 genes, 88.8%	6326 out of 7520 genes, 84.1%	0.69999	show applet
protein complex (view genes)	135 out of 420 genes, 32.1%	2010 out of 7520 genes, 26.7%	1	show applet
nuclear lamina (view genes)	3 out of 420 genes, 0.7%	8 out of 7520 genes, 0.1%	1	show applet
glycine cleavage complex (view genes)	3 out of 420 genes, 0.7%	8 out of 7520 genes, 0.1%	1	show applet
cytoplasmic mRNA processing body (view genes)	4 out of 420 genes, 1.0%	15 out of 7520 genes, 0.2%	1	show applet
ribosome (view genes)	21 out of 420 genes, 5.0%	215 out of 7520 genes, 2.9%	1	show applet
dense fibrillar component (view genes)	2 out of 420 genes, 0.5%	3 out of 7520 genes, 0.0%	1	show applet
small ribosomal subunit (view genes)	8 out of 420 genes, 1.9%	56 out of 7520 genes, 0.7%	1	show applet
proton-transporting two-sector ATPase complex, catalytic domain (view genes)	6 out of 420 genes, 1.4%	35 out of 7520 genes, 0.5%	1	show applet
non-membrane-bounded organelle (view genes)	116 out of 420 genes, 27.6%	1724 out of 7520 genes, 22.9%	1	show applet
intracellular non-membrane-bounded organelle (view genes)	116 out of 420 genes, 27.6%	1724 out of 7520 genes, 22.9%	1	show applet
ribonucleoside-diphosphate reductase complex (view genes)	2 out of 420 genes, 0.5%	4 out of 7520 genes, 0.1%	1	show applet
plastid (view genes)	2 out of 420 genes, 0.5%	4 out of 7520 genes, 0.1%	1	show applet
apicoplast (view genes)	2 out of 420 genes, 0.5%	4 out of 7520 genes, 0.1%	1	show applet
pyruvate dehydrogenase complex (view genes)	2 out of 420 genes, 0.5%	4 out of 7520 genes, 0.1%	1	show applet
microtubule cytoskeleton (view genes)	52 out of 420 genes, 12.4%	700 out of 7520 genes, 9.3%	1	show applet
proton-transporting V-type ATPase, V0 domain (view genes)	4 out of 420 genes, 1.0%	19 out of 7520 genes, 0.3%	1	show applet
nucleolar part (view genes)	3 out of 420 genes, 0.7%	11 out of 7520 genes, 0.1%	1	show applet
proton-transporting two-sector ATPase complex, proton-transporting domain (view genes)	5 out of 420 genes, 1.2%	30 out of 7520 genes, 0.4%	1	show applet
proton-transporting ATP synthase complex (view genes)	5 out of 420 genes, 1.2%	30 out of 7520 genes, 0.4%	1	show applet
ribonucleoprotein complex (view genes)	48 out of 420 genes, 11.4%	650 out of 7520 genes, 8.6%	1	show applet
small nucleolar ribonucleoprotein complex (view genes)	3 out of 420 genes, 0.7%	12 out of 7520 genes, 0.2%	1	show applet
cytoplasmic part (view genes)	157 out of 420 genes, 37.4%	2479 out of 7520 genes, 33.0%	1	show applet
tubulin complex (view genes)	2 out of 420 genes, 0.5%	5 out of 7520 genes, 0.1%	1	show applet
proton-transporting V-type ATPase complex (view genes)	5 out of 420 genes, 1.2%	32 out of 7520 genes, 0.4%	1	show applet
organelle lumen (view genes)	59 out of 420 genes, 14.0%	836 out of 7520 genes, 11.1%	1	show applet
nuclear matrix (view genes)	3 out of 420 genes, 0.7%	13 out of 7520 genes, 0.2%	1	show applet
spindle (view genes)	13 out of 420 genes, 3.1%	133 out of 7520 genes, 1.8%	1	show applet
intracellular organelle part (view genes)	161 out of 420 genes, 38.3%	2573 out of 7520 genes, 34.2%	1	show applet
cytosolic large ribosomal subunit (view genes)	3 out of 420 genes, 0.7%	14 out of 7520 genes, 0.2%	1	show applet
ribosomal subunit (view genes)	11 out of 420 genes, 2.6%	109 out of 7520 genes, 1.4%	1	show applet
membrane-enclosed lumen (view genes)	59 out of 420 genes, 14.0%	850 out of 7520 genes, 11.3%	1	show applet
intracellular organelle lumen (view genes)	58 out of 420 genes, 13.8%	835 out of 7520 genes, 11.1%	1	show applet
nuclear part (view genes)	70 out of 420 genes, 16.7%	1035 out of 7520 genes, 13.8%	1	show applet
transcription elongation factor complex (view genes)	4 out of 420 genes, 1.0%	26 out of 7520 genes, 0.3%	1	show applet
proteasome regulatory particle (view genes)	3 out of 420 genes, 0.7%	17 out of 7520 genes, 0.2%	1	show applet
mitochondrion (view genes)	46 out of 420 genes, 11.0%	660 out of 7520 genes, 8.8%	1	show applet
organelle part (view genes)	164 out of 420 genes, 39.0%	2674 out of 7520 genes, 35.6%	1	show applet
anaphase-promoting complex (view genes)	2 out of 420 genes, 0.5%	8 out of 7520 genes, 0.1%	1	show applet
proton-transporting ATP synthase complex, catalytic core F(1) (view genes)	3 out of 420 genes, 0.7%	18 out of 7520 genes, 0.2%	1	show applet
cytoskeletal part (view genes)	57 out of 420 genes, 13.6%	849 out of 7520 genes, 11.3%	1	show applet
nucleoplasm (view genes)	33 out of 420 genes, 7.9%	462 out of 7520 genes, 6.1%	1	show applet
proteasome core complex (view genes)	3 out of 420 genes, 0.7%	19 out of 7520 genes, 0.3%	1	show applet
nuclear ubiquitin ligase complex (view genes)	2 out of 420 genes, 0.5%	10 out of 7520 genes, 0.1%	1	show applet
glycerol-3-phosphate dehydrogenase complex (view genes)	2 out of 420 genes, 0.5%	10 out of 7520 genes, 0.1%	1	show applet
CCR4-NOT complex (view genes)	2 out of 420 genes, 0.5%	10 out of 7520 genes, 0.1%	1	show applet
microtubule organizing center part (view genes)	4 out of 420 genes, 1.0%	33 out of 7520 genes, 0.4%	1	show applet
mitochondrial respiratory chain (view genes)	6 out of 420 genes, 1.4%	59 out of 7520 genes, 0.8%	1	show applet
condensed nuclear chromosome (view genes)	3 out of 420 genes, 0.7%	22 out of 7520 genes, 0.3%	1	show applet
Golgi-associated vesicle membrane (view genes)	3 out of 420 genes, 0.7%	22 out of 7520 genes, 0.3%	1	show applet
proteasome regulatory particle, base subcomplex (view genes)	2 out of 420 genes, 0.5%	11 out of 7520 genes, 0.1%	1	show applet
Cajal body (view genes)	2 out of 420 genes, 0.5%	11 out of 7520 genes, 0.1%	1	show applet
COPI vesicle coat (view genes)	2 out of 420 genes, 0.5%	11 out of 7520 genes, 0.1%	1	show applet
mitochondrial membrane part (view genes)	9 out of 420 genes, 2.1%	105 out of 7520 genes, 1.4%	1	show applet
nuclear periphery (view genes)	3 out of 420 genes, 0.7%	24 out of 7520 genes, 0.3%	1	show applet
condensed chromosome (view genes)	5 out of 420 genes, 1.2%	51 out of 7520 genes, 0.7%	1	show applet
peroxisome (view genes)	5 out of 420 genes, 1.2%	51 out of 7520 genes, 0.7%	1	show applet
ribonucleoprotein granule (view genes)	5 out of 420 genes, 1.2%	51 out of 7520 genes, 0.7%	1	show applet
microbody (view genes)	5 out of 420 genes, 1.2%	51 out of 7520 genes, 0.7%	1	show applet
mitochondrial proton-transporting ATP synthase complex (view genes)	3 out of 420 genes, 0.7%	25 out of 7520 genes, 0.3%	1	show applet
centriole (view genes)	3 out of 420 genes, 0.7%	25 out of 7520 genes, 0.3%	1	show applet
COPI-coated vesicle (view genes)	2 out of 420 genes, 0.5%	13 out of 7520 genes, 0.2%	1	show applet
COPI-coated vesicle membrane (view genes)	2 out of 420 genes, 0.5%	13 out of 7520 genes, 0.2%	1	show applet
proton-transporting V-type ATPase, V1 domain (view genes)	2 out of 420 genes, 0.5%	13 out of 7520 genes, 0.2%	1	show applet
holo TFIIH complex (view genes)	2 out of 420 genes, 0.5%	14 out of 7520 genes, 0.2%	1	show applet
cell projection membrane (view genes)	2 out of 420 genes, 0.5%	14 out of 7520 genes, 0.2%	1	show applet
cytoplasmic vesicle membrane (view genes)	4 out of 420 genes, 1.0%	40 out of 7520 genes, 0.5%	1	show applet
cytoplasmic vesicle part (view genes)	4 out of 420 genes, 1.0%	40 out of 7520 genes, 0.5%	1	show applet
vacuolar proton-transporting V-type ATPase complex (view genes)	3 out of 420 genes, 0.7%	27 out of 7520 genes, 0.4%	1	show applet
vesicle coat (view genes)	3 out of 420 genes, 0.7%	27 out of 7520 genes, 0.4%	1	show applet
chromosome (view genes)	25 out of 420 genes, 6.0%	372 out of 7520 genes, 4.9%	1	show applet
nuclear body (view genes)	5 out of 420 genes, 1.2%	56 out of 7520 genes, 0.7%	1	show applet
mitochondrial inner membrane (view genes)	14 out of 420 genes, 3.3%	196 out of 7520 genes, 2.6%	1	show applet
organelle inner membrane (view genes)	14 out of 420 genes, 3.3%	197 out of 7520 genes, 2.6%	1	show applet
chromosome, centromeric region (view genes)	5 out of 420 genes, 1.2%	57 out of 7520 genes, 0.8%	1	show applet
intracellular organelle (view genes)	251 out of 420 genes, 59.8%	4346 out of 7520 genes, 57.8%	1	show applet
kinetochore (view genes)	4 out of 420 genes, 1.0%	43 out of 7520 genes, 0.6%	1	show applet
organelle (view genes)	253 out of 420 genes, 60.2%	4385 out of 7520 genes, 58.3%	1	show applet
vacuolar proton-transporting V-type ATPase, V0 domain (view genes)	2 out of 420 genes, 0.5%	16 out of 7520 genes, 0.2%	1	show applet
transcription factor TFIID complex (view genes)	2 out of 420 genes, 0.5%	16 out of 7520 genes, 0.2%	1	show applet
cytoskeleton (view genes)	60 out of 420 genes, 14.3%	981 out of 7520 genes, 13.0%	1	show applet
organelle envelope (view genes)	22 out of 420 genes, 5.2%	336 out of 7520 genes, 4.5%	1	show applet
mitochondrial envelope (view genes)	17 out of 420 genes, 4.0%	253 out of 7520 genes, 3.4%	1	show applet
histone deacetylase complex (view genes)	3 out of 420 genes, 0.7%	31 out of 7520 genes, 0.4%	1	show applet
dendrite (view genes)	5 out of 420 genes, 1.2%	61 out of 7520 genes, 0.8%	1	show applet
respiratory chain (view genes)	6 out of 420 genes, 1.4%	77 out of 7520 genes, 1.0%	1	show applet
MCM complex (view genes)	2 out of 420 genes, 0.5%	18 out of 7520 genes, 0.2%	1	show applet
mitochondrial membrane (view genes)	15 out of 420 genes, 3.6%	224 out of 7520 genes, 3.0%	1	show applet
vesicle membrane (view genes)	4 out of 420 genes, 1.0%	48 out of 7520 genes, 0.6%	1	show applet
extracellular matrix (view genes)	7 out of 420 genes, 1.7%	95 out of 7520 genes, 1.3%	1	show applet
membrane raft (view genes)	2 out of 420 genes, 0.5%	19 out of 7520 genes, 0.3%	1	show applet
spindle pole (view genes)	3 out of 420 genes, 0.7%	34 out of 7520 genes, 0.5%	1	show applet
coated vesicle membrane (view genes)	3 out of 420 genes, 0.7%	34 out of 7520 genes, 0.5%	1	show applet
envelope (view genes)	22 out of 420 genes, 5.2%	348 out of 7520 genes, 4.6%	1	show applet
DNA-directed RNA polymerase II, holoenzyme (view genes)	5 out of 420 genes, 1.2%	66 out of 7520 genes, 0.9%	1	show applet
Golgi-associated vesicle (view genes)	3 out of 420 genes, 0.7%	35 out of 7520 genes, 0.5%	1	show applet
centrosome (view genes)	8 out of 420 genes, 1.9%	115 out of 7520 genes, 1.5%	1	show applet
lipid particle (view genes)	20 out of 420 genes, 4.8%	317 out of 7520 genes, 4.2%	1	show applet
cis-Golgi network (view genes)	2 out of 420 genes, 0.5%	21 out of 7520 genes, 0.3%	1	show applet
extracellular region (view genes)	24 out of 420 genes, 5.7%	388 out of 7520 genes, 5.2%	1	show applet
vacuolar membrane (view genes)	4 out of 420 genes, 1.0%	52 out of 7520 genes, 0.7%	1	show applet
vacuolar part (view genes)	4 out of 420 genes, 1.0%	52 out of 7520 genes, 0.7%	1	show applet
Golgi membrane (view genes)	4 out of 420 genes, 1.0%	54 out of 7520 genes, 0.7%	1	show applet
vacuole (view genes)	6 out of 420 genes, 1.4%	87 out of 7520 genes, 1.2%	1	show applet
membrane-bounded vesicle (view genes)	11 out of 420 genes, 2.6%	173 out of 7520 genes, 2.3%	1	show applet
nucleoplasm part (view genes)	23 out of 420 genes, 5.5%	380 out of 7520 genes, 5.1%	1	show applet
actin filament (view genes)	4 out of 420 genes, 1.0%	56 out of 7520 genes, 0.7%	1	show applet
protein serine/threonine phosphatase complex (view genes)	2 out of 420 genes, 0.5%	24 out of 7520 genes, 0.3%	1	show applet
focal adhesion (view genes)	3 out of 420 genes, 0.7%	41 out of 7520 genes, 0.5%	1	show applet
DNA-directed RNA polymerase complex (view genes)	5 out of 420 genes, 1.2%	76 out of 7520 genes, 1.0%	1	show applet
RNA polymerase complex (view genes)	5 out of 420 genes, 1.2%	76 out of 7520 genes, 1.0%	1	show applet
nuclear DNA-directed RNA polymerase complex (view genes)	5 out of 420 genes, 1.2%	76 out of 7520 genes, 1.0%	1	show applet
extracellular matrix part (view genes)	2 out of 420 genes, 0.5%	26 out of 7520 genes, 0.3%	1	show applet
microtubule organizing center (view genes)	8 out of 420 genes, 1.9%	130 out of 7520 genes, 1.7%	1	show applet
methyltransferase complex (view genes)	2 out of 420 genes, 0.5%	27 out of 7520 genes, 0.4%	1	show applet
histone methyltransferase complex (view genes)	2 out of 420 genes, 0.5%	27 out of 7520 genes, 0.4%	1	show applet
proteinaceous extracellular matrix (view genes)	4 out of 420 genes, 1.0%	62 out of 7520 genes, 0.8%	1	show applet
nucleus (view genes)	116 out of 420 genes, 27.6%	2053 out of 7520 genes, 27.3%	1	show applet
membrane-bounded organelle (view genes)	192 out of 420 genes, 45.7%	3422 out of 7520 genes, 45.5%	1	show applet
endocytic vesicle (view genes)	2 out of 420 genes, 0.5%	29 out of 7520 genes, 0.4%	1	show applet
neuronal cell body (view genes)	6 out of 420 genes, 1.4%	100 out of 7520 genes, 1.3%	1	show applet
Golgi cisterna (view genes)	2 out of 420 genes, 0.5%	30 out of 7520 genes, 0.4%	1	show applet
nuclear envelope (view genes)	5 out of 420 genes, 1.2%	84 out of 7520 genes, 1.1%	1	show applet
cell body (view genes)	6 out of 420 genes, 1.4%	103 out of 7520 genes, 1.4%	1	show applet
intracellular membrane-bounded organelle (view genes)	190 out of 420 genes, 45.2%	3406 out of 7520 genes, 45.3%	1	show applet
transcriptional repressor complex (view genes)	2 out of 420 genes, 0.5%	32 out of 7520 genes, 0.4%	1	show applet
vesicle (view genes)	12 out of 420 genes, 2.9%	216 out of 7520 genes, 2.9%	1	show applet
perinuclear region of cytoplasm (view genes)	6 out of 420 genes, 1.4%	107 out of 7520 genes, 1.4%	1	show applet
cell-substrate adherens junction (view genes)	3 out of 420 genes, 0.7%	52 out of 7520 genes, 0.7%	1	show applet
mitochondrial part (view genes)	22 out of 420 genes, 5.2%	402 out of 7520 genes, 5.3%	1	show applet
midbody (view genes)	2 out of 420 genes, 0.5%	34 out of 7520 genes, 0.5%	1	show applet
lytic vacuole (view genes)	3 out of 420 genes, 0.7%	53 out of 7520 genes, 0.7%	1	show applet
lysosome (view genes)	3 out of 420 genes, 0.7%	53 out of 7520 genes, 0.7%	1	show applet
Golgi apparatus part (view genes)	6 out of 420 genes, 1.4%	110 out of 7520 genes, 1.5%	1	show applet
cell-substrate junction (view genes)	3 out of 420 genes, 0.7%	54 out of 7520 genes, 0.7%	1	show applet
nuclear speck (view genes)	2 out of 420 genes, 0.5%	35 out of 7520 genes, 0.5%	1	show applet
polytene chromosome puff (view genes)	2 out of 420 genes, 0.5%	36 out of 7520 genes, 0.5%	1	show applet
large ribosomal subunit (view genes)	3 out of 420 genes, 0.7%	56 out of 7520 genes, 0.7%	1	show applet
cell leading edge (view genes)	2 out of 420 genes, 0.5%	38 out of 7520 genes, 0.5%	1	show applet
organelle subcompartment (view genes)	2 out of 420 genes, 0.5%	38 out of 7520 genes, 0.5%	1	show applet
cleavage furrow (view genes)	2 out of 420 genes, 0.5%	38 out of 7520 genes, 0.5%	1	show applet
spindle microtubule (view genes)	3 out of 420 genes, 0.7%	58 out of 7520 genes, 0.8%	1	show applet
polytene chromosome (view genes)	6 out of 420 genes, 1.4%	117 out of 7520 genes, 1.6%	1	show applet
cullin-RING ubiquitin ligase complex (view genes)	2 out of 420 genes, 0.5%	39 out of 7520 genes, 0.5%	1	show applet
cell division site (view genes)	2 out of 420 genes, 0.5%	39 out of 7520 genes, 0.5%	1	show applet
cell division site part (view genes)	2 out of 420 genes, 0.5%	39 out of 7520 genes, 0.5%	1	show applet
Golgi apparatus (view genes)	12 out of 420 genes, 2.9%	233 out of 7520 genes, 3.1%	1	show applet
organelle membrane (view genes)	26 out of 420 genes, 6.2%	499 out of 7520 genes, 6.6%	1	show applet
membrane coat (view genes)	3 out of 420 genes, 0.7%	62 out of 7520 genes, 0.8%	1	show applet
coated membrane (view genes)	3 out of 420 genes, 0.7%	62 out of 7520 genes, 0.8%	1	show applet
cytoplasmic membrane-bounded vesicle (view genes)	8 out of 420 genes, 1.9%	161 out of 7520 genes, 2.1%	1	show applet
cytoplasmic vesicle (view genes)	9 out of 420 genes, 2.1%	181 out of 7520 genes, 2.4%	1	show applet
chromosomal part (view genes)	14 out of 420 genes, 3.3%	282 out of 7520 genes, 3.8%	1	show applet
endomembrane system (view genes)	13 out of 420 genes, 3.1%	266 out of 7520 genes, 3.5%	1	show applet
nuclear chromosome (view genes)	4 out of 420 genes, 1.0%	92 out of 7520 genes, 1.2%	1	show applet
Golgi stack (view genes)	2 out of 420 genes, 0.5%	49 out of 7520 genes, 0.7%	1	show applet
cell surface (view genes)	2 out of 420 genes, 0.5%	49 out of 7520 genes, 0.7%	1	show applet
ubiquitin ligase complex (view genes)	2 out of 420 genes, 0.5%	51 out of 7520 genes, 0.7%	1	show applet
transcription factor complex (view genes)	5 out of 420 genes, 1.2%	119 out of 7520 genes, 1.6%	1	show applet
receptor complex (view genes)	2 out of 420 genes, 0.5%	53 out of 7520 genes, 0.7%	1	show applet
SWI/SNF superfamily-type complex (view genes)	2 out of 420 genes, 0.5%	53 out of 7520 genes, 0.7%	1	show applet
extrinsic to membrane (view genes)	2 out of 420 genes, 0.5%	58 out of 7520 genes, 0.8%	1	show applet
coated vesicle (view genes)	4 out of 420 genes, 1.0%	106 out of 7520 genes, 1.4%	1	show applet
Z disc (view genes)	4 out of 420 genes, 1.0%	110 out of 7520 genes, 1.5%	1	show applet
I band (view genes)	4 out of 420 genes, 1.0%	110 out of 7520 genes, 1.5%	1	show applet
extracellular region part (view genes)	7 out of 420 genes, 1.7%	180 out of 7520 genes, 2.4%	1	show applet
small nuclear ribonucleoprotein complex (view genes)	2 out of 420 genes, 0.5%	67 out of 7520 genes, 0.9%	1	show applet
mitochondrial matrix (view genes)	6 out of 420 genes, 1.4%	162 out of 7520 genes, 2.2%	1	show applet
nuclear chromosome part (view genes)	2 out of 420 genes, 0.5%	72 out of 7520 genes, 1.0%	1	show applet
axon (view genes)	5 out of 420 genes, 1.2%	155 out of 7520 genes, 2.1%	1	show applet
neuron part (view genes)	13 out of 420 genes, 3.1%	334 out of 7520 genes, 4.4%	1	show applet
myosin complex (view genes)	2 out of 420 genes, 0.5%	80 out of 7520 genes, 1.1%	1	show applet
neuron projection (view genes)	9 out of 420 genes, 2.1%	258 out of 7520 genes, 3.4%	1	show applet
clathrin-coated vesicle (view genes)	2 out of 420 genes, 0.5%	86 out of 7520 genes, 1.1%	1	show applet
chromatin (view genes)	3 out of 420 genes, 0.7%	120 out of 7520 genes, 1.6%	1	show applet
cell cortex part (view genes)	2 out of 420 genes, 0.5%	98 out of 7520 genes, 1.3%	1	show applet
sarcomere (view genes)	4 out of 420 genes, 1.0%	156 out of 7520 genes, 2.1%	1	show applet
actin cytoskeleton (view genes)	7 out of 420 genes, 1.7%	234 out of 7520 genes, 3.1%	1	show applet
myofibril (view genes)	4 out of 420 genes, 1.0%	160 out of 7520 genes, 2.1%	1	show applet
contractile fiber (view genes)	4 out of 420 genes, 1.0%	162 out of 7520 genes, 2.2%	1	show applet
contractile fiber part (view genes)	4 out of 420 genes, 1.0%	162 out of 7520 genes, 2.2%	1	show applet
cell projection (view genes)	14 out of 420 genes, 3.3%	420 out of 7520 genes, 5.6%	1	show applet
adherens junction (view genes)	4 out of 420 genes, 1.0%	176 out of 7520 genes, 2.3%	1	show applet
cell projection part (view genes)	4 out of 420 genes, 1.0%	176 out of 7520 genes, 2.3%	1	show applet
anchoring junction (view genes)	4 out of 420 genes, 1.0%	176 out of 7520 genes, 2.3%	1	show applet
microtubule associated complex (view genes)	14 out of 420 genes, 3.3%	445 out of 7520 genes, 5.9%	1	show applet
endoplasmic reticulum (view genes)	10 out of 420 genes, 2.4%	361 out of 7520 genes, 4.8%	1	show applet
cell cortex (view genes)	4 out of 420 genes, 1.0%	201 out of 7520 genes, 2.7%	1	show applet
synapse part (view genes)	3 out of 420 genes, 0.7%	188 out of 7520 genes, 2.5%	1	show applet
cell-cell junction (view genes)	3 out of 420 genes, 0.7%	193 out of 7520 genes, 2.6%	1	show applet
catalytic step 2 spliceosome (view genes)	2 out of 420 genes, 0.5%	161 out of 7520 genes, 2.1%	1	show applet
spliceosomal complex (view genes)	4 out of 420 genes, 1.0%	241 out of 7520 genes, 3.2%	1	show applet
apical part of cell (view genes)	2 out of 420 genes, 0.5%	183 out of 7520 genes, 2.4%	1	show applet
integral to plasma membrane (view genes)	2 out of 420 genes, 0.5%	210 out of 7520 genes, 2.8%	1	show applet
synapse (view genes)	5 out of 420 genes, 1.2%	318 out of 7520 genes, 4.2%	1	show applet
intrinsic to plasma membrane (view genes)	2 out of 420 genes, 0.5%	214 out of 7520 genes, 2.8%	1	show applet
cell junction (view genes)	5 out of 420 genes, 1.2%	324 out of 7520 genes, 4.3%	1	show applet
plasma membrane part (view genes)	10 out of 420 genes, 2.4%	480 out of 7520 genes, 6.4%	1	show applet
plasma membrane (view genes)	25 out of 420 genes, 6.0%	931 out of 7520 genes, 12.4%	1	show applet
cell periphery (view genes)	29 out of 420 genes, 6.9%	1077 out of 7520 genes, 14.3%	1	show applet
membrane part (view genes)	48 out of 420 genes, 11.4%	1677 out of 7520 genes, 22.3%	1	show applet
membrane (view genes)	89 out of 420 genes, 21.2%	2626 out of 7520 genes, 34.9%	1	show applet
integral to membrane (view genes)	15 out of 420 genes, 3.6%	1144 out of 7520 genes, 15.2%	1	show applet
intrinsic to membrane (view genes)	15 out of 420 genes, 3.6%	1160 out of 7520 genes, 15.4%	1	show applet

## Sheet: Sheet3
Table S7: GO terms from the Function Ontology with p-value as good or better than 1
Gene Ontology term	Cluster frequency	Genome frequency of use	Corrected P-value	Expression Profile
structural constituent of cuticle (view genes)	31 out of 614 genes, 5.0%	60 out of 11013 genes, 0.5%	5.18e-21	show applet
structural molecule activity (view genes)	68 out of 614 genes, 11.1%	460 out of 11013 genes, 4.2%	2.28e-11	show applet
structural constituent of chitin-based cuticle (view genes)	14 out of 614 genes, 2.3%	30 out of 11013 genes, 0.3%	4.89e-08	show applet
catalytic activity (view genes)	416 out of 614 genes, 67.8%	6548 out of 11013 genes, 59.5%	0.00251	show applet
structural constituent of cytoskeleton (view genes)	17 out of 614 genes, 2.8%	98 out of 11013 genes, 0.9%	0.00822	show applet
GTP binding (view genes)	29 out of 614 genes, 4.7%	244 out of 11013 genes, 2.2%	0.02923	show applet
oxidoreductase activity, acting on CH-OH group of donors (view genes)	24 out of 614 genes, 3.9%	185 out of 11013 genes, 1.7%	0.02997	show applet
3-hydroxyacyl-CoA dehydrogenase activity (view genes)	6 out of 614 genes, 1.0%	15 out of 11013 genes, 0.1%	0.03033	show applet
pyruvate dehydrogenase activity (view genes)	4 out of 614 genes, 0.7%	6 out of 11013 genes, 0.1%	0.04183	show applet
glycine dehydrogenase (decarboxylating) activity (view genes)	3 out of 614 genes, 0.5%	3 out of 11013 genes, 0.0%	0.05502	show applet
oxidoreductase activity, acting on the CH-NH2 group of donors, disulfide as acceptor (view genes)	3 out of 614 genes, 0.5%	3 out of 11013 genes, 0.0%	0.05502	show applet
ubiquinol-cytochrome-c reductase activity (view genes)	5 out of 614 genes, 0.8%	11 out of 11013 genes, 0.1%	0.05894	show applet
oxidoreductase activity, acting on diphenols and related substances as donors, cytochrome as acceptor (view genes)	5 out of 614 genes, 0.8%	11 out of 11013 genes, 0.1%	0.05894	show applet
guanyl nucleotide binding (view genes)	29 out of 614 genes, 4.7%	255 out of 11013 genes, 2.3%	0.06353	show applet
guanyl ribonucleotide binding (view genes)	29 out of 614 genes, 4.7%	255 out of 11013 genes, 2.3%	0.06353	show applet
oxidoreductase activity, acting on the CH-OH group of donors, NAD or NADP as acceptor (view genes)	17 out of 614 genes, 2.8%	117 out of 11013 genes, 1.1%	0.08014	show applet
oxidoreductase activity, acting on diphenols and related substances as donors (view genes)	5 out of 614 genes, 0.8%	12 out of 11013 genes, 0.1%	0.09643	show applet
NAD+ binding (view genes)	6 out of 614 genes, 1.0%	19 out of 11013 genes, 0.2%	0.13571	show applet
hydrogen ion transmembrane transporter activity (view genes)	15 out of 614 genes, 2.4%	107 out of 11013 genes, 1.0%	0.26736	show applet
dopamine beta-monooxygenase activity (view genes)	3 out of 614 genes, 0.5%	5 out of 11013 genes, 0.0%	0.50547	show applet
pyruvate dehydrogenase (acetyl-transferring) activity (view genes)	3 out of 614 genes, 0.5%	5 out of 11013 genes, 0.0%	0.50547	show applet
ribonucleoside-diphosphate reductase activity, thioredoxin disulfide as acceptor (view genes)	3 out of 614 genes, 0.5%	5 out of 11013 genes, 0.0%	0.50547	show applet
oxidoreductase activity, acting on CH or CH2 groups, disulfide as acceptor (view genes)	3 out of 614 genes, 0.5%	5 out of 11013 genes, 0.0%	0.50547	show applet
metalloaminopeptidase activity (view genes)	3 out of 614 genes, 0.5%	5 out of 11013 genes, 0.0%	0.50547	show applet
ligase activity, forming carbon-oxygen bonds (view genes)	12 out of 614 genes, 2.0%	83 out of 11013 genes, 0.8%	0.65933	show applet
ligase activity, forming aminoacyl-tRNA and related compounds (view genes)	12 out of 614 genes, 2.0%	83 out of 11013 genes, 0.8%	0.65933	show applet
GTPase activity (view genes)	22 out of 614 genes, 3.6%	205 out of 11013 genes, 1.9%	0.76404	show applet
hydrolase activity, acting on acid anhydrides (view genes)	75 out of 614 genes, 12.2%	976 out of 11013 genes, 8.9%	0.76844	show applet
structural constituent of chitin-based larval cuticle (view genes)	3 out of 614 genes, 0.5%	6 out of 11013 genes, 0.1%	0.96911	show applet
pyrimidine ribonucleotide binding (view genes)	2 out of 614 genes, 0.3%	2 out of 11013 genes, 0.0%	0.99002	show applet
annealing helicase activity (view genes)	2 out of 614 genes, 0.3%	2 out of 11013 genes, 0.0%	0.99002	show applet
transcription corepressor activity (view genes)	6 out of 614 genes, 1.0%	27 out of 11013 genes, 0.2%	1	show applet
oxidoreductase activity, acting on paired donors, with incorporation or reduction of molecular oxygen, reduced ascorbate as one donor, and incorporation of one atom of oxygen (view genes)	3 out of 614 genes, 0.5%	7 out of 11013 genes, 0.1%	1	show applet
glycerol-3-phosphate dehydrogenase activity (view genes)	3 out of 614 genes, 0.5%	8 out of 11013 genes, 0.1%	1	show applet
oxidoreductase activity, acting on the CH-OH group of donors, quinone or similar compound as acceptor (view genes)	3 out of 614 genes, 0.5%	8 out of 11013 genes, 0.1%	1	show applet
pyrophosphatase activity (view genes)	71 out of 614 genes, 11.6%	961 out of 11013 genes, 8.7%	1	show applet
hydrolase activity, acting on acid anhydrides, in phosphorus-containing anhydrides (view genes)	71 out of 614 genes, 11.6%	964 out of 11013 genes, 8.8%	1	show applet
alpha-galactosidase activity (view genes)	2 out of 614 genes, 0.3%	3 out of 11013 genes, 0.0%	1	show applet
D-aspartate oxidase activity (view genes)	2 out of 614 genes, 0.3%	3 out of 11013 genes, 0.0%	1	show applet
aspartate oxidase activity (view genes)	2 out of 614 genes, 0.3%	3 out of 11013 genes, 0.0%	1	show applet
galactosidase activity (view genes)	2 out of 614 genes, 0.3%	3 out of 11013 genes, 0.0%	1	show applet
pyrimidine nucleotide binding (view genes)	2 out of 614 genes, 0.3%	3 out of 11013 genes, 0.0%	1	show applet
cysteine desulfurase activity (view genes)	2 out of 614 genes, 0.3%	3 out of 11013 genes, 0.0%	1	show applet
oxidoreductase activity (view genes)	76 out of 614 genes, 12.4%	1054 out of 11013 genes, 9.6%	1	show applet
nucleoside-triphosphatase activity (view genes)	69 out of 614 genes, 11.2%	944 out of 11013 genes, 8.6%	1	show applet
microtubule-severing ATPase activity (view genes)	3 out of 614 genes, 0.5%	9 out of 11013 genes, 0.1%	1	show applet
aminoacyl-tRNA ligase activity (view genes)	10 out of 614 genes, 1.6%	80 out of 11013 genes, 0.7%	1	show applet
chitinase activity (view genes)	3 out of 614 genes, 0.5%	10 out of 11013 genes, 0.1%	1	show applet
NAD-dependent histone deacetylase activity (view genes)	3 out of 614 genes, 0.5%	10 out of 11013 genes, 0.1%	1	show applet
NAD-dependent protein deacetylase activity (view genes)	3 out of 614 genes, 0.5%	10 out of 11013 genes, 0.1%	1	show applet
RNA 7-methylguanosine cap binding (view genes)	2 out of 614 genes, 0.3%	4 out of 11013 genes, 0.0%	1	show applet
methionine adenosyltransferase activity (view genes)	2 out of 614 genes, 0.3%	4 out of 11013 genes, 0.0%	1	show applet
DEAD/H-box RNA helicase binding (view genes)	2 out of 614 genes, 0.3%	4 out of 11013 genes, 0.0%	1	show applet
oxidoreductase activity, acting on the CH-NH2 group of donors (view genes)	5 out of 614 genes, 0.8%	28 out of 11013 genes, 0.3%	1	show applet
ligase activity (view genes)	32 out of 614 genes, 5.2%	396 out of 11013 genes, 3.6%	1	show applet
RNA polymerase II carboxy-terminal domain kinase activity (view genes)	4 out of 614 genes, 0.7%	20 out of 11013 genes, 0.2%	1	show applet
oxidoreductase activity, acting on CH or CH2 groups (view genes)	3 out of 614 genes, 0.5%	12 out of 11013 genes, 0.1%	1	show applet
alcohol binding (view genes)	4 out of 614 genes, 0.7%	21 out of 11013 genes, 0.2%	1	show applet
fructose-bisphosphate aldolase activity (view genes)	2 out of 614 genes, 0.3%	5 out of 11013 genes, 0.0%	1	show applet
aminopeptidase activity (view genes)	6 out of 614 genes, 1.0%	42 out of 11013 genes, 0.4%	1	show applet
NAD binding (view genes)	7 out of 614 genes, 1.1%	56 out of 11013 genes, 0.5%	1	show applet
malate dehydrogenase activity (view genes)	3 out of 614 genes, 0.5%	14 out of 11013 genes, 0.1%	1	show applet
histone deacetylase activity (H4-K16 specific) (view genes)	2 out of 614 genes, 0.3%	6 out of 11013 genes, 0.1%	1	show applet
peptidoglycan binding (view genes)	2 out of 614 genes, 0.3%	6 out of 11013 genes, 0.1%	1	show applet
mitotic anaphase-promoting complex activity (view genes)	2 out of 614 genes, 0.3%	6 out of 11013 genes, 0.1%	1	show applet
DNA-dependent ATPase activity (view genes)	6 out of 614 genes, 1.0%	46 out of 11013 genes, 0.4%	1	show applet
phospholipid transporter activity (view genes)	4 out of 614 genes, 0.7%	24 out of 11013 genes, 0.2%	1	show applet
serine-type peptidase activity (view genes)	12 out of 614 genes, 2.0%	125 out of 11013 genes, 1.1%	1	show applet
serine hydrolase activity (view genes)	12 out of 614 genes, 2.0%	125 out of 11013 genes, 1.1%	1	show applet
amino acid binding (view genes)	3 out of 614 genes, 0.5%	15 out of 11013 genes, 0.1%	1	show applet
cystathionine gamma-lyase activity (view genes)	2 out of 614 genes, 0.3%	7 out of 11013 genes, 0.1%	1	show applet
oxidoreductase activity, acting on the CH-NH2 group of donors, oxygen as acceptor (view genes)	2 out of 614 genes, 0.3%	7 out of 11013 genes, 0.1%	1	show applet
cofactor binding (view genes)	22 out of 614 genes, 3.6%	277 out of 11013 genes, 2.5%	1	show applet
oxidoreductase activity, acting on the aldehyde or oxo group of donors, disulfide as acceptor (view genes)	3 out of 614 genes, 0.5%	17 out of 11013 genes, 0.2%	1	show applet
TBP-class protein binding (view genes)	2 out of 614 genes, 0.3%	8 out of 11013 genes, 0.1%	1	show applet
histone deacetylase binding (view genes)	2 out of 614 genes, 0.3%	8 out of 11013 genes, 0.1%	1	show applet
metalloexopeptidase activity (view genes)	4 out of 614 genes, 0.7%	29 out of 11013 genes, 0.3%	1	show applet
peptidase activity (view genes)	38 out of 614 genes, 6.2%	541 out of 11013 genes, 4.9%	1	show applet
peptide binding (view genes)	4 out of 614 genes, 0.7%	30 out of 11013 genes, 0.3%	1	show applet
ribonucleoprotein complex binding (view genes)	3 out of 614 genes, 0.5%	19 out of 11013 genes, 0.2%	1	show applet
RNA cap binding (view genes)	2 out of 614 genes, 0.3%	9 out of 11013 genes, 0.1%	1	show applet
damaged DNA binding (view genes)	2 out of 614 genes, 0.3%	9 out of 11013 genes, 0.1%	1	show applet
glucose dehydrogenase activity (view genes)	2 out of 614 genes, 0.3%	9 out of 11013 genes, 0.1%	1	show applet
signal sequence binding (view genes)	2 out of 614 genes, 0.3%	9 out of 11013 genes, 0.1%	1	show applet
histone kinase activity (view genes)	2 out of 614 genes, 0.3%	9 out of 11013 genes, 0.1%	1	show applet
histone deacetylase activity (view genes)	3 out of 614 genes, 0.5%	20 out of 11013 genes, 0.2%	1	show applet
sterol binding (view genes)	3 out of 614 genes, 0.5%	20 out of 11013 genes, 0.2%	1	show applet
protein deacetylase activity (view genes)	3 out of 614 genes, 0.5%	20 out of 11013 genes, 0.2%	1	show applet
phosphorylase kinase regulator activity (view genes)	2 out of 614 genes, 0.3%	10 out of 11013 genes, 0.1%	1	show applet
sulfurtransferase activity (view genes)	2 out of 614 genes, 0.3%	10 out of 11013 genes, 0.1%	1	show applet
lipid transporter activity (view genes)	4 out of 614 genes, 0.7%	33 out of 11013 genes, 0.3%	1	show applet
amide binding (view genes)	4 out of 614 genes, 0.7%	33 out of 11013 genes, 0.3%	1	show applet
pyridoxal phosphate binding (view genes)	6 out of 614 genes, 1.0%	60 out of 11013 genes, 0.5%	1	show applet
glycosaminoglycan binding (view genes)	3 out of 614 genes, 0.5%	22 out of 11013 genes, 0.2%	1	show applet
aldehyde-lyase activity (view genes)	2 out of 614 genes, 0.3%	11 out of 11013 genes, 0.1%	1	show applet
carbon-nitrogen lyase activity (view genes)	2 out of 614 genes, 0.3%	11 out of 11013 genes, 0.1%	1	show applet
cyclin-dependent protein serine/threonine kinase regulator activity (view genes)	2 out of 614 genes, 0.3%	12 out of 11013 genes, 0.1%	1	show applet
carbon-sulfur lyase activity (view genes)	2 out of 614 genes, 0.3%	12 out of 11013 genes, 0.1%	1	show applet
steroid binding (view genes)	3 out of 614 genes, 0.5%	25 out of 11013 genes, 0.2%	1	show applet
choline dehydrogenase activity (view genes)	2 out of 614 genes, 0.3%	13 out of 11013 genes, 0.1%	1	show applet
GDP binding (view genes)	2 out of 614 genes, 0.3%	14 out of 11013 genes, 0.1%	1	show applet
nucleotidyltransferase activity (view genes)	16 out of 614 genes, 2.6%	224 out of 11013 genes, 2.0%	1	show applet
peroxidase activity (view genes)	3 out of 614 genes, 0.5%	27 out of 11013 genes, 0.2%	1	show applet
oxidoreductase activity, acting on peroxide as acceptor (view genes)	3 out of 614 genes, 0.5%	27 out of 11013 genes, 0.2%	1	show applet
deacetylase activity (view genes)	3 out of 614 genes, 0.5%	27 out of 11013 genes, 0.2%	1	show applet
peptidase activity, acting on L-amino acid peptides (view genes)	28 out of 614 genes, 4.6%	421 out of 11013 genes, 3.8%	1	show applet
serine-type endopeptidase activity (view genes)	6 out of 614 genes, 1.0%	70 out of 11013 genes, 0.6%	1	show applet
hydrolase activity (view genes)	160 out of 614 genes, 26.1%	2703 out of 11013 genes, 24.5%	1	show applet
proton-transporting ATP synthase activity, rotational mechanism (view genes)	2 out of 614 genes, 0.3%	15 out of 11013 genes, 0.1%	1	show applet
exopeptidase activity (view genes)	7 out of 614 genes, 1.1%	86 out of 11013 genes, 0.8%	1	show applet
monooxygenase activity (view genes)	9 out of 614 genes, 1.5%	118 out of 11013 genes, 1.1%	1	show applet
lyase activity (view genes)	13 out of 614 genes, 2.1%	182 out of 11013 genes, 1.7%	1	show applet
protein kinase binding (view genes)	5 out of 614 genes, 0.8%	59 out of 11013 genes, 0.5%	1	show applet
carboxylic acid binding (view genes)	3 out of 614 genes, 0.5%	30 out of 11013 genes, 0.3%	1	show applet
protein kinase regulator activity (view genes)	4 out of 614 genes, 0.7%	45 out of 11013 genes, 0.4%	1	show applet
oxidoreductase activity, acting on the aldehyde or oxo group of donors (view genes)	5 out of 614 genes, 0.8%	60 out of 11013 genes, 0.5%	1	show applet
mannosyltransferase activity (view genes)	2 out of 614 genes, 0.3%	17 out of 11013 genes, 0.2%	1	show applet
anion binding (view genes)	84 out of 614 genes, 13.7%	1408 out of 11013 genes, 12.8%	1	show applet
double-stranded DNA binding (view genes)	2 out of 614 genes, 0.3%	18 out of 11013 genes, 0.2%	1	show applet
transferase activity, transferring sulfur-containing groups (view genes)	3 out of 614 genes, 0.5%	33 out of 11013 genes, 0.3%	1	show applet
monovalent inorganic cation transmembrane transporter activity (view genes)	16 out of 614 genes, 2.6%	243 out of 11013 genes, 2.2%	1	show applet
transcription factor binding transcription factor activity (view genes)	9 out of 614 genes, 1.5%	128 out of 11013 genes, 1.2%	1	show applet
protein binding transcription factor activity (view genes)	9 out of 614 genes, 1.5%	129 out of 11013 genes, 1.2%	1	show applet
coenzyme binding (view genes)	13 out of 614 genes, 2.1%	195 out of 11013 genes, 1.8%	1	show applet
intracellular ligand-gated ion channel activity (view genes)	2 out of 614 genes, 0.3%	20 out of 11013 genes, 0.2%	1	show applet
protein C-terminus binding (view genes)	2 out of 614 genes, 0.3%	20 out of 11013 genes, 0.2%	1	show applet
kinase binding (view genes)	5 out of 614 genes, 0.8%	67 out of 11013 genes, 0.6%	1	show applet
hydrolase activity, hydrolyzing O-glycosyl compounds (view genes)	6 out of 614 genes, 1.0%	85 out of 11013 genes, 0.8%	1	show applet
2-alkenal reductase [NAD(P)] activity (view genes)	3 out of 614 genes, 0.5%	37 out of 11013 genes, 0.3%	1	show applet
ATPase activity, coupled to transmembrane movement of ions, rotational mechanism (view genes)	3 out of 614 genes, 0.5%	37 out of 11013 genes, 0.3%	1	show applet
kinase regulator activity (view genes)	4 out of 614 genes, 0.7%	53 out of 11013 genes, 0.5%	1	show applet
carbon-carbon lyase activity (view genes)	4 out of 614 genes, 0.7%	54 out of 11013 genes, 0.5%	1	show applet
cyclin-dependent protein serine/threonine kinase activity (view genes)	2 out of 614 genes, 0.3%	23 out of 11013 genes, 0.2%	1	show applet
C-acyltransferase activity (view genes)	2 out of 614 genes, 0.3%	23 out of 11013 genes, 0.2%	1	show applet
cyclin-dependent protein kinase activity (view genes)	2 out of 614 genes, 0.3%	23 out of 11013 genes, 0.2%	1	show applet
endopeptidase activity (view genes)	14 out of 614 genes, 2.3%	225 out of 11013 genes, 2.0%	1	show applet
transcription cofactor activity (view genes)	8 out of 614 genes, 1.3%	123 out of 11013 genes, 1.1%	1	show applet
metallopeptidase activity (view genes)	8 out of 614 genes, 1.3%	123 out of 11013 genes, 1.1%	1	show applet
hydrolase activity, acting on glycosyl bonds (view genes)	8 out of 614 genes, 1.3%	123 out of 11013 genes, 1.1%	1	show applet
transferase activity, transferring phosphorus-containing groups (view genes)	65 out of 614 genes, 10.6%	1123 out of 11013 genes, 10.2%	1	show applet
carbohydrate derivative binding (view genes)	4 out of 614 genes, 0.7%	57 out of 11013 genes, 0.5%	1	show applet
hydrogen-exporting ATPase activity, phosphorylative mechanism (view genes)	2 out of 614 genes, 0.3%	25 out of 11013 genes, 0.2%	1	show applet
antioxidant activity (view genes)	3 out of 614 genes, 0.5%	42 out of 11013 genes, 0.4%	1	show applet
structural constituent of ribosome (view genes)	11 out of 614 genes, 1.8%	181 out of 11013 genes, 1.6%	1	show applet
drug binding (view genes)	2 out of 614 genes, 0.3%	26 out of 11013 genes, 0.2%	1	show applet
exonuclease activity (view genes)	3 out of 614 genes, 0.5%	43 out of 11013 genes, 0.4%	1	show applet
calmodulin-dependent protein kinase activity (view genes)	3 out of 614 genes, 0.5%	43 out of 11013 genes, 0.4%	1	show applet
NADH dehydrogenase activity (view genes)	4 out of 614 genes, 0.7%	61 out of 11013 genes, 0.6%	1	show applet
ATPase activity (view genes)	30 out of 614 genes, 4.9%	519 out of 11013 genes, 4.7%	1	show applet
magnesium ion binding (view genes)	5 out of 614 genes, 0.8%	80 out of 11013 genes, 0.7%	1	show applet
3'-5' exonuclease activity (view genes)	2 out of 614 genes, 0.3%	28 out of 11013 genes, 0.3%	1	show applet
sulfur compound binding (view genes)	2 out of 614 genes, 0.3%	28 out of 11013 genes, 0.3%	1	show applet
nucleobase-containing compound kinase activity (view genes)	2 out of 614 genes, 0.3%	29 out of 11013 genes, 0.3%	1	show applet
peptidyl-prolyl cis-trans isomerase activity (view genes)	2 out of 614 genes, 0.3%	30 out of 11013 genes, 0.3%	1	show applet
small molecule binding (view genes)	112 out of 614 genes, 18.2%	2005 out of 11013 genes, 18.2%	1	show applet
methyltransferase activity (view genes)	8 out of 614 genes, 1.3%	139 out of 11013 genes, 1.3%	1	show applet
ATPase activity, coupled to transmembrane movement of ions (view genes)	8 out of 614 genes, 1.3%	139 out of 11013 genes, 1.3%	1	show applet
cation-transporting ATPase activity (view genes)	7 out of 614 genes, 1.1%	121 out of 11013 genes, 1.1%	1	show applet
proton-transporting ATPase activity, rotational mechanism (view genes)	2 out of 614 genes, 0.3%	31 out of 11013 genes, 0.3%	1	show applet
structure-specific DNA binding (view genes)	4 out of 614 genes, 0.7%	68 out of 11013 genes, 0.6%	1	show applet
oxidoreductase activity, acting on the CH-CH group of donors, NAD or NADP as acceptor (view genes)	3 out of 614 genes, 0.5%	50 out of 11013 genes, 0.5%	1	show applet
ATPase activity, coupled (view genes)	24 out of 614 genes, 3.9%	431 out of 11013 genes, 3.9%	1	show applet
protein heterodimerization activity (view genes)	6 out of 614 genes, 1.0%	105 out of 11013 genes, 1.0%	1	show applet
cis-trans isomerase activity (view genes)	2 out of 614 genes, 0.3%	32 out of 11013 genes, 0.3%	1	show applet
transcription factor binding (view genes)	10 out of 614 genes, 1.6%	179 out of 11013 genes, 1.6%	1	show applet
transferase activity, transferring acyl groups other than amino-acyl groups (view genes)	9 out of 614 genes, 1.5%	161 out of 11013 genes, 1.5%	1	show applet
RNA-dependent ATPase activity (view genes)	3 out of 614 genes, 0.5%	51 out of 11013 genes, 0.5%	1	show applet
transferase activity, transferring alkyl or aryl (other than methyl) groups (view genes)	3 out of 614 genes, 0.5%	51 out of 11013 genes, 0.5%	1	show applet
ubiquitin-protein ligase activity (view genes)	7 out of 614 genes, 1.1%	125 out of 11013 genes, 1.1%	1	show applet
ubiquitin thiolesterase activity (view genes)	2 out of 614 genes, 0.3%	33 out of 11013 genes, 0.3%	1	show applet
carboxy-lyase activity (view genes)	2 out of 614 genes, 0.3%	33 out of 11013 genes, 0.3%	1	show applet
calmodulin binding (view genes)	3 out of 614 genes, 0.5%	52 out of 11013 genes, 0.5%	1	show applet
transferase activity, transferring one-carbon groups (view genes)	8 out of 614 genes, 1.3%	145 out of 11013 genes, 1.3%	1	show applet
small conjugating protein ligase activity (view genes)	7 out of 614 genes, 1.1%	127 out of 11013 genes, 1.2%	1	show applet
nucleotide binding (view genes)	107 out of 614 genes, 17.4%	1941 out of 11013 genes, 17.6%	1	show applet
nucleoside phosphate binding (view genes)	107 out of 614 genes, 17.4%	1941 out of 11013 genes, 17.6%	1	show applet
inorganic cation transmembrane transporter activity (view genes)	19 out of 614 genes, 3.1%	348 out of 11013 genes, 3.2%	1	show applet
protein serine/threonine phosphatase activity (view genes)	2 out of 614 genes, 0.3%	34 out of 11013 genes, 0.3%	1	show applet
hydro-lyase activity (view genes)	2 out of 614 genes, 0.3%	34 out of 11013 genes, 0.3%	1	show applet
transferase activity (view genes)	115 out of 614 genes, 18.7%	2091 out of 11013 genes, 19.0%	1	show applet
RNA helicase activity (view genes)	3 out of 614 genes, 0.5%	54 out of 11013 genes, 0.5%	1	show applet
chitin binding (view genes)	2 out of 614 genes, 0.3%	35 out of 11013 genes, 0.3%	1	show applet
transferase activity, transferring pentosyl groups (view genes)	2 out of 614 genes, 0.3%	35 out of 11013 genes, 0.3%	1	show applet
acid-amino acid ligase activity (view genes)	9 out of 614 genes, 1.5%	168 out of 11013 genes, 1.5%	1	show applet
hydrolase activity, acting on carbon-nitrogen (but not peptide) bonds, in linear amides (view genes)	3 out of 614 genes, 0.5%	55 out of 11013 genes, 0.5%	1	show applet
purine nucleotide binding (view genes)	63 out of 614 genes, 10.3%	1157 out of 11013 genes, 10.5%	1	show applet
ribonucleoside binding (view genes)	63 out of 614 genes, 10.3%	1157 out of 11013 genes, 10.5%	1	show applet
nucleoside binding (view genes)	63 out of 614 genes, 10.3%	1159 out of 11013 genes, 10.5%	1	show applet
transaminase activity (view genes)	2 out of 614 genes, 0.3%	37 out of 11013 genes, 0.3%	1	show applet
transferase activity, transferring nitrogenous groups (view genes)	2 out of 614 genes, 0.3%	37 out of 11013 genes, 0.3%	1	show applet
carbon-oxygen lyase activity (view genes)	2 out of 614 genes, 0.3%	37 out of 11013 genes, 0.3%	1	show applet
hydrolase activity, acting on acid anhydrides, catalyzing transmembrane movement of substances (view genes)	11 out of 614 genes, 1.8%	209 out of 11013 genes, 1.9%	1	show applet
purine ribonucleoside triphosphate binding (view genes)	62 out of 614 genes, 10.1%	1147 out of 11013 genes, 10.4%	1	show applet
transferase activity, transferring acyl groups (view genes)	11 out of 614 genes, 1.8%	211 out of 11013 genes, 1.9%	1	show applet
N-acetyltransferase activity (view genes)	3 out of 614 genes, 0.5%	58 out of 11013 genes, 0.5%	1	show applet
purine nucleoside binding (view genes)	62 out of 614 genes, 10.1%	1151 out of 11013 genes, 10.5%	1	show applet
purine ribonucleoside binding (view genes)	62 out of 614 genes, 10.1%	1151 out of 11013 genes, 10.5%	1	show applet
N-acyltransferase activity (view genes)	3 out of 614 genes, 0.5%	59 out of 11013 genes, 0.5%	1	show applet
purine ribonucleotide binding (view genes)	62 out of 614 genes, 10.1%	1155 out of 11013 genes, 10.5%	1	show applet
transcription coactivator activity (view genes)	3 out of 614 genes, 0.5%	61 out of 11013 genes, 0.6%	1	show applet
oxidoreductase activity, acting on the CH-CH group of donors (view genes)	5 out of 614 genes, 0.8%	101 out of 11013 genes, 0.9%	1	show applet
heme binding (view genes)	5 out of 614 genes, 0.8%	102 out of 11013 genes, 0.9%	1	show applet
thiolester hydrolase activity (view genes)	3 out of 614 genes, 0.5%	62 out of 11013 genes, 0.6%	1	show applet
ribonucleotide binding (view genes)	63 out of 614 genes, 10.3%	1191 out of 11013 genes, 10.8%	1	show applet
tetrapyrrole binding (view genes)	5 out of 614 genes, 0.8%	105 out of 11013 genes, 1.0%	1	show applet
oxidoreductase activity, acting on paired donors, with incorporation or reduction of molecular oxygen (view genes)	9 out of 614 genes, 1.5%	184 out of 11013 genes, 1.7%	1	show applet
protein complex binding (view genes)	3 out of 614 genes, 0.5%	65 out of 11013 genes, 0.6%	1	show applet
ATPase activity, coupled to movement of substances (view genes)	10 out of 614 genes, 1.6%	206 out of 11013 genes, 1.9%	1	show applet
isomerase activity (view genes)	7 out of 614 genes, 1.1%	148 out of 11013 genes, 1.3%	1	show applet
flavin adenine dinucleotide binding (view genes)	4 out of 614 genes, 0.7%	88 out of 11013 genes, 0.8%	1	show applet
enzyme binding (view genes)	11 out of 614 genes, 1.8%	228 out of 11013 genes, 2.1%	1	show applet
ligand-gated ion channel activity (view genes)	3 out of 614 genes, 0.5%	68 out of 11013 genes, 0.6%	1	show applet
ligand-gated channel activity (view genes)	3 out of 614 genes, 0.5%	68 out of 11013 genes, 0.6%	1	show applet
helicase activity (view genes)	10 out of 614 genes, 1.6%	210 out of 11013 genes, 1.9%	1	show applet
electron carrier activity (view genes)	5 out of 614 genes, 0.8%	110 out of 11013 genes, 1.0%	1	show applet
ribonuclease activity (view genes)	2 out of 614 genes, 0.3%	47 out of 11013 genes, 0.4%	1	show applet
NADH dehydrogenase (ubiquinone) activity (view genes)	2 out of 614 genes, 0.3%	47 out of 11013 genes, 0.4%	1	show applet
oxidoreductase activity, acting on NAD(P)H, quinone or similar compound as acceptor (view genes)	2 out of 614 genes, 0.3%	47 out of 11013 genes, 0.4%	1	show applet
NADH dehydrogenase (quinone) activity (view genes)	2 out of 614 genes, 0.3%	47 out of 11013 genes, 0.4%	1	show applet
oxidoreductase activity, acting on NAD(P)H (view genes)	4 out of 614 genes, 0.7%	90 out of 11013 genes, 0.8%	1	show applet
cation transmembrane transporter activity (view genes)	21 out of 614 genes, 3.4%	431 out of 11013 genes, 3.9%	1	show applet
acetyltransferase activity (view genes)	3 out of 614 genes, 0.5%	72 out of 11013 genes, 0.7%	1	show applet
ATP-dependent RNA helicase activity (view genes)	2 out of 614 genes, 0.3%	50 out of 11013 genes, 0.5%	1	show applet
carbohydrate binding (view genes)	2 out of 614 genes, 0.3%	50 out of 11013 genes, 0.5%	1	show applet
nuclease activity (view genes)	4 out of 614 genes, 0.7%	94 out of 11013 genes, 0.9%	1	show applet
transcription regulatory region DNA binding (view genes)	4 out of 614 genes, 0.7%	94 out of 11013 genes, 0.9%	1	show applet
ligase activity, forming carbon-nitrogen bonds (view genes)	10 out of 614 genes, 1.6%	218 out of 11013 genes, 2.0%	1	show applet
protein serine/threonine kinase activity (view genes)	18 out of 614 genes, 2.9%	379 out of 11013 genes, 3.4%	1	show applet
calcium channel activity (view genes)	2 out of 614 genes, 0.3%	52 out of 11013 genes, 0.5%	1	show applet
ATPase activity, coupled to transmembrane movement of substances (view genes)	9 out of 614 genes, 1.5%	202 out of 11013 genes, 1.8%	1	show applet
endonuclease activity (view genes)	2 out of 614 genes, 0.3%	53 out of 11013 genes, 0.5%	1	show applet
regulatory region DNA binding (view genes)	4 out of 614 genes, 0.7%	98 out of 11013 genes, 0.9%	1	show applet
regulatory region nucleic acid binding (view genes)	4 out of 614 genes, 0.7%	98 out of 11013 genes, 0.9%	1	show applet
RNA-directed DNA polymerase activity (view genes)	4 out of 614 genes, 0.7%	98 out of 11013 genes, 0.9%	1	show applet
protein dimerization activity (view genes)	12 out of 614 genes, 2.0%	269 out of 11013 genes, 2.4%	1	show applet
ATPase activity, coupled to transmembrane movement of ions, phosphorylative mechanism (view genes)	3 out of 614 genes, 0.5%	80 out of 11013 genes, 0.7%	1	show applet
DNA helicase activity (view genes)	2 out of 614 genes, 0.3%	60 out of 11013 genes, 0.5%	1	show applet
identical protein binding (view genes)	7 out of 614 genes, 1.1%	173 out of 11013 genes, 1.6%	1	show applet
primary active transmembrane transporter activity (view genes)	9 out of 614 genes, 1.5%	218 out of 11013 genes, 2.0%	1	show applet
P-P-bond-hydrolysis-driven transmembrane transporter activity (view genes)	9 out of 614 genes, 1.5%	218 out of 11013 genes, 2.0%	1	show applet
organic cyclic compound binding (view genes)	185 out of 614 genes, 30.1%	3535 out of 11013 genes, 32.1%	1	show applet
transcription regulatory region sequence-specific DNA binding (view genes)	2 out of 614 genes, 0.3%	63 out of 11013 genes, 0.6%	1	show applet
RNA polymerase II transcription factor binding transcription factor activity (view genes)	2 out of 614 genes, 0.3%	64 out of 11013 genes, 0.6%	1	show applet
enzyme inhibitor activity (view genes)	2 out of 614 genes, 0.3%	65 out of 11013 genes, 0.6%	1	show applet
kinase activity (view genes)	37 out of 614 genes, 6.0%	795 out of 11013 genes, 7.2%	1	show applet
protein kinase activity (view genes)	25 out of 614 genes, 4.1%	559 out of 11013 genes, 5.1%	1	show applet
heterocyclic compound binding (view genes)	182 out of 614 genes, 29.6%	3516 out of 11013 genes, 31.9%	1	show applet
DNA polymerase activity (view genes)	4 out of 614 genes, 0.7%	120 out of 11013 genes, 1.1%	1	show applet
RNA binding (view genes)	27 out of 614 genes, 4.4%	609 out of 11013 genes, 5.5%	1	show applet
transferase activity, transferring glycosyl groups (view genes)	8 out of 614 genes, 1.3%	217 out of 11013 genes, 2.0%	1	show applet
microtubule motor activity (view genes)	2 out of 614 genes, 0.3%	75 out of 11013 genes, 0.7%	1	show applet
translation factor activity, nucleic acid binding (view genes)	4 out of 614 genes, 0.7%	129 out of 11013 genes, 1.2%	1	show applet
transferase activity, transferring hexosyl groups (view genes)	4 out of 614 genes, 0.7%	129 out of 11013 genes, 1.2%	1	show applet
iron ion binding (view genes)	5 out of 614 genes, 0.8%	155 out of 11013 genes, 1.4%	1	show applet
secondary active transmembrane transporter activity (view genes)	3 out of 614 genes, 0.5%	112 out of 11013 genes, 1.0%	1	show applet
phosphoprotein phosphatase activity (view genes)	4 out of 614 genes, 0.7%	139 out of 11013 genes, 1.3%	1	show applet
calcium ion transmembrane transporter activity (view genes)	2 out of 614 genes, 0.3%	87 out of 11013 genes, 0.8%	1	show applet
protein homodimerization activity (view genes)	4 out of 614 genes, 0.7%	142 out of 11013 genes, 1.3%	1	show applet
iron-sulfur cluster binding (view genes)	3 out of 614 genes, 0.5%	116 out of 11013 genes, 1.1%	1	show applet
metal cluster binding (view genes)	3 out of 614 genes, 0.5%	116 out of 11013 genes, 1.1%	1	show applet
translation initiation factor activity (view genes)	2 out of 614 genes, 0.3%	88 out of 11013 genes, 0.8%	1	show applet
active transmembrane transporter activity (view genes)	12 out of 614 genes, 2.0%	331 out of 11013 genes, 3.0%	1	show applet
gated channel activity (view genes)	4 out of 614 genes, 0.7%	143 out of 11013 genes, 1.3%	1	show applet
ion gated channel activity (view genes)	4 out of 614 genes, 0.7%	143 out of 11013 genes, 1.3%	1	show applet
substrate-specific transporter activity (view genes)	30 out of 614 genes, 4.9%	716 out of 11013 genes, 6.5%	1	show applet
protein domain specific binding (view genes)	2 out of 614 genes, 0.3%	91 out of 11013 genes, 0.8%	1	show applet
ATP-dependent helicase activity (view genes)	3 out of 614 genes, 0.5%	120 out of 11013 genes, 1.1%	1	show applet
purine NTP-dependent helicase activity (view genes)	3 out of 614 genes, 0.5%	120 out of 11013 genes, 1.1%	1	show applet
chromatin binding (view genes)	2 out of 614 genes, 0.3%	92 out of 11013 genes, 0.8%	1	show applet
mRNA binding (view genes)	5 out of 614 genes, 0.8%	175 out of 11013 genes, 1.6%	1	show applet
divalent inorganic cation transmembrane transporter activity (view genes)	2 out of 614 genes, 0.3%	94 out of 11013 genes, 0.9%	1	show applet
ion transmembrane transporter activity (view genes)	23 out of 614 genes, 3.7%	588 out of 11013 genes, 5.3%	1	show applet
phosphotransferase activity, alcohol group as acceptor (view genes)	27 out of 614 genes, 4.4%	686 out of 11013 genes, 6.2%	1	show applet
lipid binding (view genes)	7 out of 614 genes, 1.1%	240 out of 11013 genes, 2.2%	1	show applet
cation channel activity (view genes)	3 out of 614 genes, 0.5%	135 out of 11013 genes, 1.2%	1	show applet
motor activity (view genes)	3 out of 614 genes, 0.5%	136 out of 11013 genes, 1.2%	1	show applet
substrate-specific transmembrane transporter activity (view genes)	24 out of 614 genes, 3.9%	650 out of 11013 genes, 5.9%	1	show applet
receptor binding (view genes)	4 out of 614 genes, 0.7%	183 out of 11013 genes, 1.7%	1	show applet
hydrolase activity, acting on carbon-nitrogen (but not peptide) bonds (view genes)	3 out of 614 genes, 0.5%	159 out of 11013 genes, 1.4%	1	show applet
enzyme regulator activity (view genes)	10 out of 614 genes, 1.6%	348 out of 11013 genes, 3.2%	1	show applet
protein binding (view genes)	94 out of 614 genes, 15.3%	2107 out of 11013 genes, 19.1%	1	show applet
transporter activity (view genes)	35 out of 614 genes, 5.7%	915 out of 11013 genes, 8.3%	1	show applet
DNA binding (view genes)	27 out of 614 genes, 4.4%	745 out of 11013 genes, 6.8%	1	show applet
transmembrane transporter activity (view genes)	28 out of 614 genes, 4.6%	767 out of 11013 genes, 7.0%	1	show applet
ATP binding (view genes)	34 out of 614 genes, 5.5%	910 out of 11013 genes, 8.3%	1	show applet
small GTPase regulator activity (view genes)	2 out of 614 genes, 0.3%	139 out of 11013 genes, 1.3%	1	show applet
adenyl nucleotide binding (view genes)	34 out of 614 genes, 5.5%	915 out of 11013 genes, 8.3%	1	show applet
adenyl ribonucleotide binding (view genes)	34 out of 614 genes, 5.5%	915 out of 11013 genes, 8.3%	1	show applet
phospholipid binding (view genes)	3 out of 614 genes, 0.5%	174 out of 11013 genes, 1.6%	1	show applet
anion transmembrane transporter activity (view genes)	3 out of 614 genes, 0.5%	174 out of 11013 genes, 1.6%	1	show applet
calcium ion binding (view genes)	8 out of 614 genes, 1.3%	317 out of 11013 genes, 2.9%	1	show applet
ion channel activity (view genes)	4 out of 614 genes, 0.7%	208 out of 11013 genes, 1.9%	1	show applet
substrate-specific channel activity (view genes)	4 out of 614 genes, 0.7%	208 out of 11013 genes, 1.9%	1	show applet
ion binding (view genes)	134 out of 614 genes, 21.8%	2933 out of 11013 genes, 26.6%	1	show applet
channel activity (view genes)	4 out of 614 genes, 0.7%	214 out of 11013 genes, 1.9%	1	show applet
passive transmembrane transporter activity (view genes)	4 out of 614 genes, 0.7%	214 out of 11013 genes, 1.9%	1	show applet
sequence-specific DNA binding RNA polymerase II transcription factor activity (view genes)	2 out of 614 genes, 0.3%	159 out of 11013 genes, 1.4%	1	show applet
binding (view genes)	338 out of 614 genes, 55.0%	6708 out of 11013 genes, 60.9%	1	show applet
transmembrane signaling receptor activity (view genes)	3 out of 614 genes, 0.5%	204 out of 11013 genes, 1.9%	1	show applet
phosphatase activity (view genes)	4 out of 614 genes, 0.7%	238 out of 11013 genes, 2.2%	1	show applet
metal ion transmembrane transporter activity (view genes)	4 out of 614 genes, 0.7%	256 out of 11013 genes, 2.3%	1	show applet
actin binding (view genes)	5 out of 614 genes, 0.8%	290 out of 11013 genes, 2.6%	1	show applet
nucleic acid binding (view genes)	68 out of 614 genes, 11.1%	1740 out of 11013 genes, 15.8%	1	show applet
phosphoric ester hydrolase activity (view genes)	5 out of 614 genes, 0.8%	299 out of 11013 genes, 2.7%	1	show applet
signaling receptor activity (view genes)	4 out of 614 genes, 0.7%	267 out of 11013 genes, 2.4%	1	show applet
GTPase regulator activity (view genes)	2 out of 614 genes, 0.3%	199 out of 11013 genes, 1.8%	1	show applet
nucleoside-triphosphatase regulator activity (view genes)	2 out of 614 genes, 0.3%	200 out of 11013 genes, 1.8%	1	show applet
hydrolase activity, acting on ester bonds (view genes)	14 out of 614 genes, 2.3%	568 out of 11013 genes, 5.2%	1	show applet
sequence-specific DNA binding (view genes)	4 out of 614 genes, 0.7%	282 out of 11013 genes, 2.6%	1	show applet
sequence-specific DNA binding transcription factor activity (view genes)	7 out of 614 genes, 1.1%	388 out of 11013 genes, 3.5%	1	show applet
nucleic acid binding transcription factor activity (view genes)	7 out of 614 genes, 1.1%	390 out of 11013 genes, 3.5%	1	show applet
receptor activity (view genes)	5 out of 614 genes, 0.8%	339 out of 11013 genes, 3.1%	1	show applet
signal transducer activity (view genes)	6 out of 614 genes, 1.0%	417 out of 11013 genes, 3.8%	1	show applet
molecular transducer activity (view genes)	6 out of 614 genes, 1.0%	417 out of 11013 genes, 3.8%	1	show applet
transition metal ion binding (view genes)	18 out of 614 genes, 2.9%	775 out of 11013 genes, 7.0%	1	show applet
cytoskeletal protein binding (view genes)	6 out of 614 genes, 1.0%	440 out of 11013 genes, 4.0%	1	show applet
zinc ion binding (view genes)	10 out of 614 genes, 1.6%	589 out of 11013 genes, 5.3%	1	show applet
cation binding (view genes)	45 out of 614 genes, 7.3%	1705 out of 11013 genes, 15.5%	1	show applet
metal ion binding (view genes)	44 out of 614 genes, 7.2%	1677 out of 11013 genes, 15.2%	1	show applet

## Sheet: Sheet4
Table S8: GO terms from the Process Ontology with p-value as good or better than 1
Gene Ontology term	Cluster frequency	Genome frequency of use	Corrected P-value	Expression Profile
nematode larval development (view genes)	18 out of 562 genes, 3.2%	41 out of 10439 genes, 0.4%	9.58e-10	show applet
positive regulation of growth rate (view genes)	13 out of 562 genes, 2.3%	29 out of 10439 genes, 0.3%	1.16e-06	show applet
protein polymerization (view genes)	15 out of 562 genes, 2.7%	41 out of 10439 genes, 0.4%	1.81e-06	show applet
regulation of growth rate (view genes)	13 out of 562 genes, 2.3%	32 out of 10439 genes, 0.3%	5.13e-06	show applet
hermaphrodite genitalia development (view genes)	10 out of 562 genes, 1.8%	21 out of 10439 genes, 0.2%	5.32e-05	show applet
protein complex assembly (view genes)	34 out of 562 genes, 6.0%	227 out of 10439 genes, 2.2%	6.66e-05	show applet
protein complex biogenesis (view genes)	34 out of 562 genes, 6.0%	229 out of 10439 genes, 2.2%	8.3e-05	show applet
viral reproduction (view genes)	13 out of 562 genes, 2.3%	40 out of 10439 genes, 0.4%	0.00011	show applet
multi-organism cellular process (view genes)	13 out of 562 genes, 2.3%	40 out of 10439 genes, 0.4%	0.00011	show applet
organic substance catabolic process (view genes)	73 out of 562 genes, 13.0%	728 out of 10439 genes, 7.0%	0.00016	show applet
small molecule metabolic process (view genes)	102 out of 562 genes, 18.1%	1155 out of 10439 genes, 11.1%	0.00026	show applet
receptor-mediated endocytosis (view genes)	14 out of 562 genes, 2.5%	50 out of 10439 genes, 0.5%	0.00031	show applet
cell cycle (view genes)	70 out of 562 genes, 12.5%	733 out of 10439 genes, 7.0%	0.00191	show applet
catabolic process (view genes)	73 out of 562 genes, 13.0%	780 out of 10439 genes, 7.5%	0.00236	show applet
metabolic process (view genes)	360 out of 562 genes, 64.1%	5700 out of 10439 genes, 54.6%	0.0026	show applet
guanosine-containing compound metabolic process (view genes)	23 out of 562 genes, 4.1%	144 out of 10439 genes, 1.4%	0.00328	show applet
macromolecular complex assembly (view genes)	38 out of 562 genes, 6.8%	321 out of 10439 genes, 3.1%	0.005	show applet
GTP catabolic process (view genes)	22 out of 562 genes, 3.9%	139 out of 10439 genes, 1.3%	0.00633	show applet
guanosine-containing compound catabolic process (view genes)	22 out of 562 genes, 3.9%	139 out of 10439 genes, 1.3%	0.00633	show applet
organic substance metabolic process (view genes)	302 out of 562 genes, 53.7%	4657 out of 10439 genes, 44.6%	0.00689	show applet
GTP metabolic process (view genes)	22 out of 562 genes, 3.9%	140 out of 10439 genes, 1.3%	0.00714	show applet
glycosyl compound metabolic process (view genes)	42 out of 562 genes, 7.5%	378 out of 10439 genes, 3.6%	0.00786	show applet
cellular protein complex assembly (view genes)	20 out of 562 genes, 3.6%	123 out of 10439 genes, 1.2%	0.01128	show applet
purine nucleoside metabolic process (view genes)	39 out of 562 genes, 6.9%	345 out of 10439 genes, 3.3%	0.01136	show applet
purine ribonucleoside metabolic process (view genes)	39 out of 562 genes, 6.9%	345 out of 10439 genes, 3.3%	0.01136	show applet
ribonucleoside metabolic process (view genes)	40 out of 562 genes, 7.1%	365 out of 10439 genes, 3.5%	0.01832	show applet
nucleoside triphosphate metabolic process (view genes)	36 out of 562 genes, 6.4%	322 out of 10439 genes, 3.1%	0.03228	show applet
nucleoside metabolic process (view genes)	40 out of 562 genes, 7.1%	375 out of 10439 genes, 3.6%	0.03451	show applet
cellular metabolic process (view genes)	284 out of 562 genes, 50.5%	4409 out of 10439 genes, 42.2%	0.0385	show applet
nucleobase-containing compound catabolic process (view genes)	37 out of 562 genes, 6.6%	341 out of 10439 genes, 3.3%	0.0481	show applet
ribonucleoside triphosphate metabolic process (view genes)	35 out of 562 genes, 6.2%	319 out of 10439 genes, 3.1%	0.06213	show applet
primary metabolic process (view genes)	284 out of 562 genes, 50.5%	4433 out of 10439 genes, 42.5%	0.0622	show applet
antigen processing and presentation of exogenous peptide antigen via MHC class I (view genes)	5 out of 562 genes, 0.9%	9 out of 10439 genes, 0.1%	0.06391	show applet
negative regulation of ligase activity (view genes)	5 out of 562 genes, 0.9%	9 out of 10439 genes, 0.1%	0.06391	show applet
negative regulation of ubiquitin-protein ligase activity involved in mitotic cell cycle (view genes)	5 out of 562 genes, 0.9%	9 out of 10439 genes, 0.1%	0.06391	show applet
negative regulation of ubiquitin-protein ligase activity (view genes)	5 out of 562 genes, 0.9%	9 out of 10439 genes, 0.1%	0.06391	show applet
carbohydrate derivative catabolic process (view genes)	33 out of 562 genes, 5.9%	294 out of 10439 genes, 2.8%	0.06515	show applet
nucleobase-containing small molecule metabolic process (view genes)	52 out of 562 genes, 9.3%	551 out of 10439 genes, 5.3%	0.06573	show applet
macromolecule catabolic process (view genes)	30 out of 562 genes, 5.3%	258 out of 10439 genes, 2.5%	0.07459	show applet
viral reproductive process (view genes)	8 out of 562 genes, 1.4%	27 out of 10439 genes, 0.3%	0.08194	show applet
mitotic cell cycle (view genes)	43 out of 562 genes, 7.7%	434 out of 10439 genes, 4.2%	0.10048	show applet
cellular nitrogen compound catabolic process (view genes)	37 out of 562 genes, 6.6%	353 out of 10439 genes, 3.4%	0.10083	show applet
purine nucleoside triphosphate metabolic process (view genes)	34 out of 562 genes, 6.0%	314 out of 10439 genes, 3.0%	0.10387	show applet
purine ribonucleoside triphosphate metabolic process (view genes)	34 out of 562 genes, 6.0%	314 out of 10439 genes, 3.0%	0.10387	show applet
heterocycle catabolic process (view genes)	37 out of 562 genes, 6.6%	356 out of 10439 genes, 3.4%	0.12041	show applet
antigen processing and presentation of peptide antigen via MHC class I (view genes)	5 out of 562 genes, 0.9%	10 out of 10439 genes, 0.1%	0.12217	show applet
cellular catabolic process (view genes)	58 out of 562 genes, 10.3%	652 out of 10439 genes, 6.2%	0.12779	show applet
aromatic compound catabolic process (view genes)	37 out of 562 genes, 6.6%	359 out of 10439 genes, 3.4%	0.14338	show applet
nucleobase-containing compound metabolic process (view genes)	132 out of 562 genes, 23.5%	1820 out of 10439 genes, 17.4%	0.14708	show applet
regulation of cellular amino acid metabolic process (view genes)	4 out of 562 genes, 0.7%	6 out of 10439 genes, 0.1%	0.15636	show applet
regulation of cellular amine metabolic process (view genes)	4 out of 562 genes, 0.7%	6 out of 10439 genes, 0.1%	0.15636	show applet
organonitrogen compound catabolic process (view genes)	37 out of 562 genes, 6.6%	363 out of 10439 genes, 3.5%	0.18014	show applet
carbohydrate derivative metabolic process (view genes)	57 out of 562 genes, 10.1%	646 out of 10439 genes, 6.2%	0.18331	show applet
organic cyclic compound catabolic process (view genes)	37 out of 562 genes, 6.6%	364 out of 10439 genes, 3.5%	0.19058	show applet
nucleoside phosphate metabolic process (view genes)	48 out of 562 genes, 8.5%	517 out of 10439 genes, 5.0%	0.19235	show applet
cellular aromatic compound metabolic process (view genes)	139 out of 562 genes, 24.7%	1950 out of 10439 genes, 18.7%	0.2066	show applet
positive regulation of growth (view genes)	15 out of 562 genes, 2.7%	95 out of 10439 genes, 0.9%	0.21158	show applet
organic cyclic compound metabolic process (view genes)	143 out of 562 genes, 25.4%	2022 out of 10439 genes, 19.4%	0.23323	show applet
hydrogen transport (view genes)	12 out of 562 genes, 2.1%	66 out of 10439 genes, 0.6%	0.24554	show applet
glycosyl compound catabolic process (view genes)	30 out of 562 genes, 5.3%	276 out of 10439 genes, 2.6%	0.25462	show applet
phenol-containing compound metabolic process (view genes)	6 out of 562 genes, 1.1%	18 out of 10439 genes, 0.2%	0.34502	show applet
nucleoside triphosphate catabolic process (view genes)	29 out of 562 genes, 5.2%	268 out of 10439 genes, 2.6%	0.35054	show applet
viral infectious cycle (view genes)	5 out of 562 genes, 0.9%	12 out of 10439 genes, 0.1%	0.3508	show applet
regulation of blood coagulation (view genes)	5 out of 562 genes, 0.9%	12 out of 10439 genes, 0.1%	0.3508	show applet
negative regulation of protein ubiquitination (view genes)	5 out of 562 genes, 0.9%	12 out of 10439 genes, 0.1%	0.3508	show applet
regulation of coagulation (view genes)	5 out of 562 genes, 0.9%	12 out of 10439 genes, 0.1%	0.3508	show applet
regulation of hemostasis (view genes)	5 out of 562 genes, 0.9%	12 out of 10439 genes, 0.1%	0.3508	show applet
nitrogen compound metabolic process (view genes)	157 out of 562 genes, 27.9%	2278 out of 10439 genes, 21.8%	0.36221	show applet
cellular macromolecular complex assembly (view genes)	25 out of 562 genes, 4.4%	218 out of 10439 genes, 2.1%	0.38167	show applet
cellular nitrogen compound metabolic process (view genes)	140 out of 562 genes, 24.9%	1995 out of 10439 genes, 19.1%	0.40071	show applet
organophosphate catabolic process (view genes)	30 out of 562 genes, 5.3%	285 out of 10439 genes, 2.7%	0.44549	show applet
organonitrogen compound metabolic process (view genes)	80 out of 562 genes, 14.2%	1021 out of 10439 genes, 9.8%	0.44632	show applet
nucleoside phosphate catabolic process (view genes)	29 out of 562 genes, 5.2%	274 out of 10439 genes, 2.6%	0.50925	show applet
purine-containing compound metabolic process (view genes)	40 out of 562 genes, 7.1%	425 out of 10439 genes, 4.1%	0.52502	show applet
single-organism metabolic process (view genes)	142 out of 562 genes, 25.3%	2042 out of 10439 genes, 19.6%	0.54029	show applet
mitochondrial electron transport, ubiquinol to cytochrome c (view genes)	5 out of 562 genes, 0.9%	13 out of 10439 genes, 0.1%	0.54492	show applet
positive regulation of ubiquitin-protein ligase activity involved in mitotic cell cycle (view genes)	5 out of 562 genes, 0.9%	13 out of 10439 genes, 0.1%	0.54492	show applet
regulation of ubiquitin-protein ligase activity involved in mitotic cell cycle (view genes)	5 out of 562 genes, 0.9%	13 out of 10439 genes, 0.1%	0.54492	show applet
apoptotic process (view genes)	17 out of 562 genes, 3.0%	126 out of 10439 genes, 1.2%	0.556	show applet
proton transport (view genes)	11 out of 562 genes, 2.0%	62 out of 10439 genes, 0.6%	0.56589	show applet
protein complex subunit organization (view genes)	50 out of 562 genes, 8.9%	571 out of 10439 genes, 5.5%	0.57106	show applet
nucleotide metabolic process (view genes)	46 out of 562 genes, 8.2%	513 out of 10439 genes, 4.9%	0.57987	show applet
antigen processing and presentation of exogenous peptide antigen via MHC class I, TAP-dependent (view genes)	4 out of 562 genes, 0.7%	8 out of 10439 genes, 0.1%	0.66889	show applet
nucleotide-sugar biosynthetic process (view genes)	4 out of 562 genes, 0.7%	8 out of 10439 genes, 0.1%	0.66889	show applet
purine nucleoside triphosphate catabolic process (view genes)	28 out of 562 genes, 5.0%	267 out of 10439 genes, 2.6%	0.74153	show applet
ribonucleoside triphosphate catabolic process (view genes)	28 out of 562 genes, 5.0%	267 out of 10439 genes, 2.6%	0.74153	show applet
purine ribonucleoside triphosphate catabolic process (view genes)	28 out of 562 genes, 5.0%	267 out of 10439 genes, 2.6%	0.74153	show applet
purine ribonucleotide catabolic process (view genes)	28 out of 562 genes, 5.0%	268 out of 10439 genes, 2.6%	0.78715	show applet
ribonucleotide catabolic process (view genes)	28 out of 562 genes, 5.0%	268 out of 10439 genes, 2.6%	0.78715	show applet
purine nucleoside catabolic process (view genes)	28 out of 562 genes, 5.0%	269 out of 10439 genes, 2.6%	0.83521	show applet
purine nucleotide catabolic process (view genes)	28 out of 562 genes, 5.0%	269 out of 10439 genes, 2.6%	0.83521	show applet
purine ribonucleoside catabolic process (view genes)	28 out of 562 genes, 5.0%	269 out of 10439 genes, 2.6%	0.83521	show applet
anaphase-promoting complex-dependent proteasomal ubiquitin-dependent protein catabolic process (view genes)	6 out of 562 genes, 1.1%	21 out of 10439 genes, 0.2%	0.87812	show applet
response to drug (view genes)	8 out of 562 genes, 1.4%	37 out of 10439 genes, 0.4%	0.88475	show applet
ribonucleoside catabolic process (view genes)	28 out of 562 genes, 5.0%	271 out of 10439 genes, 2.6%	0.93912	show applet
genitalia development (view genes)	10 out of 562 genes, 1.8%	56 out of 10439 genes, 0.5%	0.97466	show applet
nucleoside catabolic process (view genes)	28 out of 562 genes, 5.0%	273 out of 10439 genes, 2.6%	1	show applet
nucleotide catabolic process (view genes)	28 out of 562 genes, 5.0%	273 out of 10439 genes, 2.6%	1	show applet
purine-containing compound catabolic process (view genes)	28 out of 562 genes, 5.0%	273 out of 10439 genes, 2.6%	1	show applet
purine ribonucleotide metabolic process (view genes)	37 out of 562 genes, 6.6%	399 out of 10439 genes, 3.8%	1	show applet
nucleotide-sugar metabolic process (view genes)	4 out of 562 genes, 0.7%	9 out of 10439 genes, 0.1%	1	show applet
antigen processing and presentation of exogenous peptide antigen (view genes)	5 out of 562 genes, 0.9%	15 out of 10439 genes, 0.1%	1	show applet
antigen processing and presentation of exogenous antigen (view genes)	5 out of 562 genes, 0.9%	15 out of 10439 genes, 0.1%	1	show applet
diol metabolic process (view genes)	5 out of 562 genes, 0.9%	15 out of 10439 genes, 0.1%	1	show applet
signal transduction in response to DNA damage (view genes)	5 out of 562 genes, 0.9%	15 out of 10439 genes, 0.1%	1	show applet
positive regulation of ligase activity (view genes)	5 out of 562 genes, 0.9%	15 out of 10439 genes, 0.1%	1	show applet
positive regulation of ubiquitin-protein ligase activity (view genes)	5 out of 562 genes, 0.9%	15 out of 10439 genes, 0.1%	1	show applet
heterocycle metabolic process (view genes)	134 out of 562 genes, 23.8%	1950 out of 10439 genes, 18.7%	1	show applet
proteasomal protein catabolic process (view genes)	9 out of 562 genes, 1.6%	49 out of 10439 genes, 0.5%	1	show applet
proteasomal ubiquitin-dependent protein catabolic process (view genes)	9 out of 562 genes, 1.6%	49 out of 10439 genes, 0.5%	1	show applet
ribonucleotide metabolic process (view genes)	38 out of 562 genes, 6.8%	419 out of 10439 genes, 4.0%	1	show applet
ribose phosphate metabolic process (view genes)	38 out of 562 genes, 6.8%	419 out of 10439 genes, 4.0%	1	show applet
purine nucleotide metabolic process (view genes)	37 out of 562 genes, 6.6%	405 out of 10439 genes, 3.9%	1	show applet
organophosphate metabolic process (view genes)	53 out of 562 genes, 9.4%	643 out of 10439 genes, 6.2%	1	show applet
antigen processing and presentation (view genes)	5 out of 562 genes, 0.9%	16 out of 10439 genes, 0.2%	1	show applet
antigen processing and presentation of peptide antigen (view genes)	5 out of 562 genes, 0.9%	16 out of 10439 genes, 0.2%	1	show applet
tRNA aminoacylation (view genes)	12 out of 562 genes, 2.1%	81 out of 10439 genes, 0.8%	1	show applet
meiosis (view genes)	15 out of 562 genes, 2.7%	115 out of 10439 genes, 1.1%	1	show applet
M phase of meiotic cell cycle (view genes)	15 out of 562 genes, 2.7%	115 out of 10439 genes, 1.1%	1	show applet
microtubule-based process (view genes)	42 out of 562 genes, 7.5%	483 out of 10439 genes, 4.6%	1	show applet
amino acid activation (view genes)	12 out of 562 genes, 2.1%	82 out of 10439 genes, 0.8%	1	show applet
regulation of vulval development (view genes)	3 out of 562 genes, 0.5%	5 out of 10439 genes, 0.0%	1	show applet
regulation of nematode larval development (view genes)	3 out of 562 genes, 0.5%	5 out of 10439 genes, 0.0%	1	show applet
cell cycle process (view genes)	53 out of 562 genes, 9.4%	649 out of 10439 genes, 6.2%	1	show applet
meiotic cell cycle (view genes)	17 out of 562 genes, 3.0%	141 out of 10439 genes, 1.4%	1	show applet
regulation of ligase activity (view genes)	5 out of 562 genes, 0.9%	17 out of 10439 genes, 0.2%	1	show applet
regulation of ubiquitin-protein ligase activity (view genes)	5 out of 562 genes, 0.9%	17 out of 10439 genes, 0.2%	1	show applet
larval development (view genes)	23 out of 562 genes, 4.1%	219 out of 10439 genes, 2.1%	1	show applet
cell death (view genes)	25 out of 562 genes, 4.4%	247 out of 10439 genes, 2.4%	1	show applet
response to DNA damage stimulus (view genes)	31 out of 562 genes, 5.5%	331 out of 10439 genes, 3.2%	1	show applet
cellular component biogenesis (view genes)	60 out of 562 genes, 10.7%	766 out of 10439 genes, 7.3%	1	show applet
death (view genes)	25 out of 562 genes, 4.4%	249 out of 10439 genes, 2.4%	1	show applet
macromolecular complex subunit organization (view genes)	54 out of 562 genes, 9.6%	674 out of 10439 genes, 6.5%	1	show applet
body morphogenesis (view genes)	4 out of 562 genes, 0.7%	11 out of 10439 genes, 0.1%	1	show applet
signal transduction by p53 class mediator (view genes)	5 out of 562 genes, 0.9%	18 out of 10439 genes, 0.2%	1	show applet
negative regulation of cell cycle phase transition (view genes)	6 out of 562 genes, 1.1%	26 out of 10439 genes, 0.2%	1	show applet
negative regulation of mitotic cell cycle phase transition (view genes)	6 out of 562 genes, 1.1%	26 out of 10439 genes, 0.2%	1	show applet
cellular macromolecule catabolic process (view genes)	22 out of 562 genes, 3.9%	211 out of 10439 genes, 2.0%	1	show applet
carboxylic acid metabolic process (view genes)	41 out of 562 genes, 7.3%	483 out of 10439 genes, 4.6%	1	show applet
protein catabolic process (view genes)	19 out of 562 genes, 3.4%	174 out of 10439 genes, 1.7%	1	show applet
multi-organism process (view genes)	32 out of 562 genes, 5.7%	353 out of 10439 genes, 3.4%	1	show applet
reproductive structure development (view genes)	14 out of 562 genes, 2.5%	112 out of 10439 genes, 1.1%	1	show applet
reproductive system development (view genes)	14 out of 562 genes, 2.5%	112 out of 10439 genes, 1.1%	1	show applet
pronephros development (view genes)	3 out of 562 genes, 0.5%	6 out of 10439 genes, 0.1%	1	show applet
modification of morphology or physiology of other organism involved in symbiotic interaction (view genes)	3 out of 562 genes, 0.5%	6 out of 10439 genes, 0.1%	1	show applet
DNA repair (view genes)	17 out of 562 genes, 3.0%	150 out of 10439 genes, 1.4%	1	show applet
cell proliferation in forebrain (view genes)	2 out of 562 genes, 0.4%	2 out of 10439 genes, 0.0%	1	show applet
regulation of intracellular steroid hormone receptor signaling pathway (view genes)	2 out of 562 genes, 0.4%	2 out of 10439 genes, 0.0%	1	show applet
positive regulation of smooth muscle cell proliferation (view genes)	2 out of 562 genes, 0.4%	2 out of 10439 genes, 0.0%	1	show applet
Wnt receptor signaling pathway, regulating spindle positioning (view genes)	2 out of 562 genes, 0.4%	2 out of 10439 genes, 0.0%	1	show applet
DNA damage response, signal transduction by p53 class mediator resulting in cell cycle arrest (view genes)	4 out of 562 genes, 0.7%	12 out of 10439 genes, 0.1%	1	show applet
signal transduction involved in cell cycle checkpoint (view genes)	4 out of 562 genes, 0.7%	12 out of 10439 genes, 0.1%	1	show applet
signal transduction involved in DNA integrity checkpoint (view genes)	4 out of 562 genes, 0.7%	12 out of 10439 genes, 0.1%	1	show applet
signal transduction involved in mitotic cell cycle checkpoint (view genes)	4 out of 562 genes, 0.7%	12 out of 10439 genes, 0.1%	1	show applet
signal transduction involved in DNA damage checkpoint (view genes)	4 out of 562 genes, 0.7%	12 out of 10439 genes, 0.1%	1	show applet
signal transduction involved in mitotic G1 DNA damage checkpoint (view genes)	4 out of 562 genes, 0.7%	12 out of 10439 genes, 0.1%	1	show applet
interphase (view genes)	10 out of 562 genes, 1.8%	67 out of 10439 genes, 0.6%	1	show applet
interphase of mitotic cell cycle (view genes)	10 out of 562 genes, 1.8%	67 out of 10439 genes, 0.6%	1	show applet
tRNA metabolic process (view genes)	14 out of 562 genes, 2.5%	114 out of 10439 genes, 1.1%	1	show applet
embryo development ending in birth or egg hatching (view genes)	32 out of 562 genes, 5.7%	359 out of 10439 genes, 3.4%	1	show applet
cellular component disassembly (view genes)	7 out of 562 genes, 1.2%	38 out of 10439 genes, 0.4%	1	show applet
cell cycle phase (view genes)	31 out of 562 genes, 5.5%	347 out of 10439 genes, 3.3%	1	show applet
mitotic G1 DNA damage checkpoint (view genes)	4 out of 562 genes, 0.7%	13 out of 10439 genes, 0.1%	1	show applet
regeneration (view genes)	5 out of 562 genes, 0.9%	21 out of 10439 genes, 0.2%	1	show applet
positive regulation of protein ubiquitination (view genes)	5 out of 562 genes, 0.9%	21 out of 10439 genes, 0.2%	1	show applet
glycerophosphate shuttle (view genes)	3 out of 562 genes, 0.5%	7 out of 10439 genes, 0.1%	1	show applet
regulation of plasminogen activation (view genes)	3 out of 562 genes, 0.5%	7 out of 10439 genes, 0.1%	1	show applet
negative regulation of angiogenesis (view genes)	3 out of 562 genes, 0.5%	7 out of 10439 genes, 0.1%	1	show applet
oviposition (view genes)	3 out of 562 genes, 0.5%	7 out of 10439 genes, 0.1%	1	show applet
positive regulation of locomotion (view genes)	3 out of 562 genes, 0.5%	7 out of 10439 genes, 0.1%	1	show applet
engulfment of apoptotic cell (view genes)	3 out of 562 genes, 0.5%	7 out of 10439 genes, 0.1%	1	show applet
cellular component assembly (view genes)	54 out of 562 genes, 9.6%	702 out of 10439 genes, 6.7%	1	show applet
oxoacid metabolic process (view genes)	41 out of 562 genes, 7.3%	503 out of 10439 genes, 4.8%	1	show applet
gene expression (view genes)	76 out of 562 genes, 13.5%	1061 out of 10439 genes, 10.2%	1	show applet
S phase of mitotic cell cycle (view genes)	4 out of 562 genes, 0.7%	14 out of 10439 genes, 0.1%	1	show applet
catecholamine metabolic process (view genes)	4 out of 562 genes, 0.7%	14 out of 10439 genes, 0.1%	1	show applet
catechol-containing compound metabolic process (view genes)	4 out of 562 genes, 0.7%	14 out of 10439 genes, 0.1%	1	show applet
DNA damage response, signal transduction by p53 class mediator (view genes)	4 out of 562 genes, 0.7%	14 out of 10439 genes, 0.1%	1	show applet
S phase (view genes)	4 out of 562 genes, 0.7%	14 out of 10439 genes, 0.1%	1	show applet
positive regulation of cell cycle arrest (view genes)	4 out of 562 genes, 0.7%	14 out of 10439 genes, 0.1%	1	show applet
proteolysis (view genes)	34 out of 562 genes, 6.0%	400 out of 10439 genes, 3.8%	1	show applet
regulation of cellular ketone metabolic process (view genes)	5 out of 562 genes, 0.9%	22 out of 10439 genes, 0.2%	1	show applet
symbiosis, encompassing mutualism through parasitism (view genes)	5 out of 562 genes, 0.9%	22 out of 10439 genes, 0.2%	1	show applet
interspecies interaction between organisms (view genes)	5 out of 562 genes, 0.9%	22 out of 10439 genes, 0.2%	1	show applet
tRNA aminoacylation for protein translation (view genes)	10 out of 562 genes, 1.8%	73 out of 10439 genes, 0.7%	1	show applet
negative regulation of catalytic activity (view genes)	8 out of 562 genes, 1.4%	51 out of 10439 genes, 0.5%	1	show applet
organic acid metabolic process (view genes)	41 out of 562 genes, 7.3%	506 out of 10439 genes, 4.8%	1	show applet
lipid transport (view genes)	6 out of 562 genes, 1.1%	32 out of 10439 genes, 0.3%	1	show applet
regulation of wound healing (view genes)	5 out of 562 genes, 0.9%	23 out of 10439 genes, 0.2%	1	show applet
cellular macromolecule biosynthetic process (view genes)	71 out of 562 genes, 12.6%	989 out of 10439 genes, 9.5%	1	show applet
macromolecule biosynthetic process (view genes)	73 out of 562 genes, 13.0%	1022 out of 10439 genes, 9.8%	1	show applet
mitotic cell cycle phase transition (view genes)	9 out of 562 genes, 1.6%	64 out of 10439 genes, 0.6%	1	show applet
phospholipid transport (view genes)	4 out of 562 genes, 0.7%	15 out of 10439 genes, 0.1%	1	show applet
DNA-dependent transcription, termination (view genes)	3 out of 562 genes, 0.5%	8 out of 10439 genes, 0.1%	1	show applet
'de novo' posttranslational protein folding (view genes)	3 out of 562 genes, 0.5%	8 out of 10439 genes, 0.1%	1	show applet
protein complex disassembly (view genes)	5 out of 562 genes, 0.9%	24 out of 10439 genes, 0.2%	1	show applet
macromolecule metabolic process (view genes)	201 out of 562 genes, 35.8%	3244 out of 10439 genes, 31.1%	1	show applet
regulation of adaptive immune response (view genes)	2 out of 562 genes, 0.4%	3 out of 10439 genes, 0.0%	1	show applet
regulation of adaptive immune response based on somatic recombination of immune receptors built from immunoglobulin superfamily domains (view genes)	2 out of 562 genes, 0.4%	3 out of 10439 genes, 0.0%	1	show applet
rRNA export from nucleus (view genes)	2 out of 562 genes, 0.4%	3 out of 10439 genes, 0.0%	1	show applet
alanine metabolic process (view genes)	2 out of 562 genes, 0.4%	3 out of 10439 genes, 0.0%	1	show applet
alanine biosynthetic process (view genes)	2 out of 562 genes, 0.4%	3 out of 10439 genes, 0.0%	1	show applet
cysteine metabolic process (view genes)	2 out of 562 genes, 0.4%	3 out of 10439 genes, 0.0%	1	show applet
glycosylceramide metabolic process (view genes)	2 out of 562 genes, 0.4%	3 out of 10439 genes, 0.0%	1	show applet
glycosphingolipid metabolic process (view genes)	2 out of 562 genes, 0.4%	3 out of 10439 genes, 0.0%	1	show applet
pyruvate family amino acid metabolic process (view genes)	2 out of 562 genes, 0.4%	3 out of 10439 genes, 0.0%	1	show applet
pyruvate family amino acid biosynthetic process (view genes)	2 out of 562 genes, 0.4%	3 out of 10439 genes, 0.0%	1	show applet
deoxyribonucleoside diphosphate metabolic process (view genes)	2 out of 562 genes, 0.4%	3 out of 10439 genes, 0.0%	1	show applet
deoxyribonucleotide biosynthetic process (view genes)	2 out of 562 genes, 0.4%	3 out of 10439 genes, 0.0%	1	show applet
glycoside metabolic process (view genes)	2 out of 562 genes, 0.4%	3 out of 10439 genes, 0.0%	1	show applet
glycoside catabolic process (view genes)	2 out of 562 genes, 0.4%	3 out of 10439 genes, 0.0%	1	show applet
glycolipid catabolic process (view genes)	2 out of 562 genes, 0.4%	3 out of 10439 genes, 0.0%	1	show applet
regulation of protein import into nucleus, translocation (view genes)	2 out of 562 genes, 0.4%	3 out of 10439 genes, 0.0%	1	show applet
positive regulation of protein import into nucleus, translocation (view genes)	2 out of 562 genes, 0.4%	3 out of 10439 genes, 0.0%	1	show applet
positive regulation of vulval development (view genes)	2 out of 562 genes, 0.4%	3 out of 10439 genes, 0.0%	1	show applet
glycosylceramide catabolic process (view genes)	2 out of 562 genes, 0.4%	3 out of 10439 genes, 0.0%	1	show applet
glycosphingolipid catabolic process (view genes)	2 out of 562 genes, 0.4%	3 out of 10439 genes, 0.0%	1	show applet
regulation of smooth muscle cell proliferation (view genes)	2 out of 562 genes, 0.4%	3 out of 10439 genes, 0.0%	1	show applet
rRNA transport (view genes)	2 out of 562 genes, 0.4%	3 out of 10439 genes, 0.0%	1	show applet
cell cycle phase transition (view genes)	9 out of 562 genes, 1.6%	66 out of 10439 genes, 0.6%	1	show applet
nuclear-transcribed mRNA catabolic process (view genes)	6 out of 562 genes, 1.1%	34 out of 10439 genes, 0.3%	1	show applet
sex differentiation (view genes)	14 out of 562 genes, 2.5%	128 out of 10439 genes, 1.2%	1	show applet
protein tetramerization (view genes)	4 out of 562 genes, 0.7%	16 out of 10439 genes, 0.2%	1	show applet
regulation of cell cycle arrest (view genes)	4 out of 562 genes, 0.7%	16 out of 10439 genes, 0.2%	1	show applet
negative regulation of G1/S transition of mitotic cell cycle (view genes)	4 out of 562 genes, 0.7%	16 out of 10439 genes, 0.2%	1	show applet
translation (view genes)	34 out of 562 genes, 6.0%	414 out of 10439 genes, 4.0%	1	show applet
negative regulation of cell cycle process (view genes)	7 out of 562 genes, 1.2%	45 out of 10439 genes, 0.4%	1	show applet
RNA catabolic process (view genes)	8 out of 562 genes, 1.4%	56 out of 10439 genes, 0.5%	1	show applet
energy coupled proton transmembrane transport, against electrochemical gradient (view genes)	6 out of 562 genes, 1.1%	35 out of 10439 genes, 0.3%	1	show applet
ATP hydrolysis coupled proton transport (view genes)	6 out of 562 genes, 1.1%	35 out of 10439 genes, 0.3%	1	show applet
neuron migration (view genes)	3 out of 562 genes, 0.5%	9 out of 10439 genes, 0.1%	1	show applet
hatching (view genes)	3 out of 562 genes, 0.5%	9 out of 10439 genes, 0.1%	1	show applet
inductive cell migration (view genes)	3 out of 562 genes, 0.5%	9 out of 10439 genes, 0.1%	1	show applet
regulation of angiogenesis (view genes)	3 out of 562 genes, 0.5%	9 out of 10439 genes, 0.1%	1	show applet
homeostasis of number of cells (view genes)	3 out of 562 genes, 0.5%	9 out of 10439 genes, 0.1%	1	show applet
regulation of vasculature development (view genes)	3 out of 562 genes, 0.5%	9 out of 10439 genes, 0.1%	1	show applet
glucose metabolic process (view genes)	10 out of 562 genes, 1.8%	80 out of 10439 genes, 0.8%	1	show applet
regulation of cell cycle phase transition (view genes)	7 out of 562 genes, 1.2%	46 out of 10439 genes, 0.4%	1	show applet
regulation of mitotic cell cycle phase transition (view genes)	7 out of 562 genes, 1.2%	46 out of 10439 genes, 0.4%	1	show applet
response to acid (view genes)	4 out of 562 genes, 0.7%	17 out of 10439 genes, 0.2%	1	show applet
response to ionizing radiation (view genes)	4 out of 562 genes, 0.7%	17 out of 10439 genes, 0.2%	1	show applet
respiratory electron transport chain (view genes)	10 out of 562 genes, 1.8%	81 out of 10439 genes, 0.8%	1	show applet
response to stress (view genes)	64 out of 562 genes, 11.4%	900 out of 10439 genes, 8.6%	1	show applet
spindle assembly (view genes)	7 out of 562 genes, 1.2%	47 out of 10439 genes, 0.5%	1	show applet
lipid localization (view genes)	8 out of 562 genes, 1.4%	59 out of 10439 genes, 0.6%	1	show applet
macromolecular complex disassembly (view genes)	5 out of 562 genes, 0.9%	27 out of 10439 genes, 0.3%	1	show applet
carbohydrate metabolic process (view genes)	29 out of 562 genes, 5.2%	350 out of 10439 genes, 3.4%	1	show applet
spindle organization (view genes)	18 out of 562 genes, 3.2%	190 out of 10439 genes, 1.8%	1	show applet
response to virus (view genes)	3 out of 562 genes, 0.5%	10 out of 10439 genes, 0.1%	1	show applet
retina development in camera-type eye (view genes)	3 out of 562 genes, 0.5%	10 out of 10439 genes, 0.1%	1	show applet
regulation of protein processing (view genes)	3 out of 562 genes, 0.5%	10 out of 10439 genes, 0.1%	1	show applet
cell cycle checkpoint (view genes)	12 out of 562 genes, 2.1%	109 out of 10439 genes, 1.0%	1	show applet
nucleic acid metabolic process (view genes)	85 out of 562 genes, 15.1%	1257 out of 10439 genes, 12.0%	1	show applet
mRNA catabolic process (view genes)	7 out of 562 genes, 1.2%	49 out of 10439 genes, 0.5%	1	show applet
cellular response to stress (view genes)	35 out of 562 genes, 6.2%	445 out of 10439 genes, 4.3%	1	show applet
ubiquitin-dependent protein catabolic process (view genes)	14 out of 562 genes, 2.5%	137 out of 10439 genes, 1.3%	1	show applet
modification-dependent protein catabolic process (view genes)	14 out of 562 genes, 2.5%	137 out of 10439 genes, 1.3%	1	show applet
modification-dependent macromolecule catabolic process (view genes)	14 out of 562 genes, 2.5%	137 out of 10439 genes, 1.3%	1	show applet
hexose metabolic process (view genes)	11 out of 562 genes, 2.0%	98 out of 10439 genes, 0.9%	1	show applet
positive regulation of cytokine production (view genes)	2 out of 562 genes, 0.4%	4 out of 10439 genes, 0.0%	1	show applet
termination of RNA polymerase II transcription (view genes)	2 out of 562 genes, 0.4%	4 out of 10439 genes, 0.0%	1	show applet
S-adenosylmethionine biosynthetic process (view genes)	2 out of 562 genes, 0.4%	4 out of 10439 genes, 0.0%	1	show applet
deoxyribonucleotide metabolic process (view genes)	2 out of 562 genes, 0.4%	4 out of 10439 genes, 0.0%	1	show applet
molting cycle, collagen and cuticulin-based cuticle (view genes)	2 out of 562 genes, 0.4%	4 out of 10439 genes, 0.0%	1	show applet
modification by symbiont of host morphology or physiology (view genes)	2 out of 562 genes, 0.4%	4 out of 10439 genes, 0.0%	1	show applet
RNA export from nucleus (view genes)	4 out of 562 genes, 0.7%	19 out of 10439 genes, 0.2%	1	show applet
virus-host interaction (view genes)	4 out of 562 genes, 0.7%	19 out of 10439 genes, 0.2%	1	show applet
ncRNA metabolic process (view genes)	17 out of 562 genes, 3.0%	180 out of 10439 genes, 1.7%	1	show applet
regulation of protein ubiquitination (view genes)	5 out of 562 genes, 0.9%	29 out of 10439 genes, 0.3%	1	show applet
monosaccharide metabolic process (view genes)	11 out of 562 genes, 2.0%	100 out of 10439 genes, 1.0%	1	show applet
chitin catabolic process (view genes)	3 out of 562 genes, 0.5%	11 out of 10439 genes, 0.1%	1	show applet
modification of morphology or physiology of other organism (view genes)	3 out of 562 genes, 0.5%	11 out of 10439 genes, 0.1%	1	show applet
positive regulation of exocytosis (view genes)	3 out of 562 genes, 0.5%	11 out of 10439 genes, 0.1%	1	show applet
meiosis I (view genes)	7 out of 562 genes, 1.2%	51 out of 10439 genes, 0.5%	1	show applet
G2/M transition of mitotic cell cycle (view genes)	4 out of 562 genes, 0.7%	20 out of 10439 genes, 0.2%	1	show applet
interaction with host (view genes)	4 out of 562 genes, 0.7%	20 out of 10439 genes, 0.2%	1	show applet
regulation of G1/S transition of mitotic cell cycle (view genes)	4 out of 562 genes, 0.7%	20 out of 10439 genes, 0.2%	1	show applet
organelle assembly (view genes)	8 out of 562 genes, 1.4%	64 out of 10439 genes, 0.6%	1	show applet
organophosphate ester transport (view genes)	5 out of 562 genes, 0.9%	31 out of 10439 genes, 0.3%	1	show applet
liver development (view genes)	3 out of 562 genes, 0.5%	12 out of 10439 genes, 0.1%	1	show applet
aminoglycan catabolic process (view genes)	3 out of 562 genes, 0.5%	12 out of 10439 genes, 0.1%	1	show applet
malate metabolic process (view genes)	3 out of 562 genes, 0.5%	12 out of 10439 genes, 0.1%	1	show applet
DNA-dependent transcription, elongation (view genes)	3 out of 562 genes, 0.5%	12 out of 10439 genes, 0.1%	1	show applet
translational termination (view genes)	3 out of 562 genes, 0.5%	12 out of 10439 genes, 0.1%	1	show applet
neuron remodeling (view genes)	3 out of 562 genes, 0.5%	12 out of 10439 genes, 0.1%	1	show applet
protein homotetramerization (view genes)	3 out of 562 genes, 0.5%	12 out of 10439 genes, 0.1%	1	show applet
hepaticobiliary system development (view genes)	3 out of 562 genes, 0.5%	12 out of 10439 genes, 0.1%	1	show applet
nuclear export (view genes)	4 out of 562 genes, 0.7%	21 out of 10439 genes, 0.2%	1	show applet
mitotic cell cycle checkpoint (view genes)	10 out of 562 genes, 1.8%	91 out of 10439 genes, 0.9%	1	show applet
generation of precursor metabolites and energy (view genes)	20 out of 562 genes, 3.6%	231 out of 10439 genes, 2.2%	1	show applet
electron transport chain (view genes)	10 out of 562 genes, 1.8%	92 out of 10439 genes, 0.9%	1	show applet
glycerol metabolic process (view genes)	2 out of 562 genes, 0.4%	5 out of 10439 genes, 0.0%	1	show applet
xenobiotic metabolic process (view genes)	2 out of 562 genes, 0.4%	5 out of 10439 genes, 0.0%	1	show applet
response to xenobiotic stimulus (view genes)	2 out of 562 genes, 0.4%	5 out of 10439 genes, 0.0%	1	show applet
response to activity (view genes)	2 out of 562 genes, 0.4%	5 out of 10439 genes, 0.0%	1	show applet
alditol metabolic process (view genes)	2 out of 562 genes, 0.4%	5 out of 10439 genes, 0.0%	1	show applet
response to vitamin (view genes)	2 out of 562 genes, 0.4%	5 out of 10439 genes, 0.0%	1	show applet
negative regulation of nucleotide metabolic process (view genes)	2 out of 562 genes, 0.4%	5 out of 10439 genes, 0.0%	1	show applet
S-adenosylmethionine metabolic process (view genes)	2 out of 562 genes, 0.4%	5 out of 10439 genes, 0.0%	1	show applet
cellular response to xenobiotic stimulus (view genes)	2 out of 562 genes, 0.4%	5 out of 10439 genes, 0.0%	1	show applet
regulation of skeletal muscle cell differentiation (view genes)	2 out of 562 genes, 0.4%	5 out of 10439 genes, 0.0%	1	show applet
protein polyubiquitination (view genes)	5 out of 562 genes, 0.9%	32 out of 10439 genes, 0.3%	1	show applet
cellular protein catabolic process (view genes)	14 out of 562 genes, 2.5%	147 out of 10439 genes, 1.4%	1	show applet
proteolysis involved in cellular protein catabolic process (view genes)	14 out of 562 genes, 2.5%	147 out of 10439 genes, 1.4%	1	show applet
RNA metabolic process (view genes)	54 out of 562 genes, 9.6%	772 out of 10439 genes, 7.4%	1	show applet
cellular respiration (view genes)	13 out of 562 genes, 2.3%	134 out of 10439 genes, 1.3%	1	show applet
response to amino acid stimulus (view genes)	3 out of 562 genes, 0.5%	13 out of 10439 genes, 0.1%	1	show applet
amino sugar catabolic process (view genes)	3 out of 562 genes, 0.5%	13 out of 10439 genes, 0.1%	1	show applet
glucosamine-containing compound catabolic process (view genes)	3 out of 562 genes, 0.5%	13 out of 10439 genes, 0.1%	1	show applet
programmed cell death (view genes)	20 out of 562 genes, 3.6%	236 out of 10439 genes, 2.3%	1	show applet
microtubule cytoskeleton organization (view genes)	28 out of 562 genes, 5.0%	359 out of 10439 genes, 3.4%	1	show applet
defense response to bacterium (view genes)	7 out of 562 genes, 1.2%	57 out of 10439 genes, 0.5%	1	show applet
negative regulation of protein modification process (view genes)	6 out of 562 genes, 1.1%	45 out of 10439 genes, 0.4%	1	show applet
cellular protein complex disassembly (view genes)	4 out of 562 genes, 0.7%	23 out of 10439 genes, 0.2%	1	show applet
cellular amino acid metabolic process (view genes)	26 out of 562 genes, 4.6%	331 out of 10439 genes, 3.2%	1	show applet
female meiosis (view genes)	7 out of 562 genes, 1.2%	58 out of 10439 genes, 0.6%	1	show applet
'de novo' protein folding (view genes)	3 out of 562 genes, 0.5%	14 out of 10439 genes, 0.1%	1	show applet
glycine catabolic process (view genes)	3 out of 562 genes, 0.5%	14 out of 10439 genes, 0.1%	1	show applet
serine family amino acid catabolic process (view genes)	3 out of 562 genes, 0.5%	14 out of 10439 genes, 0.1%	1	show applet
apoptotic cell clearance (view genes)	3 out of 562 genes, 0.5%	14 out of 10439 genes, 0.1%	1	show applet
regulation of proteasomal protein catabolic process (view genes)	3 out of 562 genes, 0.5%	14 out of 10439 genes, 0.1%	1	show applet
RNA biosynthetic process (view genes)	18 out of 562 genes, 3.2%	212 out of 10439 genes, 2.0%	1	show applet
response to cytokine stimulus (view genes)	4 out of 562 genes, 0.7%	24 out of 10439 genes, 0.2%	1	show applet
establishment of mitotic spindle orientation (view genes)	2 out of 562 genes, 0.4%	6 out of 10439 genes, 0.1%	1	show applet
DNA strand renaturation (view genes)	2 out of 562 genes, 0.4%	6 out of 10439 genes, 0.1%	1	show applet
blastocyst development (view genes)	2 out of 562 genes, 0.4%	6 out of 10439 genes, 0.1%	1	show applet
positive regulation of peptide secretion (view genes)	2 out of 562 genes, 0.4%	6 out of 10439 genes, 0.1%	1	show applet
pyrimidine nucleoside triphosphate biosynthetic process (view genes)	2 out of 562 genes, 0.4%	6 out of 10439 genes, 0.1%	1	show applet
viral genome expression (view genes)	2 out of 562 genes, 0.4%	6 out of 10439 genes, 0.1%	1	show applet
viral transcription (view genes)	2 out of 562 genes, 0.4%	6 out of 10439 genes, 0.1%	1	show applet
GDP-mannose metabolic process (view genes)	2 out of 562 genes, 0.4%	6 out of 10439 genes, 0.1%	1	show applet
lymphocyte differentiation (view genes)	2 out of 562 genes, 0.4%	6 out of 10439 genes, 0.1%	1	show applet
positive regulation of cell migration (view genes)	2 out of 562 genes, 0.4%	6 out of 10439 genes, 0.1%	1	show applet
organ regeneration (view genes)	2 out of 562 genes, 0.4%	6 out of 10439 genes, 0.1%	1	show applet
positive regulation of insulin secretion (view genes)	2 out of 562 genes, 0.4%	6 out of 10439 genes, 0.1%	1	show applet
regulation of proteasomal ubiquitin-dependent protein catabolic process (view genes)	2 out of 562 genes, 0.4%	6 out of 10439 genes, 0.1%	1	show applet
response to antibiotic (view genes)	2 out of 562 genes, 0.4%	6 out of 10439 genes, 0.1%	1	show applet
sperm competition (view genes)	2 out of 562 genes, 0.4%	6 out of 10439 genes, 0.1%	1	show applet
sperm storage (view genes)	2 out of 562 genes, 0.4%	6 out of 10439 genes, 0.1%	1	show applet
positive regulation of hormone secretion (view genes)	2 out of 562 genes, 0.4%	6 out of 10439 genes, 0.1%	1	show applet
positive regulation of peptide hormone secretion (view genes)	2 out of 562 genes, 0.4%	6 out of 10439 genes, 0.1%	1	show applet
positive regulation of cell motility (view genes)	2 out of 562 genes, 0.4%	6 out of 10439 genes, 0.1%	1	show applet
energy derivation by oxidation of organic compounds (view genes)	16 out of 562 genes, 2.8%	183 out of 10439 genes, 1.8%	1	show applet
nucleobase-containing compound biosynthetic process (view genes)	34 out of 562 genes, 6.0%	461 out of 10439 genes, 4.4%	1	show applet
phosphate-containing compound metabolic process (view genes)	89 out of 562 genes, 15.8%	1387 out of 10439 genes, 13.3%	1	show applet
serine family amino acid metabolic process (view genes)	5 out of 562 genes, 0.9%	36 out of 10439 genes, 0.3%	1	show applet
in utero embryonic development (view genes)	3 out of 562 genes, 0.5%	15 out of 10439 genes, 0.1%	1	show applet
kidney development (view genes)	3 out of 562 genes, 0.5%	15 out of 10439 genes, 0.1%	1	show applet
ATP synthesis coupled electron transport (view genes)	7 out of 562 genes, 1.2%	61 out of 10439 genes, 0.6%	1	show applet
phosphorus metabolic process (view genes)	90 out of 562 genes, 16.0%	1410 out of 10439 genes, 13.5%	1	show applet
negative regulation of molecular function (view genes)	8 out of 562 genes, 1.4%	74 out of 10439 genes, 0.7%	1	show applet
protein oligomerization (view genes)	7 out of 562 genes, 1.2%	62 out of 10439 genes, 0.6%	1	show applet
regulation of innate immune response (view genes)	4 out of 562 genes, 0.7%	26 out of 10439 genes, 0.2%	1	show applet
DNA integrity checkpoint (view genes)	9 out of 562 genes, 1.6%	89 out of 10439 genes, 0.9%	1	show applet
purine ribonucleoside salvage (view genes)	2 out of 562 genes, 0.4%	7 out of 10439 genes, 0.1%	1	show applet
insemination (view genes)	2 out of 562 genes, 0.4%	7 out of 10439 genes, 0.1%	1	show applet
pyrimidine nucleoside triphosphate metabolic process (view genes)	2 out of 562 genes, 0.4%	7 out of 10439 genes, 0.1%	1	show applet
response to corticosteroid stimulus (view genes)	2 out of 562 genes, 0.4%	7 out of 10439 genes, 0.1%	1	show applet
regulation of cytokinesis (view genes)	2 out of 562 genes, 0.4%	7 out of 10439 genes, 0.1%	1	show applet
circadian regulation of gene expression (view genes)	2 out of 562 genes, 0.4%	7 out of 10439 genes, 0.1%	1	show applet
cytoplasmic mRNA processing body assembly (view genes)	2 out of 562 genes, 0.4%	7 out of 10439 genes, 0.1%	1	show applet
nucleoside salvage (view genes)	2 out of 562 genes, 0.4%	7 out of 10439 genes, 0.1%	1	show applet
response to glucocorticoid stimulus (view genes)	2 out of 562 genes, 0.4%	7 out of 10439 genes, 0.1%	1	show applet
protein metabolic process (view genes)	118 out of 562 genes, 21.0%	1909 out of 10439 genes, 18.3%	1	show applet
protein homooligomerization (view genes)	5 out of 562 genes, 0.9%	38 out of 10439 genes, 0.4%	1	show applet
regulation of exocytosis (view genes)	3 out of 562 genes, 0.5%	16 out of 10439 genes, 0.2%	1	show applet
establishment of mitotic spindle localization (view genes)	3 out of 562 genes, 0.5%	16 out of 10439 genes, 0.2%	1	show applet
oxidation-reduction process (view genes)	50 out of 562 genes, 8.9%	741 out of 10439 genes, 7.1%	1	show applet
nucleotide-excision repair (view genes)	5 out of 562 genes, 0.9%	39 out of 10439 genes, 0.4%	1	show applet
DNA metabolic process (view genes)	35 out of 562 genes, 6.2%	494 out of 10439 genes, 4.7%	1	show applet
mitotic DNA integrity checkpoint (view genes)	8 out of 562 genes, 1.4%	78 out of 10439 genes, 0.7%	1	show applet
multi-organism reproductive process (view genes)	11 out of 562 genes, 2.0%	120 out of 10439 genes, 1.1%	1	show applet
response to bacterium (view genes)	7 out of 562 genes, 1.2%	65 out of 10439 genes, 0.6%	1	show applet
response to carbohydrate stimulus (view genes)	3 out of 562 genes, 0.5%	17 out of 10439 genes, 0.2%	1	show applet
polyol metabolic process (view genes)	3 out of 562 genes, 0.5%	17 out of 10439 genes, 0.2%	1	show applet
regulation of cell cycle (view genes)	20 out of 562 genes, 3.6%	256 out of 10439 genes, 2.5%	1	show applet
growth (view genes)	23 out of 562 genes, 4.1%	303 out of 10439 genes, 2.9%	1	show applet
regulation of cell migration (view genes)	4 out of 562 genes, 0.7%	28 out of 10439 genes, 0.3%	1	show applet
regulation of cell motility (view genes)	4 out of 562 genes, 0.7%	28 out of 10439 genes, 0.3%	1	show applet
nucleus organization (view genes)	5 out of 562 genes, 0.9%	40 out of 10439 genes, 0.4%	1	show applet
leukocyte differentiation (view genes)	2 out of 562 genes, 0.4%	8 out of 10439 genes, 0.1%	1	show applet
regulation of peptide secretion (view genes)	2 out of 562 genes, 0.4%	8 out of 10439 genes, 0.1%	1	show applet
mitotic spindle assembly checkpoint (view genes)	2 out of 562 genes, 0.4%	8 out of 10439 genes, 0.1%	1	show applet
histone mRNA metabolic process (view genes)	2 out of 562 genes, 0.4%	8 out of 10439 genes, 0.1%	1	show applet
regulation of viral transcription (view genes)	2 out of 562 genes, 0.4%	8 out of 10439 genes, 0.1%	1	show applet
regulation of hormone secretion (view genes)	2 out of 562 genes, 0.4%	8 out of 10439 genes, 0.1%	1	show applet
regulation of insulin secretion (view genes)	2 out of 562 genes, 0.4%	8 out of 10439 genes, 0.1%	1	show applet
establishment of spindle orientation (view genes)	2 out of 562 genes, 0.4%	8 out of 10439 genes, 0.1%	1	show applet
spindle assembly checkpoint (view genes)	2 out of 562 genes, 0.4%	8 out of 10439 genes, 0.1%	1	show applet
regulation of peptide transport (view genes)	2 out of 562 genes, 0.4%	8 out of 10439 genes, 0.1%	1	show applet
regulation of peptide hormone secretion (view genes)	2 out of 562 genes, 0.4%	8 out of 10439 genes, 0.1%	1	show applet
gonad development (view genes)	6 out of 562 genes, 1.1%	54 out of 10439 genes, 0.5%	1	show applet
peptidyl-lysine acetylation (view genes)	6 out of 562 genes, 1.1%	54 out of 10439 genes, 0.5%	1	show applet
mitochondrial ATP synthesis coupled electron transport (view genes)	6 out of 562 genes, 1.1%	54 out of 10439 genes, 0.5%	1	show applet
nuclear-transcribed mRNA catabolic process, nonsense-mediated decay (view genes)	3 out of 562 genes, 0.5%	18 out of 10439 genes, 0.2%	1	show applet
nuclear-transcribed mRNA catabolic process, deadenylation-dependent decay (view genes)	3 out of 562 genes, 0.5%	18 out of 10439 genes, 0.2%	1	show applet
glycine metabolic process (view genes)	3 out of 562 genes, 0.5%	18 out of 10439 genes, 0.2%	1	show applet
response to toxic substance (view genes)	3 out of 562 genes, 0.5%	18 out of 10439 genes, 0.2%	1	show applet
regulation of mitotic metaphase/anaphase transition (view genes)	3 out of 562 genes, 0.5%	18 out of 10439 genes, 0.2%	1	show applet
neuron maturation (view genes)	3 out of 562 genes, 0.5%	18 out of 10439 genes, 0.2%	1	show applet
cellular macromolecule metabolic process (view genes)	167 out of 562 genes, 29.7%	2817 out of 10439 genes, 27.0%	1	show applet
oxidative phosphorylation (view genes)	7 out of 562 genes, 1.2%	69 out of 10439 genes, 0.7%	1	show applet
transcription, DNA-dependent (view genes)	16 out of 562 genes, 2.8%	202 out of 10439 genes, 1.9%	1	show applet
single fertilization (view genes)	3 out of 562 genes, 0.5%	19 out of 10439 genes, 0.2%	1	show applet
regulation of post-embryonic development (view genes)	3 out of 562 genes, 0.5%	19 out of 10439 genes, 0.2%	1	show applet
connective tissue development (view genes)	3 out of 562 genes, 0.5%	19 out of 10439 genes, 0.2%	1	show applet
protein acetylation (view genes)	6 out of 562 genes, 1.1%	56 out of 10439 genes, 0.5%	1	show applet
mitochondrial transport (view genes)	5 out of 562 genes, 0.9%	43 out of 10439 genes, 0.4%	1	show applet
positive regulation of protein metabolic process (view genes)	11 out of 562 genes, 2.0%	127 out of 10439 genes, 1.2%	1	show applet
positive regulation of transport (view genes)	9 out of 562 genes, 1.6%	98 out of 10439 genes, 0.9%	1	show applet
immune response-activating signal transduction (view genes)	2 out of 562 genes, 0.4%	9 out of 10439 genes, 0.1%	1	show applet
immune response-regulating signaling pathway (view genes)	2 out of 562 genes, 0.4%	9 out of 10439 genes, 0.1%	1	show applet
response to hexose stimulus (view genes)	2 out of 562 genes, 0.4%	9 out of 10439 genes, 0.1%	1	show applet
peptidyl-asparagine modification (view genes)	2 out of 562 genes, 0.4%	9 out of 10439 genes, 0.1%	1	show applet
protein N-linked glycosylation via asparagine (view genes)	2 out of 562 genes, 0.4%	9 out of 10439 genes, 0.1%	1	show applet
response to monosaccharide stimulus (view genes)	2 out of 562 genes, 0.4%	9 out of 10439 genes, 0.1%	1	show applet
non-canonical Wnt receptor signaling pathway (view genes)	2 out of 562 genes, 0.4%	9 out of 10439 genes, 0.1%	1	show applet
negative regulation of mitosis (view genes)	2 out of 562 genes, 0.4%	9 out of 10439 genes, 0.1%	1	show applet
negative regulation of mitotic metaphase/anaphase transition (view genes)	2 out of 562 genes, 0.4%	9 out of 10439 genes, 0.1%	1	show applet
response to organophosphorus (view genes)	2 out of 562 genes, 0.4%	9 out of 10439 genes, 0.1%	1	show applet
cartilage development (view genes)	2 out of 562 genes, 0.4%	9 out of 10439 genes, 0.1%	1	show applet
negative regulation of nuclear division (view genes)	2 out of 562 genes, 0.4%	9 out of 10439 genes, 0.1%	1	show applet
hexose catabolic process (view genes)	6 out of 562 genes, 1.1%	57 out of 10439 genes, 0.5%	1	show applet
monosaccharide catabolic process (view genes)	6 out of 562 genes, 1.1%	57 out of 10439 genes, 0.5%	1	show applet
DNA damage checkpoint (view genes)	8 out of 562 genes, 1.4%	85 out of 10439 genes, 0.8%	1	show applet
oligosaccharide metabolic process (view genes)	3 out of 562 genes, 0.5%	20 out of 10439 genes, 0.2%	1	show applet
female meiosis chromosome segregation (view genes)	4 out of 562 genes, 0.7%	32 out of 10439 genes, 0.3%	1	show applet
response to biotic stimulus (view genes)	12 out of 562 genes, 2.1%	145 out of 10439 genes, 1.4%	1	show applet
ribosome biogenesis (view genes)	7 out of 562 genes, 1.2%	72 out of 10439 genes, 0.7%	1	show applet
meiotic chromosome segregation (view genes)	5 out of 562 genes, 0.9%	45 out of 10439 genes, 0.4%	1	show applet
positive regulation of secretion (view genes)	5 out of 562 genes, 0.9%	45 out of 10439 genes, 0.4%	1	show applet
embryo development (view genes)	49 out of 562 genes, 8.7%	754 out of 10439 genes, 7.2%	1	show applet
mitotic DNA damage checkpoint (view genes)	7 out of 562 genes, 1.2%	73 out of 10439 genes, 0.7%	1	show applet
organic hydroxy compound metabolic process (view genes)	13 out of 562 genes, 2.3%	162 out of 10439 genes, 1.6%	1	show applet
regulation of cytokine production (view genes)	2 out of 562 genes, 0.4%	10 out of 10439 genes, 0.1%	1	show applet
centriole replication (view genes)	2 out of 562 genes, 0.4%	10 out of 10439 genes, 0.1%	1	show applet
nucleoside diphosphate metabolic process (view genes)	2 out of 562 genes, 0.4%	10 out of 10439 genes, 0.1%	1	show applet
ceramide catabolic process (view genes)	2 out of 562 genes, 0.4%	10 out of 10439 genes, 0.1%	1	show applet
glycolysis (view genes)	4 out of 562 genes, 0.7%	33 out of 10439 genes, 0.3%	1	show applet
positive regulation of biological process (view genes)	62 out of 562 genes, 11.0%	981 out of 10439 genes, 9.4%	1	show applet
fertilization (view genes)	3 out of 562 genes, 0.5%	21 out of 10439 genes, 0.2%	1	show applet
aromatic compound biosynthetic process (view genes)	35 out of 562 genes, 6.2%	521 out of 10439 genes, 5.0%	1	show applet
alcohol metabolic process (view genes)	7 out of 562 genes, 1.2%	74 out of 10439 genes, 0.7%	1	show applet
positive regulation of protein modification process (view genes)	9 out of 562 genes, 1.6%	103 out of 10439 genes, 1.0%	1	show applet
ribonucleoprotein complex biogenesis (view genes)	10 out of 562 genes, 1.8%	118 out of 10439 genes, 1.1%	1	show applet
sulfur amino acid metabolic process (view genes)	3 out of 562 genes, 0.5%	22 out of 10439 genes, 0.2%	1	show applet
protein deacetylation (view genes)	3 out of 562 genes, 0.5%	22 out of 10439 genes, 0.2%	1	show applet
forebrain development (view genes)	3 out of 562 genes, 0.5%	22 out of 10439 genes, 0.2%	1	show applet
camera-type eye development (view genes)	3 out of 562 genes, 0.5%	22 out of 10439 genes, 0.2%	1	show applet
establishment of spindle localization (view genes)	3 out of 562 genes, 0.5%	22 out of 10439 genes, 0.2%	1	show applet
spindle localization (view genes)	3 out of 562 genes, 0.5%	22 out of 10439 genes, 0.2%	1	show applet
striated muscle myosin thick filament assembly (view genes)	3 out of 562 genes, 0.5%	22 out of 10439 genes, 0.2%	1	show applet
single-organism carbohydrate metabolic process (view genes)	17 out of 562 genes, 3.0%	230 out of 10439 genes, 2.2%	1	show applet
female meiosis I (view genes)	2 out of 562 genes, 0.4%	11 out of 10439 genes, 0.1%	1	show applet
copulation (view genes)	2 out of 562 genes, 0.4%	11 out of 10439 genes, 0.1%	1	show applet
mechanosensory behavior (view genes)	2 out of 562 genes, 0.4%	11 out of 10439 genes, 0.1%	1	show applet
cyclin catabolic process (view genes)	2 out of 562 genes, 0.4%	11 out of 10439 genes, 0.1%	1	show applet
male gonad development (view genes)	2 out of 562 genes, 0.4%	11 out of 10439 genes, 0.1%	1	show applet
positive regulation of catabolic process (view genes)	2 out of 562 genes, 0.4%	11 out of 10439 genes, 0.1%	1	show applet
positive regulation of cellular catabolic process (view genes)	2 out of 562 genes, 0.4%	11 out of 10439 genes, 0.1%	1	show applet
positive regulation of viral reproduction (view genes)	2 out of 562 genes, 0.4%	11 out of 10439 genes, 0.1%	1	show applet
mRNA 3'-end processing (view genes)	4 out of 562 genes, 0.7%	35 out of 10439 genes, 0.3%	1	show applet
cellular protein metabolic process (view genes)	97 out of 562 genes, 17.3%	1611 out of 10439 genes, 15.4%	1	show applet
establishment of protein localization to organelle (view genes)	5 out of 562 genes, 0.9%	49 out of 10439 genes, 0.5%	1	show applet
pyrimidine nucleobase metabolic process (view genes)	3 out of 562 genes, 0.5%	23 out of 10439 genes, 0.2%	1	show applet
SRP-dependent cotranslational protein targeting to membrane (view genes)	3 out of 562 genes, 0.5%	23 out of 10439 genes, 0.2%	1	show applet
protein targeting to ER (view genes)	3 out of 562 genes, 0.5%	23 out of 10439 genes, 0.2%	1	show applet
establishment of protein localization to endoplasmic reticulum (view genes)	3 out of 562 genes, 0.5%	23 out of 10439 genes, 0.2%	1	show applet
regulation of cell cycle process (view genes)	11 out of 562 genes, 2.0%	138 out of 10439 genes, 1.3%	1	show applet
regulation of mitosis (view genes)	4 out of 562 genes, 0.7%	36 out of 10439 genes, 0.3%	1	show applet
response to mechanical stimulus (view genes)	4 out of 562 genes, 0.7%	36 out of 10439 genes, 0.3%	1	show applet
regulation of nuclear division (view genes)	4 out of 562 genes, 0.7%	36 out of 10439 genes, 0.3%	1	show applet
positive regulation of cell proliferation (view genes)	8 out of 562 genes, 1.4%	93 out of 10439 genes, 0.9%	1	show applet
fatty acid metabolic process (view genes)	9 out of 562 genes, 1.6%	109 out of 10439 genes, 1.0%	1	show applet
cellular biosynthetic process (view genes)	94 out of 562 genes, 16.7%	1566 out of 10439 genes, 15.0%	1	show applet
DNA replication checkpoint (view genes)	2 out of 562 genes, 0.4%	12 out of 10439 genes, 0.1%	1	show applet
cellular glucose homeostasis (view genes)	2 out of 562 genes, 0.4%	12 out of 10439 genes, 0.1%	1	show applet
tissue regeneration (view genes)	2 out of 562 genes, 0.4%	12 out of 10439 genes, 0.1%	1	show applet
ear morphogenesis (view genes)	2 out of 562 genes, 0.4%	12 out of 10439 genes, 0.1%	1	show applet
inner ear morphogenesis (view genes)	2 out of 562 genes, 0.4%	12 out of 10439 genes, 0.1%	1	show applet
purine-containing compound salvage (view genes)	2 out of 562 genes, 0.4%	12 out of 10439 genes, 0.1%	1	show applet
positive regulation of multi-organism process (view genes)	2 out of 562 genes, 0.4%	12 out of 10439 genes, 0.1%	1	show applet
histone H3 acetylation (view genes)	2 out of 562 genes, 0.4%	12 out of 10439 genes, 0.1%	1	show applet
asymmetric protein localization involved in cell fate determination (view genes)	2 out of 562 genes, 0.4%	12 out of 10439 genes, 0.1%	1	show applet
cytoskeletal matrix organization at active zone (view genes)	2 out of 562 genes, 0.4%	12 out of 10439 genes, 0.1%	1	show applet
mitotic spindle checkpoint (view genes)	2 out of 562 genes, 0.4%	12 out of 10439 genes, 0.1%	1	show applet
cellular response to acid (view genes)	2 out of 562 genes, 0.4%	12 out of 10439 genes, 0.1%	1	show applet
M phase (view genes)	20 out of 562 genes, 3.6%	285 out of 10439 genes, 2.7%	1	show applet
positive regulation of cellular protein metabolic process (view genes)	10 out of 562 genes, 1.8%	125 out of 10439 genes, 1.2%	1	show applet
purine nucleoside biosynthetic process (view genes)	6 out of 562 genes, 1.1%	65 out of 10439 genes, 0.6%	1	show applet
purine ribonucleoside biosynthetic process (view genes)	6 out of 562 genes, 1.1%	65 out of 10439 genes, 0.6%	1	show applet
negative regulation of cellular metabolic process (view genes)	25 out of 562 genes, 4.4%	368 out of 10439 genes, 3.5%	1	show applet
cell activation (view genes)	3 out of 562 genes, 0.5%	24 out of 10439 genes, 0.2%	1	show applet
protein localization to endoplasmic reticulum (view genes)	3 out of 562 genes, 0.5%	24 out of 10439 genes, 0.2%	1	show applet
glucose catabolic process (view genes)	5 out of 562 genes, 0.9%	51 out of 10439 genes, 0.5%	1	show applet
DNA recombination (view genes)	5 out of 562 genes, 0.9%	51 out of 10439 genes, 0.5%	1	show applet
positive regulation of cell cycle process (view genes)	5 out of 562 genes, 0.9%	51 out of 10439 genes, 0.5%	1	show applet
response to other organism (view genes)	11 out of 562 genes, 2.0%	141 out of 10439 genes, 1.4%	1	show applet
negative regulation of apoptotic process (view genes)	7 out of 562 genes, 1.2%	80 out of 10439 genes, 0.8%	1	show applet
protein acylation (view genes)	6 out of 562 genes, 1.1%	66 out of 10439 genes, 0.6%	1	show applet
cotranslational protein targeting to membrane (view genes)	3 out of 562 genes, 0.5%	25 out of 10439 genes, 0.2%	1	show applet
regulation of protein catabolic process (view genes)	3 out of 562 genes, 0.5%	25 out of 10439 genes, 0.2%	1	show applet
positive regulation of immune response (view genes)	3 out of 562 genes, 0.5%	25 out of 10439 genes, 0.2%	1	show applet
organic substance biosynthetic process (view genes)	95 out of 562 genes, 16.9%	1595 out of 10439 genes, 15.3%	1	show applet
single-organism carbohydrate catabolic process (view genes)	6 out of 562 genes, 1.1%	67 out of 10439 genes, 0.6%	1	show applet
transcription from RNA polymerase I promoter (view genes)	2 out of 562 genes, 0.4%	13 out of 10439 genes, 0.1%	1	show applet
iron-sulfur cluster assembly (view genes)	2 out of 562 genes, 0.4%	13 out of 10439 genes, 0.1%	1	show applet
metallo-sulfur cluster assembly (view genes)	2 out of 562 genes, 0.4%	13 out of 10439 genes, 0.1%	1	show applet
positive regulation of DNA metabolic process (view genes)	2 out of 562 genes, 0.4%	13 out of 10439 genes, 0.1%	1	show applet
protein ubiquitination (view genes)	11 out of 562 genes, 2.0%	144 out of 10439 genes, 1.4%	1	show applet
mitotic spindle elongation (view genes)	4 out of 562 genes, 0.7%	39 out of 10439 genes, 0.4%	1	show applet
RNA 3'-end processing (view genes)	4 out of 562 genes, 0.7%	39 out of 10439 genes, 0.4%	1	show applet
chordate embryonic development (view genes)	4 out of 562 genes, 0.7%	39 out of 10439 genes, 0.4%	1	show applet
pyrimidine-containing compound metabolic process (view genes)	4 out of 562 genes, 0.7%	39 out of 10439 genes, 0.4%	1	show applet
regulation of mitotic cell cycle (view genes)	11 out of 562 genes, 2.0%	145 out of 10439 genes, 1.4%	1	show applet
nucleoside biosynthetic process (view genes)	7 out of 562 genes, 1.2%	83 out of 10439 genes, 0.8%	1	show applet
ribonucleoside biosynthetic process (view genes)	7 out of 562 genes, 1.2%	83 out of 10439 genes, 0.8%	1	show applet
glycosyl compound biosynthetic process (view genes)	7 out of 562 genes, 1.2%	83 out of 10439 genes, 0.8%	1	show applet
skeletal system development (view genes)	3 out of 562 genes, 0.5%	26 out of 10439 genes, 0.2%	1	show applet
response to nutrient (view genes)	3 out of 562 genes, 0.5%	26 out of 10439 genes, 0.2%	1	show applet
protein complex localization (view genes)	3 out of 562 genes, 0.5%	26 out of 10439 genes, 0.2%	1	show applet
regulation of cell adhesion (view genes)	5 out of 562 genes, 0.9%	54 out of 10439 genes, 0.5%	1	show applet
organic cyclic compound biosynthetic process (view genes)	37 out of 562 genes, 6.6%	582 out of 10439 genes, 5.6%	1	show applet
cellular response to oxygen-containing compound (view genes)	6 out of 562 genes, 1.1%	69 out of 10439 genes, 0.7%	1	show applet
spindle elongation (view genes)	4 out of 562 genes, 0.7%	40 out of 10439 genes, 0.4%	1	show applet
endocytosis (view genes)	26 out of 562 genes, 4.6%	395 out of 10439 genes, 3.8%	1	show applet
mRNA export from nucleus (view genes)	2 out of 562 genes, 0.4%	14 out of 10439 genes, 0.1%	1	show applet
ceramide metabolic process (view genes)	2 out of 562 genes, 0.4%	14 out of 10439 genes, 0.1%	1	show applet
response to unfolded protein (view genes)	2 out of 562 genes, 0.4%	14 out of 10439 genes, 0.1%	1	show applet
sphingolipid catabolic process (view genes)	2 out of 562 genes, 0.4%	14 out of 10439 genes, 0.1%	1	show applet
spindle checkpoint (view genes)	2 out of 562 genes, 0.4%	14 out of 10439 genes, 0.1%	1	show applet
response to topologically incorrect protein (view genes)	2 out of 562 genes, 0.4%	14 out of 10439 genes, 0.1%	1	show applet
membrane lipid catabolic process (view genes)	2 out of 562 genes, 0.4%	14 out of 10439 genes, 0.1%	1	show applet
protein modification by small protein conjugation (view genes)	11 out of 562 genes, 2.0%	148 out of 10439 genes, 1.4%	1	show applet
carbohydrate catabolic process (view genes)	6 out of 562 genes, 1.1%	70 out of 10439 genes, 0.7%	1	show applet
sleep (view genes)	3 out of 562 genes, 0.5%	27 out of 10439 genes, 0.3%	1	show applet
myosin filament organization (view genes)	3 out of 562 genes, 0.5%	27 out of 10439 genes, 0.3%	1	show applet
myosin filament assembly (view genes)	3 out of 562 genes, 0.5%	27 out of 10439 genes, 0.3%	1	show applet
monocarboxylic acid metabolic process (view genes)	11 out of 562 genes, 2.0%	149 out of 10439 genes, 1.4%	1	show applet
reproduction (view genes)	69 out of 562 genes, 12.3%	1151 out of 10439 genes, 11.0%	1	show applet
immune system process (view genes)	22 out of 562 genes, 3.9%	332 out of 10439 genes, 3.2%	1	show applet
male meiosis (view genes)	3 out of 562 genes, 0.5%	28 out of 10439 genes, 0.3%	1	show applet
organism emergence from protective structure (view genes)	3 out of 562 genes, 0.5%	28 out of 10439 genes, 0.3%	1	show applet
nucleic acid transport (view genes)	5 out of 562 genes, 0.9%	57 out of 10439 genes, 0.5%	1	show applet
RNA transport (view genes)	5 out of 562 genes, 0.9%	57 out of 10439 genes, 0.5%	1	show applet
protein N-linked glycosylation (view genes)	2 out of 562 genes, 0.4%	15 out of 10439 genes, 0.1%	1	show applet
glucose homeostasis (view genes)	2 out of 562 genes, 0.4%	15 out of 10439 genes, 0.1%	1	show applet
ear development (view genes)	2 out of 562 genes, 0.4%	15 out of 10439 genes, 0.1%	1	show applet
ecdysteroid biosynthetic process (view genes)	2 out of 562 genes, 0.4%	15 out of 10439 genes, 0.1%	1	show applet
inner ear development (view genes)	2 out of 562 genes, 0.4%	15 out of 10439 genes, 0.1%	1	show applet
positive regulation of cellular component movement (view genes)	2 out of 562 genes, 0.4%	15 out of 10439 genes, 0.1%	1	show applet
regulation of cell division (view genes)	2 out of 562 genes, 0.4%	15 out of 10439 genes, 0.1%	1	show applet
negative regulation of programmed cell death (view genes)	7 out of 562 genes, 1.2%	88 out of 10439 genes, 0.8%	1	show applet
mitotic spindle organization (view genes)	10 out of 562 genes, 1.8%	136 out of 10439 genes, 1.3%	1	show applet
nucleocytoplasmic transport (view genes)	5 out of 562 genes, 0.9%	58 out of 10439 genes, 0.6%	1	show applet
regulation of locomotion (view genes)	5 out of 562 genes, 0.9%	58 out of 10439 genes, 0.6%	1	show applet
nuclear transport (view genes)	5 out of 562 genes, 0.9%	58 out of 10439 genes, 0.6%	1	show applet
glucosamine-containing compound metabolic process (view genes)	5 out of 562 genes, 0.9%	58 out of 10439 genes, 0.6%	1	show applet
integrin-mediated signaling pathway (view genes)	3 out of 562 genes, 0.5%	29 out of 10439 genes, 0.3%	1	show applet
intracellular receptor mediated signaling pathway (view genes)	3 out of 562 genes, 0.5%	29 out of 10439 genes, 0.3%	1	show applet
protein deacylation (view genes)	3 out of 562 genes, 0.5%	29 out of 10439 genes, 0.3%	1	show applet
amino sugar metabolic process (view genes)	5 out of 562 genes, 0.9%	59 out of 10439 genes, 0.6%	1	show applet
rRNA processing (view genes)	4 out of 562 genes, 0.7%	44 out of 10439 genes, 0.4%	1	show applet
peptidyl-amino acid modification (view genes)	12 out of 562 genes, 2.1%	171 out of 10439 genes, 1.6%	1	show applet
cellular nitrogen compound biosynthetic process (view genes)	35 out of 562 genes, 6.2%	564 out of 10439 genes, 5.4%	1	show applet
response to reactive oxygen species (view genes)	2 out of 562 genes, 0.4%	16 out of 10439 genes, 0.2%	1	show applet
activation of immune response (view genes)	2 out of 562 genes, 0.4%	16 out of 10439 genes, 0.2%	1	show applet
hormone biosynthetic process (view genes)	2 out of 562 genes, 0.4%	16 out of 10439 genes, 0.2%	1	show applet
positive regulation of innate immune response (view genes)	2 out of 562 genes, 0.4%	16 out of 10439 genes, 0.2%	1	show applet
positive regulation of neurogenesis (view genes)	2 out of 562 genes, 0.4%	16 out of 10439 genes, 0.2%	1	show applet
nucleobase-containing compound transport (view genes)	6 out of 562 genes, 1.1%	75 out of 10439 genes, 0.7%	1	show applet
hormone metabolic process (view genes)	3 out of 562 genes, 0.5%	30 out of 10439 genes, 0.3%	1	show applet
establishment of RNA localization (view genes)	5 out of 562 genes, 0.9%	60 out of 10439 genes, 0.6%	1	show applet
double-strand break repair (view genes)	4 out of 562 genes, 0.7%	45 out of 10439 genes, 0.4%	1	show applet
nucleoside triphosphate biosynthetic process (view genes)	4 out of 562 genes, 0.7%	45 out of 10439 genes, 0.4%	1	show applet
cellular lipid catabolic process (view genes)	4 out of 562 genes, 0.7%	45 out of 10439 genes, 0.4%	1	show applet
peptidyl-lysine modification (view genes)	6 out of 562 genes, 1.1%	76 out of 10439 genes, 0.7%	1	show applet
response to oxidative stress (view genes)	7 out of 562 genes, 1.2%	92 out of 10439 genes, 0.9%	1	show applet
regulation of programmed cell death (view genes)	16 out of 562 genes, 2.8%	241 out of 10439 genes, 2.3%	1	show applet
protein targeting to membrane (view genes)	3 out of 562 genes, 0.5%	31 out of 10439 genes, 0.3%	1	show applet
steroid metabolic process (view genes)	3 out of 562 genes, 0.5%	31 out of 10439 genes, 0.3%	1	show applet
regulation of hormone levels (view genes)	3 out of 562 genes, 0.5%	31 out of 10439 genes, 0.3%	1	show applet
double-strand break repair via homologous recombination (view genes)	2 out of 562 genes, 0.4%	17 out of 10439 genes, 0.2%	1	show applet
recombinational repair (view genes)	2 out of 562 genes, 0.4%	17 out of 10439 genes, 0.2%	1	show applet
glycerol-3-phosphate metabolic process (view genes)	2 out of 562 genes, 0.4%	17 out of 10439 genes, 0.2%	1	show applet
pyruvate metabolic process (view genes)	2 out of 562 genes, 0.4%	17 out of 10439 genes, 0.2%	1	show applet
histone deacetylation (view genes)	2 out of 562 genes, 0.4%	17 out of 10439 genes, 0.2%	1	show applet
lymphocyte activation (view genes)	2 out of 562 genes, 0.4%	17 out of 10439 genes, 0.2%	1	show applet
flight behavior (view genes)	4 out of 562 genes, 0.7%	46 out of 10439 genes, 0.4%	1	show applet
biosynthetic process (view genes)	96 out of 562 genes, 17.1%	1664 out of 10439 genes, 15.9%	1	show applet
aging (view genes)	10 out of 562 genes, 1.8%	143 out of 10439 genes, 1.4%	1	show applet
negative regulation of cellular protein metabolic process (view genes)	7 out of 562 genes, 1.2%	94 out of 10439 genes, 0.9%	1	show applet
negative regulation of metabolic process (view genes)	29 out of 562 genes, 5.2%	469 out of 10439 genes, 4.5%	1	show applet
meiotic spindle organization (view genes)	3 out of 562 genes, 0.5%	32 out of 10439 genes, 0.3%	1	show applet
cellular ketone metabolic process (view genes)	3 out of 562 genes, 0.5%	32 out of 10439 genes, 0.3%	1	show applet
regulation of apoptotic process (view genes)	14 out of 562 genes, 2.5%	211 out of 10439 genes, 2.0%	1	show applet
centrosome cycle (view genes)	5 out of 562 genes, 0.9%	63 out of 10439 genes, 0.6%	1	show applet
regulation of vesicle-mediated transport (view genes)	5 out of 562 genes, 0.9%	63 out of 10439 genes, 0.6%	1	show applet
heterocycle biosynthetic process (view genes)	34 out of 562 genes, 6.0%	559 out of 10439 genes, 5.4%	1	show applet
NADPH regeneration (view genes)	2 out of 562 genes, 0.4%	18 out of 10439 genes, 0.2%	1	show applet
positive regulation of endopeptidase activity (view genes)	2 out of 562 genes, 0.4%	18 out of 10439 genes, 0.2%	1	show applet
positive regulation of peptidase activity (view genes)	2 out of 562 genes, 0.4%	18 out of 10439 genes, 0.2%	1	show applet
unsaturated fatty acid metabolic process (view genes)	2 out of 562 genes, 0.4%	18 out of 10439 genes, 0.2%	1	show applet
regulation of viral reproduction (view genes)	2 out of 562 genes, 0.4%	18 out of 10439 genes, 0.2%	1	show applet
chitin metabolic process (view genes)	4 out of 562 genes, 0.7%	48 out of 10439 genes, 0.5%	1	show applet
rRNA metabolic process (view genes)	4 out of 562 genes, 0.7%	48 out of 10439 genes, 0.5%	1	show applet
response to organic nitrogen (view genes)	6 out of 562 genes, 1.1%	80 out of 10439 genes, 0.8%	1	show applet
regulation of immune response (view genes)	6 out of 562 genes, 1.1%	80 out of 10439 genes, 0.8%	1	show applet
tRNA processing (view genes)	3 out of 562 genes, 0.5%	33 out of 10439 genes, 0.3%	1	show applet
negative regulation of phosphorus metabolic process (view genes)	3 out of 562 genes, 0.5%	33 out of 10439 genes, 0.3%	1	show applet
negative regulation of phosphate metabolic process (view genes)	3 out of 562 genes, 0.5%	33 out of 10439 genes, 0.3%	1	show applet
cellular response to organic nitrogen (view genes)	3 out of 562 genes, 0.5%	33 out of 10439 genes, 0.3%	1	show applet
mRNA metabolic process (view genes)	21 out of 562 genes, 3.7%	335 out of 10439 genes, 3.2%	1	show applet
innate immune response (view genes)	7 out of 562 genes, 1.2%	97 out of 10439 genes, 0.9%	1	show applet
negative regulation of cell death (view genes)	7 out of 562 genes, 1.2%	97 out of 10439 genes, 0.9%	1	show applet
internal protein amino acid acetylation (view genes)	4 out of 562 genes, 0.7%	49 out of 10439 genes, 0.5%	1	show applet
histone acetylation (view genes)	4 out of 562 genes, 0.7%	49 out of 10439 genes, 0.5%	1	show applet
internal peptidyl-lysine acetylation (view genes)	4 out of 562 genes, 0.7%	49 out of 10439 genes, 0.5%	1	show applet
positive regulation of cell development (view genes)	2 out of 562 genes, 0.4%	19 out of 10439 genes, 0.2%	1	show applet
positive regulation of defense response (view genes)	2 out of 562 genes, 0.4%	19 out of 10439 genes, 0.2%	1	show applet
pupal development (view genes)	2 out of 562 genes, 0.4%	19 out of 10439 genes, 0.2%	1	show applet
leukocyte activation (view genes)	2 out of 562 genes, 0.4%	19 out of 10439 genes, 0.2%	1	show applet
ecdysteroid metabolic process (view genes)	2 out of 562 genes, 0.4%	19 out of 10439 genes, 0.2%	1	show applet
alditol phosphate metabolic process (view genes)	2 out of 562 genes, 0.4%	19 out of 10439 genes, 0.2%	1	show applet
negative regulation of protein metabolic process (view genes)	7 out of 562 genes, 1.2%	98 out of 10439 genes, 0.9%	1	show applet
glycolipid metabolic process (view genes)	2 out of 562 genes, 0.4%	20 out of 10439 genes, 0.2%	1	show applet
one-carbon metabolic process (view genes)	2 out of 562 genes, 0.4%	20 out of 10439 genes, 0.2%	1	show applet
reciprocal meiotic recombination (view genes)	2 out of 562 genes, 0.4%	20 out of 10439 genes, 0.2%	1	show applet
cellular hormone metabolic process (view genes)	2 out of 562 genes, 0.4%	20 out of 10439 genes, 0.2%	1	show applet
reciprocal DNA recombination (view genes)	2 out of 562 genes, 0.4%	20 out of 10439 genes, 0.2%	1	show applet
cellular metabolic compound salvage (view genes)	2 out of 562 genes, 0.4%	20 out of 10439 genes, 0.2%	1	show applet
centrosome separation (view genes)	2 out of 562 genes, 0.4%	20 out of 10439 genes, 0.2%	1	show applet
cellular response to alcohol (view genes)	2 out of 562 genes, 0.4%	20 out of 10439 genes, 0.2%	1	show applet
regulation of interphase of mitotic cell cycle (view genes)	4 out of 562 genes, 0.7%	51 out of 10439 genes, 0.5%	1	show applet
positive regulation of macromolecule metabolic process (view genes)	26 out of 562 genes, 4.6%	431 out of 10439 genes, 4.1%	1	show applet
neural precursor cell proliferation (view genes)	5 out of 562 genes, 0.9%	68 out of 10439 genes, 0.7%	1	show applet
defense response (view genes)	12 out of 562 genes, 2.1%	187 out of 10439 genes, 1.8%	1	show applet
multi-multicellular organism process (view genes)	6 out of 562 genes, 1.1%	85 out of 10439 genes, 0.8%	1	show applet
development of primary sexual characteristics (view genes)	6 out of 562 genes, 1.1%	85 out of 10439 genes, 0.8%	1	show applet
regulation of protein metabolic process (view genes)	20 out of 562 genes, 3.6%	327 out of 10439 genes, 3.1%	1	show applet
protein localization to organelle (view genes)	7 out of 562 genes, 1.2%	102 out of 10439 genes, 1.0%	1	show applet
sphingolipid metabolic process (view genes)	2 out of 562 genes, 0.4%	21 out of 10439 genes, 0.2%	1	show applet
steroid biosynthetic process (view genes)	2 out of 562 genes, 0.4%	21 out of 10439 genes, 0.2%	1	show applet
response to insulin stimulus (view genes)	2 out of 562 genes, 0.4%	21 out of 10439 genes, 0.2%	1	show applet
cellular response to insulin stimulus (view genes)	2 out of 562 genes, 0.4%	21 out of 10439 genes, 0.2%	1	show applet
carbohydrate homeostasis (view genes)	2 out of 562 genes, 0.4%	21 out of 10439 genes, 0.2%	1	show applet
positive regulation of multicellular organismal process (view genes)	5 out of 562 genes, 0.9%	69 out of 10439 genes, 0.7%	1	show applet
transcription from RNA polymerase II promoter (view genes)	6 out of 562 genes, 1.1%	86 out of 10439 genes, 0.8%	1	show applet
sulfur compound metabolic process (view genes)	6 out of 562 genes, 1.1%	86 out of 10439 genes, 0.8%	1	show applet
protein processing (view genes)	4 out of 562 genes, 0.7%	53 out of 10439 genes, 0.5%	1	show applet
regulation of proteolysis (view genes)	3 out of 562 genes, 0.5%	37 out of 10439 genes, 0.4%	1	show applet
cellular response to extracellular stimulus (view genes)	3 out of 562 genes, 0.5%	37 out of 10439 genes, 0.4%	1	show applet
lipid metabolic process (view genes)	22 out of 562 genes, 3.9%	365 out of 10439 genes, 3.5%	1	show applet
phagocytosis, engulfment (view genes)	13 out of 562 genes, 2.3%	207 out of 10439 genes, 2.0%	1	show applet
membrane invagination (view genes)	13 out of 562 genes, 2.3%	207 out of 10439 genes, 2.0%	1	show applet
regulation of response to external stimulus (view genes)	5 out of 562 genes, 0.9%	70 out of 10439 genes, 0.7%	1	show applet
ATP metabolic process (view genes)	11 out of 562 genes, 2.0%	173 out of 10439 genes, 1.7%	1	show applet
regulation of cell death (view genes)	16 out of 562 genes, 2.8%	261 out of 10439 genes, 2.5%	1	show applet
energy coupled proton transport, down electrochemical gradient (view genes)	2 out of 562 genes, 0.4%	22 out of 10439 genes, 0.2%	1	show applet
ATP synthesis coupled proton transport (view genes)	2 out of 562 genes, 0.4%	22 out of 10439 genes, 0.2%	1	show applet
ketone biosynthetic process (view genes)	2 out of 562 genes, 0.4%	22 out of 10439 genes, 0.2%	1	show applet
cellular response to radiation (view genes)	2 out of 562 genes, 0.4%	22 out of 10439 genes, 0.2%	1	show applet
cellular modified amino acid metabolic process (view genes)	5 out of 562 genes, 0.9%	71 out of 10439 genes, 0.7%	1	show applet
cellular calcium ion homeostasis (view genes)	3 out of 562 genes, 0.5%	38 out of 10439 genes, 0.4%	1	show applet
specification of symmetry (view genes)	3 out of 562 genes, 0.5%	38 out of 10439 genes, 0.4%	1	show applet
determination of bilateral symmetry (view genes)	3 out of 562 genes, 0.5%	38 out of 10439 genes, 0.4%	1	show applet
regulation of nucleocytoplasmic transport (view genes)	3 out of 562 genes, 0.5%	38 out of 10439 genes, 0.4%	1	show applet
calcium ion homeostasis (view genes)	3 out of 562 genes, 0.5%	38 out of 10439 genes, 0.4%	1	show applet
response to hormone stimulus (view genes)	7 out of 562 genes, 1.2%	105 out of 10439 genes, 1.0%	1	show applet
cellular carbohydrate metabolic process (view genes)	6 out of 562 genes, 1.1%	88 out of 10439 genes, 0.8%	1	show applet
single-organism process (view genes)	340 out of 562 genes, 60.5%	6217 out of 10439 genes, 59.6%	1	show applet
regulation of growth (view genes)	20 out of 562 genes, 3.6%	333 out of 10439 genes, 3.2%	1	show applet
lipid catabolic process (view genes)	4 out of 562 genes, 0.7%	55 out of 10439 genes, 0.5%	1	show applet
protein maturation (view genes)	4 out of 562 genes, 0.7%	55 out of 10439 genes, 0.5%	1	show applet
carbohydrate derivative biosynthetic process (view genes)	17 out of 562 genes, 3.0%	281 out of 10439 genes, 2.7%	1	show applet
hemopoiesis (view genes)	6 out of 562 genes, 1.1%	89 out of 10439 genes, 0.9%	1	show applet
positive regulation of immune system process (view genes)	3 out of 562 genes, 0.5%	39 out of 10439 genes, 0.4%	1	show applet
nucleobase metabolic process (view genes)	3 out of 562 genes, 0.5%	39 out of 10439 genes, 0.4%	1	show applet
cellular protein localization (view genes)	18 out of 562 genes, 3.2%	300 out of 10439 genes, 2.9%	1	show applet
pyrimidine nucleotide biosynthetic process (view genes)	2 out of 562 genes, 0.4%	23 out of 10439 genes, 0.2%	1	show applet
amine biosynthetic process (view genes)	2 out of 562 genes, 0.4%	23 out of 10439 genes, 0.2%	1	show applet
mRNA transport (view genes)	2 out of 562 genes, 0.4%	23 out of 10439 genes, 0.2%	1	show applet
cilium morphogenesis (view genes)	2 out of 562 genes, 0.4%	23 out of 10439 genes, 0.2%	1	show applet
protein folding (view genes)	7 out of 562 genes, 1.2%	107 out of 10439 genes, 1.0%	1	show applet
protein modification by small protein conjugation or removal (view genes)	11 out of 562 genes, 2.0%	178 out of 10439 genes, 1.7%	1	show applet
regulation of response to stress (view genes)	11 out of 562 genes, 2.0%	178 out of 10439 genes, 1.7%	1	show applet
cellular response to external stimulus (view genes)	3 out of 562 genes, 0.5%	40 out of 10439 genes, 0.4%	1	show applet
cellular lipid metabolic process (view genes)	17 out of 562 genes, 3.0%	285 out of 10439 genes, 2.7%	1	show applet
vesicle-mediated transport (view genes)	35 out of 562 genes, 6.2%	609 out of 10439 genes, 5.8%	1	show applet
pyrimidine nucleotide metabolic process (view genes)	2 out of 562 genes, 0.4%	24 out of 10439 genes, 0.2%	1	show applet
sister chromatid cohesion (view genes)	2 out of 562 genes, 0.4%	24 out of 10439 genes, 0.2%	1	show applet
regulation of cell proliferation (view genes)	14 out of 562 genes, 2.5%	233 out of 10439 genes, 2.2%	1	show applet
positive regulation of cell differentiation (view genes)	3 out of 562 genes, 0.5%	41 out of 10439 genes, 0.4%	1	show applet
centrosome duplication (view genes)	3 out of 562 genes, 0.5%	41 out of 10439 genes, 0.4%	1	show applet
negative regulation of macromolecule metabolic process (view genes)	26 out of 562 genes, 4.6%	450 out of 10439 genes, 4.3%	1	show applet
monovalent inorganic cation transport (view genes)	11 out of 562 genes, 2.0%	182 out of 10439 genes, 1.7%	1	show applet
regulation of DNA replication (view genes)	2 out of 562 genes, 0.4%	25 out of 10439 genes, 0.2%	1	show applet
alcohol biosynthetic process (view genes)	2 out of 562 genes, 0.4%	25 out of 10439 genes, 0.2%	1	show applet
cellular response to peptide hormone stimulus (view genes)	2 out of 562 genes, 0.4%	25 out of 10439 genes, 0.2%	1	show applet
cellular response to peptide (view genes)	2 out of 562 genes, 0.4%	25 out of 10439 genes, 0.2%	1	show applet
peptide metabolic process (view genes)	3 out of 562 genes, 0.5%	42 out of 10439 genes, 0.4%	1	show applet
cellular divalent inorganic cation homeostasis (view genes)	3 out of 562 genes, 0.5%	42 out of 10439 genes, 0.4%	1	show applet
microtubule organizing center organization (view genes)	6 out of 562 genes, 1.1%	95 out of 10439 genes, 0.9%	1	show applet
centrosome organization (view genes)	6 out of 562 genes, 1.1%	95 out of 10439 genes, 0.9%	1	show applet
ribonucleoprotein complex assembly (view genes)	4 out of 562 genes, 0.7%	60 out of 10439 genes, 0.6%	1	show applet
regulation of cellular component movement (view genes)	4 out of 562 genes, 0.7%	60 out of 10439 genes, 0.6%	1	show applet
ribonucleoside triphosphate biosynthetic process (view genes)	3 out of 562 genes, 0.5%	43 out of 10439 genes, 0.4%	1	show applet
chromosome condensation (view genes)	3 out of 562 genes, 0.5%	43 out of 10439 genes, 0.4%	1	show applet
sulfur compound biosynthetic process (view genes)	3 out of 562 genes, 0.5%	43 out of 10439 genes, 0.4%	1	show applet
regulation of DNA metabolic process (view genes)	3 out of 562 genes, 0.5%	43 out of 10439 genes, 0.4%	1	show applet
nucleotide biosynthetic process (view genes)	11 out of 562 genes, 2.0%	185 out of 10439 genes, 1.8%	1	show applet
negative regulation of stress-activated MAPK cascade (view genes)	2 out of 562 genes, 0.4%	26 out of 10439 genes, 0.2%	1	show applet
response to peptide hormone stimulus (view genes)	2 out of 562 genes, 0.4%	26 out of 10439 genes, 0.2%	1	show applet
negative regulation of JNK cascade (view genes)	2 out of 562 genes, 0.4%	26 out of 10439 genes, 0.2%	1	show applet
negative regulation of stress-activated protein kinase signaling cascade (view genes)	2 out of 562 genes, 0.4%	26 out of 10439 genes, 0.2%	1	show applet
response to peptide (view genes)	2 out of 562 genes, 0.4%	26 out of 10439 genes, 0.2%	1	show applet
small molecule catabolic process (view genes)	6 out of 562 genes, 1.1%	96 out of 10439 genes, 0.9%	1	show applet
single-organism catabolic process (view genes)	6 out of 562 genes, 1.1%	96 out of 10439 genes, 0.9%	1	show applet
negative regulation of nucleobase-containing compound metabolic process (view genes)	16 out of 562 genes, 2.8%	276 out of 10439 genes, 2.6%	1	show applet
regulation of defense response (view genes)	4 out of 562 genes, 0.7%	61 out of 10439 genes, 0.6%	1	show applet
nucleoside phosphate biosynthetic process (view genes)	11 out of 562 genes, 2.0%	186 out of 10439 genes, 1.8%	1	show applet
regulation of secretion (view genes)	5 out of 562 genes, 0.9%	79 out of 10439 genes, 0.8%	1	show applet
negative regulation of nitrogen compound metabolic process (view genes)	16 out of 562 genes, 2.8%	277 out of 10439 genes, 2.7%	1	show applet
polysaccharide metabolic process (view genes)	4 out of 562 genes, 0.7%	62 out of 10439 genes, 0.6%	1	show applet
lipid storage (view genes)	2 out of 562 genes, 0.4%	27 out of 10439 genes, 0.3%	1	show applet
regulation of JAK-STAT cascade (view genes)	2 out of 562 genes, 0.4%	27 out of 10439 genes, 0.3%	1	show applet
regulation of endopeptidase activity (view genes)	2 out of 562 genes, 0.4%	27 out of 10439 genes, 0.3%	1	show applet
response to oxygen-containing compound (view genes)	13 out of 562 genes, 2.3%	225 out of 10439 genes, 2.2%	1	show applet
G1/S transition of mitotic cell cycle (view genes)	3 out of 562 genes, 0.5%	45 out of 10439 genes, 0.4%	1	show applet
dicarboxylic acid metabolic process (view genes)	3 out of 562 genes, 0.5%	45 out of 10439 genes, 0.4%	1	show applet
determination of adult lifespan (view genes)	8 out of 562 genes, 1.4%	135 out of 10439 genes, 1.3%	1	show applet
multicellular organismal aging (view genes)	8 out of 562 genes, 1.4%	135 out of 10439 genes, 1.3%	1	show applet
DNA replication (view genes)	13 out of 562 genes, 2.3%	226 out of 10439 genes, 2.2%	1	show applet
regulation of chromosome organization (view genes)	2 out of 562 genes, 0.4%	28 out of 10439 genes, 0.3%	1	show applet
cellular modified amino acid biosynthetic process (view genes)	2 out of 562 genes, 0.4%	28 out of 10439 genes, 0.3%	1	show applet
cellular response to abiotic stimulus (view genes)	2 out of 562 genes, 0.4%	28 out of 10439 genes, 0.3%	1	show applet
chromosome segregation (view genes)	7 out of 562 genes, 1.2%	118 out of 10439 genes, 1.1%	1	show applet
cellular response to chemical stimulus (view genes)	15 out of 562 genes, 2.7%	264 out of 10439 genes, 2.5%	1	show applet
neuropeptide signaling pathway (view genes)	3 out of 562 genes, 0.5%	46 out of 10439 genes, 0.4%	1	show applet
positive regulation of protein transport (view genes)	3 out of 562 genes, 0.5%	46 out of 10439 genes, 0.4%	1	show applet
alpha-amino acid catabolic process (view genes)	3 out of 562 genes, 0.5%	46 out of 10439 genes, 0.4%	1	show applet
response to ketone (view genes)	3 out of 562 genes, 0.5%	46 out of 10439 genes, 0.4%	1	show applet
ribonucleoprotein complex subunit organization (view genes)	4 out of 562 genes, 0.7%	64 out of 10439 genes, 0.6%	1	show applet
spermatid development (view genes)	7 out of 562 genes, 1.2%	119 out of 10439 genes, 1.1%	1	show applet
spermatid differentiation (view genes)	7 out of 562 genes, 1.2%	119 out of 10439 genes, 1.1%	1	show applet
hematopoietic or lymphoid organ development (view genes)	6 out of 562 genes, 1.1%	101 out of 10439 genes, 1.0%	1	show applet
phagocytosis (view genes)	13 out of 562 genes, 2.3%	229 out of 10439 genes, 2.2%	1	show applet
aminoglycan metabolic process (view genes)	4 out of 562 genes, 0.7%	65 out of 10439 genes, 0.6%	1	show applet
mitosis (view genes)	11 out of 562 genes, 2.0%	193 out of 10439 genes, 1.8%	1	show applet
NADP metabolic process (view genes)	2 out of 562 genes, 0.4%	29 out of 10439 genes, 0.3%	1	show applet
morphogenesis of larval imaginal disc epithelium (view genes)	2 out of 562 genes, 0.4%	29 out of 10439 genes, 0.3%	1	show applet
negative regulation of MAPK cascade (view genes)	2 out of 562 genes, 0.4%	29 out of 10439 genes, 0.3%	1	show applet
embryonic organ morphogenesis (view genes)	2 out of 562 genes, 0.4%	29 out of 10439 genes, 0.3%	1	show applet
positive regulation of intracellular protein transport (view genes)	2 out of 562 genes, 0.4%	29 out of 10439 genes, 0.3%	1	show applet
glycogen metabolic process (view genes)	3 out of 562 genes, 0.5%	47 out of 10439 genes, 0.5%	1	show applet
cellular glucan metabolic process (view genes)	3 out of 562 genes, 0.5%	47 out of 10439 genes, 0.5%	1	show applet
translational elongation (view genes)	3 out of 562 genes, 0.5%	47 out of 10439 genes, 0.5%	1	show applet
glucan metabolic process (view genes)	3 out of 562 genes, 0.5%	47 out of 10439 genes, 0.5%	1	show applet
divalent inorganic cation homeostasis (view genes)	3 out of 562 genes, 0.5%	47 out of 10439 genes, 0.5%	1	show applet
organic hydroxy compound biosynthetic process (view genes)	3 out of 562 genes, 0.5%	47 out of 10439 genes, 0.5%	1	show applet
detection of abiotic stimulus (view genes)	3 out of 562 genes, 0.5%	48 out of 10439 genes, 0.5%	1	show applet
regulation of protein import into nucleus (view genes)	2 out of 562 genes, 0.4%	30 out of 10439 genes, 0.3%	1	show applet
regulation of protein localization to nucleus (view genes)	2 out of 562 genes, 0.4%	30 out of 10439 genes, 0.3%	1	show applet
response to radiation (view genes)	8 out of 562 genes, 1.4%	141 out of 10439 genes, 1.4%	1	show applet
energy reserve metabolic process (view genes)	3 out of 562 genes, 0.5%	49 out of 10439 genes, 0.5%	1	show applet
cellular metal ion homeostasis (view genes)	3 out of 562 genes, 0.5%	49 out of 10439 genes, 0.5%	1	show applet
detection of external stimulus (view genes)	3 out of 562 genes, 0.5%	49 out of 10439 genes, 0.5%	1	show applet
intracellular protein transport (view genes)	12 out of 562 genes, 2.1%	216 out of 10439 genes, 2.1%	1	show applet
response to nitrogen compound (view genes)	6 out of 562 genes, 1.1%	105 out of 10439 genes, 1.0%	1	show applet
mitochondrion localization (view genes)	2 out of 562 genes, 0.4%	31 out of 10439 genes, 0.3%	1	show applet
positive regulation of cellular metabolic process (view genes)	26 out of 562 genes, 4.6%	477 out of 10439 genes, 4.6%	1	show applet
immune system development (view genes)	6 out of 562 genes, 1.1%	106 out of 10439 genes, 1.0%	1	show applet
chitin-based cuticle development (view genes)	7 out of 562 genes, 1.2%	125 out of 10439 genes, 1.2%	1	show applet
regulation of protein modification process (view genes)	10 out of 562 genes, 1.8%	182 out of 10439 genes, 1.7%	1	show applet
glycogen biosynthetic process (view genes)	2 out of 562 genes, 0.4%	32 out of 10439 genes, 0.3%	1	show applet
glucan biosynthetic process (view genes)	2 out of 562 genes, 0.4%	32 out of 10439 genes, 0.3%	1	show applet
pyrimidine-containing compound biosynthetic process (view genes)	2 out of 562 genes, 0.4%	32 out of 10439 genes, 0.3%	1	show applet
posttranscriptional gene silencing (view genes)	4 out of 562 genes, 0.7%	70 out of 10439 genes, 0.7%	1	show applet
posttranscriptional gene silencing by RNA (view genes)	4 out of 562 genes, 0.7%	70 out of 10439 genes, 0.7%	1	show applet
nuclear division (view genes)	11 out of 562 genes, 2.0%	203 out of 10439 genes, 1.9%	1	show applet
cellular amino acid catabolic process (view genes)	3 out of 562 genes, 0.5%	52 out of 10439 genes, 0.5%	1	show applet
cellular amide metabolic process (view genes)	3 out of 562 genes, 0.5%	52 out of 10439 genes, 0.5%	1	show applet
synaptic growth at neuromuscular junction (view genes)	3 out of 562 genes, 0.5%	52 out of 10439 genes, 0.5%	1	show applet
determination of left/right symmetry (view genes)	2 out of 562 genes, 0.4%	33 out of 10439 genes, 0.3%	1	show applet
regulation of G-protein coupled receptor protein signaling pathway (view genes)	2 out of 562 genes, 0.4%	33 out of 10439 genes, 0.3%	1	show applet
negative regulation of intracellular protein kinase cascade (view genes)	2 out of 562 genes, 0.4%	33 out of 10439 genes, 0.3%	1	show applet
molting cycle (view genes)	6 out of 562 genes, 1.1%	110 out of 10439 genes, 1.1%	1	show applet
DNA-dependent DNA replication (view genes)	5 out of 562 genes, 0.9%	91 out of 10439 genes, 0.9%	1	show applet
M phase of mitotic cell cycle (view genes)	11 out of 562 genes, 2.0%	205 out of 10439 genes, 2.0%	1	show applet
organelle fission (view genes)	11 out of 562 genes, 2.0%	205 out of 10439 genes, 2.0%	1	show applet
response to transforming growth factor beta stimulus (view genes)	2 out of 562 genes, 0.4%	34 out of 10439 genes, 0.3%	1	show applet
positive regulation of metabolic process (view genes)	26 out of 562 genes, 4.6%	489 out of 10439 genes, 4.7%	1	show applet
cellular amino acid biosynthetic process (view genes)	5 out of 562 genes, 0.9%	92 out of 10439 genes, 0.9%	1	show applet
ncRNA processing (view genes)	5 out of 562 genes, 0.9%	92 out of 10439 genes, 0.9%	1	show applet
negative regulation of cell cycle (view genes)	3 out of 562 genes, 0.5%	54 out of 10439 genes, 0.5%	1	show applet
metal ion homeostasis (view genes)	3 out of 562 genes, 0.5%	54 out of 10439 genes, 0.5%	1	show applet
positive regulation of developmental process (view genes)	6 out of 562 genes, 1.1%	112 out of 10439 genes, 1.1%	1	show applet
response to lipid (view genes)	5 out of 562 genes, 0.9%	93 out of 10439 genes, 0.9%	1	show applet
small molecule biosynthetic process (view genes)	10 out of 562 genes, 1.8%	189 out of 10439 genes, 1.8%	1	show applet
DNA-dependent transcription, initiation (view genes)	3 out of 562 genes, 0.5%	55 out of 10439 genes, 0.5%	1	show applet
sperm individualization (view genes)	3 out of 562 genes, 0.5%	55 out of 10439 genes, 0.5%	1	show applet
cuticle development (view genes)	9 out of 562 genes, 1.6%	171 out of 10439 genes, 1.6%	1	show applet
alpha-amino acid metabolic process (view genes)	9 out of 562 genes, 1.6%	172 out of 10439 genes, 1.6%	1	show applet
smoothened signaling pathway (view genes)	2 out of 562 genes, 0.4%	36 out of 10439 genes, 0.3%	1	show applet
phototransduction (view genes)	2 out of 562 genes, 0.4%	36 out of 10439 genes, 0.3%	1	show applet
gene silencing by miRNA (view genes)	2 out of 562 genes, 0.4%	36 out of 10439 genes, 0.3%	1	show applet
covalent chromatin modification (view genes)	8 out of 562 genes, 1.4%	153 out of 10439 genes, 1.5%	1	show applet
histone modification (view genes)	8 out of 562 genes, 1.4%	153 out of 10439 genes, 1.5%	1	show applet
response to extracellular stimulus (view genes)	5 out of 562 genes, 0.9%	95 out of 10439 genes, 0.9%	1	show applet
cellular macromolecule localization (view genes)	18 out of 562 genes, 3.2%	345 out of 10439 genes, 3.3%	1	show applet
protein glycosylation (view genes)	4 out of 562 genes, 0.7%	76 out of 10439 genes, 0.7%	1	show applet
macromolecule glycosylation (view genes)	4 out of 562 genes, 0.7%	76 out of 10439 genes, 0.7%	1	show applet
purine-containing compound biosynthetic process (view genes)	7 out of 562 genes, 1.2%	135 out of 10439 genes, 1.3%	1	show applet
ATP biosynthetic process (view genes)	2 out of 562 genes, 0.4%	37 out of 10439 genes, 0.4%	1	show applet
regulation of endocytosis (view genes)	2 out of 562 genes, 0.4%	37 out of 10439 genes, 0.4%	1	show applet
response to endogenous stimulus (view genes)	11 out of 562 genes, 2.0%	213 out of 10439 genes, 2.0%	1	show applet
organic acid catabolic process (view genes)	4 out of 562 genes, 0.7%	77 out of 10439 genes, 0.7%	1	show applet
carboxylic acid catabolic process (view genes)	4 out of 562 genes, 0.7%	77 out of 10439 genes, 0.7%	1	show applet
regulation of cellular protein metabolic process (view genes)	15 out of 562 genes, 2.7%	290 out of 10439 genes, 2.8%	1	show applet
spermatogenesis (view genes)	10 out of 562 genes, 1.8%	194 out of 10439 genes, 1.9%	1	show applet
Wnt receptor signaling pathway (view genes)	5 out of 562 genes, 0.9%	97 out of 10439 genes, 0.9%	1	show applet
organic substance transport (view genes)	27 out of 562 genes, 4.8%	520 out of 10439 genes, 5.0%	1	show applet
male gamete generation (view genes)	10 out of 562 genes, 1.8%	195 out of 10439 genes, 1.9%	1	show applet
tricarboxylic acid cycle (view genes)	3 out of 562 genes, 0.5%	58 out of 10439 genes, 0.6%	1	show applet
cellular polysaccharide metabolic process (view genes)	3 out of 562 genes, 0.5%	58 out of 10439 genes, 0.6%	1	show applet
cellular response to nitrogen compound (view genes)	3 out of 562 genes, 0.5%	58 out of 10439 genes, 0.6%	1	show applet
gene silencing by RNA (view genes)	4 out of 562 genes, 0.7%	78 out of 10439 genes, 0.7%	1	show applet
purine nucleoside triphosphate biosynthetic process (view genes)	2 out of 562 genes, 0.4%	38 out of 10439 genes, 0.4%	1	show applet
purine ribonucleoside triphosphate biosynthetic process (view genes)	2 out of 562 genes, 0.4%	38 out of 10439 genes, 0.4%	1	show applet
negative regulation of Wnt receptor signaling pathway (view genes)	2 out of 562 genes, 0.4%	38 out of 10439 genes, 0.4%	1	show applet
regulation of peptidase activity (view genes)	2 out of 562 genes, 0.4%	38 out of 10439 genes, 0.4%	1	show applet
positive regulation of molecular function (view genes)	9 out of 562 genes, 1.6%	177 out of 10439 genes, 1.7%	1	show applet
cellular cation homeostasis (view genes)	4 out of 562 genes, 0.7%	79 out of 10439 genes, 0.8%	1	show applet
glycosylation (view genes)	4 out of 562 genes, 0.7%	79 out of 10439 genes, 0.8%	1	show applet
cellular chemical homeostasis (view genes)	8 out of 562 genes, 1.4%	158 out of 10439 genes, 1.5%	1	show applet
mitochondrion organization (view genes)	5 out of 562 genes, 0.9%	99 out of 10439 genes, 0.9%	1	show applet
chromatin modification (view genes)	10 out of 562 genes, 1.8%	198 out of 10439 genes, 1.9%	1	show applet
positive regulation of intracellular transport (view genes)	2 out of 562 genes, 0.4%	39 out of 10439 genes, 0.4%	1	show applet
RNA localization (view genes)	5 out of 562 genes, 0.9%	100 out of 10439 genes, 1.0%	1	show applet
mitotic G2 DNA damage checkpoint (view genes)	3 out of 562 genes, 0.5%	60 out of 10439 genes, 0.6%	1	show applet
regulation of transcription from RNA polymerase II promoter (view genes)	22 out of 562 genes, 3.9%	431 out of 10439 genes, 4.1%	1	show applet
ion transmembrane transport (view genes)	9 out of 562 genes, 1.6%	180 out of 10439 genes, 1.7%	1	show applet
synapse assembly (view genes)	4 out of 562 genes, 0.7%	81 out of 10439 genes, 0.8%	1	show applet
triglyceride metabolic process (view genes)	2 out of 562 genes, 0.4%	40 out of 10439 genes, 0.4%	1	show applet
photoreceptor cell morphogenesis (view genes)	2 out of 562 genes, 0.4%	40 out of 10439 genes, 0.4%	1	show applet
response to inorganic substance (view genes)	2 out of 562 genes, 0.4%	40 out of 10439 genes, 0.4%	1	show applet
nicotinamide nucleotide metabolic process (view genes)	2 out of 562 genes, 0.4%	40 out of 10439 genes, 0.4%	1	show applet
development of primary male sexual characteristics (view genes)	2 out of 562 genes, 0.4%	40 out of 10439 genes, 0.4%	1	show applet
positive regulation of catalytic activity (view genes)	8 out of 562 genes, 1.4%	162 out of 10439 genes, 1.6%	1	show applet
nucleus localization (view genes)	4 out of 562 genes, 0.7%	82 out of 10439 genes, 0.8%	1	show applet
regulation of cellular localization (view genes)	9 out of 562 genes, 1.6%	182 out of 10439 genes, 1.7%	1	show applet
membrane lipid metabolic process (view genes)	2 out of 562 genes, 0.4%	41 out of 10439 genes, 0.4%	1	show applet
pyridine nucleotide metabolic process (view genes)	2 out of 562 genes, 0.4%	41 out of 10439 genes, 0.4%	1	show applet
response to alcohol (view genes)	6 out of 562 genes, 1.1%	123 out of 10439 genes, 1.2%	1	show applet
G2 DNA damage checkpoint (view genes)	3 out of 562 genes, 0.5%	62 out of 10439 genes, 0.6%	1	show applet
response to steroid hormone stimulus (view genes)	3 out of 562 genes, 0.5%	62 out of 10439 genes, 0.6%	1	show applet
regulation of transport (view genes)	12 out of 562 genes, 2.1%	242 out of 10439 genes, 2.3%	1	show applet
negative regulation of biosynthetic process (view genes)	15 out of 562 genes, 2.7%	301 out of 10439 genes, 2.9%	1	show applet
negative regulation of cellular biosynthetic process (view genes)	15 out of 562 genes, 2.7%	301 out of 10439 genes, 2.9%	1	show applet
positive regulation of transcription from RNA polymerase II promoter (view genes)	10 out of 562 genes, 1.8%	204 out of 10439 genes, 2.0%	1	show applet
detection of stimulus (view genes)	3 out of 562 genes, 0.5%	63 out of 10439 genes, 0.6%	1	show applet
photoreceptor cell maintenance (view genes)	2 out of 562 genes, 0.4%	42 out of 10439 genes, 0.4%	1	show applet
regulation of dendrite development (view genes)	2 out of 562 genes, 0.4%	42 out of 10439 genes, 0.4%	1	show applet
phosphorylation (view genes)	33 out of 562 genes, 5.9%	651 out of 10439 genes, 6.2%	1	show applet
translational initiation (view genes)	4 out of 562 genes, 0.7%	84 out of 10439 genes, 0.8%	1	show applet
negative regulation of cell proliferation (view genes)	4 out of 562 genes, 0.7%	85 out of 10439 genes, 0.8%	1	show applet
intracellular transport (view genes)	23 out of 562 genes, 4.1%	461 out of 10439 genes, 4.4%	1	show applet
response to abiotic stimulus (view genes)	16 out of 562 genes, 2.8%	325 out of 10439 genes, 3.1%	1	show applet
polysaccharide biosynthetic process (view genes)	2 out of 562 genes, 0.4%	43 out of 10439 genes, 0.4%	1	show applet
transcription initiation from RNA polymerase II promoter (view genes)	2 out of 562 genes, 0.4%	43 out of 10439 genes, 0.4%	1	show applet
cellular polysaccharide biosynthetic process (view genes)	2 out of 562 genes, 0.4%	43 out of 10439 genes, 0.4%	1	show applet
male sex differentiation (view genes)	2 out of 562 genes, 0.4%	43 out of 10439 genes, 0.4%	1	show applet
regulation of protein localization (view genes)	4 out of 562 genes, 0.7%	86 out of 10439 genes, 0.8%	1	show applet
asymmetric protein localization (view genes)	3 out of 562 genes, 0.5%	65 out of 10439 genes, 0.6%	1	show applet
aerobic respiration (view genes)	3 out of 562 genes, 0.5%	65 out of 10439 genes, 0.6%	1	show applet
response to growth factor stimulus (view genes)	3 out of 562 genes, 0.5%	65 out of 10439 genes, 0.6%	1	show applet
macromolecule localization (view genes)	36 out of 562 genes, 6.4%	715 out of 10439 genes, 6.8%	1	show applet
ATP catabolic process (view genes)	6 out of 562 genes, 1.1%	128 out of 10439 genes, 1.2%	1	show applet
response to hypoxia (view genes)	2 out of 562 genes, 0.4%	44 out of 10439 genes, 0.4%	1	show applet
detection of light stimulus (view genes)	2 out of 562 genes, 0.4%	44 out of 10439 genes, 0.4%	1	show applet
extracellular matrix organization (view genes)	2 out of 562 genes, 0.4%	44 out of 10439 genes, 0.4%	1	show applet
response to ecdysone (view genes)	2 out of 562 genes, 0.4%	44 out of 10439 genes, 0.4%	1	show applet
response to sterol (view genes)	2 out of 562 genes, 0.4%	44 out of 10439 genes, 0.4%	1	show applet
cuticle development involved in chitin-based cuticle molting cycle (view genes)	2 out of 562 genes, 0.4%	44 out of 10439 genes, 0.4%	1	show applet
positive regulation of cell cycle (view genes)	2 out of 562 genes, 0.4%	44 out of 10439 genes, 0.4%	1	show applet
positive regulation of protein phosphorylation (view genes)	3 out of 562 genes, 0.5%	66 out of 10439 genes, 0.6%	1	show applet
DNA packaging (view genes)	3 out of 562 genes, 0.5%	66 out of 10439 genes, 0.6%	1	show applet
neuroblast proliferation (view genes)	3 out of 562 genes, 0.5%	66 out of 10439 genes, 0.6%	1	show applet
regulation of organ growth (view genes)	3 out of 562 genes, 0.5%	66 out of 10439 genes, 0.6%	1	show applet
regulation of protein transport (view genes)	3 out of 562 genes, 0.5%	66 out of 10439 genes, 0.6%	1	show applet
cellular response to organic substance (view genes)	10 out of 562 genes, 1.8%	210 out of 10439 genes, 2.0%	1	show applet
coenzyme metabolic process (view genes)	6 out of 562 genes, 1.1%	129 out of 10439 genes, 1.2%	1	show applet
positive regulation of intracellular protein kinase cascade (view genes)	2 out of 562 genes, 0.4%	45 out of 10439 genes, 0.4%	1	show applet
cortical cytoskeleton organization (view genes)	2 out of 562 genes, 0.4%	45 out of 10439 genes, 0.4%	1	show applet
regulation of intracellular protein transport (view genes)	2 out of 562 genes, 0.4%	45 out of 10439 genes, 0.4%	1	show applet
Golgi vesicle transport (view genes)	3 out of 562 genes, 0.5%	67 out of 10439 genes, 0.6%	1	show applet
organic acid biosynthetic process (view genes)	7 out of 562 genes, 1.2%	151 out of 10439 genes, 1.4%	1	show applet
carboxylic acid biosynthetic process (view genes)	7 out of 562 genes, 1.2%	151 out of 10439 genes, 1.4%	1	show applet
regulation of intracellular transport (view genes)	3 out of 562 genes, 0.5%	68 out of 10439 genes, 0.7%	1	show applet
neutral lipid metabolic process (view genes)	2 out of 562 genes, 0.4%	46 out of 10439 genes, 0.4%	1	show applet
acylglycerol metabolic process (view genes)	2 out of 562 genes, 0.4%	46 out of 10439 genes, 0.4%	1	show applet
oxidoreduction coenzyme metabolic process (view genes)	2 out of 562 genes, 0.4%	46 out of 10439 genes, 0.4%	1	show applet
pyridine-containing compound metabolic process (view genes)	2 out of 562 genes, 0.4%	46 out of 10439 genes, 0.4%	1	show applet
cytoplasmic transport (view genes)	10 out of 562 genes, 1.8%	213 out of 10439 genes, 2.0%	1	show applet
protein targeting (view genes)	4 out of 562 genes, 0.7%	90 out of 10439 genes, 0.9%	1	show applet
cellular response to hormone stimulus (view genes)	4 out of 562 genes, 0.7%	90 out of 10439 genes, 0.9%	1	show applet
chemical homeostasis (view genes)	10 out of 562 genes, 1.8%	215 out of 10439 genes, 2.1%	1	show applet
cellular carbohydrate biosynthetic process (view genes)	2 out of 562 genes, 0.4%	47 out of 10439 genes, 0.5%	1	show applet
regulation of protein serine/threonine kinase activity (view genes)	2 out of 562 genes, 0.4%	47 out of 10439 genes, 0.5%	1	show applet
negative regulation of macromolecule biosynthetic process (view genes)	14 out of 562 genes, 2.5%	296 out of 10439 genes, 2.8%	1	show applet
positive regulation of macromolecule biosynthetic process (view genes)	15 out of 562 genes, 2.7%	317 out of 10439 genes, 3.0%	1	show applet
positive regulation of nucleobase-containing compound metabolic process (view genes)	15 out of 562 genes, 2.7%	317 out of 10439 genes, 3.0%	1	show applet
response to nutrient levels (view genes)	4 out of 562 genes, 0.7%	92 out of 10439 genes, 0.9%	1	show applet
RNA processing (view genes)	20 out of 562 genes, 3.6%	417 out of 10439 genes, 4.0%	1	show applet
flight (view genes)	2 out of 562 genes, 0.4%	48 out of 10439 genes, 0.5%	1	show applet
actomyosin structure organization (view genes)	7 out of 562 genes, 1.2%	156 out of 10439 genes, 1.5%	1	show applet
chromosome organization (view genes)	17 out of 562 genes, 3.0%	359 out of 10439 genes, 3.4%	1	show applet
response to organic cyclic compound (view genes)	7 out of 562 genes, 1.2%	157 out of 10439 genes, 1.5%	1	show applet
myofibril assembly (view genes)	5 out of 562 genes, 0.9%	115 out of 10439 genes, 1.1%	1	show applet
cellular localization (view genes)	40 out of 562 genes, 7.1%	812 out of 10439 genes, 7.8%	1	show applet
cellular membrane organization (view genes)	16 out of 562 genes, 2.8%	341 out of 10439 genes, 3.3%	1	show applet
membrane organization (view genes)	16 out of 562 genes, 2.8%	341 out of 10439 genes, 3.3%	1	show applet
response to ethanol (view genes)	3 out of 562 genes, 0.5%	72 out of 10439 genes, 0.7%	1	show applet
regulation of establishment of protein localization (view genes)	3 out of 562 genes, 0.5%	72 out of 10439 genes, 0.7%	1	show applet
cellular process (view genes)	423 out of 562 genes, 75.3%	7975 out of 10439 genes, 76.4%	1	show applet
maintenance of protein location in cell (view genes)	2 out of 562 genes, 0.4%	50 out of 10439 genes, 0.5%	1	show applet
negative regulation of RNA metabolic process (view genes)	12 out of 562 genes, 2.1%	262 out of 10439 genes, 2.5%	1	show applet
regulation of translation (view genes)	4 out of 562 genes, 0.7%	95 out of 10439 genes, 0.9%	1	show applet
negative regulation of biological process (view genes)	55 out of 562 genes, 9.8%	1110 out of 10439 genes, 10.6%	1	show applet
developmental growth (view genes)	10 out of 562 genes, 1.8%	223 out of 10439 genes, 2.1%	1	show applet
multicellular organismal reproductive behavior (view genes)	3 out of 562 genes, 0.5%	74 out of 10439 genes, 0.7%	1	show applet
RNA modification (view genes)	2 out of 562 genes, 0.4%	51 out of 10439 genes, 0.5%	1	show applet
glycoprotein biosynthetic process (view genes)	4 out of 562 genes, 0.7%	97 out of 10439 genes, 0.9%	1	show applet
DNA conformation change (view genes)	4 out of 562 genes, 0.7%	97 out of 10439 genes, 0.9%	1	show applet
cytoskeleton organization (view genes)	39 out of 562 genes, 6.9%	803 out of 10439 genes, 7.7%	1	show applet
single-organism biosynthetic process (view genes)	10 out of 562 genes, 1.8%	225 out of 10439 genes, 2.2%	1	show applet
maintenance of location in cell (view genes)	2 out of 562 genes, 0.4%	52 out of 10439 genes, 0.5%	1	show applet
neuroblast division (view genes)	2 out of 562 genes, 0.4%	52 out of 10439 genes, 0.5%	1	show applet
asymmetric neuroblast division (view genes)	2 out of 562 genes, 0.4%	52 out of 10439 genes, 0.5%	1	show applet
transport (view genes)	98 out of 562 genes, 17.4%	1940 out of 10439 genes, 18.6%	1	show applet
RNA-dependent DNA replication (view genes)	4 out of 562 genes, 0.7%	98 out of 10439 genes, 0.9%	1	show applet
glycoprotein metabolic process (view genes)	4 out of 562 genes, 0.7%	98 out of 10439 genes, 0.9%	1	show applet
instar larval development (view genes)	5 out of 562 genes, 0.9%	120 out of 10439 genes, 1.1%	1	show applet
positive regulation of gene expression (view genes)	13 out of 562 genes, 2.3%	288 out of 10439 genes, 2.8%	1	show applet
cellular component maintenance (view genes)	3 out of 562 genes, 0.5%	76 out of 10439 genes, 0.7%	1	show applet
tissue homeostasis (view genes)	2 out of 562 genes, 0.4%	53 out of 10439 genes, 0.5%	1	show applet
cation homeostasis (view genes)	4 out of 562 genes, 0.7%	99 out of 10439 genes, 0.9%	1	show applet
immune response (view genes)	8 out of 562 genes, 1.4%	186 out of 10439 genes, 1.8%	1	show applet
regulation of catalytic activity (view genes)	13 out of 562 genes, 2.3%	290 out of 10439 genes, 2.8%	1	show applet
positive regulation of phosphorylation (view genes)	3 out of 562 genes, 0.5%	77 out of 10439 genes, 0.7%	1	show applet
alpha-amino acid biosynthetic process (view genes)	3 out of 562 genes, 0.5%	77 out of 10439 genes, 0.7%	1	show applet
response to decreased oxygen levels (view genes)	2 out of 562 genes, 0.4%	54 out of 10439 genes, 0.5%	1	show applet
negative regulation of neurogenesis (view genes)	2 out of 562 genes, 0.4%	54 out of 10439 genes, 0.5%	1	show applet
response to oxygen levels (view genes)	2 out of 562 genes, 0.4%	54 out of 10439 genes, 0.5%	1	show applet
protein-DNA complex subunit organization (view genes)	2 out of 562 genes, 0.4%	54 out of 10439 genes, 0.5%	1	show applet
regulation of intracellular protein kinase cascade (view genes)	5 out of 562 genes, 0.9%	123 out of 10439 genes, 1.2%	1	show applet
regulation of mRNA processing (view genes)	5 out of 562 genes, 0.9%	123 out of 10439 genes, 1.2%	1	show applet
chromatin organization (view genes)	10 out of 562 genes, 1.8%	230 out of 10439 genes, 2.2%	1	show applet
adult locomotory behavior (view genes)	4 out of 562 genes, 0.7%	101 out of 10439 genes, 1.0%	1	show applet
mitotic sister chromatid segregation (view genes)	2 out of 562 genes, 0.4%	55 out of 10439 genes, 0.5%	1	show applet
somatic stem cell division (view genes)	2 out of 562 genes, 0.4%	55 out of 10439 genes, 0.5%	1	show applet
cellular response to endogenous stimulus (view genes)	6 out of 562 genes, 1.1%	146 out of 10439 genes, 1.4%	1	show applet
regulation of alternative mRNA splicing, via spliceosome (view genes)	4 out of 562 genes, 0.7%	102 out of 10439 genes, 1.0%	1	show applet
establishment of localization in cell (view genes)	32 out of 562 genes, 5.7%	677 out of 10439 genes, 6.5%	1	show applet
negative regulation of cellular macromolecule biosynthetic process (view genes)	13 out of 562 genes, 2.3%	295 out of 10439 genes, 2.8%	1	show applet
cellular ion homeostasis (view genes)	6 out of 562 genes, 1.1%	147 out of 10439 genes, 1.4%	1	show applet
visual perception (view genes)	2 out of 562 genes, 0.4%	56 out of 10439 genes, 0.5%	1	show applet
amine metabolic process (view genes)	2 out of 562 genes, 0.4%	56 out of 10439 genes, 0.5%	1	show applet
RNA interference (view genes)	2 out of 562 genes, 0.4%	56 out of 10439 genes, 0.5%	1	show applet
maintenance of protein location (view genes)	2 out of 562 genes, 0.4%	56 out of 10439 genes, 0.5%	1	show applet
regulation of JNK cascade (view genes)	2 out of 562 genes, 0.4%	56 out of 10439 genes, 0.5%	1	show applet
sensory perception of light stimulus (view genes)	2 out of 562 genes, 0.4%	56 out of 10439 genes, 0.5%	1	show applet
cellular response to growth factor stimulus (view genes)	2 out of 562 genes, 0.4%	56 out of 10439 genes, 0.5%	1	show applet
molting cycle, chitin-based cuticle (view genes)	4 out of 562 genes, 0.7%	103 out of 10439 genes, 1.0%	1	show applet
positive regulation of RNA metabolic process (view genes)	13 out of 562 genes, 2.3%	296 out of 10439 genes, 2.8%	1	show applet
organophosphate biosynthetic process (view genes)	11 out of 562 genes, 2.0%	255 out of 10439 genes, 2.4%	1	show applet
salivary gland cell autophagic cell death (view genes)	3 out of 562 genes, 0.5%	81 out of 10439 genes, 0.8%	1	show applet
negative regulation of cell development (view genes)	2 out of 562 genes, 0.4%	57 out of 10439 genes, 0.5%	1	show applet
regulation of stress-activated MAPK cascade (view genes)	2 out of 562 genes, 0.4%	57 out of 10439 genes, 0.5%	1	show applet
regulation of stress-activated protein kinase signaling cascade (view genes)	2 out of 562 genes, 0.4%	57 out of 10439 genes, 0.5%	1	show applet
brain development (view genes)	9 out of 562 genes, 1.6%	214 out of 10439 genes, 2.1%	1	show applet
single-organism cellular process (view genes)	276 out of 562 genes, 49.1%	5315 out of 10439 genes, 50.9%	1	show applet
multicellular organismal development (view genes)	153 out of 562 genes, 27.2%	3014 out of 10439 genes, 28.9%	1	show applet
positive regulation of protein kinase activity (view genes)	2 out of 562 genes, 0.4%	58 out of 10439 genes, 0.6%	1	show applet
cellular response to lipid (view genes)	2 out of 562 genes, 0.4%	58 out of 10439 genes, 0.6%	1	show applet
anatomical structure homeostasis (view genes)	6 out of 562 genes, 1.1%	151 out of 10439 genes, 1.4%	1	show applet
nitrogen compound transport (view genes)	6 out of 562 genes, 1.1%	151 out of 10439 genes, 1.4%	1	show applet
cell maturation (view genes)	7 out of 562 genes, 1.2%	173 out of 10439 genes, 1.7%	1	show applet
positive regulation of transcription, DNA-dependent (view genes)	12 out of 562 genes, 2.1%	280 out of 10439 genes, 2.7%	1	show applet
positive regulation of hydrolase activity (view genes)	3 out of 562 genes, 0.5%	83 out of 10439 genes, 0.8%	1	show applet
cellular response to organic cyclic compound (view genes)	3 out of 562 genes, 0.5%	83 out of 10439 genes, 0.8%	1	show applet
positive regulation of nitrogen compound metabolic process (view genes)	15 out of 562 genes, 2.7%	343 out of 10439 genes, 3.3%	1	show applet
sister chromatid segregation (view genes)	2 out of 562 genes, 0.4%	59 out of 10439 genes, 0.6%	1	show applet
cofactor metabolic process (view genes)	6 out of 562 genes, 1.1%	152 out of 10439 genes, 1.5%	1	show applet
gene silencing (view genes)	4 out of 562 genes, 0.7%	108 out of 10439 genes, 1.0%	1	show applet
regulation of RNA splicing (view genes)	5 out of 562 genes, 0.9%	131 out of 10439 genes, 1.3%	1	show applet
establishment of localization (view genes)	100 out of 562 genes, 17.8%	2017 out of 10439 genes, 19.3%	1	show applet
negative regulation of cellular process (view genes)	47 out of 562 genes, 8.4%	989 out of 10439 genes, 9.5%	1	show applet
positive regulation of kinase activity (view genes)	2 out of 562 genes, 0.4%	60 out of 10439 genes, 0.6%	1	show applet
developmental pigmentation (view genes)	2 out of 562 genes, 0.4%	60 out of 10439 genes, 0.6%	1	show applet
multicellular organismal homeostasis (view genes)	2 out of 562 genes, 0.4%	60 out of 10439 genes, 0.6%	1	show applet
positive regulation of transferase activity (view genes)	2 out of 562 genes, 0.4%	60 out of 10439 genes, 0.6%	1	show applet
methylation (view genes)	4 out of 562 genes, 0.7%	109 out of 10439 genes, 1.0%	1	show applet
establishment or maintenance of epithelial cell apical/basal polarity (view genes)	2 out of 562 genes, 0.4%	61 out of 10439 genes, 0.6%	1	show applet
striated muscle cell development (view genes)	9 out of 562 genes, 1.6%	221 out of 10439 genes, 2.1%	1	show applet
salivary gland histolysis (view genes)	3 out of 562 genes, 0.5%	86 out of 10439 genes, 0.8%	1	show applet
wound healing (view genes)	3 out of 562 genes, 0.5%	86 out of 10439 genes, 0.8%	1	show applet
striated muscle cell differentiation (view genes)	10 out of 562 genes, 1.8%	244 out of 10439 genes, 2.3%	1	show applet
histolysis (view genes)	3 out of 562 genes, 0.5%	87 out of 10439 genes, 0.8%	1	show applet
tissue death (view genes)	3 out of 562 genes, 0.5%	87 out of 10439 genes, 0.8%	1	show applet
regulation of immune system process (view genes)	7 out of 562 genes, 1.2%	180 out of 10439 genes, 1.7%	1	show applet
muscle cell development (view genes)	9 out of 562 genes, 1.6%	224 out of 10439 genes, 2.1%	1	show applet
regulation of molecular function (view genes)	14 out of 562 genes, 2.5%	331 out of 10439 genes, 3.2%	1	show applet
coenzyme biosynthetic process (view genes)	3 out of 562 genes, 0.5%	88 out of 10439 genes, 0.8%	1	show applet
response to wounding (view genes)	4 out of 562 genes, 0.7%	112 out of 10439 genes, 1.1%	1	show applet
positive regulation of organelle organization (view genes)	2 out of 562 genes, 0.4%	63 out of 10439 genes, 0.6%	1	show applet
negative regulation of gene expression (view genes)	15 out of 562 genes, 2.7%	353 out of 10439 genes, 3.4%	1	show applet
positive regulation of response to stimulus (view genes)	7 out of 562 genes, 1.2%	181 out of 10439 genes, 1.7%	1	show applet
ribonucleotide biosynthetic process (view genes)	5 out of 562 genes, 0.9%	136 out of 10439 genes, 1.3%	1	show applet
ribose phosphate biosynthetic process (view genes)	5 out of 562 genes, 0.9%	136 out of 10439 genes, 1.3%	1	show applet
rhythmic process (view genes)	4 out of 562 genes, 0.7%	113 out of 10439 genes, 1.1%	1	show applet
cation transport (view genes)	14 out of 562 genes, 2.5%	333 out of 10439 genes, 3.2%	1	show applet
positive regulation of phosphorus metabolic process (view genes)	3 out of 562 genes, 0.5%	89 out of 10439 genes, 0.9%	1	show applet
regulation of MAPK cascade (view genes)	3 out of 562 genes, 0.5%	89 out of 10439 genes, 0.9%	1	show applet
positive regulation of phosphate metabolic process (view genes)	3 out of 562 genes, 0.5%	89 out of 10439 genes, 0.9%	1	show applet
regulation of organelle organization (view genes)	9 out of 562 genes, 1.6%	226 out of 10439 genes, 2.2%	1	show applet
positive regulation of biosynthetic process (view genes)	15 out of 562 genes, 2.7%	355 out of 10439 genes, 3.4%	1	show applet
positive regulation of cellular biosynthetic process (view genes)	15 out of 562 genes, 2.7%	355 out of 10439 genes, 3.4%	1	show applet
negative regulation of transcription, DNA-dependent (view genes)	10 out of 562 genes, 1.8%	249 out of 10439 genes, 2.4%	1	show applet
pigmentation (view genes)	2 out of 562 genes, 0.4%	65 out of 10439 genes, 0.6%	1	show applet
reproductive process (view genes)	48 out of 562 genes, 8.5%	1028 out of 10439 genes, 9.8%	1	show applet
autophagic cell death (view genes)	3 out of 562 genes, 0.5%	91 out of 10439 genes, 0.9%	1	show applet
positive regulation of cellular process (view genes)	40 out of 562 genes, 7.1%	870 out of 10439 genes, 8.3%	1	show applet
establishment of cell polarity (view genes)	2 out of 562 genes, 0.4%	66 out of 10439 genes, 0.6%	1	show applet
response to starvation (view genes)	2 out of 562 genes, 0.4%	66 out of 10439 genes, 0.6%	1	show applet
purine ribonucleotide biosynthetic process (view genes)	4 out of 562 genes, 0.7%	116 out of 10439 genes, 1.1%	1	show applet
neuromuscular junction development (view genes)	3 out of 562 genes, 0.5%	92 out of 10439 genes, 0.9%	1	show applet
dorsal/ventral axis specification (view genes)	3 out of 562 genes, 0.5%	93 out of 10439 genes, 0.9%	1	show applet
stem cell division (view genes)	3 out of 562 genes, 0.5%	94 out of 10439 genes, 0.9%	1	show applet
ion homeostasis (view genes)	6 out of 562 genes, 1.1%	166 out of 10439 genes, 1.6%	1	show applet
purine nucleotide biosynthetic process (view genes)	4 out of 562 genes, 0.7%	119 out of 10439 genes, 1.1%	1	show applet
establishment of organelle localization (view genes)	4 out of 562 genes, 0.7%	119 out of 10439 genes, 1.1%	1	show applet
regulation of protein kinase activity (view genes)	3 out of 562 genes, 0.5%	95 out of 10439 genes, 0.9%	1	show applet
skeletal muscle fiber development (view genes)	3 out of 562 genes, 0.5%	95 out of 10439 genes, 0.9%	1	show applet
carbohydrate biosynthetic process (view genes)	2 out of 562 genes, 0.4%	69 out of 10439 genes, 0.7%	1	show applet
establishment of protein localization (view genes)	14 out of 562 genes, 2.5%	345 out of 10439 genes, 3.3%	1	show applet
cellular protein modification process (view genes)	45 out of 562 genes, 8.0%	982 out of 10439 genes, 9.4%	1	show applet
protein modification process (view genes)	45 out of 562 genes, 8.0%	982 out of 10439 genes, 9.4%	1	show applet
protein transport (view genes)	13 out of 562 genes, 2.3%	324 out of 10439 genes, 3.1%	1	show applet
cellularization (view genes)	4 out of 562 genes, 0.7%	121 out of 10439 genes, 1.2%	1	show applet
regulation of membrane potential (view genes)	2 out of 562 genes, 0.4%	70 out of 10439 genes, 0.7%	1	show applet
response to organic substance (view genes)	15 out of 562 genes, 2.7%	368 out of 10439 genes, 3.5%	1	show applet
regulation of mRNA splicing, via spliceosome (view genes)	4 out of 562 genes, 0.7%	122 out of 10439 genes, 1.2%	1	show applet
regulation of primary metabolic process (view genes)	67 out of 562 genes, 11.9%	1423 out of 10439 genes, 13.6%	1	show applet
germ-line stem cell maintenance (view genes)	2 out of 562 genes, 0.4%	71 out of 10439 genes, 0.7%	1	show applet
regulation of macromolecule metabolic process (view genes)	67 out of 562 genes, 11.9%	1426 out of 10439 genes, 13.7%	1	show applet
regulation of neurogenesis (view genes)	8 out of 562 genes, 1.4%	218 out of 10439 genes, 2.1%	1	show applet
muscle cell differentiation (view genes)	10 out of 562 genes, 1.8%	263 out of 10439 genes, 2.5%	1	show applet
cytokinesis (view genes)	4 out of 562 genes, 0.7%	124 out of 10439 genes, 1.2%	1	show applet
regulation of cellular macromolecule biosynthetic process (view genes)	45 out of 562 genes, 8.0%	992 out of 10439 genes, 9.5%	1	show applet
negative regulation of transcription from RNA polymerase II promoter (view genes)	5 out of 562 genes, 0.9%	149 out of 10439 genes, 1.4%	1	show applet
regulation of macromolecule biosynthetic process (view genes)	45 out of 562 genes, 8.0%	993 out of 10439 genes, 9.5%	1	show applet
immune effector process (view genes)	2 out of 562 genes, 0.4%	73 out of 10439 genes, 0.7%	1	show applet
negative regulation of organelle organization (view genes)	2 out of 562 genes, 0.4%	73 out of 10439 genes, 0.7%	1	show applet
regulation of protein phosphorylation (view genes)	4 out of 562 genes, 0.7%	125 out of 10439 genes, 1.2%	1	show applet
posttranscriptional regulation of gene expression (view genes)	7 out of 562 genes, 1.2%	197 out of 10439 genes, 1.9%	1	show applet
regulation of nitrogen compound metabolic process (view genes)	55 out of 562 genes, 9.8%	1195 out of 10439 genes, 11.4%	1	show applet
regulation of cellular catabolic process (view genes)	5 out of 562 genes, 0.9%	150 out of 10439 genes, 1.4%	1	show applet
organelle localization (view genes)	6 out of 562 genes, 1.1%	174 out of 10439 genes, 1.7%	1	show applet
nucleoside monophosphate metabolic process (view genes)	2 out of 562 genes, 0.4%	74 out of 10439 genes, 0.7%	1	show applet
nucleoside monophosphate biosynthetic process (view genes)	2 out of 562 genes, 0.4%	74 out of 10439 genes, 0.7%	1	show applet
negative regulation of cell differentiation (view genes)	7 out of 562 genes, 1.2%	198 out of 10439 genes, 1.9%	1	show applet
protein localization (view genes)	24 out of 562 genes, 4.3%	567 out of 10439 genes, 5.4%	1	show applet
regulation of kinase activity (view genes)	3 out of 562 genes, 0.5%	101 out of 10439 genes, 1.0%	1	show applet
regulation of transferase activity (view genes)	3 out of 562 genes, 0.5%	101 out of 10439 genes, 1.0%	1	show applet
macromolecule modification (view genes)	47 out of 562 genes, 8.4%	1038 out of 10439 genes, 9.9%	1	show applet
regulation of actin cytoskeleton organization (view genes)	2 out of 562 genes, 0.4%	75 out of 10439 genes, 0.7%	1	show applet
establishment or maintenance of apical/basal cell polarity (view genes)	2 out of 562 genes, 0.4%	75 out of 10439 genes, 0.7%	1	show applet
establishment or maintenance of bipolar cell polarity (view genes)	2 out of 562 genes, 0.4%	75 out of 10439 genes, 0.7%	1	show applet
organelle organization (view genes)	70 out of 562 genes, 12.5%	1499 out of 10439 genes, 14.4%	1	show applet
developmental maturation (view genes)	7 out of 562 genes, 1.2%	200 out of 10439 genes, 1.9%	1	show applet
negative regulation of developmental process (view genes)	11 out of 562 genes, 2.0%	291 out of 10439 genes, 2.8%	1	show applet
regulation of hydrolase activity (view genes)	5 out of 562 genes, 0.9%	153 out of 10439 genes, 1.5%	1	show applet
regulation of actin filament-based process (view genes)	2 out of 562 genes, 0.4%	76 out of 10439 genes, 0.7%	1	show applet
cardiovascular system development (view genes)	5 out of 562 genes, 0.9%	154 out of 10439 genes, 1.5%	1	show applet
circulatory system development (view genes)	5 out of 562 genes, 0.9%	154 out of 10439 genes, 1.5%	1	show applet
regulation of neuron projection development (view genes)	4 out of 562 genes, 0.7%	130 out of 10439 genes, 1.2%	1	show applet
developmental process (view genes)	168 out of 562 genes, 29.9%	3402 out of 10439 genes, 32.6%	1	show applet
regulation of localization (view genes)	14 out of 562 genes, 2.5%	363 out of 10439 genes, 3.5%	1	show applet
circadian rhythm (view genes)	3 out of 562 genes, 0.5%	106 out of 10439 genes, 1.0%	1	show applet
positive regulation of cellular component organization (view genes)	4 out of 562 genes, 0.7%	132 out of 10439 genes, 1.3%	1	show applet
maintenance of location (view genes)	2 out of 562 genes, 0.4%	79 out of 10439 genes, 0.8%	1	show applet
localization (view genes)	116 out of 562 genes, 20.6%	2412 out of 10439 genes, 23.1%	1	show applet
germ cell development (view genes)	13 out of 562 genes, 2.3%	343 out of 10439 genes, 3.3%	1	show applet
regulation of cell growth (view genes)	2 out of 562 genes, 0.4%	80 out of 10439 genes, 0.8%	1	show applet
extracellular structure organization (view genes)	2 out of 562 genes, 0.4%	80 out of 10439 genes, 0.8%	1	show applet
regulation of gene expression, epigenetic (view genes)	4 out of 562 genes, 0.7%	134 out of 10439 genes, 1.3%	1	show applet
RNA splicing (view genes)	8 out of 562 genes, 1.4%	231 out of 10439 genes, 2.2%	1	show applet
homeostatic process (view genes)	16 out of 562 genes, 2.8%	411 out of 10439 genes, 3.9%	1	show applet
regulation of cellular biosynthetic process (view genes)	46 out of 562 genes, 8.2%	1038 out of 10439 genes, 9.9%	1	show applet
regulation of catabolic process (view genes)	5 out of 562 genes, 0.9%	160 out of 10439 genes, 1.5%	1	show applet
striated muscle tissue development (view genes)	5 out of 562 genes, 0.9%	160 out of 10439 genes, 1.5%	1	show applet
muscle cell homeostasis (view genes)	2 out of 562 genes, 0.4%	81 out of 10439 genes, 0.8%	1	show applet
embryonic organ development (view genes)	2 out of 562 genes, 0.4%	81 out of 10439 genes, 0.8%	1	show applet
negative regulation of multicellular organismal process (view genes)	2 out of 562 genes, 0.4%	81 out of 10439 genes, 0.8%	1	show applet
cellular component organization or biogenesis (view genes)	130 out of 562 genes, 23.1%	2691 out of 10439 genes, 25.8%	1	show applet
regulation of biosynthetic process (view genes)	46 out of 562 genes, 8.2%	1039 out of 10439 genes, 10.0%	1	show applet
protein dephosphorylation (view genes)	3 out of 562 genes, 0.5%	109 out of 10439 genes, 1.0%	1	show applet
cofactor biosynthetic process (view genes)	3 out of 562 genes, 0.5%	109 out of 10439 genes, 1.0%	1	show applet
regulation of RNA biosynthetic process (view genes)	38 out of 562 genes, 6.8%	876 out of 10439 genes, 8.4%	1	show applet
cellular response to stimulus (view genes)	72 out of 562 genes, 12.8%	1561 out of 10439 genes, 15.0%	1	show applet
regulation of Wnt receptor signaling pathway (view genes)	2 out of 562 genes, 0.4%	82 out of 10439 genes, 0.8%	1	show applet
regulation of nucleotide metabolic process (view genes)	3 out of 562 genes, 0.5%	110 out of 10439 genes, 1.1%	1	show applet
reproductive behavior (view genes)	3 out of 562 genes, 0.5%	110 out of 10439 genes, 1.1%	1	show applet
locomotory behavior (view genes)	7 out of 562 genes, 1.2%	211 out of 10439 genes, 2.0%	1	show applet
regulation of multi-organism process (view genes)	2 out of 562 genes, 0.4%	83 out of 10439 genes, 0.8%	1	show applet
cellular homeostasis (view genes)	10 out of 562 genes, 1.8%	283 out of 10439 genes, 2.7%	1	show applet
protein phosphorylation (view genes)	13 out of 562 genes, 2.3%	352 out of 10439 genes, 3.4%	1	show applet
regulation of gene expression (view genes)	55 out of 562 genes, 9.8%	1231 out of 10439 genes, 11.8%	1	show applet
developmental growth involved in morphogenesis (view genes)	3 out of 562 genes, 0.5%	113 out of 10439 genes, 1.1%	1	show applet
cell proliferation (view genes)	8 out of 562 genes, 1.4%	238 out of 10439 genes, 2.3%	1	show applet
asymmetric cell division (view genes)	2 out of 562 genes, 0.4%	85 out of 10439 genes, 0.8%	1	show applet
transmembrane transport (view genes)	15 out of 562 genes, 2.7%	398 out of 10439 genes, 3.8%	1	show applet
muscle fiber development (view genes)	3 out of 562 genes, 0.5%	114 out of 10439 genes, 1.1%	1	show applet
negative regulation of response to stimulus (view genes)	9 out of 562 genes, 1.6%	263 out of 10439 genes, 2.5%	1	show applet
positive regulation of signal transduction (view genes)	4 out of 562 genes, 0.7%	141 out of 10439 genes, 1.4%	1	show applet
regulation of nucleobase-containing compound metabolic process (view genes)	51 out of 562 genes, 9.1%	1158 out of 10439 genes, 11.1%	1	show applet
mRNA processing (view genes)	10 out of 562 genes, 1.8%	290 out of 10439 genes, 2.8%	1	show applet
regulation of transcription, DNA-dependent (view genes)	37 out of 562 genes, 6.6%	874 out of 10439 genes, 8.4%	1	show applet
RNA splicing, via transesterification reactions (view genes)	7 out of 562 genes, 1.2%	220 out of 10439 genes, 2.1%	1	show applet
RNA splicing, via transesterification reactions with bulged adenosine as nucleophile (view genes)	7 out of 562 genes, 1.2%	220 out of 10439 genes, 2.1%	1	show applet
mRNA splicing, via spliceosome (view genes)	7 out of 562 genes, 1.2%	220 out of 10439 genes, 2.1%	1	show applet
regulation of phosphorus metabolic process (view genes)	9 out of 562 genes, 1.6%	268 out of 10439 genes, 2.6%	1	show applet
mating (view genes)	2 out of 562 genes, 0.4%	89 out of 10439 genes, 0.9%	1	show applet
negative regulation of growth (view genes)	2 out of 562 genes, 0.4%	89 out of 10439 genes, 0.9%	1	show applet
cellular component organization (view genes)	125 out of 562 genes, 22.2%	2629 out of 10439 genes, 25.2%	1	show applet
regulation of RNA metabolic process (view genes)	43 out of 562 genes, 7.7%	1003 out of 10439 genes, 9.6%	1	show applet
regulation of phosphorylation (view genes)	4 out of 562 genes, 0.7%	146 out of 10439 genes, 1.4%	1	show applet
response to light stimulus (view genes)	3 out of 562 genes, 0.5%	119 out of 10439 genes, 1.1%	1	show applet
positive regulation of signaling (view genes)	4 out of 562 genes, 0.7%	147 out of 10439 genes, 1.4%	1	show applet
stem cell differentiation (view genes)	3 out of 562 genes, 0.5%	120 out of 10439 genes, 1.1%	1	show applet
developmental process involved in reproduction (view genes)	28 out of 562 genes, 5.0%	693 out of 10439 genes, 6.6%	1	show applet
stem cell maintenance (view genes)	2 out of 562 genes, 0.4%	92 out of 10439 genes, 0.9%	1	show applet
regulation of cellular response to stress (view genes)	2 out of 562 genes, 0.4%	92 out of 10439 genes, 0.9%	1	show applet
regulation of neuron differentiation (view genes)	5 out of 562 genes, 0.9%	175 out of 10439 genes, 1.7%	1	show applet
positive regulation of cell communication (view genes)	4 out of 562 genes, 0.7%	149 out of 10439 genes, 1.4%	1	show applet
stem cell development (view genes)	2 out of 562 genes, 0.4%	93 out of 10439 genes, 0.9%	1	show applet
anatomical structure development (view genes)	148 out of 562 genes, 26.3%	3092 out of 10439 genes, 29.6%	1	show applet
salivary gland morphogenesis (view genes)	4 out of 562 genes, 0.7%	152 out of 10439 genes, 1.5%	1	show applet
cell junction organization (view genes)	4 out of 562 genes, 0.7%	152 out of 10439 genes, 1.5%	1	show applet
regulation of cell projection organization (view genes)	5 out of 562 genes, 0.9%	179 out of 10439 genes, 1.7%	1	show applet
skeletal muscle tissue development (view genes)	4 out of 562 genes, 0.7%	153 out of 10439 genes, 1.5%	1	show applet
sarcomere organization (view genes)	2 out of 562 genes, 0.4%	97 out of 10439 genes, 0.9%	1	show applet
regulation of striated muscle tissue development (view genes)	3 out of 562 genes, 0.5%	127 out of 10439 genes, 1.2%	1	show applet
regulation of muscle tissue development (view genes)	3 out of 562 genes, 0.5%	127 out of 10439 genes, 1.2%	1	show applet
gland morphogenesis (view genes)	4 out of 562 genes, 0.7%	155 out of 10439 genes, 1.5%	1	show applet
organonitrogen compound biosynthetic process (view genes)	13 out of 562 genes, 2.3%	376 out of 10439 genes, 3.6%	1	show applet
regulation of metabolic process (view genes)	75 out of 562 genes, 13.3%	1680 out of 10439 genes, 16.1%	1	show applet
cell motility (view genes)	12 out of 562 genes, 2.1%	355 out of 10439 genes, 3.4%	1	show applet
muscle tissue development (view genes)	5 out of 562 genes, 0.9%	184 out of 10439 genes, 1.8%	1	show applet
cellular component assembly involved in morphogenesis (view genes)	6 out of 562 genes, 1.1%	210 out of 10439 genes, 2.0%	1	show applet
cellular process involved in reproduction (view genes)	30 out of 562 genes, 5.3%	756 out of 10439 genes, 7.2%	1	show applet
single-multicellular organism process (view genes)	164 out of 562 genes, 29.2%	3424 out of 10439 genes, 32.8%	1	show applet
cell junction assembly (view genes)	3 out of 562 genes, 0.5%	130 out of 10439 genes, 1.2%	1	show applet
morphogenesis of follicular epithelium (view genes)	2 out of 562 genes, 0.4%	100 out of 10439 genes, 1.0%	1	show applet
renal system development (view genes)	3 out of 562 genes, 0.5%	131 out of 10439 genes, 1.3%	1	show applet
compound eye photoreceptor fate commitment (view genes)	2 out of 562 genes, 0.4%	101 out of 10439 genes, 1.0%	1	show applet
cell migration (view genes)	11 out of 562 genes, 2.0%	336 out of 10439 genes, 3.2%	1	show applet
urogenital system development (view genes)	3 out of 562 genes, 0.5%	132 out of 10439 genes, 1.3%	1	show applet
regulation of muscle organ development (view genes)	3 out of 562 genes, 0.5%	132 out of 10439 genes, 1.3%	1	show applet
eye photoreceptor cell fate commitment (view genes)	2 out of 562 genes, 0.4%	102 out of 10439 genes, 1.0%	1	show applet
glycerolipid metabolic process (view genes)	2 out of 562 genes, 0.4%	102 out of 10439 genes, 1.0%	1	show applet
exocrine system development (view genes)	5 out of 562 genes, 0.9%	188 out of 10439 genes, 1.8%	1	show applet
lipid biosynthetic process (view genes)	4 out of 562 genes, 0.7%	161 out of 10439 genes, 1.5%	1	show applet
regulation of cellular metabolic process (view genes)	64 out of 562 genes, 11.4%	1470 out of 10439 genes, 14.1%	1	show applet
regulation of organ morphogenesis (view genes)	2 out of 562 genes, 0.4%	103 out of 10439 genes, 1.0%	1	show applet
localization of cell (view genes)	12 out of 562 genes, 2.1%	363 out of 10439 genes, 3.5%	1	show applet
regulation of phosphate metabolic process (view genes)	8 out of 562 genes, 1.4%	267 out of 10439 genes, 2.6%	1	show applet
regulation of cytoskeleton organization (view genes)	4 out of 562 genes, 0.7%	163 out of 10439 genes, 1.6%	1	show applet
adult behavior (view genes)	4 out of 562 genes, 0.7%	166 out of 10439 genes, 1.6%	1	show applet
apical junction assembly (view genes)	2 out of 562 genes, 0.4%	107 out of 10439 genes, 1.0%	1	show applet
negative regulation of signal transduction (view genes)	7 out of 562 genes, 1.2%	247 out of 10439 genes, 2.4%	1	show applet
single-organism developmental process (view genes)	125 out of 562 genes, 22.2%	2701 out of 10439 genes, 25.9%	1	show applet
synapse organization (view genes)	4 out of 562 genes, 0.7%	168 out of 10439 genes, 1.6%	1	show applet
photoreceptor cell fate commitment (view genes)	2 out of 562 genes, 0.4%	109 out of 10439 genes, 1.0%	1	show applet
gastrulation (view genes)	2 out of 562 genes, 0.4%	111 out of 10439 genes, 1.1%	1	show applet
central nervous system development (view genes)	11 out of 562 genes, 2.0%	353 out of 10439 genes, 3.4%	1	show applet
gliogenesis (view genes)	2 out of 562 genes, 0.4%	112 out of 10439 genes, 1.1%	1	show applet
regulation of skeletal muscle tissue development (view genes)	2 out of 562 genes, 0.4%	112 out of 10439 genes, 1.1%	1	show applet
G-protein coupled receptor signaling pathway (view genes)	4 out of 562 genes, 0.7%	173 out of 10439 genes, 1.7%	1	show applet
negative regulation of cellular component organization (view genes)	3 out of 562 genes, 0.5%	144 out of 10439 genes, 1.4%	1	show applet
digestive tract development (view genes)	3 out of 562 genes, 0.5%	146 out of 10439 genes, 1.4%	1	show applet
digestive system development (view genes)	3 out of 562 genes, 0.5%	146 out of 10439 genes, 1.4%	1	show applet
negative regulation of signaling (view genes)	7 out of 562 genes, 1.2%	257 out of 10439 genes, 2.5%	1	show applet
microtubule-based movement (view genes)	2 out of 562 genes, 0.4%	115 out of 10439 genes, 1.1%	1	show applet
negative regulation of cell communication (view genes)	7 out of 562 genes, 1.2%	258 out of 10439 genes, 2.5%	1	show applet
regulation of muscle cell differentiation (view genes)	2 out of 562 genes, 0.4%	116 out of 10439 genes, 1.1%	1	show applet
regulation of striated muscle cell differentiation (view genes)	2 out of 562 genes, 0.4%	116 out of 10439 genes, 1.1%	1	show applet
cell-cell junction organization (view genes)	3 out of 562 genes, 0.5%	148 out of 10439 genes, 1.4%	1	show applet
neuron fate commitment (view genes)	2 out of 562 genes, 0.4%	117 out of 10439 genes, 1.1%	1	show applet
multicellular organismal process (view genes)	169 out of 562 genes, 30.1%	3590 out of 10439 genes, 34.4%	1	show applet
regulation of tube size, open tracheal system (view genes)	2 out of 562 genes, 0.4%	118 out of 10439 genes, 1.1%	1	show applet
establishment of ommatidial planar polarity (view genes)	2 out of 562 genes, 0.4%	120 out of 10439 genes, 1.1%	1	show applet
memory (view genes)	2 out of 562 genes, 0.4%	121 out of 10439 genes, 1.2%	1	show applet
response to stimulus (view genes)	126 out of 562 genes, 22.4%	2770 out of 10439 genes, 26.5%	1	show applet
cell-cell junction assembly (view genes)	2 out of 562 genes, 0.4%	122 out of 10439 genes, 1.2%	1	show applet
border follicle cell migration (view genes)	2 out of 562 genes, 0.4%	122 out of 10439 genes, 1.2%	1	show applet
regulation of tube size (view genes)	2 out of 562 genes, 0.4%	122 out of 10439 genes, 1.2%	1	show applet
cell-cell signaling involved in cell fate commitment (view genes)	7 out of 562 genes, 1.2%	268 out of 10439 genes, 2.6%	1	show applet
lateral inhibition (view genes)	7 out of 562 genes, 1.2%	268 out of 10439 genes, 2.6%	1	show applet
salivary gland development (view genes)	4 out of 562 genes, 0.7%	186 out of 10439 genes, 1.8%	1	show applet
dephosphorylation (view genes)	3 out of 562 genes, 0.5%	156 out of 10439 genes, 1.5%	1	show applet
cell division (view genes)	9 out of 562 genes, 1.6%	323 out of 10439 genes, 3.1%	1	show applet
gland development (view genes)	5 out of 562 genes, 0.9%	219 out of 10439 genes, 2.1%	1	show applet
dorsal/ventral pattern formation (view genes)	4 out of 562 genes, 0.7%	194 out of 10439 genes, 1.9%	1	show applet
regulation of multicellular organismal development (view genes)	19 out of 562 genes, 3.4%	576 out of 10439 genes, 5.5%	1	show applet
oocyte development (view genes)	3 out of 562 genes, 0.5%	165 out of 10439 genes, 1.6%	1	show applet
small GTPase mediated signal transduction (view genes)	2 out of 562 genes, 0.4%	133 out of 10439 genes, 1.3%	1	show applet
ovarian follicle cell migration (view genes)	2 out of 562 genes, 0.4%	135 out of 10439 genes, 1.3%	1	show applet
post-embryonic development (view genes)	34 out of 562 genes, 6.0%	925 out of 10439 genes, 8.9%	1	show applet
heart development (view genes)	2 out of 562 genes, 0.4%	136 out of 10439 genes, 1.3%	1	show applet
sensory perception (view genes)	4 out of 562 genes, 0.7%	202 out of 10439 genes, 1.9%	1	show applet
oocyte axis specification (view genes)	2 out of 562 genes, 0.4%	139 out of 10439 genes, 1.3%	1	show applet
regulation of reproductive process (view genes)	2 out of 562 genes, 0.4%	139 out of 10439 genes, 1.3%	1	show applet
single-organism transport (view genes)	60 out of 562 genes, 10.7%	1494 out of 10439 genes, 14.3%	1	show applet
ion transport (view genes)	15 out of 562 genes, 2.7%	503 out of 10439 genes, 4.8%	1	show applet
regulation of Ras protein signal transduction (view genes)	2 out of 562 genes, 0.4%	144 out of 10439 genes, 1.4%	1	show applet
regulation of nervous system development (view genes)	8 out of 562 genes, 1.4%	325 out of 10439 genes, 3.1%	1	show applet
oocyte construction (view genes)	2 out of 562 genes, 0.4%	146 out of 10439 genes, 1.4%	1	show applet
blastoderm segmentation (view genes)	3 out of 562 genes, 0.5%	189 out of 10439 genes, 1.8%	1	show applet
regulation of cellular component biogenesis (view genes)	5 out of 562 genes, 0.9%	253 out of 10439 genes, 2.4%	1	show applet
olfactory behavior (view genes)	2 out of 562 genes, 0.4%	157 out of 10439 genes, 1.5%	1	show applet
regulation of small GTPase mediated signal transduction (view genes)	2 out of 562 genes, 0.4%	157 out of 10439 genes, 1.5%	1	show applet
regulation of cell development (view genes)	9 out of 562 genes, 1.6%	371 out of 10439 genes, 3.6%	1	show applet
photoreceptor cell development (view genes)	3 out of 562 genes, 0.5%	198 out of 10439 genes, 1.9%	1	show applet
regulation of cellular component organization (view genes)	22 out of 562 genes, 3.9%	704 out of 10439 genes, 6.7%	1	show applet
oocyte differentiation (view genes)	3 out of 562 genes, 0.5%	200 out of 10439 genes, 1.9%	1	show applet
enzyme linked receptor protein signaling pathway (view genes)	2 out of 562 genes, 0.4%	166 out of 10439 genes, 1.6%	1	show applet
chemosensory behavior (view genes)	2 out of 562 genes, 0.4%	166 out of 10439 genes, 1.6%	1	show applet
cell surface receptor signaling pathway (view genes)	16 out of 562 genes, 2.8%	564 out of 10439 genes, 5.4%	1	show applet
axis specification (view genes)	4 out of 562 genes, 0.7%	236 out of 10439 genes, 2.3%	1	show applet
mesoderm development (view genes)	2 out of 562 genes, 0.4%	167 out of 10439 genes, 1.6%	1	show applet
intracellular signal transduction (view genes)	10 out of 562 genes, 1.8%	413 out of 10439 genes, 4.0%	1	show applet
actin filament organization (view genes)	3 out of 562 genes, 0.5%	206 out of 10439 genes, 2.0%	1	show applet
embryonic pattern specification (view genes)	3 out of 562 genes, 0.5%	207 out of 10439 genes, 2.0%	1	show applet
secretion by cell (view genes)	3 out of 562 genes, 0.5%	207 out of 10439 genes, 2.0%	1	show applet
regulation of response to stimulus (view genes)	24 out of 562 genes, 4.3%	768 out of 10439 genes, 7.4%	1	show applet
skeletal muscle organ development (view genes)	4 out of 562 genes, 0.7%	242 out of 10439 genes, 2.3%	1	show applet
embryonic morphogenesis (view genes)	9 out of 562 genes, 1.6%	390 out of 10439 genes, 3.7%	1	show applet
secretion (view genes)	3 out of 562 genes, 0.5%	212 out of 10439 genes, 2.0%	1	show applet
anterior/posterior pattern specification (view genes)	2 out of 562 genes, 0.4%	177 out of 10439 genes, 1.7%	1	show applet
regulation of signal transduction (view genes)	16 out of 562 genes, 2.8%	591 out of 10439 genes, 5.7%	1	show applet
muscle structure development (view genes)	10 out of 562 genes, 1.8%	433 out of 10439 genes, 4.1%	1	show applet
behavior (view genes)	17 out of 562 genes, 3.0%	618 out of 10439 genes, 5.9%	1	show applet
morphogenesis of embryonic epithelium (view genes)	3 out of 562 genes, 0.5%	222 out of 10439 genes, 2.1%	1	show applet
sexual reproduction (view genes)	25 out of 562 genes, 4.4%	815 out of 10439 genes, 7.8%	1	show applet
locomotion (view genes)	25 out of 562 genes, 4.4%	816 out of 10439 genes, 7.8%	1	show applet
regulation of tube architecture, open tracheal system (view genes)	2 out of 562 genes, 0.4%	186 out of 10439 genes, 1.8%	1	show applet
cellular component movement (view genes)	13 out of 562 genes, 2.3%	518 out of 10439 genes, 5.0%	1	show applet
single-organism behavior (view genes)	13 out of 562 genes, 2.3%	519 out of 10439 genes, 5.0%	1	show applet
single organism reproductive process (view genes)	26 out of 562 genes, 4.6%	847 out of 10439 genes, 8.1%	1	show applet
cell fate determination (view genes)	2 out of 562 genes, 0.4%	191 out of 10439 genes, 1.8%	1	show applet
regulation of cell shape (view genes)	2 out of 562 genes, 0.4%	191 out of 10439 genes, 1.8%	1	show applet
response to chemical stimulus (view genes)	31 out of 562 genes, 5.5%	975 out of 10439 genes, 9.3%	1	show applet
regulation of multicellular organismal process (view genes)	25 out of 562 genes, 4.4%	834 out of 10439 genes, 8.0%	1	show applet
multicellular organismal reproductive process (view genes)	27 out of 562 genes, 4.8%	883 out of 10439 genes, 8.5%	1	show applet
photoreceptor cell differentiation (view genes)	5 out of 562 genes, 0.9%	302 out of 10439 genes, 2.9%	1	show applet
regulation of signaling (view genes)	19 out of 562 genes, 3.4%	689 out of 10439 genes, 6.6%	1	show applet
segmentation (view genes)	3 out of 562 genes, 0.5%	237 out of 10439 genes, 2.3%	1	show applet
regulation of cell communication (view genes)	19 out of 562 genes, 3.4%	692 out of 10439 genes, 6.6%	1	show applet
establishment of planar polarity (view genes)	2 out of 562 genes, 0.4%	199 out of 10439 genes, 1.9%	1	show applet
establishment of tissue polarity (view genes)	2 out of 562 genes, 0.4%	199 out of 10439 genes, 1.9%	1	show applet
learning or memory (view genes)	2 out of 562 genes, 0.4%	200 out of 10439 genes, 1.9%	1	show applet
cognition (view genes)	2 out of 562 genes, 0.4%	200 out of 10439 genes, 1.9%	1	show applet
regulation of developmental process (view genes)	24 out of 562 genes, 4.3%	821 out of 10439 genes, 7.9%	1	show applet
regulation of developmental growth (view genes)	2 out of 562 genes, 0.4%	208 out of 10439 genes, 2.0%	1	show applet
multicellular organism reproduction (view genes)	27 out of 562 genes, 4.8%	905 out of 10439 genes, 8.7%	1	show applet
establishment or maintenance of cell polarity (view genes)	5 out of 562 genes, 0.9%	322 out of 10439 genes, 3.1%	1	show applet
compound eye photoreceptor cell differentiation (view genes)	3 out of 562 genes, 0.5%	253 out of 10439 genes, 2.4%	1	show applet
actin cytoskeleton organization (view genes)	9 out of 562 genes, 1.6%	449 out of 10439 genes, 4.3%	1	show applet
nervous system development (view genes)	62 out of 562 genes, 11.0%	1718 out of 10439 genes, 16.5%	1	show applet
signal transduction (view genes)	37 out of 562 genes, 6.6%	1157 out of 10439 genes, 11.1%	1	show applet
system development (view genes)	104 out of 562 genes, 18.5%	2608 out of 10439 genes, 25.0%	1	show applet
regulation of cell differentiation (view genes)	11 out of 562 genes, 2.0%	510 out of 10439 genes, 4.9%	1	show applet
regulation of anatomical structure morphogenesis (view genes)	7 out of 562 genes, 1.2%	394 out of 10439 genes, 3.8%	1	show applet
gamete generation (view genes)	22 out of 562 genes, 3.9%	802 out of 10439 genes, 7.7%	1	show applet
muscle organ development (view genes)	5 out of 562 genes, 0.9%	332 out of 10439 genes, 3.2%	1	show applet
morphogenesis of a polarized epithelium (view genes)	2 out of 562 genes, 0.4%	222 out of 10439 genes, 2.1%	1	show applet
eye photoreceptor cell differentiation (view genes)	3 out of 562 genes, 0.5%	262 out of 10439 genes, 2.5%	1	show applet
morphogenesis of an epithelium (view genes)	12 out of 562 genes, 2.1%	549 out of 10439 genes, 5.3%	1	show applet
organ development (view genes)	61 out of 562 genes, 10.9%	1725 out of 10439 genes, 16.5%	1	show applet
regulation of anatomical structure size (view genes)	3 out of 562 genes, 0.5%	274 out of 10439 genes, 2.6%	1	show applet
epithelium development (view genes)	13 out of 562 genes, 2.3%	586 out of 10439 genes, 5.6%	1	show applet
cellular process involved in reproduction in multicellular organism (view genes)	15 out of 562 genes, 2.7%	643 out of 10439 genes, 6.2%	1	show applet
response to external stimulus (view genes)	15 out of 562 genes, 2.7%	644 out of 10439 genes, 6.2%	1	show applet
actin filament-based process (view genes)	9 out of 562 genes, 1.6%	477 out of 10439 genes, 4.6%	1	show applet
respiratory system development (view genes)	6 out of 562 genes, 1.1%	384 out of 10439 genes, 3.7%	1	show applet
tube morphogenesis (view genes)	2 out of 562 genes, 0.4%	239 out of 10439 genes, 2.3%	1	show applet
cell fate commitment (view genes)	13 out of 562 genes, 2.3%	595 out of 10439 genes, 5.7%	1	show applet
cell adhesion (view genes)	4 out of 562 genes, 0.7%	321 out of 10439 genes, 3.1%	1	show applet
biological adhesion (view genes)	4 out of 562 genes, 0.7%	321 out of 10439 genes, 3.1%	1	show applet
regulation of biological quality (view genes)	36 out of 562 genes, 6.4%	1201 out of 10439 genes, 11.5%	1	show applet
tissue morphogenesis (view genes)	12 out of 562 genes, 2.1%	587 out of 10439 genes, 5.6%	1	show applet
biological regulation (view genes)	164 out of 562 genes, 29.2%	3917 out of 10439 genes, 37.5%	1	show applet
cellular developmental process (view genes)	82 out of 562 genes, 14.6%	2253 out of 10439 genes, 21.6%	1	show applet
anatomical structure formation involved in morphogenesis (view genes)	14 out of 562 genes, 2.5%	657 out of 10439 genes, 6.3%	1	show applet
neurogenesis (view genes)	48 out of 562 genes, 8.5%	1507 out of 10439 genes, 14.4%	1	show applet
cell differentiation (view genes)	79 out of 562 genes, 14.1%	2207 out of 10439 genes, 21.1%	1	show applet
ovarian follicle cell development (view genes)	2 out of 562 genes, 0.4%	276 out of 10439 genes, 2.6%	1	show applet
eye morphogenesis (view genes)	5 out of 562 genes, 0.9%	405 out of 10439 genes, 3.9%	1	show applet
regulation of biological process (view genes)	145 out of 562 genes, 25.8%	3610 out of 10439 genes, 34.6%	1	show applet
eye development (view genes)	7 out of 562 genes, 1.2%	482 out of 10439 genes, 4.6%	1	show applet
compound eye morphogenesis (view genes)	4 out of 562 genes, 0.7%	381 out of 10439 genes, 3.6%	1	show applet
tube development (view genes)	2 out of 562 genes, 0.4%	300 out of 10439 genes, 2.9%	1	show applet
regulation of cell morphogenesis (view genes)	2 out of 562 genes, 0.4%	303 out of 10439 genes, 2.9%	1	show applet
tissue development (view genes)	24 out of 562 genes, 4.3%	989 out of 10439 genes, 9.5%	1	show applet
sensory organ development (view genes)	11 out of 562 genes, 2.0%	632 out of 10439 genes, 6.1%	1	show applet
generation of neurons (view genes)	26 out of 562 genes, 4.6%	1051 out of 10439 genes, 10.1%	1	show applet
regionalization (view genes)	8 out of 562 genes, 1.4%	541 out of 10439 genes, 5.2%	1	show applet
axon guidance (view genes)	4 out of 562 genes, 0.7%	402 out of 10439 genes, 3.9%	1	show applet
open tracheal system development (view genes)	3 out of 562 genes, 0.5%	372 out of 10439 genes, 3.6%	1	show applet
chemotaxis (view genes)	4 out of 562 genes, 0.7%	423 out of 10439 genes, 4.1%	1	show applet
cell projection morphogenesis (view genes)	12 out of 562 genes, 2.1%	698 out of 10439 genes, 6.7%	1	show applet
cell part morphogenesis (view genes)	12 out of 562 genes, 2.1%	699 out of 10439 genes, 6.7%	1	show applet
compound eye development (view genes)	4 out of 562 genes, 0.7%	433 out of 10439 genes, 4.1%	1	show applet
taxis (view genes)	5 out of 562 genes, 0.9%	473 out of 10439 genes, 4.5%	1	show applet
pattern specification process (view genes)	9 out of 562 genes, 1.6%	614 out of 10439 genes, 5.9%	1	show applet
female gamete generation (view genes)	9 out of 562 genes, 1.6%	616 out of 10439 genes, 5.9%	1	show applet
regulation of cellular process (view genes)	125 out of 562 genes, 22.2%	3357 out of 10439 genes, 32.2%	1	show applet
neuron development (view genes)	16 out of 562 genes, 2.8%	843 out of 10439 genes, 8.1%	1	show applet
oogenesis (view genes)	8 out of 562 genes, 1.4%	611 out of 10439 genes, 5.9%	1	show applet
instar larval or pupal development (view genes)	15 out of 562 genes, 2.7%	845 out of 10439 genes, 8.1%	1	show applet
axonogenesis (view genes)	4 out of 562 genes, 0.7%	476 out of 10439 genes, 4.6%	1	show applet
cell morphogenesis involved in neuron differentiation (view genes)	7 out of 562 genes, 1.2%	590 out of 10439 genes, 5.7%	1	show applet
neuron differentiation (view genes)	18 out of 562 genes, 3.2%	946 out of 10439 genes, 9.1%	1	show applet
neuron projection morphogenesis (view genes)	9 out of 562 genes, 1.6%	676 out of 10439 genes, 6.5%	1	show applet
neuron projection development (view genes)	9 out of 562 genes, 1.6%	680 out of 10439 genes, 6.5%	1	show applet
signaling (view genes)	48 out of 562 genes, 8.5%	1752 out of 10439 genes, 16.8%	1	show applet
single organism signaling (view genes)	48 out of 562 genes, 8.5%	1752 out of 10439 genes, 16.8%	1	show applet
cell morphogenesis (view genes)	14 out of 562 genes, 2.5%	852 out of 10439 genes, 8.2%	1	show applet
cell communication (view genes)	50 out of 562 genes, 8.9%	1809 out of 10439 genes, 17.3%	1	show applet
post-embryonic morphogenesis (view genes)	11 out of 562 genes, 2.0%	774 out of 10439 genes, 7.4%	1	show applet
cell development (view genes)	35 out of 562 genes, 6.2%	1458 out of 10439 genes, 14.0%	1	show applet
cell projection organization (view genes)	12 out of 562 genes, 2.1%	814 out of 10439 genes, 7.8%	1	show applet
cell morphogenesis involved in differentiation (view genes)	7 out of 562 genes, 1.2%	650 out of 10439 genes, 6.2%	1	show applet
synaptic transmission (view genes)	2 out of 562 genes, 0.4%	442 out of 10439 genes, 4.2%	1	show applet
instar larval or pupal morphogenesis (view genes)	10 out of 562 genes, 1.8%	758 out of 10439 genes, 7.3%	1	show applet
cell-cell signaling (view genes)	9 out of 562 genes, 1.6%	724 out of 10439 genes, 6.9%	1	show applet
imaginal disc morphogenesis (view genes)	8 out of 562 genes, 1.4%	695 out of 10439 genes, 6.7%	1	show applet
post-embryonic organ morphogenesis (view genes)	8 out of 562 genes, 1.4%	695 out of 10439 genes, 6.7%	1	show applet
cellular component morphogenesis (view genes)	17 out of 562 genes, 3.0%	985 out of 10439 genes, 9.4%	1	show applet
metamorphosis (view genes)	10 out of 562 genes, 1.8%	770 out of 10439 genes, 7.4%	1	show applet
wing disc morphogenesis (view genes)	4 out of 562 genes, 0.7%	584 out of 10439 genes, 5.6%	1	show applet
imaginal disc-derived wing morphogenesis (view genes)	3 out of 562 genes, 0.5%	574 out of 10439 genes, 5.5%	1	show applet
transmission of nerve impulse (view genes)	2 out of 562 genes, 0.4%	469 out of 10439 genes, 4.5%	1	show applet
multicellular organismal signaling (view genes)	2 out of 562 genes, 0.4%	469 out of 10439 genes, 4.5%	1	show applet
post-embryonic organ development (view genes)	8 out of 562 genes, 1.4%	728 out of 10439 genes, 7.0%	1	show applet
imaginal disc-derived appendage morphogenesis (view genes)	4 out of 562 genes, 0.7%	634 out of 10439 genes, 6.1%	1	show applet
imaginal disc-derived appendage development (view genes)	4 out of 562 genes, 0.7%	640 out of 10439 genes, 6.1%	1	show applet
appendage morphogenesis (view genes)	5 out of 562 genes, 0.9%	647 out of 10439 genes, 6.2%	1	show applet
imaginal disc development (view genes)	11 out of 562 genes, 2.0%	844 out of 10439 genes, 8.1%	1	show applet
post-embryonic appendage morphogenesis (view genes)	4 out of 562 genes, 0.7%	623 out of 10439 genes, 6.0%	1	show applet
appendage development (view genes)	5 out of 562 genes, 0.9%	656 out of 10439 genes, 6.3%	1	show applet
wing disc development (view genes)	6 out of 562 genes, 1.1%	704 out of 10439 genes, 6.7%	1	show applet
neurological system process (view genes)	8 out of 562 genes, 1.4%	805 out of 10439 genes, 7.7%	1	show applet
system process (view genes)	9 out of 562 genes, 1.6%	883 out of 10439 genes, 8.5%	1	show applet
anatomical structure morphogenesis (view genes)	53 out of 562 genes, 9.4%	1978 out of 10439 genes, 18.9%	1	show applet
organ morphogenesis (view genes)	17 out of 562 genes, 3.0%	1065 out of 10439 genes, 10.2%	1	show applet
